# Supplementary material for: Reconstructing the Deep Population History of Central and South America
Source: Cell. 2018 Nov 15;175(5):1185–1197.e22. doi: 10.1016/j.cell.2018.10.027 (PMC6327247; doi:10.1016/j.cell.2018.10.027)
Supplement: Table S3. Data Description, Ancient DNA Workflow, mtDNA, Radiocarbon Dates, Related to Figure 1 [file mmc3.xlsx]

## Sheet: Samples
Sample ID	Skeletal codes	Skeletal element	LibraryID(s)	No. Libraries	Data type	Lab That Did the Ancient DNA Work	Co-Author to Be Contacted for Archaeological Questions Relevant to this Sample	Average of 95.4% date range in calBP (defined as 1950 CE)	Date in a format like 95.4% CI calibrated radiocarbon age (Conventional Radiocarbon Age, Lab number) e.g. 5983-5747 calBCE (6980±50 BP, Beta-226472)	Kinship	Main Analysis Label	Region Label in Main Text	Location	Country	Lat.	Long.	Sex	mtDNA haplogroup	Y chrom. calls	% human (library with the highest percentage)	Coverage	SNPs hit on autosomes	UDG treatment (minus=untreated; half=treated except in last nucleotides; plus=treated over all nucleotides)	Damage restricted?	ANGSD point estimate of X chromosome contamination	ANGSD standard error of X chromosome contamination	Nuclear contamination estimate	Nuclear contamination standard error	Damage in final nucleotide by library	mtDNA contamination from Schmutzi (95% confidence interval)
I2232	SC7_L204_AS2_49	tooth (molar)	S2232.L1,S2277.L1	2	1240K.capture	Boston and Santa Cruz	Gustavo Politis and Clara Scabuzzo	8370	6570-6250 calBCE (7612±53 BP, AA-106013)	-	Argentina_ArroyoSeco2_7700BP	Southern_Cone	Arroyo Seco II	Argentina	-38.3606	-60.2442	M	C1b	Q1a2	0.013	0.027	32164	half,half	No	n/a (<200 SNPs)	n/a (<200 SNPs)	-0.069	0.029	0.119,0.104	0.01 (0-0.02)
I0308	ASO_B12_S19 (previously named ASO_B2_S6(9)+ASO_B2_S19)	tooth (molar)	S0352.L1,S1350.L1	2	1240K.capture	Boston and Santa Cruz	Gustavo Politis and Clara Scabuzzo	7430	5620-5350 calBCE (6860±60 BP, AA-9045)	-	Argentina_ArroyoSeco2_7700BP	Southern_Cone	Arroyo Seco II	Argentina	-38.3606	-60.2442	M	A2 (Llamas et al 2016)	Q1a2a1a1	0.0277529	0.53	454002	plus,half	No	0.0102	0.0062	0.004	0.015	0.012,0.092	0.01 (0-0.02)
I2230	SC13_L295_AS2_36	bone (long bone)	S2276.L1,S2230.L1	2	1240K.capture	Boston and Santa Cruz	Gustavo Politis and Clara Scabuzzo	8570	7010-6430 calBCE (7805±85 BP, AA-24050)	-	Argentina_ArroyoSeco2_7700BP	Southern_Cone	Arroyo Seco II	Argentina	-38.3606	-60.2442	M	C1b	Q1a2a1b	0.14	1.686	830037	half,half	No	0.0056	0.0016	0.006	0.005	0.107,0.095	0.01 (0-0.02)
I0309	ASOB9S14a	tooth (premolar)	S1351.L1	1	1240K.capture	Boston and Santa Cruz	Gustavo Politis and Clara Scabuzzo	7650	5850-5550 calBCE (6838±73 BP, AA-67738)	-	Argentina_ArroyoSeco2_7700BP	Southern_Cone	Arroyo Seco II	Argentina	-38.3606	-60.2442	M	D1 (Llamas et al 2016)	Q1a2a1a1	0.0126614	0.823	579259	half	No	0.0108	0.0043	0.02	0.006	0.086	0.01 (0-0.02)
I7086	AS15	vertebra	S7086.E1.L1	1	1240K.capture	Boston	Gustavo Politis and Daniel Corach	7750	5970-5710 calBCE [combined from 7000±80 BP (TO-1503), 6970±60 BP (CAMS-16170) and 6880±90 BP (NZA-1101)]	-	Argentina_ArroyoSeco2_7700BP	Southern_Cone	Arroyo Seco II	Argentina	-38.3606	-60.2442	F	D1g	-	0.0168	0.100361	111464	half	No	n/a (female)	n/a (female)	0.02	0.043	0.136	0.01 (0-0.02)
I7088	AS6	vertebra	S7088.E1.L1	1	1240K.capture	Boston	Gustavo Politis and Daniel Corach	7420	5620-5340 calBCE (6560±60, LP-186)	-	Argentina_ArroyoSeco2_7700BP	Southern_Cone	Arroyo Seco II	Argentina	-38.3606	-60.2442	F	A2	-	0.0224	0.02659	30724	half	No	n/a (female)	n/a (female)	-0.073	0.042	0.075	0.02 (0.01-0.03)
I7090	FCS AS2 10497 + FCS AS2 10498	2 phalanges	S7090.E1.L1,S7091.E1.L1	2	1240K.capture	Boston	Gustavo Politis and Daniel Corach	7160	[based on one other dates in same burial 5380-5000 calBCE (6300±70 BP, AA-7966)]	1d.or.2d.rel.I1748	Argentina_ArroyoSeco2_7700BP	Southern_Cone	Arroyo Seco II	Argentina	-38.3606	-60.2442	M	C1c	Q1a2	0.0283	0.204794	218690	half,half	No	0.0253	0.0254	0.017	0.03	0.118,0.114	0.03 (0.02-0.04)
I1748	ASOB1S3a	tooth (molar)	S1748.L1	1	1240K.capture	Boston and Santa Cruz	Gustavo Politis and Clara Scabuzzo	7160	[based on one other dates in same burial 5380-5000 calBCE (6300±70 BP, AA-7966)]	1d.or.2d.rel.I7090	Argentina_ArroyoSeco2_7700BP_related	Southern_Cone	Arroyo Seco II	Argentina	-38.3606	-60.2442	M	C1c	n/a	0.417777	0.023	26940	half	No	n/a (<200 SNPs)	n/a (<200 SNPs)	0.01	0	0.076	0.02 (0.01-0.03)
I8349	SC50_L762, LCH.E2-I1.2	petrous	S8349.L1	1	1240K.capture	Boston and Santa Cruz	Gustavo Politis, Pablo G. Messineo, Nahuel A. Scheifler	6710	4830-4700 calBCE (5930±15 BP, UCIAMS-185302)	-	Argentina_LagunaChica_6800BP	Southern_Cone	Pampas, Laguna Chica	Argentina	-36.0772	-62.3472	F	C1b	-	n/a	0.775523	392721	half	No	n/a (female)	n/a (female)	0.025	0.005	0.184	0.01 (0-0.02)
I8350	SC50_L763, LCH.E1.3	petrous	S8350.L1	1	1240K.capture	Boston and Santa Cruz	Gustavo Politis, Pablo G. Messineo, Nahuel A. Scheifler	6800	[based on two other dates in site]	-	Argentina_LagunaChica_6800BP	Southern_Cone	Pampas, Laguna Chica	Argentina	-36.0772	-62.3472	M	A2	Q1a2	n/a	0.059485	62137	half	No	n/a (<200 SNPs)	n/a (<200 SNPs)	-0.053	0.06	0.202	0.02 (0.01-0.03)
I8348	SC50_L761, LCH.E2-I2.1	tooth (molar)	S8348.L1	1	1240K.capture	Boston and Santa Cruz	Gustavo Politis, Pablo G. Messineo, Nahuel A. Scheifler	6880	5010-4840 calBCE (6080±15 BP, UCIAMS-185303)	-	Argentina_LagunaChica_6800BP	Southern_Cone	Pampas, Laguna Chica	Argentina	-36.0772	-62.3472	F	B2b	-	n/a	0.17882	182456	half	No	n/a (female)	n/a (female)	-0.008	0.018	0.164	0.05 (0.04-0.06)
I3443	Burial 6	petrous	S3443.E1.L2,S3443.E1.L3,S3443.E1.L4,S3443.E1.L5	4	1240K.capture	Boston	Douglas Kennett	9310	7480-7190 calBCE [combined from 8310±35 BP (UCIAMS-151854) and 8270±35 BP (UCIAMS-151855)]	-	Belize_MayahakCabPek_9300BP	Belize	Mayahak Cab Pek	Belize	16	-89	F	D4h3a	-	0.0241	0.601808	446367	half,half,half,half	No	n/a (female)	n/a (female)	-0.004	0.007	0.235,0.25,0.217,0.243	0.01 (0-0.02)
I5457	31-P2	petrous	S5457.E1.L1	1	1240K.capture	Boston	Douglas Kennett	7390	5510-5370 calBCE (6485±30 BP, PSUAMS-3206)	2d.rel.I5456	Belize_SakiTzul_7400BP	Belize	Saki Tzul	Belize	16.5	-89	M	D1	Q1a	0.0398	0.313	292687	half	No	n/a (<200 SNPs)	n/a (<200 SNPs)	0.004	0.009	0.208	0.01 (0-0.02)
I5456	64-P1	petrous	S5456.E1.L1	1	1240K.capture	Boston	Douglas Kennett	7370	5490-5360 calBCE (6455±30 BP, PSUAMS-3205)	2d.rel.I5457	Belize_SakiTzul_7400BP	Belize	Saki Tzul	Belize	16.5	-89	M	D1	Q1a2a1	0.0418	0.639	469913	half	No	0.0033	0.0034	0.02	0.007	0.192	0.01 (0-0.02)
I9058_d	MPI 25 (Burial 10B)	tooth	T9058 (MA144)	1	1240K.capture	Jena	Paulo Antônio Dantas de Blasis, Sabine Eggers	2280	410-210 calBCE (2482±23 BP, MAMS-28361)*	-	Brazil_Jabuticabeira2_2000BP	Brazil	Jabuticabeira 2	Brazil	-28.55	-49.0058	F	C1c	-	n/a	0.036755	43276	minus single stranded	Yes	n/a (female)	n/a (female)	-0.033	0.032	0.4089	0.02 (0.01-0.03)
I9057_d	MPI 24 (Burial 110)	tooth	T9057 (MA141)	1	1240K.capture	Jena	Paulo Antônio Dantas de Blasis, Sabine Eggers	2220	390-150 calBCE (2425±23 BP, MAMS-28358)*	-	Brazil_Jabuticabeira2_2000BP	Brazil	Jabuticabeira 2	Brazil	-28.55	-49.0058	M	C1c	n/a	n/a	0.005	5743	minus single stranded	Yes	n/a (<200 SNPs)	n/a (<200 SNPs)	N/A	N/A	0.3232	0.02 (0.01-0.03)
I9054_d	MPI 21 (Burial 111/112, non-pathological)	tooth	T9054 (MA149)	1	1240K.capture	Jena	Paulo Antônio Dantas de Blasis, Sabine Eggers	1940	80 calBCE-120 calCE (2203±24 BP, MAMS-28365)*	1d.or.2d.rel.I055	Brazil_Jabuticabeira2_2000BP	Brazil	Jabuticabeira 2	Brazil	-28.55	-49.0058	F	C1c	-	n/a	0.088	96546	minus single stranded	Yes	n/a (female)	n/a (female)	N/A	N/A	0.4217	0.02 (0.01-0.03)
I9055_d	MPI 22 (Burial 111/112, pathological)	tooth	T9055 (MA147)	1	1240K.capture	Jena	Paulo Antônio Dantas de Blasis, Sabine Eggers	1870	40 calBCE-200 calCE (2145±23 BP, MAMS-28363)*	1d.or.2d.rel.I054	Brazil_Jabuticabeira2_2000BP	Brazil	Jabuticabeira 2	Brazil	-28.55	-49.0058	F	C1c	-	n/a	0.014	16184	minus single stranded	Yes	n/a (female)	n/a (female)	N/A	N/A	0.3824	0.02 (0.01-0.03)
I9056_d	MPI 23 (Burial 102)	tooth	T9056 (MA142)	1	1240K.capture	Jena	Paulo Antônio Dantas de Blasis, Sabine Eggers	1200	660-870 calCE (1498±23 BP, MAMS-28359)*	-	Brazil_Jabuticabeira2_2000BP	Brazil	Jabuticabeira 2	Brazil	-28.55	-49.0058	F	B2	-	n/a	0.018	21144	minus single stranded	Yes	n/a (female)	n/a (female)	N/A	N/A	0.2903	0.02 (0.01-0.03)
CP23	Lapa22 (Burial 16)	petrous	LAP004.A0101	1	1240K.capture	Jena	Andre Strauss, Rodrigo Oliveira	9550	[based on five other dates in site]	-	Brazil_LapaDoSanto_9600BP	Brazil	Lapa do Santo	Brazil	-19.4772	-44.0381	F	D4h3a	-	0.02516	1.18169	639589	half	No	n/a (female)	n/a (female)	-0.005	0.009	0.1937	0.01 (0-0.02)
CP25	Lapa15 (Burial 18)	petrous	LAP005.A0101	1	1240K.capture	Jena	Andre Strauss, Rodrigo Oliveira	9590	7730-7580 calBCE (8677±27 BP, MAMS-29425)	-	Brazil_LapaDoSanto_9600BP	Brazil	Lapa do Santo	Brazil	-19.4772	-44.0381	M	A2	Q1a2a1a1	0.03351	2.07807	825280	half	No	0.0057	0.0036	0.014	0.007	0.1442	0.01 (0-0.02)
CP22	Lapa25 (Burial 32)	petrous	LAP002.A0101	1	1240K.capture	Jena	Andre Strauss, Rodrigo Oliveira	9560	7720-7540 calBCE (8637±35 BP, MAMS-17190)	1d.rel.CP19	Brazil_LapaDoSanto_9600BP	Brazil	Lapa do Santo	Brazil	-19.4772	-44.0381	F	B2	-	0.11741	1.96363	814395	half	No	n/a (female)	n/a (female)	0.019	0.005	0.2676	0.01 (0-0.02)
CP21	Lapa24 (Burial 30)	petrous	LAP001.A0101	1	1240K.capture	Jena	Andre Strauss, Rodrigo Oliveira	9240	7460-7140 calBCE (8299±29 BP, MAMS-29423)	-	Brazil_LapaDoSanto_9600BP	Brazil	Lapa do Santo	Brazil	-19.4772	-44.0381	M	B2	Q1a2a1b	0.05616	2.46104	890270	half	No	0.0127	0.0029	0.02	0.025	0.2628	0.01 (0-0.02)
CP18	Lapa14 (Burial 15)	petrous	LAP006.A0101	1	1240K.capture	Jena	Andre Strauss, Rodrigo Oliveira	9510	7600-7520 calBCE (8560±30 BP, MAMS-28706)	-	Brazil_LapaDoSanto_9600BP	Brazil	Lapa do Santo	Brazil	-19.4772	-44.0381	M	A2	Q1a2a1a	0.05053	0.948241	573779	half	No	0.0204	0.007	0.002	0.008	0.1985	0.02 (0.01-0.03)
CP26	Lapa05 (Burial 4)	petrous	LAP003.A0101	1	1240K.capture	Jena	Andre Strauss, Rodrigo Oliveira	9550	[based on five other dates in site]	-	Brazil_LapaDoSanto_9600BP	Brazil	Lapa do Santo	Brazil	-19.4772	-44.0381	F	A2	-	0.00767	0.252335	212958	half	Excluded	n/a (female)	n/a (female)	0.075	0.024	0.1716	0.03 (0.02-0.04)
CP19	Lapa01 (Burial 1)	petrous	LAP007.A0101	1	1240K.capture	Jena	Andre Strauss, Rodrigo Oliveira	9850	8210-7650 calBCE (8840±60 BP, Beta-271249)	1d.rel.CP22	Brazil_LapaDoSanto_9600BP_related	Brazil	Lapa do Santo	Brazil	-19.4772	-44.0381	M	C1d1	C2b	0.0164	0.734193	482320	half	No	0.0283	0.0073	0.018	0.036	0.2172	0.02 (0.01-0.03)
LAR001	LARAN2 (Burial 2)	petrous	LAR001.A0102	1	1240K.capture	Jena	Levy Figuti, Claudia Plens, Verônica Wesolowski de Aguiar e Santos	6550	4710-4500 calBCE (5796±32 BP, MAMS-34572)	-	Brazil_Laranjal_6700BP	Brazil	Laranjal	Brazil	-24.2837	-47.4856	F	A2	-	0.094	0.623946	443575	half	No	n/a (female)	n/a (female)	-0.033	0.015	0.1416	0.02 (0.01-0.03)
LAR002	LARAN4 (Burial 3)	petrous	LAR002.A0102	1	1240K.capture	Jena	Levy Figuti, Claudia Plens, Verônica Wesolowski de Aguiar e Santos	6800	4950-4730 calBCE (6009±32 BP, MAMS-34573)	-	Brazil_Laranjal_6700BP	Brazil	Laranjal	Brazil	-24.2837	-47.4856	M	A2	Q1a2a	0.064	0.416054	342696	half	No	-0.002	0.0009	-0.024	0.013	0.1335	0.02 (0.01-0.03)
MOS001	MORAES2 (Burial 5)	petrous	MOS001.A0102	1	1240K.capture	Jena	Levy Figuti, Claudia Plens, Verônica Wesolowski de Aguiar e Santos	5810	3960-3710 calBCE (5092±30 BP, MAMS-34575)	-	Brazil_Moraes_5800BP	Brazil	Moraes	Brazil	-24.247	-47.4218	F	D4h3a	-	0.026	0.352142	299899	half	No	n/a (female)	n/a (female)	-0.025	0.019	0.1512	0.02 (0.01-0.03)
I1752	ConchaliIND1	tooth	S1752.E1.L1	1	1240K.capture	Boston	Cesar Mendez	600	1300-1410 calCE (650±24 BP, UGAMS-3241)	-	Chile_Conchali_700BP	Southern_Cone	Conchalí, Santiago, RM	Chile	-33.3667	-70.6667	M	B2i2b	Q1a2a1a1	0.153619	2.271	789137	half	No	0.003	0.001	0.003	0.005	0.087	0.01 (0-0.02)
I1754	ConchaliIND2	tooth (premolar)	S1754.E1.L1	1	1240K.capture	Boston	Cesar Mendez	830	1040-1210 calCE (950±30 BP, Poz-83481)	-	Chile_Conchali_700BP	Southern_Cone	Conchalí, Santiago, RM	Chile	-33.3667	-70.6667	M	D4h3a1a2	Q1a2a1b	0.271799	3.125	848827	half	No	0.0068	0.0011	0.012	0.005	0.1	0.01 (0-0.02)
I11974	LV036IND1	petrous	S11974.E1.L1	1	1240K.capture	Boston	Cesar Mendez	10940	9190-8780 calBCE (9815±30 BP, UCIAMS-79662)*	-	Chile_LosRieles_10900BP	Southern_Cone	Los Rieles, Los Vilos, Coquimbo	Chile	-31.92	-71.5	M	C1b	Q1a2a1a1	0.497003	2.98503	828852	half	No	0.00902	0.00139997	0.011	0.051	0.202	0.01 (0-0.02)
I1753	LV036IND2	tooth (canine)	S1753.E1.L1	1	1240K.capture	Boston	Cesar Mendez	5120	3360-2920 calBCE [combined from 4720±40 BP (Beta-254447) and 4680±25 BP (UGAMS-04600)]*	-	Chile_LosRieles_5100BP	Southern_Cone	Los Rieles, Los Vilos, Coquimbo	Chile	-31.92	-71.5	M	C1b	Q1a2a1	0.0847886	2.27	808479	half	No	0.0123	0.0018	0.017	0.006	0.096	0.01 (0-0.02)
I2537	PO2	tooth (molar)	S2537.L1	1	1240K.capture	Boston and Santa Cruz	Mario Rivera	660	1230-1380 calCE (760±20 BP, PSUAMS-1870)	-	Chile_PicaOcho_700BP	Late Central Andes	Pica Ocho, Coast	Chile	-20.5072	-69.3346	M	A2	Q1a2a	0.23	0.854	523645	half	No	0.0032	0.0028	-0.002	0.01	0.019	n/a
CUN008	Cuncaicha 15-04	bone (tibia)	CUN008.B0103	1	1240K.capture	Jena	Kurt Rademacher	3280	1420-1230 calBCE [combined from 3099±28 BP (AA-109414) and 3115±28 BP (AA-109416)]	-	Peru_Cuncaicha_3300BP	Late Central Andes	Cuncaicha, Highlands	Peru	-15.3894	-72.6082	M	A2h	Q1a2a1a1	0.222	2.21831	812122	half	No	0.0308	0.0027	-0.015	0.011	0.0265	0.03 (0.02-0.04)
CP8	Cuncaicha 15-03	tooth	CUN001.A0101	1	1240K.capture	Jena	Kurt Rademacher	4180	2340-2130 calBCE [combined from 3811±30 BP (AA-107842) and 3860±30 BP (AA-109149)]	-	Peru_Cuncaicha_4200BP	Late Central Andes	Cuncaicha, Highlands	Peru	-15.3894	-72.6082	M	A2a3	Q1a2a1a1	0.79999	7.66761	946137	half	No	0.0036	0.001	-0.008	0.004	0.119	0.01 (0-0.02)
CP29	Cuncaicha 15-07	petrous	CUN002.A0101	1	1240K.capture	Jena	Kurt Rademacher	9000	7290-6820 calBCE (8126±45 BP, AA-107847)	-	Peru_Cuncaicha_9000BP	Early Andes	Cuncaicha, Highlands	Peru	-15.3894	-72.6082	F	A2ao	-	0.5165	5.26537	942206	half	No	n/a (female)	n/a (female)	0.012	0.027	0.1312	0.01 (0-0.02)
I2261	SC10_L259_LGA30	tooth (molar)	S2261.L1	1	1240K.capture	Boston and Santa Cruz	Elsa Tomasto Cagigao	4080	2280-2030 calBCE (3780±21 BP, MAMS-27354)	-	Peru_LaGalgada_4100BP	Early Andes	La Galgada, Highlands	Peru	-8.46667	-78.15	M	C1c	Q1a2a1a1	0.75	3.794	944167	half	No	0.0027	0.0007	-0.002	0.006	0.067	n/a
I1484	BC13	tooth (molar)	S1484.L1	1	1240K.capture	Boston and Santa Cruz	Elsa Tomasto Cagigao, Markus Reindel	780	1050-1220 calCE (920±20 BP, PSUAMS-1615)	-	Peru_Laramate_900BP	Late Central Andes	Botigiriayocc, Laramate, Highlands	Peru	-14.2756	-74.8436	M	B2	Q1a2a1a1	0.153181	2.739	721500	half	No	0.0044	0.0013	0.003	0.005	0.03	0 (0-0.01)
I1742	TA12	tooth (molar)	S1742.L1	1	1240K.capture	Boston and Santa Cruz	Elsa Tomasto Cagigao, Markus Reindel	880	[based on four other dates in region]	-	Peru_Laramate_900BP	Late Central Andes	Tranca, Laramate, Highlands	Peru	-14.2622	-74.8592	F	D1	-	0.131552	0.607	480291	half	No	n/a (female)	n/a (female)	0.013	0.018	0.021	0 (0-0.01)
I1485	YA5	tooth (molar)	S1485.L1	1	1240K.capture	Boston and Santa Cruz	Elsa Tomasto Cagigao, Markus Reindel	1030	790-990 calCE (1187±26 BP, MAMS-12302)	-	Peru_Laramate_900BP	Late Central Andes	Cueva Yacotogia, Laramate, Highlands	Peru	-14.2622	-74.8592	M	B2	Q1a2a1a1	0.0201011	1.737	718087	half	No	0.0098	0.0022	-0.005	0.008	0.027	0.01 (0-0.02)
I2551	HA1	petrous	S2551.L1	1	1240K.capture	Boston and Santa Cruz	Elsa Tomasto Cagigao, Markus Reindel	830	1040-1210 calCE (950±20 BP, PSUAMS-1603)	-	Peru_Laramate_900BP	Late Central Andes	Huayuncalla, Laramate, Highlands	Peru	-14.2622	-74.8592	F	C1b	-	0.36	3.093	781443	half	No	n/a (female)	n/a (female)	0.003	0.004	0.067	0.01 (0-0.02)
I0237	BC12	tooth (molar)	S0837.L1	1	1240K.capture	Boston and Santa Cruz	Elsa Tomasto Cagigao, Markus Reindel	860	1030-1150 calCE (995±20 BP, PSUAMS-1614)	-	Peru_Laramate_900BP	Late Central Andes	Botigiriayocc, Laramate, Highlands	Peru	-14.2756	-74.8436	M	B2 (Llamas et al. 2016)	Q1a2a	0.415982	0.664	414538	half	No	0.0039	0.003	0.006	0.007	0.057	0.01 (0-0.02)
I1357	BC14	petrous	S1357.L1	1	1240K.capture	Boston and Santa Cruz	Elsa Tomasto Cagigao, Markus Reindel	880	[based on four other dates in region]	-	Peru_Laramate_900BP	Late Central Andes	Botigiriayocc, Laramate, Highlands	Peru	-14.2756	-74.8436	M	B2l	Q1a2a	0.302908	1.22	721235	half	No	0.0035	0.0021	0.011	0.008	0.044	0.01 (0-0.02)
I0039	LAU3	tooth (molar)	S0039.L1,S1214.L1	2	1240K.capture	Boston and Santa Cruz and Adelaide	Elsa Tomasto Cagigao	3520	1660-1500 calBCE (3340±22 BP, MAMS-14389)	-	Peru_Lauricocha_3500BP	Early Andes	Lauricocha, Highlands	Peru	-10.3222	-76.6667	M	A2 (Fehren-Schmitz et al. 2015)	Q1a2a1b	0.156538	0.898	641281	plus,plus	No	0.0031	0.0028	-0.01	0.006	0.004,0.016	n/a
I0040	LAU4	tooth (molar)	S0040.L1,S1215.L1	2	1240K.capture	Boston and Santa Cruz and Adelaide	Elsa Tomasto Cagigao	5840	3990-3790 calBCE (5160±27 BP, MAMS-14390)	-	Peru_Lauricocha_5800BP	Early Andes	Lauricocha, Highlands	Peru	-10.3222	-76.6667	M	A2 (Fehren-Schmitz et al. 2015)	Q1a2a1a1	0.24974	0.94	663631	plus,plus	No	0.0084	0.0035	0.02	0.02	0.004,0.007	n/a
I0038	LAU1	petrous	S0342.L1,S0038.L1,S1213.L1	3	1240K.capture	Boston and Santa Cruz and Adelaide	Elsa Tomasto Cagigao	8610	6780-6570 calBCE (7870±30 BP, MAMS-14391)	-	Peru_Lauricocha_8600BP	Early Andes	Lauricocha, Highlands	Peru	-10.3222	-76.6667	M	A2 (Fehren-Schmitz et al. 2015)	Q1a2a1b	0.458885	5.414	990414	plus,plus,plus	No	0.0028	0.0007	0.011	0.005	0.013,0.009,0.012	0.01 (0-0.02)
I0238	LAU2	petrous	S0238.E1.L2	1	1240K.capture	Boston and Santa Cruz	Elsa Tomasto Cagigao	8560	[based on two other dates in site]	-	Peru_Lauricocha_8600BP	Early Andes	Lauricocha, Highlands	Peru	-10.3222	-76.6667	M	A2 (Fehren-Schmitz et al. 2015)	Q1a	0.131099	0.083	93935	half	No	n/a (<200 SNPs)	n/a (<200 SNPs)	0.02	0.039	0.104	0.01 (0-0.02)
I0041	LAU5	tooth (molar)	S1216.L1,S0041.L1	2	1240K.capture	Boston and Santa Cruz and Adelaide	Elsa Tomasto Cagigao	8500	6640-6470 calBCE (7760±31 BP, MAMS-14731)	-	Peru_Lauricocha_8600BP	Early Andes	Lauricocha, Highlands	Peru	-10.3222	-76.6667	F	B2 (Fehren-Schmitz et al. 2015)	-	0.0759879	0.794	576466	plus,plus	No	n/a (female)	n/a (female)	0.044	0.017	0.005,0.006	n/a
*OxCal 4.3; SHCal13 (60%); Marine13 (40%)

## Sheet: aDNA_workflow
Sample ID	Skeletal codes	LibraryID(s)	No. Libraries	Final Label	Sampling	Extraction	Library preparation	1240K capture
I0308	ASO_B12_S19 (previously named ASO_B2_S6(9)+ASO_B2_S19)	S0352.L1,S1350.L1	2	Argentina_ArroyoSeco2_7700BP	Santa Cruz	Santa Cruz (O'Fallon & Fehren-Schmitz 2011), Boston (Dabney et al. 2013)	Santa Cruz (Rohland et al. 2015, UDGhalf), Boston (Rohland et al. 2015, UDGhalf)	Boston (Fu et al. 2015; Haak et al., 2015)
I0309	ASOB9S14a	S1351.L1	1	Argentina_ArroyoSeco2_7700BP	Santa Cruz	Santa Cruz (O'Fallon & Fehren-Schmitz 2011), Boston (Dabney et al. 2013)	Santa Cruz (Rohland et al. 2015, UDGhalf), Boston (Rohland et al. 2015, UDGhalf)	Boston (Fu et al. 2015; Haak et al., 2015)
I2230	SC13_L295_AS2_36	S2276.L1,S2230.L1	2	Argentina_ArroyoSeco2_7700BP	Santa Cruz	Santa Cruz (Dabney et al. 2013)	Santa Cruz (Rohland et al. 2015, UDGhalf)	Boston (Fu et al. 2015; Haak et al., 2015)
I2232	SC7_L204_AS2_49	S2232.L1,S2277.L1	2	Argentina_ArroyoSeco2_7700BP	Santa Cruz	Santa Cruz (Dabney et al. 2013)	Santa Cruz (Rohland et al. 2015, UDGhalf)	Boston (Fu et al. 2015; Haak et al., 2015)
I7086	AS15	S7086.E1.L1	1	Argentina_ArroyoSeco2_7700BP	Boston	Boston (Dabney et al. 2013)	Boston (Rohland et al. 2015, UDGhalf)	Boston (Fu et al. 2015; Haak et al., 2015)
I7088	AS6	S7088.E1.L1	1	Argentina_ArroyoSeco2_7700BP	Boston	Boston (Dabney et al. 2013)	Boston (Rohland et al. 2015, UDGhalf)	Boston (Fu et al. 2015; Haak et al., 2015)
I7090	FCS AS2 10497 + FCS AS2 10498	S7090.E1.L1,S7091.E1.L1	2	Argentina_ArroyoSeco2_7700BP	Boston	Boston (Dabney et al. 2013)	Boston (Rohland et al. 2015, UDGhalf)	Boston (Fu et al. 2015; Haak et al., 2015)
I1748	ASOB1S3a	S1748.L1	1	Argentina_ArroyoSeco2_7700BP_related	Santa Cruz	Santa Cruz (O'Fallon & Fehren-Schmitz 2011), Boston (Dabney et al. 2013)	Santa Cruz (Rohland et al. 2015, UDGhalf), Boston (Rohland et al. 2015, UDGhalf)	Boston (Fu et al. 2015; Haak et al., 2015)
I8348	SC50_L761, LCH.E2-I2.1	S8348.L1	1	Argentina_LagunaChica_6800BP	Santa Cruz	Santa Cruz (Dabney et al. 2013)	Santa Cruz (Rohland et al. 2015, UDGhalf)	Boston (Fu et al. 2015; Haak et al., 2015)
I8349	SC50_L762, LCH.E2-I1.2	S8349.L1	1	Argentina_LagunaChica_6800BP	Santa Cruz	Santa Cruz (Dabney et al. 2013)	Santa Cruz (Rohland et al. 2015, UDGhalf)	Boston (Fu et al. 2015; Haak et al., 2015)
I8350	SC50_L763, LCH.E1.3	S8350.L1	1	Argentina_LagunaChica_6800BP	Santa Cruz	Santa Cruz (Dabney et al. 2013)	Santa Cruz (Rohland et al. 2015, UDGhalf)	Boston (Fu et al. 2015; Haak et al., 2015)
I3443	Burial 6	S3443.E1.L2,S3443.E1.L3,S3443.E1.L4,S3443.E1.L5	4	Belize_MayahakCabPek_9300BP	Boston	Boston (Dabney et al. 2013)	Boston (Rohland et al. 2015, UDGhalf)	Boston (Fu et al. 2015; Haak et al., 2015)
I5456	64-P1	S5456.E1.L1	1	Belize_SakiTzul_7400BP	Boston	Boston (Dabney et al. 2013)	Boston (Rohland et al. 2015, UDGhalf)	Boston (Fu et al. 2015; Haak et al., 2015)
I5457	31-P2	S5457.E1.L1	1	Belize_SakiTzul_7400BP	Boston	Boston (Dabney et al. 2013)	Boston (Rohland et al. 2015, UDGhalf)	Boston (Fu et al. 2015; Haak et al., 2015)
I9054_d	MPI 21 (Burial 111/112)	T9054 (MA149)	1	Brazil_Jabuticabeira2_2000BP	Tübingen	Tübingen (Dabney et al. 2013)	Tübingen (Gansauge and Meyer 2013, UDGminus)	Tübingen (Fu et al. 2015; Haak et al. 2015)
I9055_d	MPI 22 (Burial 111/112)	T9055 (MA147)	1	Brazil_Jabuticabeira2_2000BP_related	Tübingen	Tübingen (Dabney et al. 2013)	Tübingen (Gansauge and Meyer 2013, UDGminus)	Tübingen (Fu et al. 2015; Haak et al. 2015)
I9056_d	MPI 23 (Burial 102)	T9056 (MA142)	1	Brazil_Jabuticabeira2_2000BP	Tübingen	Tübingen (Dabney et al. 2013)	Tübingen (Gansauge and Meyer 2013, UDGminus)	Tübingen (Fu et al. 2015; Haak et al. 2015)
I9057_d	MPI 24 (Burial 110)	T9057 (MA141)	1	Brazil_Jabuticabeira2_2000BP	Tübingen	Tübingen (Dabney et al. 2013)	Tübingen (Gansauge and Meyer 2013, UDGminus)	Tübingen (Fu et al. 2015; Haak et al. 2015)
I9058_d	MPI 25 (Burial 10B)	T9058 (MA144)	1	Brazil_Jabuticabeira2_2000BP	Tübingen	Tübingen (Dabney et al. 2013)	Tübingen (Gansauge and Meyer 2013, UDGminus)	Tübingen (Fu et al. 2015; Haak et al. 2015)
CP18	Lapa14 (Burial 15)	LAP006.A0101	1	Brazil_LapaDoSanto_9600BP	Jena	Jena (Dabney et al. 2013)	Jena (Rohland et al. 2015, UDGhalf)	Jena (Fu et al. 2015; Haak et al., 2015)
CP21	Lapa24 (Burial 30)	LAP001.A0101	1	Brazil_LapaDoSanto_9600BP	Jena	Jena (Dabney et al. 2013)	Jena (Rohland et al. 2015, UDGhalf)	Jena (Fu et al. 2015; Haak et al., 2015)
CP22	Lapa25 (Burial 32)	LAP002.A0101	1	Brazil_LapaDoSanto_9600BP	Jena	Jena (Dabney et al. 2013)	Jena (Rohland et al. 2015, UDGhalf)	Jena (Fu et al. 2015; Haak et al., 2015)
CP23	Lapa22 (Burial 16)	LAP004.A0101	1	Brazil_LapaDoSanto_9600BP	Jena	Jena (Dabney et al. 2013)	Jena (Rohland et al. 2015, UDGhalf)	Jena (Fu et al. 2015; Haak et al., 2015)
CP25	Lapa15 (Burial 18)	LAP005.A0101	1	Brazil_LapaDoSanto_9600BP	Jena	Jena (Dabney et al. 2013)	Jena (Rohland et al. 2015, UDGhalf)	Jena (Fu et al. 2015; Haak et al., 2015)
CP26	Lapa05 (Burial 4)	LAP003.A0101	1	Brazil_LapaDoSanto_9600BP	Jena	Jena (Dabney et al. 2013)	Jena (Rohland et al. 2015, UDGhalf)	Jena (Fu et al. 2015; Haak et al., 2015)
CP19	Lapa01 (Burial 1)	LAP007.A0101	1	Brazil_LapaDoSanto_9600BP_related	Jena	Jena (Dabney et al. 2013)	Jena (Rohland et al. 2015, UDGhalf)	Jena (Fu et al. 2015; Haak et al., 2015)
LAR001	LARAN2 (Burial 2)	LAR001.A0102	1	Brazil_Laranjal_6700BP	Jena	Jena (Dabney et al. 2013)	Jena (Rohland et al. 2015, UDGhalf)	Jena (Fu et al. 2015; Haak et al., 2015)
LAR002	LARAN4 (Burial 3)	LAR002.A0102	1	Brazil_Laranjal_6700BP	Jena	Jena (Dabney et al. 2013)	Jena (Rohland et al. 2015, UDGhalf)	Jena (Fu et al. 2015; Haak et al., 2015)
MOS001	MORAES-2 (Burial 5)	MOS001.A0102	1	Brazil_Moraes_5800BP	Jena	Jena (Dabney et al. 2013)	Jena (Rohland et al. 2015, UDGhalf)	Jena (Fu et al. 2015; Haak et al., 2015)
I1752	ConchaliIND1	S1752.E1.L1	1	Chile_Conchali_700BP	Boston	Boston (Dabney et al. 2013)	Boston (Rohland et al. 2015, UDGhalf)	Boston (Fu et al. 2015; Haak et al., 2015)
I1754	ConchaliIND2	S1754.E1.L1	1	Chile_Conchali_700BP	Boston	Boston (Dabney et al. 2013)	Boston (Rohland et al. 2015, UDGhalf)	Boston (Fu et al. 2015; Haak et al., 2015)
I1753	LV036IND2	S1753.E1.L1	1	Chile_LosRieles_5100BP	Boston	Boston (Dabney et al. 2013)	Boston (Rohland et al. 2015, UDGhalf)	Boston (Fu et al. 2015; Haak et al., 2015)
I11974	LV036IND1	S11974.E1.L1	1	Chile_LosRieles_10900BP	Boston	Boston (Dabney et al. 2013)	Boston (Rohland et al. 2015, UDGhalf)	Boston (Fu et al. 2015; Haak et al., 2015)
I2537	PO2	S2537.L1	1	Chile_PicaOcho_700BP	Santa Cruz	Santa Cruz (Dabney et al. 2013)	Santa Cruz (Rohland et al. 2015, UDGhalf)	Boston (Fu et al. 2015; Haak et al., 2015)
CUN008	Cuncaicha 15-04	CUN008.B0103	1	Peru_Cuncaicha_3300BP	Jena	Jena (Dabney et al. 2013)	Jena (Rohland et al. 2015, UDGhalf)	Jena (Fu et al. 2015; Haak et al., 2015)
CP8	Cuncaicha 15-03	CUN001.A0101	1	Peru_Cuncaicha_4200BP	Jena	Jena (Dabney et al. 2013)	Jena (Rohland et al. 2015, UDGhalf)	Jena (Fu et al. 2015; Haak et al., 2015)
CP29	Cuncaicha 15-07	CUN002.A0101	1	Peru_Cuncaicha_9000BP	Jena	Jena (Dabney et al. 2013)	Jena (Rohland et al. 2015, UDGhalf)	Jena (Fu et al. 2015; Haak et al., 2015)
I2261	SC10_L259_LGA30	S2261.L1	1	Peru_LaGalgada_4100BP	Santa Cruz	Santa Cruz (Dabney et al. 2013)	Santa Cruz (Rohland et al. 2015, UDGhalf)	Boston (Fu et al. 2015; Haak et al., 2015)
I0237	BC12	S0837.L1	1	Peru_Laramate_900BP	Santa Cruz	Santa Cruz (Dabney et al. 2013)	Santa Cruz (Rohland et al. 2015, UDGhalf)	Boston (Fu et al. 2015; Haak et al., 2015)
I1357	BC14	S1357.L1	1	Peru_Laramate_900BP	Santa Cruz	Santa Cruz (Dabney et al. 2013)	Santa Cruz (Rohland et al. 2015, UDGhalf)	Boston (Fu et al. 2015; Haak et al., 2015)
I1484	BC13	S1484.L1	1	Peru_Laramate_900BP	Santa Cruz	Santa Cruz (Dabney et al. 2013)	Santa Cruz (Rohland et al. 2015, UDGhalf)	Boston (Fu et al. 2015; Haak et al., 2015)
I1485	YA5	S1485.L1	1	Peru_Laramate_900BP	Santa Cruz	Santa Cruz (Dabney et al. 2013)	Santa Cruz (Rohland et al. 2015, UDGhalf)	Boston (Fu et al. 2015; Haak et al., 2015)
I1742	TA12	S1742.L1	1	Peru_Laramate_900BP	Santa Cruz	Santa Cruz (Dabney et al. 2013)	Santa Cruz (Rohland et al. 2015, UDGhalf)	Boston (Fu et al. 2015; Haak et al., 2015)
I2551	HA1	S2551.L1	1	Peru_Laramate_900BP	Santa Cruz	Santa Cruz (Dabney et al. 2013)	Santa Cruz (Rohland et al. 2015, UDGhalf)	Boston (Fu et al. 2015; Haak et al., 2015)
I0039	LAU3	S0039.L1,S1214.L1	2	Peru_Lauricocha_3500BP	Santa Cruz, Adelaide	Santa Cruz (Dabney et al. 2013), Adelaide (Brotherton et al. 2013)	Santa Cruz (Rohland et al. 2015, UDGplus), Adelaide (Meyer & Kircher 2010, UDGplus)	Boston (Fu et al. 2015; Haak et al., 2015)
I0040	LAU4	S0040.L1,S1215.L1	2	Peru_Lauricocha_5800BP	Santa Cruz, Adelaide	Santa Cruz (Dabney et al. 2013), Adelaide (Brotherton et al. 2013)	Santa Cruz (Rohland et al. 2015, UDGplus), Adelaide (Meyer & Kircher 2010, UDGplus)	Boston (Fu et al. 2015; Haak et al., 2015)
I0038	LAU1	S0342.L1,S0038.L1,S1213.L1	3	Peru_Lauricocha_8600BP	Santa Cruz, Adelaide	Santa Cruz (Dabney et al. 2013), Adelaide (Brotherton et al. 2013)	Santa Cruz (Rohland et al. 2015, UDGplus), Adelaide (Meyer & Kircher 2010, UDGplus)	Boston (Fu et al. 2015; Haak et al., 2015)
I0041	LAU5	S1216.L1,S0041.L1	2	Peru_Lauricocha_8600BP	Santa Cruz, Adelaide	Santa Cruz (Dabney et al. 2013), Adelaide (Brotherton et al. 2013)	Santa Cruz (Rohland et al. 2015, UDGplus), Adelaide (Meyer & Kircher 2010, UDGplus)	Boston (Fu et al. 2015; Haak et al., 2015)
I0238	LAU2	S0238.E1.L2	1	Peru_Lauricocha_8600BP	Santa Cruz	Santa Cruz (Dabney et al. 2013)	Santa Cruz (Rohland et al. 2015, UDGplus)	Boston (Fu et al. 2015; Haak et al., 2015)

## Sheet: mtDNA
Sample ID	Skeletal codes	Label mtDNA	Location	Country	mtDNA haplogroup	Published	Nuclear DNA reported in this study
I0038	LAU1	Lauricocha_LAU1	Lauricocha	Peru	A2	Fehren-Schmitz et al. 2015	Yes
I0238	LAU2	Lauricocha_LAU2	Lauricocha	Peru	A2	Fehren-Schmitz et al. 2015	Yes
I0039	LAU3	Lauricocha_LAU3	Lauricocha	Peru	A2	Fehren-Schmitz et al. 2015	Yes
I0040	LAU4	Lauricocha_LAU4	Lauricocha	Peru	A2	Fehren-Schmitz et al. 2015	Yes
I0308	ASO_B12_S19 (previously named ASO_B2_S6(9)+ASO_B2_S19)	ArroyoSeco2_ASO_B12_S19	ArroyoSeco2	Argentina	A2	Llamas et al. 2016	Yes
CS1	CS1	Camarones_CS1	Camarones	Chile	A2	Llamas et al. 2016	-
LGA42	LGA42	LaGalgada_LGA42	LaGalgada	Peru	A2	Llamas et al. 2016	-
I7088	AS6	ArroyoSeco2_AS6	ArroyoSeco2	Argentina	A2	This study	Yes
CP26	Lapa 05 (Burial 4)	LapaDoSanto_Burial4	Lapa do Santo	Brazil	A2	This study	Yes
CP18	Lapa 14 (Burial 15)	LapaDoSanto_Burial15	Lapa do Santo	Brazil	A2	This study	Yes
CP25	Lapa 15 (Burial 18)	LapaDoSanto_Burial18	Lapa do Santo	Brazil	A2	This study	Yes
LAR001	LARAN2 (Burial 2)	Laranjal_LARAN2_Burial2	Laranjal	Brazil	A2	This study	Yes
LAR002	LARAN4 (Burial 3)	Laranjal_LARAN4_Burial3	Laranjal	Brazil	A2	This study	Yes
GA141mtDNA	MPI 8 (Burial 23, Adult #2)	LapaDoSanto_Burial23_Adult2	Lapa do Santo	Brazil	A2	This study	No (tooth analyzed)
I2537	PO2	PicaOcho_PO2	PicaOcho	Chile	A2	This study	Yes
GA208mtDNA	MPI 79 (Burial 17)	LapaDoSanto_Burial17	Lapa do Santo	Brazil	A2	This study	No (long bone analyzed)
CP8	Cuncaicha 15-03	Cuncaicha_15-03	Cuncaicha	Peru	A2a3	This study	Yes
CP29	Cuncaicha 15-07	Cuncaicha_15-07	Cuncaicha	Peru	A2ao	This study	Yes
CUN008	Cuncaicha 15-04	Cuncaicha_15-04	Cuncaicha	Peru	A2h	This study	Yes
I0041	LAU5	Lauricocha_LAU5	Lauricocha	Peru	B2	Fehren-Schmitz et al. 2015	Yes
I0237	BC12	Laramate_BC12	Laramate	Peru	B2	Llamas et al. 2016	Yes
LGA13	LGA13	LaGalgada_LGA13	LaGalgada	Peru	B2	Llamas et al. 2016	-
USR2	USR2	USR2	USR2	USA	B2	Tackney et al. 2015	-
I1484	BC13	Laramate_BC13	Laramate	Peru	B2	This study	Yes
CP21	Lapa 24 (Burial 30)	LapaDoSanto_Burial30	Lapa do Santo	Brazil	B2	This study	Yes
CP22	Lapa 25 (Burial 32)	LapaDoSanto_Burial32	Lapa do Santo	Brazil	B2	This study	Yes
GA145mtDNA	MPI 12 (Burial 23, Sub-Adult #1)	LapaDoSanto_Burial23_SubAdult1	Lapa do Santo	Brazil	B2	This study	No (tooth analyzed)
I9056 (GA171mtDNA)	MPI 23 (Burial 102)	Jabuticabeira2_Burial102	Jabuticabeira 2	Brazil	B2	This study	Yes
I1485	YA5	Laramate_YA5	Laramate	Peru	B2	This study	Yes
I8348	SC50_L761, LCH.E2-I2.1	LagunaChica_SC50_L761	LagunaChica	Argentina	B2b	This study	Yes
I1752	ConchaliIND1	Conchali_ND1	Conchali	Chile	B2i2b	This study	Yes
I1357	BC14	Laramate_BC14	Laramate	Peru	B2l	This study	Yes
USR1	USR1	USR1	USR1	USA	C1b	Tackney et al. 2015	-
I2551	HA1	Laramate_HA1	Laramate	Peru	C1b	This study	Yes
I11974	LV036IND1	LosRieles_LV036IND1	LosRieles	Chile	C1b	This study	Yes
I1753	LV036IND2	LosRieles_LV036IND2	LosRieles	Chile	C1b	This study	Yes
I2230	SC13_L295_AS2_36	ArroyoSeco2_SC13_L295_AS2_36	ArroyoSeco2	Argentina	C1b	This study	Yes
I8349	SC50_L762, LCH.E2-I1.2	LagunaChica_SC50_L762	LagunaChica	Argentina	C1b	This study	Yes
I2232	SC7_L204_AS2_49	ArroyoSeco2_SC7_L204_AS2_49	ArroyoSeco2	Argentina	C1b	This study	Yes
I1748	ASOB1S3a	ArroyoSeco2_ASOB1S3a	ArroyoSeco2	Argentina	C1c	This study	Yes
I7090	FCS AS2 10497 + FCS AS2 10498	ArroyoSeco2_FCS_AS2_10497+10498	ArroyoSeco2	Argentina	C1c	This study	Yes
MA42mtDNA	MPI 19 (Burial 43)	Jabuticabeira2_Burial43	Jabuticabeira 2	Brazil	C1c	This study	No (tooth analyzed)
I9054 (MA43mtDNA)	MPI 21 (Burial 111/112, non-pathological)	Jabuticabeira2_Burial111/112_nonPathological	Jabuticabeira 2	Brazil	C1c	This study	Yes
I9055 (MA44mtDNA)	MPI 22 (Burial 111/112, pathological)	Jabuticabeira2_Burial111/112_Pathological	Jabuticabeira 2	Brazil	C1c	This study	Yes
I9057 (MA46mtDNA)	MPI 24 (Burial 110)	Jabuticabeira2_Burial110	Jabuticabeira 2	Brazil	C1c	This study	Yes
I9058 (MA45mtDNA)	MPI 25 (Burial 10B)	Jabuticabeira2_Burial10B	Jabuticabeira 2	Brazil	C1c	This study	Yes
GA174mtDNA	MPI 26 (Burial 34)	Jabuticabeira2_Burial34	Jabuticabeira 2	Brazil	C1c	This study	No (tooth analyzed)
MA47mtDNA	MPI 27 (Burial 11A)	Jabuticabeira2_Burial11A	Jabuticabeira 2	Brazil	C1c	This study	No (tooth analyzed)
I2261	SC10_L259_LGA30	LaGalgada_SC10_L259_LGA30	LaGalgada	Peru	C1c	This study	Yes
CP19	Lapa 01 (Burial 1)	LapaDoSanto_Burial1	Lapa do Santo	Brazil	C1d1	This study	Yes
I0309	ASOB9S14a	ArroyoSeco2_ASOB9S14a	ArroyoSeco2	Argentina	D1	Llamas et al. 2016	Yes
LGA2	LGA2	LaGalgada_LGA2	LaGalgada	Peru	D1	Llamas et al. 2016	-
I5457	31-P2	SakiTzul_31-P2	SakiTzul	Belize	D1	This study	Yes
I5456	64-P1	SakiTzul_64-P1	SakiTzul	Belize	D1	This study	Yes
I1742	TA12	Laramate_TA12	Laramate	Peru	D1	This study	Yes
I7086	AS15	ArroyoSeco2_AS15	ArroyoSeco2	Argentina	D1g	This study	Yes
Anzick-1	Anzick-1	Anzick-1	Anzick-1	USA	D4h3a	Rasmussen et al. 2014	-
I3443	Burial 6	MayahakCabPek_Burial6	MayahakCabPek	Belize	D4h3a	This study	Yes
CP23	Lapa 22 (Burial 16)	LapaDoSanto_Burial16	Lapa do Santo	Brazil	D4h3a	This study	Yes
MOS001	MORAES-2 burial 5	Moraes_Burial5	Moraes	Brazil	D4h3a	This study	Yes
MA56mtDNA	MPI 40 (Burial 28)	LapaDoSanto_Burial28	Lapa do Santo	Brazil	D4h3a	This study	No (rib analyzed)
Shuka'kaa	Shuka'kaa	Shuka'kaa	Shuka'kaa	USA	D4h3a12	Lindo et al. 2017	-
I1754	ConchaliIND2	Conchali_ND2	Conchali	Chile	D4h3a1a2	This study	Yes
939	939	939	939	Canada	D4h3a7	Raghavan et al. 2015	-
Sequence not reported in mtDNA tree
I8350	SC50_L763, LCH.E1.3	LagunaChica_SC50_L763	LagunaChica	Argentina	A2	This study	Yes
References
Fehren-Schmitz, L., and Georges, L. (2016). Ancient DNA reveals selection acting on genes associated with hypoxia response in pre-Columbian Peruvian Highlanders in the last 8500 years. Sci Rep 6, 23485.
Fehren-Schmitz, L., Llamas, B., Lindauer, S., Tomasto-Cagigao, E., Kuzminsky, S., Rohland, N., Santos, F.R., Kaulicke, P., Valverde, G., and Richards, S.M. (2015). A re-appraisal of the early Andean human remains from Lauricocha in Peru. PloS one 10, e0127141.
Lindo, J., Achilli, A., Perego, U.A., Archer, D., Valdiosera, C., Petzelt, B., Mitchell, J., Worl, R., Dixon, E.J., Fifield, T.E., et al. (2017). Ancient individuals from the North American Northwest Coast reveal 10,000 years of regional genetic continuity. Proc Natl Acad Sci U S A 114, 4093-4098.
Llamas, B., Fehren-Schmitz, L., Valverde, G., Soubrier, J., Mallick, S., Rohland, N., Nordenfelt, S., Valdiosera, C., Richards, S.M., Rohrlach, A., et al. (2016). Ancient mitochondrial DNA provides high-resolution time scale of the peopling of the Americas. Sci Adv 2, e1501385.
Raghavan, M., Steinrucken, M., Harris, K., Schiffels, S., Rasmussen, S., DeGiorgio, M., Albrechtsen, A., Valdiosera, C., Avila-Arcos, M.C., Malaspinas, A.S., et al. (2015). POPULATION GENETICS. Genomic evidence for the Pleistocene and recent population history of Native Americans. Science 349, aab3884.
Tackney, J.C., Potter, B.A., Raff, J., Powers, M., Watkins, W.S., Warner, D., Reuther, J.D., Irish, J.D., and O’Rourke, D.H. (2015). Two contemporaneous mitogenomes from terminal Pleistocene burials in eastern Beringia. Proceedings of the National Academy of Sciences 112, 13833-13838.

## Sheet: Calibrated_Dates
Lab Number	Sample ID	Provenience/Description	Site	Lat	Long	Country	Material	Process	Calibration notes	Marine ΔR	fraction Modern	±	D14C (‰)	±	14C age (BP)	±	δ13C (‰)	δ15N (‰)	%C	%N	C:N	Cal BP (μ)	2σ low	2σ high	Cal BCE/CE (μ)	2σ low	2σ high	Reference
AA-9045	I0308	ASO_B2_S6(9)+ASO_B2_S19	Arroyo Seco II	-38.3606	-60.2442	Argentina	tooth (molar)	UF	OxCal 4.3; SHCal13 (100%)	..	..	..	..	..	6560	60	..	..	..	..	..	7430	7570	7300	-5480	-5620	-5350	Politis et al. 2014
AA-67738	I0309	ASOB9S14a	Arroyo Seco II	-38.3606	-60.2442	Argentina	tooth (premolar)	UF	OxCal 4.3; SHCal13 (100%)	..	..	..	..	..	6838	73	..	..	..	..	..	7650	7800	7500	-5700	-5850	-5550	Politis et al. 2014
AA-7966	I1748	ASOB1S3a	Arroyo Seco II	-38.3606	-60.2442	Argentina	tooth (molar)	UF	OxCal 4.3; SHCal13 (100%)	..	..	..	..	..	6300	70	..	..	..	..	..	7160	7330	6950	-5210	-5380	-5000	Politis et al. 2014
AA-24050	I2230	SC13_L295_AS2_36	Arroyo Seco II	-38.3606	-60.2442	Argentina	bone (long bone)	UF	OxCal 4.3; SHCal13 (100%)	..	..	..	..	..	7805	85	..	..	..	..	..	8570	8960	8380	-6620	-7010	-6430	Politis et al. 2009
AA-106013	I2232	SC7_L204_AS2 49	Arroyo Seco II	-38.3606	-60.2442	Argentina	tooth (molar)	UF	OxCal 4.3; SHCal13 (100%)	..	..	..	..	..	7612	53	..	..	..	..	..	8370	8520	8200	-6420	-6570	-6250	This study
CAMS-16170	I7086	AS15	Arroyo Seco II	-38.3606	-60.2442	Argentina	..	..	OxCal 4.3; IntCal13 (100%)	..	..	..	..	..	6970	60	..	..	..	..	..	7750	7920	7660	-5800	-5970	-5710	Politis et al. 2009
NZA-1101	I7086	AS15	Arroyo Seco II	-38.3606	-60.2442	Argentina	..	..	OxCal 4.3; IntCal13 (100%)	..	..	..	..	..	6880	90	..	..	..	..	..	7750	7920	7660	-5800	-5970	-5710	Politis et al. 2009
TO-1503	I7086	AS15	Arroyo Seco II	-38.3606	-60.2442	Argentina	..	..	OxCal 4.3; IntCal13 (100%)	..	..	..	..	..	7000	80	..	..	..	..	..	7750	7920	7660	-5800	-5970	-5710	Politis and Beukens 1991
[3 dates combined]	I7086	AS15	Arroyo Seco II	-38.3606	-60.2442	Argentina	..	..	OxCal 4.3; IntCal13 (100%); CAMS-16170, NZA-1101 and TO-1503 combined	..	..	..	..	..	..	..	..	..	..	..	..	7750	7920	7660	-5800	-5970	-5710	..
LP-186	I7088	AS6	Arroyo Seco II	-38.3606	-60.2442	Argentina	..	..	OxCal 4.3; IntCal13 (100%)	..	..	..	..	..	6560	60	..	..	..	..	..	7420	7570	7290	-5480	-5620	-5340	Politis et al. 2014
PSUAMS-1614	I0237	BC12	Botigiriayocc, Laramate, Highlands	-14.2756	-74.8436	Peru	tooth (molar)	UF; >30kDa Gelatin	OxCal 4.3; SHCal13 (100%)	..	0.883574	0.0019284	-116.426	1.9284	995	20	-12.4149	11.8205	43.8538	15.147	3.38	860	920	800	1090	1030	1150	This study
PSUAMS-1615	I1484	BC13	Botigiriayocc, Laramate, Highlands	-14.2756	-74.8436	Peru	tooth (molar)	UF; >30kDa Gelatin	OxCal 4.3; SHCal13 (100%)	..	0.891695	0.00176044	-108.305	1.76044	920	20	-12.5471	11.9423	51.7759	17.6008	3.43	780	900	730	1170	1050	1220	This study
UGAMS-3241	I1752	ConchaliIND1	Conchalí, Santiago, RM	-33.3667	-70.6667	Chile	tooth	..	OxCal 4.3; SHCal13 (100%)	..	..	..	..	..	650	24	..	..	..	..	..	600	650	540	1350	1300	1410	This study
Poz-83481	I1754	ConchaliIND2	Conchalí, Santiago, RM	-33.3667	-70.6667	Chile	tooth (premolar)	Longin collagen extraction	OxCal 4.3; SHCal13 (100%)	..	..	..	..	..	950	30	-13.14	7.02	10.6	3.7	3.33	830	910	740	1120	1040	1210	This study
AA-105087	CP29	Cuncaicha 15-07	Cuncaicha	-15.3894	-72.6082	Peru	radius	UF	OxCal 4.3; SHCal13 (100%)	..	..	..	..	..	8147	46	..	..	..	..	..	9050	9260	8780	-7100	-7310	-6820	Rademaker and Hodgins (in press)
AA-107847	CP29	Cuncaicha 15-07	Cuncaicha	-15.3894	-72.6082	Peru	tibia	UF	OxCal 4.3; SHCal13 (100%)	..	..	..	..	..	8126	45	..	..	..	..	..	9000	9240	8770	-7050	-7290	-6820	Rademaker and Hodgins (in press)
[2 dates combined]	CP29	Cuncaicha 15-07	Cuncaicha	-15.3894	-72.6082	Peru	radius, tibia	UF	OxCal 4.3; SHCal13 (100%); AA-105087 and AA-107847 combined	..	..	..	..	..	..	..	..	..	..	..	..	9000	9240	8770	-7050	-7290	-6820	..
AA-107842	CP8	Cuncaicha 15-03	Cuncaicha	-15.3894	-72.6082	Peru	fibula	UF	OxCal 4.3; SHCal13 (100%)	..	..	..	..	..	3811	30	..	..	..	..	..	4140	4250	3980	-2190	-2300	-2030	Rademaker and Hodgins (in press)
AA-109149	CP8	Cuncaicha 15-03	Cuncaicha	-15.3894	-72.6082	Peru	tooth	UF	OxCal 4.3; SHCal13 (100%)	..	..	..	..	..	3860	30	..	..	..	..	..	4220	4410	4080	-2270	-2460	-2140	Rademaker and Hodgins (in press)
[2 dates combined]	CP8	Cuncaicha 15-03	Cuncaicha	-15.3894	-72.6082	Peru	fibula, tooth	UF	OxCal 4.3; SHCal13 (100%); AA-107842 and AA-109149 combined	..	..	..	..	..	..	..	..	..	..	..	..	4180	4290	4080	-2230	-2340	-2130	..
AA-109414	CUN008	Cuncaicha 15-04	Cuncaicha	-15.3894	-72.6082	Peru	fibula	UF	OxCal 4.3; SHCal13 (100%)	..	..	..	..	..	3099	28	..	..	..	..	..	3270	3370	3170	-1320	-1420	-1220	Rademaker and Hodgins (in press)
AA-109416	CUN008	Cuncaicha 15-04	Cuncaicha	-15.3894	-72.6082	Peru	fibula	UF	OxCal 4.3; SHCal13 (100%)	..	..	..	..	..	3115	28	..	..	..	..	..	3280	3370	3180	-1330	-1430	-1230	Rademaker and Hodgins (in press)
[2 dates combined]	CUN008	Cuncaicha 15-04	Cuncaicha	-15.3894	-72.6082	Peru	fibula	UF	OxCal 4.3; SHCal13 (100%); AA-109414 and AA-109416 combined	..	..	..	..	..	..	..	..	..	..	..	..	3280	3370	3180	-1330	-1420	-1230	..
MAMS-28360	GA174mtDNA	MPI 26 (Burial 34)	Jabuticabeira 2	-28.55	-49.0058	Brazil	tooth	UF; >30kDa Gelatin	OxCal 4.3; SHCal13 (60%); Marine13 (40%)	71±39; average of four results (Angulo et al. 2005; Nadal De Masi 1999)	..	..	..	..	2386	23	..	..	..	..	..	2200	2320	2080	-250	-370	-130	This study
MAMS-28365	I9054_d	MPI 21 (Burial 111/112, non-pathological)	Jabuticabeira 2	-28.55	-49.0058	Brazil	tooth	UF; >30kDa Gelatin	OxCal 4.3; SHCal13 (60%); Marine13 (40%)	71±39; average of four results (Angulo et al. 2005; Nadal De Masi 1999)	..	..	..	..	2203	24	..	..	..	..	..	1940	2030	1830	10	-80	120	This study
MAMS-28363	I9055_d	MPI 22 (Burial 111/112, pathological)	Jabuticabeira 2	-28.55	-49.0058	Brazil	tooth	UF; >30kDa Gelatin	OxCal 4.3; SHCal13 (60%); Marine13 (40%)	71±39; average of four results (Angulo et al. 2005; Nadal De Masi 1999)	..	..	..	..	2145	23	..	..	..	..	..	1870	1990	1750	80	-40	200	This study
MAMS-28359	I9056_d	MPI 23 (Burial 102)	Jabuticabeira 2	-28.55	-49.0058	Brazil	tooth	UF; >30kDa Gelatin	OxCal 4.3; SHCal13 (60%); Marine13 (40%)	71±39; average of four results (Angulo et al. 2005; Nadal De Masi 1999)	..	..	..	..	1498	23	..	..	..	..	..	1200	1290	1080	750	660	870	This study
MAMS-28358	I9057_d	MPI 24 (Burial 110)	Jabuticabeira 2	-28.55	-49.0058	Brazil	tooth	UF; >30kDa Gelatin	OxCal 4.3; SHCal13 (60%); Marine13 (40%)	71±39; average of four results (Angulo et al. 2005; Nadal De Masi 1999)	..	..	..	..	2425	23	..	..	..	..	..	2220	2340	2100	-270	-390	-150	This study
MAMS-28361	I9058_d	MPI 25 (Burial 10B)	Jabuticabeira 2	-28.55	-49.0058	Brazil	tooth	UF; >30kDa Gelatin	OxCal 4.3; SHCal13 (60%); Marine13 (40%)	71±39; average of four results (Angulo et al. 2005; Nadal De Masi 1999)	..	..	..	..	2482	23	..	..	..	..	..	2280	2360	2160	-330	-410	-210	This study
MAMS-28362	MA42mtDNA	MPI 19 (Burial 43)	Jabuticabeira 2	-28.55	-49.0058	Brazil	tooth	UF; >30kDa Gelatin	OxCal 4.3; SHCal13 (60%); Marine13 (40%)	71±39; average of four results (Angulo et al. 2005; Nadal De Masi 1999)	..	..	..	..	2348	23	..	..	..	..	..	2150	2300	2020	-200	-350	-70	This study
MAMS-28364	MA47mtDNA	MPI 27 (Burial 11A)	Jabuticabeira 2	-28.55	-49.0058	Brazil	tooth	UF; >30kDa Gelatin	OxCal 4.3; SHCal13 (60%); Marine13 (40%)	71±39; average of four results (Angulo et al. 2005; Nadal De Masi 1999)	..	..	..	..	2436	23	..	..	..	..	..	2250	2350	2150	-300	-400	-200	This study
MAMS-27354	I2261	SC10_L259_LGA30	La Galgada, Highlands	-8.46667	-78.15	Peru	tooth (molar)	UF; >30kDa Gelatin	OxCal 4.3; SHCal13 (100%)	..	..	..	..	..	3780	21	-21.5	..	65	..	4.8	4080	4230	3980	-2140	-2280	-2030	This study
MAMS-28703	CP18	Lapa 13 (Burial 15)	Lapa do Santo	-19.4772	-44.0381	Brazil	tooth (premolar)	UF; >30kDa Gelatin	OxCal 4.3; SHCal13 (100%)	..	..	..	..	..	8948	39	..	..	..	..	..	10030	10200	9820	-8080	-8250	-7870	This study (not used for average group date)
MAMS-28706	CP18	Lapa 36 (Burial 15)	Lapa do Santo	-19.4772	-44.0381	Brazil	tooth (molar)	UF; >30kDa Gelatin	OxCal 4.3; SHCal13 (100%)	..	..	..	..	..	8560	30	..	..	..	..	..	9510	9550	9470	-7560	-7600	-7520	This study
[2 dates not combined]	CP18	Burial 15 (Lapa 13 + Lapa 36)	Lapa do Santo	-19.4772	-44.0381	Brazil	tooth, tooth	UF; >30kDa Gelatin	MAMS-28703 and MAMS-28706 not combined because discordant	..	..	..	..	..	..	..	..	..	..	..	..	..	..	..	..	..	..	..
Beta-271249	CP19	Burial 1 (no sample ID)	Lapa do Santo	-19.4772	-44.0381	Brazil	tooth (molar)	..	OxCal 4.3; SHCal13 (100%)	..	..	..	..	..	8840	60	..	..	..	..	..	9850	10160	9600	-7910	-8210	-7650	Strauss et al. 2016
MAMS-29423	CP21	Lapa24 (Burial 30)	Lapa do Santo	-19.4772	-44.0381	Brazil	petrous	UF; >30kDa Gelatin	OxCal 4.3; SHCal13 (100%)	..	..	..	..	..	8299	29	..	..	..	..	..	9240	9410	9090	-7290	-7460	-7140	This study
MAMS-17190	CP22	Lapa25 (Burial 32)	Lapa do Santo	-19.4772	-44.0381	Brazil	rib	UF; >30kDa Gelatin	OxCal 4.3; SHCal13 (100%)	..	..	..	..	..	8637	35	..	..	..	..	..	9560	9670	9490	-7610	-7720	-7540	This study
MAMS-29425	CP25	Lapa15 (Burial 18)	Lapa do Santo	-19.4772	-44.0381	Brazil	petrous	UF; >30kDa Gelatin	OxCal 4.3; SHCal13 (100%)	..	..	..	..	..	8677	27	..	..	..	..	..	9590	9680	9530	-7640	-7730	-7580	This study
MAMS-23435	GA141mtDNA	MPI 08 (Burial 23)	Lapa do Santo	-19.4772	-44.0381	Brazil	tooth (premolar)	UF; >30kDa Gelatin	OxCal 4.3; SHCal13 (100%)	..	..	..	..	..	8878	29	..	..	..	..	..	9930	10160	9700	-7980	-8210	-7750	This study
Beta-265182	GA208mtDNA	MPI 79 (Burial 17)	Lapa do Santo	-19.4772	-44.0381	Brazil	long bones/ribs	..	OxCal 4.3; SHCal13 (100%)	..	..	..	..	..	8480	50	..	..	..	..	..	9450	9540	9300	-7500	-7590	-7350	Strauss et al. 2016
MAMS-12302	I1485	YA5, Cueva Yacotogia	Laramate, Highlands	-14.2622	-74.8592	Peru	tooth (molar)	UF; >30kDa Gelatin	OxCal 4.3; SHCal13 (100%)	..	..	..	..	..	1187	26	..	..	..	..	..	1030	1160	960	920	790	990	Fehren-Schmitz et al. 2011
PSUAMS-1603	I2551	HA1, Huayuncalla	Laramate, Highlands	-14.2622	-74.8592	Peru	petrous	UF; >30kDa Gelatin	OxCal 4.3; SHCal13 (100%)	..	0.888601	0.00169757	-111.399	1.69757	950	20	-10.4958	10.2548	48.2248	16.7767	3.35	830	910	740	1120	1040	1210	This study
MAMS-34572	LAR001	LARAN 2 (Burial 2)	Laranjal	-24.2837	-47.4856	Brazil	petrous	UF; >30kDa Gelatin	OxCal 4.3; SHCal13 (100%)	..	..	..	..	..	5796	32	..	..	..	..	..	6550	6660	6450	-4610	-4710	-4500	This study
MAMS-34573	LAR002	LARAN 4 (Burial 3)	Laranjal	-24.2837	-47.4856	Brazil	petrous	UF; >30kDa Gelatin	OxCal 4.3; SHCal13 (100%)	..	..	..	..	..	6009	32	..	..	..	..	..	6800	6900	6670	-4850	-4950	-4730	This study
MAMS-14391	I0038	Skeleton 9 (LAU1)	Lauricocha, Highlands	-10.3222	-76.6667	Peru	petrous	UF; >30kDa Gelatin	OxCal 4.3; SHCal13 (100%)	..	..	..	..	..	7870	30	-16	..	25.7	..	3.4	8610	8730	8520	-6660	-6780	-6570	Fehren-Schmitz et al. 2015
MAMS-14389	I0039	Skeleton 6 (LAU3)	Lauricocha, Highlands	-10.3222	-76.6667	Peru	tooth (molar)	UF; >30kDa Gelatin	OxCal 4.3; SHCal13 (100%)	..	..	..	..	..	3340	22	-22	..	41.7	..	3.4	3520	3610	3450	-1570	-1660	-1500	Fehren-Schmitz et al. 2015
MAMS-14390	I0040	Skeleton 2 (LAU4)	Lauricocha, Highlands	-10.3222	-76.6667	Peru	tooth (molar)	UF; >30kDa Gelatin	OxCal 4.3; SHCal13 (100%)	..	..	..	..	..	5160	27	-27	..	39.1	..	3.4	5840	5940	5740	-3890	-3990	-3790	Fehren-Schmitz et al. 2015
MAMS-14731	I0041	Skeleton 1 (LAU5)	Lauricocha, Highlands	-10.3222	-76.6667	Peru	tooth (molar)	UF; >30kDa Gelatin	OxCal 4.3; SHCal13 (100%)	..	..	..	..	..	7760	31	-27	..	39.1	..	3.5	8500	8580	8420	-6550	-6640	-6470	Fehren-Schmitz et al. 2015
Beta-254447	I1753	LV036IND2	Los Rieles, Los Vilos, Coquimbo	-31.92	-71.5	Chile	tooth (canine)	..	OxCal 4.3; SHCal13 (60%); Marine13 (40%)	137±164; average of two results (Ingram and Southon 1996; Taylor and Berger 1967)	..	..	..	..	4720	40	-13.2	16.2	..	..	..	5140	5440	4860	-3200	-3370	-2930	Jackson et al. 2012
UGAMS-4600	I1753	LV036IND2	Los Rieles, Los Vilos, Coquimbo	-31.92	-71.5	Chile	tooth (canine)	..	OxCal 4.3; SHCal13 (60%); Marine13 (40%)	137±164; average of two results (Ingram and Southon 1996; Taylor and Berger 1967)	..	..	..	..	4680	25	-11	15.6	..	..	..	5100	5310	4870	-3140	-3340	-2920	Jackson et al. 2012
[2 dates combined]	I1753	LV036IND2	Los Rieles, Los Vilos, Coquimbo	-31.92	-71.5	Chile	tooth (canine)	..	OxCal 4.3; SHCal13 (60%); Marine13 (40%); Beta-254447 and UGAMS-4600 combined	137±164; average of two results (Ingram and Southon 1996; Taylor and Berger 1967)	..	..	..	..	..	..	..	..	..	..	..	5120	5310	4870	-3170	-3360	-2920	..
UCIAMS-79662	I11974	LV036IND1	Los Rieles, Los Vilos, Coquimbo	-31.92	-71.5	Chile	petrous	UF; >30kDa Gelatin	OxCal 4.3; SHCal13 (60%); Marine13 (40%)	137±164; average of two results (Ingram and Southon 1996; Taylor and Berger 1967)	..	..	..	..	9815	30	-13.5	18	..	..	..	10940	10730	11140	-8990	-9190	-8780	Jackson et al. 2012
UCIAMS-151854	I3443	Burial 6, item 28	Mayahak Cab Pek	16	-89	Belize	petrous	XAD amino acids	OxCal 4.3; IntCal13 (100%)	..	0.355337	0.00142654	-644.663	1.42654	8310	35	..	..	27.6	9.6	3.35417	9330	9450	9140	-7390	-7500	-7190	This study
UCIAMS-151855	I3443	Burial 6, item 57	Mayahak Cab Pek	16	-89	Belize	femur	XAD amino acids	OxCal 4.3; IntCal13 (100%)	..	0.357103	0.00140511	-642.897	1.40511	8270	35	..	..	28.2	9.7	3.39175	9260	9410	9120	-7310	-7460	-7180	This study
[2 dates combined]	I3443	Burial 6, item 57	Mayahak Cab Pek	16	-89	Belize	patrous, femur	XAD amino acids	OxCal 4.3; IntCal13 (100%); UCIAMS-151854 combined with UCIAMS-151855	..	..	..	..	..	..	..	..	..	..	..	..	9310	9430	9140	-7360	-7480	-7190	..
MAMS-34575	MOS001	MORAES-2 (Burial 5)	Moraes	-24.247	-47.4218	Brazil	petrous	UF; >30kDa Gelatin	OxCal 4.3; SHCal13 (100%)	..	..	..	..	..	5092	30	..	..	..	..	..	5810	5910	5660	-3860	-3960	-3710	This study
UCIAMS-185303	I8348	SC50_L761, LCH.E2-I2.1	Pampas, Laguna Chica	-35.73	-58.38	Argentina	tooth (molar)	UF; >30kDa Gelatin	OxCal 4.3; SHCal13 (100%)	..	0.4692	0.0007	-530.8	0.7	6080	15	-18.3	10.5	41.1	15	3.2	6880	6960	6790	-4930	-5010	-4840	This study
UCIAMS-185302	I8349	SC50_L762, LCH.E2-I1.2	Pampas, Laguna Chica	-35.73	-58.38	Argentina	petrous	UF; >30kDa Gelatin	OxCal 4.3; SHCal13 (100%)	..	0.478	0.0007	-522	0.7	5930	15	-16.5	15.3	42.9	15.3	3.28	6710	6780	6650	-4760	-4830	-4700	This study
PSUAMS-1870	I2537	PO2	Pica Ocho	-20.5072	-69.3346	Chile	tooth (molar)	XAD amino acids	OxCal 4.3; SHCal13 (100%)	..	0.909637	0.00182741	-90.3632	1.82741	760	20	-8.64086	21.595	28.2462	10.2423	3.22	660	720	570	1290	1230	1380	This study
PSUAMS-3205	I5456	64-P1 (ST64)	Saki Tzul	16.5	-89	Belize	enamel carbonate	Acid etch/hydrolysis	OxCal 4.3; IntCal13 (100%)	..	0.447774	0.00141589	-552.226	1.41589	6455	30	..	..	..	..	..	7370	7440	7310	-5420	-5490	-5360	This study
PSUAMS-3206	I5457	31-P2 (ST31)	Saki Tzul	16.5	-89	Belize	enamel carbonate	Acid etch/hydrolysis	OxCal 4.3; IntCal13 (100%)	..	0.446058	0.00140953	-553.942	1.40953	6485	30	..	..	..	..	..	7390	7460	7320	-5440	-5510	-5370	This study
No direct date	CP23	Lapa22 (Burial 16)	Lapa do Santo	-19.4772	-44.0381	Brazil	petrous
No direct date	CP26	Lapa05 (Burial 04)	Lapa do Santo	-19.4772	-44.0381	Brazil	petrous
No direct date	I0238	LAU2	Lauricocha, Highlands	-10.3222	-76.6667	Peru	petrous
No direct date	I1357	BC14	Botigiriayocc, Laramate, Highlands	-14.2756	-74.8436	Peru	petrous
No direct date	I1742	TA12, Tranca	Laramate, Highlands	-14.2622	-74.8592	Peru	tooth (molar)
No direct date	I8350	SC50_L763, LCH.E1.3	Pampas, Laguna Chica	-35.73	-58.38	Argentina	petrous
No direct date	GA145mtDNA	MPI12 (Burial 23)	Lapa do Santo	-19.4772	-44.0381	Brazil	tooth
No direct date	MA56mtDNA	MPI40 (Burial 28)	Lapa do Santo	-19.4772	-44.0381	Brazil	tooth
References
Angulo, R. J. et al. Reservoir effect of the southern and southeastern Brazilian coast. Radiocarbon 47, 67–73 (2005).
Fehren-Schmitz, L. et al. 2015. A re-appraisal of the early Andean human remains from Lauricocha in Peru. PLOS ONE 19, p.e0127141 (2015).
Ingram, B. L. & Southon, J. R. Reservoir ages in Eastern Pacific coastal and estuarine waters. Radiocarbon 38, 573–582 (1996).
Jackson, D., et al. Human Remains Directly Dated to the Pleistocene-Holocene Transition Support a Marine Diet for Early Settlers of the Pacific Coast of Chile. Journal of Island & Coastal Archaeology 7, 363–377 (2012).
Nadal De Masi, M. A. Prehistoric hunter-gatherer mobility on the southern Brazilian coast: Santa Catarina Island. Unpublished PhD dissertation, Stanford University (1999).
Politis, G., 1991. Fishtail projectile points in the Southern Cone of South America: An overview. In: Bonnichsen, B., Turnmire, K. (Eds.), Clovis: Origins and Adaptations. Center for the Study of the Firts Americans, Orono, pp. 287e301.
Politis, G., 2014. Discusio_x0019_n y consideraciones finales. In: Politis, G., Guitie_x0019_rrez, M., Scabuzzo, C. (Eds.), Estado actual de las investigaciones en el sitio arqueolo_x0019_gico Arroyo Seco 2 (partido de Tres Arroyos, provincia de Buenos Aires, Argentina), Serie Monogr_x0019_afica, 5. INCUAPA-CONICET-UNICEN, Olavarría, Argentina, pp. 439e459.
Politis, G., Scabuzzo, C., Tykot, R., 2009. An approach to prehispanic diets in the pampas during early/middle Holocene. International Journal of Osteoarchaeology 19, 266-280.
Rademaker, K. and G. Hodgins (in press): Exploring the chronology of occupations and burials at Cuncaicha shelter, Peru. In New Perspectives on the Peopling of the Americas, edited by K. Harvati, G. Jäger, and H. Reyes-Centeno. Words Bones Genes Tools: DFG Center for Advanced Studies Series, Vol 1. Kerns Verlag: Tübingen.
Strauss A, Oliveira RE, Villagran XS, Bernardo DV, Salazar-García DC, Bissaro MC, Pugliese F, Hermenegildo T, Santos R, Barioni A, de Oliveira EC, Moreno de Sousa JC, Jaouen K, Ernani M, Hubbe M, Inglez M, Gratão M, Rockwell H, Machado M, de Souza G, Chemale F, Kawashita K, O’Connell TC, Israde I, Feathers J, Campi C, Richards M, Wahl J, Kipnis R, Araujo A, Neves W (2016) Early Holocene ritual co…
Taylor, R. E. & R. Berger. Radiocarbon content of marine shells from the Pacific coasts of Central and South America. Science 158, 1180–1182 (1967).
