# Supplementary material for: Reconstructing the Deep Population History of Central and South America
Source: Cell. 2018 Nov 15;175(5):1185–1197.e22. doi: 10.1016/j.cell.2018.10.027 (PMC6327247; doi:10.1016/j.cell.2018.10.027)
Supplement: Table S4. f4- and f3-Statistics, Related to Figures 1, 4, 5, S5D–S5F, and S6A–S6D and Table S2 [file mmc4.xlsx]

## Sheet: f4_Canada_Lucier_pairs
					f4_value	Z_score	BABA	ABBA	Num_SNPs
result:	Mbuti.DG	Canada_Lucier_4800BP-500BP	Canada_MARC1492_400BP	Canada_939_6000BP	-0.006484	-2.353	402	459	8807
result:	Mbuti.DG	Canada_Lucier_4800BP-500BP	Canada_MARC1492_400BP	Mexico_Baja_unknown	-0.000536	-0.123	161	163	3499
result:	Mbuti.DG	Canada_Lucier_4800BP-500BP	Canada_MARC1492_400BP	USA_SanFranciscoBay_300BP	-0.000793	-0.251	309	315	6621
result:	Mbuti.DG	Canada_Lucier_4800BP-500BP	Canada_MARC1492_400BP	USA_Kennewick_8800BP	0.000587	0.266	654	646	13904
result:	Mbuti.DG	Canada_Lucier_4800BP-500BP	Canada_MARC1492_400BP	Pima.DG	-0.001106	-0.799	1243	1272	26666
result:	Mbuti.DG	Canada_Lucier_4800BP-500BP	Canada_MARC1492_400BP	Huichol.SG	0.000591	0.365	1273	1257	27082
result:	Mbuti.DG	Canada_Lucier_4800BP-500BP	Canada_MARC1492_400BP	Belize_SakiTzul_7400BP	-0.002813	-1.478	818	866	17159
result:	Mbuti.DG	Canada_Lucier_4800BP-500BP	Canada_MARC1492_400BP	Peru_Lauricocha_5800BP	0.000123	0.061	847	845	17613
result:	Mbuti.DG	Canada_Lucier_4800BP-500BP	Canada_MARC1492_400BP	USA_SanClemente-SantaCatalina_800BP	0.000693	0.453	1280	1262	26901
result:	Mbuti.DG	Canada_Lucier_4800BP-500BP	Canada_MARC1492_400BP	Brazil_Jabuticabeira2_2000BP	-0.000817	-0.216	241	244	4764
result:	Mbuti.DG	Canada_Lucier_4800BP-500BP	Canada_MARC1492_400BP	Nahua.DG	0.000172	0.125	1279	1274	26666
result:	Mbuti.DG	Canada_Lucier_4800BP-500BP	Canada_MARC1492_400BP	USA_SanNicolas_1400BP	-0.000399	-0.275	1259	1269	26533
result:	Mbuti.DG	Canada_Lucier_4800BP-500BP	Canada_MARC1492_400BP	Belize_MayahakCabPek_9300BP	-0.0013	-0.554	610	626	12752
result:	Mbuti.DG	Canada_Lucier_4800BP-500BP	Canada_MARC1492_400BP	Peru_Lauricocha_3500BP	-0.000339	-0.161	843	849	17191
result:	Mbuti.DG	Canada_Lucier_4800BP-500BP	Canada_MARC1492_400BP	Peru_Lauricocha_8600BP	-0.000179	-0.112	1212	1216	25683
result:	Mbuti.DG	Canada_Lucier_4800BP-500BP	Canada_MARC1492_400BP	Mexico_Pericues_500BP	0.001507	0.617	465	450	10142
result:	Mbuti.DG	Canada_Lucier_4800BP-500BP	Canada_MARC1492_400BP	USA_MainlandChumash_1400BP	0.00134	0.77	1103	1072	22708
result:	Mbuti.DG	Canada_Lucier_4800BP-500BP	Canada_MARC1492_400BP	Mixe.DG	-0.000883	-0.667	1252	1275	26668
result:	Mbuti.DG	Canada_Lucier_4800BP-500BP	Canada_MARC1492_400BP	Bahamas_Taino_1000BP	0.000277	0.168	1324	1317	27095
result:	Mbuti.DG	Canada_Lucier_4800BP-500BP	Canada_MARC1492_400BP	Quechua.DG	0.000306	0.221	1291	1283	26667
result:	Mbuti.DG	Canada_Lucier_4800BP-500BP	Canada_MARC1492_400BP	USA_MainlandChumash_NC_1400BP	-0.002906	-1.217	494	526	11182
result:	Mbuti.DG	Canada_Lucier_4800BP-500BP	Canada_MARC1492_400BP	Aymara.SG	0.000577	0.344	1306	1290	27077
result:	Mbuti.DG	Canada_Lucier_4800BP-500BP	Canada_MARC1492_400BP	Chile_LosRieles_5100BP	0.001418	0.783	1070	1038	22525
result:	Mbuti.DG	Canada_Lucier_4800BP-500BP	Canada_MARC1492_400BP	Brazil_Laranjal_6700BP	-0.002545	-1.26	784	827	17143
result:	Mbuti.DG	Canada_Lucier_4800BP-500BP	Canada_MARC1492_400BP	Surui.DG	-0.00021	-0.145	1274	1280	26668
result:	Mbuti.DG	Canada_Lucier_4800BP-500BP	Canada_MARC1492_400BP	Peru_LaGalgada_4100BP	6.6e-05	0.038	1151	1150	24401
result:	Mbuti.DG	Canada_Lucier_4800BP-500BP	Canada_MARC1492_400BP	Mayan.DG	-0.000513	-0.37	1259	1272	26664
result:	Mbuti.DG	Canada_Lucier_4800BP-500BP	Canada_MARC1492_400BP	USA_SanCruz_1000BP	0.001011	0.582	1243	1217	25916
result:	Mbuti.DG	Canada_Lucier_4800BP-500BP	Canada_MARC1492_400BP	Argentina-Chile_FuegoPatagonian_100BP	-0.000489	-0.342	1268	1281	26601
result:	Mbuti.DG	Canada_Lucier_4800BP-500BP	Canada_MARC1492_400BP	Chile_Conchali_700BP	-0.000947	-0.597	1203	1227	25092
result:	Mbuti.DG	Canada_Lucier_4800BP-500BP	Canada_MARC1492_400BP	Peru_Laramate_900BP	-0.000168	-0.118	1237	1241	26010
result:	Mbuti.DG	Canada_Lucier_4800BP-500BP	Canada_MARC1492_400BP	Karitiana.DG	0.000758	0.544	1313	1293	27102
result:	Mbuti.DG	Canada_Lucier_4800BP-500BP	Canada_MARC1492_400BP	Peru_Cuncaicha_9000BP	-0.001029	-0.576	1202	1227	24783
result:	Mbuti.DG	Canada_Lucier_4800BP-500BP	Canada_MARC1492_400BP	Yukpa.SG	-0.000318	-0.193	1293	1302	27077
result:	Mbuti.DG	Canada_Lucier_4800BP-500BP	Canada_MARC1492_400BP	Mexico_Pericues_unknown	-0.000264	-0.085	333	335	7018
result:	Mbuti.DG	Canada_Lucier_4800BP-500BP	Canada_MARC1492_400BP	Brazil_Moraes_5800BP	0.000447	0.161	406	402	8791
result:	Mbuti.DG	Canada_Lucier_4800BP-500BP	Canada_MARC1492_400BP	Chane.DG	-0.001519	-0.999	1258	1299	26626
result:	Mbuti.DG	Canada_Lucier_4800BP-500BP	Canada_MARC1492_400BP	Argentina_ArroyoSeco2_7700BP	-0.001484	-0.978	1193	1230	25352
result:	Mbuti.DG	Canada_Lucier_4800BP-500BP	Canada_MARC1492_400BP	Piapoco.DG	-0.000288	-0.21	1268	1276	26665
result:	Mbuti.DG	Canada_Lucier_4800BP-500BP	Canada_MARC1492_400BP	USA_SanMiguel_700BP	0.000755	0.437	1150	1132	24206
result:	Mbuti.DG	Canada_Lucier_4800BP-500BP	Canada_MARC1492_400BP	Peru_Cuncaicha_3300BP	-0.003049	-1.672	1047	1116	22521
result:	Mbuti.DG	Canada_Lucier_4800BP-500BP	Canada_MARC1492_400BP	Argentina_Pampas_LagunaChica	0.002209	1.204	911	869	18855
result:	Mbuti.DG	Canada_Lucier_4800BP-500BP	Canada_MARC1492_400BP	Chile_PicaOcho_700BP	-0.002071	-1.014	741	775	16157
result:	Mbuti.DG	Canada_Lucier_4800BP-500BP	Canada_MARC1492_400BP	USA_SanNicolas_4900BP	-0.000263	-0.163	1277	1284	26660
result:	Mbuti.DG	Canada_Lucier_4800BP-500BP	Canada_MARC1492_400BP	Brazil_LapaDoSanto_9600BP	-0.001922	-1.384	1236	1287	26497
result:	Mbuti.DG	Canada_Lucier_4800BP-500BP	Canada_MARC1492_400BP	Peru_Cuncaicha_4200BP	-0.000975	-0.56	1158	1182	24797
result:	Mbuti.DG	Canada_Lucier_4800BP-500BP	Canada_MARC1492_400BP	USA_Anzick_12800BP	-0.002896	-1.686	1302	1380	27090
result:	Mbuti.DG	Canada_Lucier_4800BP-500BP	Canada_939_6000BP	Mexico_Baja_unknown	0.007111	2.677	579	504	10566
result:	Mbuti.DG	Canada_Lucier_4800BP-500BP	Canada_939_6000BP	USA_SanFranciscoBay_300BP	0.001916	1.07	1112	1069	22217
result:	Mbuti.DG	Canada_Lucier_4800BP-500BP	Canada_939_6000BP	USA_Kennewick_8800BP	0.002149	1.549	2197	2102	44053
result:	Mbuti.DG	Canada_Lucier_4800BP-500BP	Canada_939_6000BP	Pima.DG	0.00314	3.574	3772	3538	74725
result:	Mbuti.DG	Canada_Lucier_4800BP-500BP	Canada_939_6000BP	Huichol.SG	0.002657	2.514	3833	3630	76380
result:	Mbuti.DG	Canada_Lucier_4800BP-500BP	Canada_939_6000BP	Belize_SakiTzul_7400BP	0.00176	1.271	1929	1862	38396
result:	Mbuti.DG	Canada_Lucier_4800BP-500BP	Canada_939_6000BP	Peru_Lauricocha_5800BP	0.001798	1.405	2179	2099	44132
result:	Mbuti.DG	Canada_Lucier_4800BP-500BP	Canada_939_6000BP	USA_SanClemente-SantaCatalina_800BP	0.003145	3.229	3817	3579	75400
result:	Mbuti.DG	Canada_Lucier_4800BP-500BP	Canada_939_6000BP	Brazil_Jabuticabeira2_2000BP	0.004105	1.595	504	463	9920
result:	Mbuti.DG	Canada_Lucier_4800BP-500BP	Canada_939_6000BP	Nahua.DG	0.002913	3.329	3784	3566	74724
result:	Mbuti.DG	Canada_Lucier_4800BP-500BP	Canada_939_6000BP	USA_SanNicolas_1400BP	0.00269	3.039	3705	3503	74914
result:	Mbuti.DG	Canada_Lucier_4800BP-500BP	Canada_939_6000BP	Belize_MayahakCabPek_9300BP	0.001297	0.841	1457	1418	30010
result:	Mbuti.DG	Canada_Lucier_4800BP-500BP	Canada_939_6000BP	Peru_Lauricocha_3500BP	0.002733	2.064	2075	1959	42448
result:	Mbuti.DG	Canada_Lucier_4800BP-500BP	Canada_939_6000BP	Peru_Lauricocha_8600BP	0.002631	2.585	3359	3180	67958
result:	Mbuti.DG	Canada_Lucier_4800BP-500BP	Canada_939_6000BP	Mexico_Pericues_500BP	0.003494	1.927	1077	999	22336
result:	Mbuti.DG	Canada_Lucier_4800BP-500BP	Canada_939_6000BP	USA_MainlandChumash_1400BP	0.003093	2.841	3159	2963	63234
result:	Mbuti.DG	Canada_Lucier_4800BP-500BP	Canada_939_6000BP	Mixe.DG	0.00253	2.96	3736	3547	74738
result:	Mbuti.DG	Canada_Lucier_4800BP-500BP	Canada_939_6000BP	Bahamas_Taino_1000BP	0.003407	3.17	3884	3623	76389
result:	Mbuti.DG	Canada_Lucier_4800BP-500BP	Canada_939_6000BP	Quechua.DG	0.002933	3.405	3769	3550	74733
result:	Mbuti.DG	Canada_Lucier_4800BP-500BP	Canada_939_6000BP	USA_MainlandChumash_NC_1400BP	0.003253	2.119	1377	1285	28263
result:	Mbuti.DG	Canada_Lucier_4800BP-500BP	Canada_939_6000BP	Aymara.SG	0.003335	3.121	3888	3633	76380
result:	Mbuti.DG	Canada_Lucier_4800BP-500BP	Canada_939_6000BP	Chile_LosRieles_5100BP	0.001836	1.468	2597	2502	52124
result:	Mbuti.DG	Canada_Lucier_4800BP-500BP	Canada_939_6000BP	Brazil_Laranjal_6700BP	0.000839	0.637	1909	1876	39250
result:	Mbuti.DG	Canada_Lucier_4800BP-500BP	Canada_939_6000BP	Surui.DG	0.003813	4.168	3823	3538	74729
result:	Mbuti.DG	Canada_Lucier_4800BP-500BP	Canada_939_6000BP	Peru_LaGalgada_4100BP	0.004606	4.063	3154	2870	61692
result:	Mbuti.DG	Canada_Lucier_4800BP-500BP	Canada_939_6000BP	Mayan.DG	0.002138	2.431	3740	3580	74729
result:	Mbuti.DG	Canada_Lucier_4800BP-500BP	Canada_939_6000BP	USA_SanCruz_1000BP	0.002994	2.831	3659	3441	72798
result:	Mbuti.DG	Canada_Lucier_4800BP-500BP	Canada_939_6000BP	Argentina-Chile_FuegoPatagonian_100BP	0.002957	3.088	3418	3216	68567
result:	Mbuti.DG	Canada_Lucier_4800BP-500BP	Canada_939_6000BP	Chile_Conchali_700BP	0.002096	1.914	3050	2922	61169
result:	Mbuti.DG	Canada_Lucier_4800BP-500BP	Canada_939_6000BP	Peru_Laramate_900BP	0.002888	3.115	3375	3182	66774
result:	Mbuti.DG	Canada_Lucier_4800BP-500BP	Canada_939_6000BP	Karitiana.DG	0.002647	3.057	3810	3608	76411
result:	Mbuti.DG	Canada_Lucier_4800BP-500BP	Canada_939_6000BP	Peru_Cuncaicha_9000BP	0.003024	2.571	3009	2827	59916
result:	Mbuti.DG	Canada_Lucier_4800BP-500BP	Canada_939_6000BP	Yukpa.SG	0.001942	1.933	3798	3650	76377
result:	Mbuti.DG	Canada_Lucier_4800BP-500BP	Canada_939_6000BP	Mexico_Pericues_unknown	0.005229	2.694	984	884	19223
result:	Mbuti.DG	Canada_Lucier_4800BP-500BP	Canada_939_6000BP	Brazil_Moraes_5800BP	0.002594	1.376	977	925	20081
result:	Mbuti.DG	Canada_Lucier_4800BP-500BP	Canada_939_6000BP	Chane.DG	0.002915	3.089	3742	3524	74643
result:	Mbuti.DG	Canada_Lucier_4800BP-500BP	Canada_939_6000BP	Argentina_ArroyoSeco2_7700BP	0.001706	1.764	3228	3117	65236
result:	Mbuti.DG	Canada_Lucier_4800BP-500BP	Canada_939_6000BP	Piapoco.DG	0.003592	3.977	3789	3520	74723
result:	Mbuti.DG	Canada_Lucier_4800BP-500BP	Canada_939_6000BP	USA_SanMiguel_700BP	0.005486	5.185	3366	3000	66781
result:	Mbuti.DG	Canada_Lucier_4800BP-500BP	Canada_939_6000BP	Peru_Cuncaicha_3300BP	0.002635	2.141	2584	2446	52316
result:	Mbuti.DG	Canada_Lucier_4800BP-500BP	Canada_939_6000BP	Argentina_Pampas_LagunaChica	0.002346	1.734	1874	1786	37400
result:	Mbuti.DG	Canada_Lucier_4800BP-500BP	Canada_939_6000BP	Chile_PicaOcho_700BP	9e-06	0.006	1614	1613	33293
result:	Mbuti.DG	Canada_Lucier_4800BP-500BP	Canada_939_6000BP	USA_SanNicolas_4900BP	0.00339	3.365	3794	3539	75189
result:	Mbuti.DG	Canada_Lucier_4800BP-500BP	Canada_939_6000BP	Brazil_LapaDoSanto_9600BP	0.002026	2.252	3509	3366	70553
result:	Mbuti.DG	Canada_Lucier_4800BP-500BP	Canada_939_6000BP	Peru_Cuncaicha_4200BP	0.004701	4.07	3034	2758	58895
result:	Mbuti.DG	Canada_Lucier_4800BP-500BP	Canada_939_6000BP	USA_Anzick_12800BP	-0.001174	-1.108	3699	3788	75924
result:	Mbuti.DG	Canada_Lucier_4800BP-500BP	Mexico_Baja_unknown	USA_SanFranciscoBay_300BP	0.001247	0.463	405	394	8830
result:	Mbuti.DG	Canada_Lucier_4800BP-500BP	Mexico_Baja_unknown	USA_Kennewick_8800BP	-0.003854	-1.95	796	865	17855
result:	Mbuti.DG	Canada_Lucier_4800BP-500BP	Mexico_Baja_unknown	Pima.DG	-0.001285	-1.118	1347	1385	30270
result:	Mbuti.DG	Canada_Lucier_4800BP-500BP	Mexico_Baja_unknown	Huichol.SG	-0.002073	-1.417	1372	1436	30874
result:	Mbuti.DG	Canada_Lucier_4800BP-500BP	Mexico_Baja_unknown	Belize_SakiTzul_7400BP	-0.001317	-0.694	713	734	15536
result:	Mbuti.DG	Canada_Lucier_4800BP-500BP	Mexico_Baja_unknown	Peru_Lauricocha_5800BP	-0.001373	-0.704	836	861	18067
result:	Mbuti.DG	Canada_Lucier_4800BP-500BP	Mexico_Baja_unknown	USA_SanClemente-SantaCatalina_800BP	-0.002386	-1.771	1378	1451	30523
result:	Mbuti.DG	Canada_Lucier_4800BP-500BP	Mexico_Baja_unknown	Brazil_Jabuticabeira2_2000BP	-0.003128	-0.845	183	196	4167
result:	Mbuti.DG	Canada_Lucier_4800BP-500BP	Mexico_Baja_unknown	Nahua.DG	-0.001712	-1.473	1394	1446	30272
result:	Mbuti.DG	Canada_Lucier_4800BP-500BP	Mexico_Baja_unknown	USA_SanNicolas_1400BP	-0.00102	-0.821	1376	1407	30431
result:	Mbuti.DG	Canada_Lucier_4800BP-500BP	Mexico_Baja_unknown	Belize_MayahakCabPek_9300BP	-0.003314	-1.416	532	572	12162
result:	Mbuti.DG	Canada_Lucier_4800BP-500BP	Mexico_Baja_unknown	Peru_Lauricocha_3500BP	-0.004164	-2.241	780	852	17415
result:	Mbuti.DG	Canada_Lucier_4800BP-500BP	Mexico_Baja_unknown	Peru_Lauricocha_8600BP	-0.000973	-0.678	1273	1300	27592
result:	Mbuti.DG	Canada_Lucier_4800BP-500BP	Mexico_Baja_unknown	Mexico_Pericues_500BP	0.001078	0.429	428	418	9276
result:	Mbuti.DG	Canada_Lucier_4800BP-500BP	Mexico_Baja_unknown	USA_MainlandChumash_1400BP	-0.001066	-0.721	1174	1202	25901
result:	Mbuti.DG	Canada_Lucier_4800BP-500BP	Mexico_Baja_unknown	Mixe.DG	-0.002075	-1.807	1384	1447	30274
result:	Mbuti.DG	Canada_Lucier_4800BP-500BP	Mexico_Baja_unknown	Bahamas_Taino_1000BP	-0.002754	-1.815	1413	1498	30878
result:	Mbuti.DG	Canada_Lucier_4800BP-500BP	Mexico_Baja_unknown	Quechua.DG	-0.000815	-0.68	1396	1420	30274
result:	Mbuti.DG	Canada_Lucier_4800BP-500BP	Mexico_Baja_unknown	USA_MainlandChumash_NC_1400BP	0.001951	0.825	530	508	11450
result:	Mbuti.DG	Canada_Lucier_4800BP-500BP	Mexico_Baja_unknown	Aymara.SG	-0.001559	-1.051	1428	1476	30876
result:	Mbuti.DG	Canada_Lucier_4800BP-500BP	Mexico_Baja_unknown	Chile_LosRieles_5100BP	-0.001179	-0.676	962	987	21181
result:	Mbuti.DG	Canada_Lucier_4800BP-500BP	Mexico_Baja_unknown	Brazil_Laranjal_6700BP	-0.005029	-2.684	682	762	15923
result:	Mbuti.DG	Canada_Lucier_4800BP-500BP	Mexico_Baja_unknown	Surui.DG	-0.000589	-0.49	1388	1406	30268
result:	Mbuti.DG	Canada_Lucier_4800BP-500BP	Mexico_Baja_unknown	Peru_LaGalgada_4100BP	-0.0022	-1.36	1161	1216	25000
result:	Mbuti.DG	Canada_Lucier_4800BP-500BP	Mexico_Baja_unknown	Mayan.DG	-0.002108	-1.829	1387	1451	30270
result:	Mbuti.DG	Canada_Lucier_4800BP-500BP	Mexico_Baja_unknown	USA_SanCruz_1000BP	-0.000233	-0.151	1354	1361	29614
result:	Mbuti.DG	Canada_Lucier_4800BP-500BP	Mexico_Baja_unknown	Argentina-Chile_FuegoPatagonian_100BP	-0.002126	-1.559	1284	1343	27744
result:	Mbuti.DG	Canada_Lucier_4800BP-500BP	Mexico_Baja_unknown	Chile_Conchali_700BP	-0.001144	-0.797	1170	1198	24894
result:	Mbuti.DG	Canada_Lucier_4800BP-500BP	Mexico_Baja_unknown	Peru_Laramate_900BP	-0.002041	-1.551	1241	1296	27022
result:	Mbuti.DG	Canada_Lucier_4800BP-500BP	Mexico_Baja_unknown	Karitiana.DG	-0.001685	-1.411	1421	1473	30887
result:	Mbuti.DG	Canada_Lucier_4800BP-500BP	Mexico_Baja_unknown	Peru_Cuncaicha_9000BP	-0.000401	-0.243	1151	1160	24262
result:	Mbuti.DG	Canada_Lucier_4800BP-500BP	Mexico_Baja_unknown	Yukpa.SG	0.000616	0.423	1451	1432	30872
result:	Mbuti.DG	Canada_Lucier_4800BP-500BP	Mexico_Baja_unknown	Mexico_Pericues_unknown	0.000816	0.302	350	344	7967
result:	Mbuti.DG	Canada_Lucier_4800BP-500BP	Mexico_Baja_unknown	Brazil_Moraes_5800BP	-0.002029	-0.687	371	388	8101
result:	Mbuti.DG	Canada_Lucier_4800BP-500BP	Mexico_Baja_unknown	Chane.DG	-0.00278	-2.127	1361	1445	30236
result:	Mbuti.DG	Canada_Lucier_4800BP-500BP	Mexico_Baja_unknown	Argentina_ArroyoSeco2_7700BP	-0.003703	-2.648	1193	1290	26438
result:	Mbuti.DG	Canada_Lucier_4800BP-500BP	Mexico_Baja_unknown	Piapoco.DG	-0.001301	-1.11	1391	1431	30268
result:	Mbuti.DG	Canada_Lucier_4800BP-500BP	Mexico_Baja_unknown	USA_SanMiguel_700BP	-0.000425	-0.267	1249	1261	27301
result:	Mbuti.DG	Canada_Lucier_4800BP-500BP	Mexico_Baja_unknown	Peru_Cuncaicha_3300BP	-0.001651	-0.925	965	1000	21234
result:	Mbuti.DG	Canada_Lucier_4800BP-500BP	Mexico_Baja_unknown	Argentina_Pampas_LagunaChica	-0.001411	-0.724	690	711	15186
result:	Mbuti.DG	Canada_Lucier_4800BP-500BP	Mexico_Baja_unknown	Chile_PicaOcho_700BP	-0.002162	-0.966	612	641	13361
result:	Mbuti.DG	Canada_Lucier_4800BP-500BP	Mexico_Baja_unknown	USA_SanNicolas_4900BP	-0.002664	-1.92	1397	1478	30483
result:	Mbuti.DG	Canada_Lucier_4800BP-500BP	Mexico_Baja_unknown	Brazil_LapaDoSanto_9600BP	-0.002675	-2.078	1313	1389	28550
result:	Mbuti.DG	Canada_Lucier_4800BP-500BP	Mexico_Baja_unknown	Peru_Cuncaicha_4200BP	-0.001787	-1.097	1075	1117	23922
result:	Mbuti.DG	Canada_Lucier_4800BP-500BP	Mexico_Baja_unknown	USA_Anzick_12800BP	-0.004587	-3.002	1394	1534	30684
result:	Mbuti.DG	Canada_Lucier_4800BP-500BP	USA_SanFranciscoBay_300BP	USA_Kennewick_8800BP	-0.000198	-0.138	1756	1763	36945
result:	Mbuti.DG	Canada_Lucier_4800BP-500BP	USA_SanFranciscoBay_300BP	Pima.DG	0.000766	0.796	2860	2814	61120
result:	Mbuti.DG	Canada_Lucier_4800BP-500BP	USA_SanFranciscoBay_300BP	Huichol.SG	-0.000459	-0.413	2867	2895	62471
result:	Mbuti.DG	Canada_Lucier_4800BP-500BP	USA_SanFranciscoBay_300BP	Belize_SakiTzul_7400BP	0.00024	0.163	1408	1401	29654
result:	Mbuti.DG	Canada_Lucier_4800BP-500BP	USA_SanFranciscoBay_300BP	Peru_Lauricocha_5800BP	-0.000776	-0.554	1565	1592	35259
result:	Mbuti.DG	Canada_Lucier_4800BP-500BP	USA_SanFranciscoBay_300BP	USA_SanClemente-SantaCatalina_800BP	-0.000357	-0.34	2830	2852	61577
result:	Mbuti.DG	Canada_Lucier_4800BP-500BP	USA_SanFranciscoBay_300BP	Brazil_Jabuticabeira2_2000BP	-0.003463	-1.225	357	384	7798
result:	Mbuti.DG	Canada_Lucier_4800BP-500BP	USA_SanFranciscoBay_300BP	Nahua.DG	0.000649	0.701	2862	2822	61125
result:	Mbuti.DG	Canada_Lucier_4800BP-500BP	USA_SanFranciscoBay_300BP	USA_SanNicolas_1400BP	0.000234	0.243	2857	2843	61342
result:	Mbuti.DG	Canada_Lucier_4800BP-500BP	USA_SanFranciscoBay_300BP	Belize_MayahakCabPek_9300BP	0.000968	0.574	1110	1087	23770
result:	Mbuti.DG	Canada_Lucier_4800BP-500BP	USA_SanFranciscoBay_300BP	Peru_Lauricocha_3500BP	-0.000195	-0.135	1534	1541	33822
result:	Mbuti.DG	Canada_Lucier_4800BP-500BP	USA_SanFranciscoBay_300BP	Peru_Lauricocha_8600BP	0.000161	0.146	2526	2518	54896
result:	Mbuti.DG	Canada_Lucier_4800BP-500BP	USA_SanFranciscoBay_300BP	Mexico_Pericues_500BP	-0.000583	-0.3	807	817	17668
result:	Mbuti.DG	Canada_Lucier_4800BP-500BP	USA_SanFranciscoBay_300BP	USA_MainlandChumash_1400BP	0.002075	1.841	2380	2273	51542
result:	Mbuti.DG	Canada_Lucier_4800BP-500BP	USA_SanFranciscoBay_300BP	Mixe.DG	0.000101	0.112	2845	2839	61134
result:	Mbuti.DG	Canada_Lucier_4800BP-500BP	USA_SanFranciscoBay_300BP	Bahamas_Taino_1000BP	0.00082	0.74	2869	2818	62480
result:	Mbuti.DG	Canada_Lucier_4800BP-500BP	USA_SanFranciscoBay_300BP	Quechua.DG	0.000609	0.671	2832	2795	61131
result:	Mbuti.DG	Canada_Lucier_4800BP-500BP	USA_SanFranciscoBay_300BP	USA_MainlandChumash_NC_1400BP	0.002882	1.623	1064	998	22614
result:	Mbuti.DG	Canada_Lucier_4800BP-500BP	USA_SanFranciscoBay_300BP	Aymara.SG	0.000373	0.328	2877	2854	62470
result:	Mbuti.DG	Canada_Lucier_4800BP-500BP	USA_SanFranciscoBay_300BP	Chile_LosRieles_5100BP	-1.5e-05	-0.012	1897	1898	40884
result:	Mbuti.DG	Canada_Lucier_4800BP-500BP	USA_SanFranciscoBay_300BP	Brazil_Laranjal_6700BP	-0.002174	-1.547	1371	1438	30779
result:	Mbuti.DG	Canada_Lucier_4800BP-500BP	USA_SanFranciscoBay_300BP	Surui.DG	0.001262	1.301	2843	2766	61126
result:	Mbuti.DG	Canada_Lucier_4800BP-500BP	USA_SanFranciscoBay_300BP	Peru_LaGalgada_4100BP	0.001447	1.127	2307	2236	49179
result:	Mbuti.DG	Canada_Lucier_4800BP-500BP	USA_SanFranciscoBay_300BP	Mayan.DG	0.0004	0.437	2838	2814	61115
result:	Mbuti.DG	Canada_Lucier_4800BP-500BP	USA_SanFranciscoBay_300BP	USA_SanCruz_1000BP	0.002098	1.818	2774	2650	59407
result:	Mbuti.DG	Canada_Lucier_4800BP-500BP	USA_SanFranciscoBay_300BP	Argentina-Chile_FuegoPatagonian_100BP	-0.00045	-0.432	2517	2542	55173
result:	Mbuti.DG	Canada_Lucier_4800BP-500BP	USA_SanFranciscoBay_300BP	Chile_Conchali_700BP	-0.000306	-0.281	2222	2237	48394
result:	Mbuti.DG	Canada_Lucier_4800BP-500BP	USA_SanFranciscoBay_300BP	Peru_Laramate_900BP	0.000442	0.456	2454	2430	53232
result:	Mbuti.DG	Canada_Lucier_4800BP-500BP	USA_SanFranciscoBay_300BP	Karitiana.DG	0.00028	0.305	2904	2887	62493
result:	Mbuti.DG	Canada_Lucier_4800BP-500BP	USA_SanFranciscoBay_300BP	Peru_Cuncaicha_9000BP	9.5e-05	0.075	2155	2151	47411
result:	Mbuti.DG	Canada_Lucier_4800BP-500BP	USA_SanFranciscoBay_300BP	Yukpa.SG	-1.9e-05	-0.016	2866	2867	62472
result:	Mbuti.DG	Canada_Lucier_4800BP-500BP	USA_SanFranciscoBay_300BP	Mexico_Pericues_unknown	0.000604	0.302	730	720	15799
result:	Mbuti.DG	Canada_Lucier_4800BP-500BP	USA_SanFranciscoBay_300BP	Brazil_Moraes_5800BP	-6.2e-05	-0.03	726	727	15745
result:	Mbuti.DG	Canada_Lucier_4800BP-500BP	USA_SanFranciscoBay_300BP	Chane.DG	0.000296	0.297	2840	2822	61047
result:	Mbuti.DG	Canada_Lucier_4800BP-500BP	USA_SanFranciscoBay_300BP	Argentina_ArroyoSeco2_7700BP	3.4e-05	0.031	2420	2418	52362
result:	Mbuti.DG	Canada_Lucier_4800BP-500BP	USA_SanFranciscoBay_300BP	Piapoco.DG	0.000456	0.49	2847	2819	61123
result:	Mbuti.DG	Canada_Lucier_4800BP-500BP	USA_SanFranciscoBay_300BP	USA_SanMiguel_700BP	0.002193	1.901	2505	2386	54385
result:	Mbuti.DG	Canada_Lucier_4800BP-500BP	USA_SanFranciscoBay_300BP	Peru_Cuncaicha_3300BP	-0.000889	-0.674	1838	1874	40927
result:	Mbuti.DG	Canada_Lucier_4800BP-500BP	USA_SanFranciscoBay_300BP	Argentina_Pampas_LagunaChica	-0.000378	-0.26	1309	1319	28232
result:	Mbuti.DG	Canada_Lucier_4800BP-500BP	USA_SanFranciscoBay_300BP	Chile_PicaOcho_700BP	0.001549	0.942	1158	1119	25232
result:	Mbuti.DG	Canada_Lucier_4800BP-500BP	USA_SanFranciscoBay_300BP	USA_SanNicolas_4900BP	0.000708	0.665	2854	2811	61494
result:	Mbuti.DG	Canada_Lucier_4800BP-500BP	USA_SanFranciscoBay_300BP	Brazil_LapaDoSanto_9600BP	-0.00119	-1.248	2602	2670	56943
result:	Mbuti.DG	Canada_Lucier_4800BP-500BP	USA_SanFranciscoBay_300BP	Peru_Cuncaicha_4200BP	0.001829	1.473	2186	2101	46444
result:	Mbuti.DG	Canada_Lucier_4800BP-500BP	USA_SanFranciscoBay_300BP	USA_Anzick_12800BP	-0.002329	-2	2886	3031	61982
result:	Mbuti.DG	Canada_Lucier_4800BP-500BP	USA_Kennewick_8800BP	Pima.DG	0.002376	3.209	6042	5748	123440
result:	Mbuti.DG	Canada_Lucier_4800BP-500BP	USA_Kennewick_8800BP	Huichol.SG	0.001334	1.537	6090	5921	126389
result:	Mbuti.DG	Canada_Lucier_4800BP-500BP	USA_Kennewick_8800BP	Belize_SakiTzul_7400BP	0.001658	1.573	2966	2863	61899
result:	Mbuti.DG	Canada_Lucier_4800BP-500BP	USA_Kennewick_8800BP	Peru_Lauricocha_5800BP	0.000668	0.621	3396	3349	71532
result:	Mbuti.DG	Canada_Lucier_4800BP-500BP	USA_Kennewick_8800BP	USA_SanClemente-SantaCatalina_800BP	0.002596	3.358	6041	5718	124621
result:	Mbuti.DG	Canada_Lucier_4800BP-500BP	USA_Kennewick_8800BP	Brazil_Jabuticabeira2_2000BP	0.001192	0.564	825	806	16270
result:	Mbuti.DG	Canada_Lucier_4800BP-500BP	USA_Kennewick_8800BP	Nahua.DG	0.002327	3.146	6072	5785	123442
result:	Mbuti.DG	Canada_Lucier_4800BP-500BP	USA_Kennewick_8800BP	USA_SanNicolas_1400BP	0.002266	2.965	6024	5743	124072
result:	Mbuti.DG	Canada_Lucier_4800BP-500BP	USA_Kennewick_8800BP	Belize_MayahakCabPek_9300BP	0.001641	1.306	2332	2252	48914
result:	Mbuti.DG	Canada_Lucier_4800BP-500BP	USA_Kennewick_8800BP	Peru_Lauricocha_3500BP	0.0013	1.245	3233	3143	68969
result:	Mbuti.DG	Canada_Lucier_4800BP-500BP	USA_Kennewick_8800BP	Peru_Lauricocha_8600BP	0.001816	2.232	5328	5126	111095
result:	Mbuti.DG	Canada_Lucier_4800BP-500BP	USA_Kennewick_8800BP	Mexico_Pericues_500BP	0.002113	1.523	1704	1627	36360
result:	Mbuti.DG	Canada_Lucier_4800BP-500BP	USA_Kennewick_8800BP	USA_MainlandChumash_1400BP	0.00305	3.6	5057	4739	104355
result:	Mbuti.DG	Canada_Lucier_4800BP-500BP	USA_Kennewick_8800BP	Mixe.DG	0.00153	2.123	5999	5811	123451
result:	Mbuti.DG	Canada_Lucier_4800BP-500BP	USA_Kennewick_8800BP	Bahamas_Taino_1000BP	0.001426	1.621	6093	5913	126398
result:	Mbuti.DG	Canada_Lucier_4800BP-500BP	USA_Kennewick_8800BP	Quechua.DG	0.002426	3.334	6075	5776	123444
result:	Mbuti.DG	Canada_Lucier_4800BP-500BP	USA_Kennewick_8800BP	USA_MainlandChumash_NC_1400BP	0.002633	2.033	2269	2147	46380
result:	Mbuti.DG	Canada_Lucier_4800BP-500BP	USA_Kennewick_8800BP	Aymara.SG	0.002834	3.253	6223	5864	126393
result:	Mbuti.DG	Canada_Lucier_4800BP-500BP	USA_Kennewick_8800BP	Chile_LosRieles_5100BP	0.001671	1.667	4007	3867	84050
result:	Mbuti.DG	Canada_Lucier_4800BP-500BP	USA_Kennewick_8800BP	Brazil_Laranjal_6700BP	-0.000509	-0.47	2954	2987	63839
result:	Mbuti.DG	Canada_Lucier_4800BP-500BP	USA_Kennewick_8800BP	Surui.DG	0.002216	2.975	6002	5728	123441
result:	Mbuti.DG	Canada_Lucier_4800BP-500BP	USA_Kennewick_8800BP	Peru_LaGalgada_4100BP	0.003356	3.566	4922	4585	100347
result:	Mbuti.DG	Canada_Lucier_4800BP-500BP	USA_Kennewick_8800BP	Mayan.DG	0.001731	2.406	6032	5818	123440
result:	Mbuti.DG	Canada_Lucier_4800BP-500BP	USA_Kennewick_8800BP	USA_SanCruz_1000BP	0.002916	3.28	5843	5492	120396
result:	Mbuti.DG	Canada_Lucier_4800BP-500BP	USA_Kennewick_8800BP	Argentina-Chile_FuegoPatagonian_100BP	0.000957	1.221	5359	5252	112194
result:	Mbuti.DG	Canada_Lucier_4800BP-500BP	USA_Kennewick_8800BP	Chile_Conchali_700BP	0.001815	2.083	4760	4580	99223
result:	Mbuti.DG	Canada_Lucier_4800BP-500BP	USA_Kennewick_8800BP	Peru_Laramate_900BP	0.001835	2.397	5233	5034	108641
result:	Mbuti.DG	Canada_Lucier_4800BP-500BP	USA_Kennewick_8800BP	Karitiana.DG	0.001658	2.226	6119	5909	126437
result:	Mbuti.DG	Canada_Lucier_4800BP-500BP	USA_Kennewick_8800BP	Peru_Cuncaicha_9000BP	0.002871	3.037	4711	4432	97018
result:	Mbuti.DG	Canada_Lucier_4800BP-500BP	USA_Kennewick_8800BP	Yukpa.SG	0.002654	3.05	6176	5841	126381
result:	Mbuti.DG	Canada_Lucier_4800BP-500BP	USA_Kennewick_8800BP	Mexico_Pericues_unknown	0.001094	0.743	1511	1477	31732
result:	Mbuti.DG	Canada_Lucier_4800BP-500BP	USA_Kennewick_8800BP	Brazil_Moraes_5800BP	0.001481	0.994	1562	1514	32718
result:	Mbuti.DG	Canada_Lucier_4800BP-500BP	USA_Kennewick_8800BP	Chane.DG	0.002156	2.634	6013	5747	123282
result:	Mbuti.DG	Canada_Lucier_4800BP-500BP	USA_Kennewick_8800BP	Argentina_ArroyoSeco2_7700BP	0.001452	1.784	5102	4947	106586
result:	Mbuti.DG	Canada_Lucier_4800BP-500BP	USA_Kennewick_8800BP	Piapoco.DG	0.002151	2.885	6007	5742	123427
result:	Mbuti.DG	Canada_Lucier_4800BP-500BP	USA_Kennewick_8800BP	USA_SanMiguel_700BP	0.003704	4.279	5322	4913	110228
result:	Mbuti.DG	Canada_Lucier_4800BP-500BP	USA_Kennewick_8800BP	Peru_Cuncaicha_3300BP	0.000552	0.539	3958	3911	84170
result:	Mbuti.DG	Canada_Lucier_4800BP-500BP	USA_Kennewick_8800BP	Argentina_Pampas_LagunaChica	0.002154	1.902	2848	2721	58933
result:	Mbuti.DG	Canada_Lucier_4800BP-500BP	USA_Kennewick_8800BP	Chile_PicaOcho_700BP	0.002206	1.764	2570	2452	53635
result:	Mbuti.DG	Canada_Lucier_4800BP-500BP	USA_Kennewick_8800BP	USA_SanNicolas_4900BP	0.002214	2.701	6101	5826	124443
result:	Mbuti.DG	Canada_Lucier_4800BP-500BP	USA_Kennewick_8800BP	Brazil_LapaDoSanto_9600BP	0.001002	1.335	5566	5450	115683
result:	Mbuti.DG	Canada_Lucier_4800BP-500BP	USA_Kennewick_8800BP	Peru_Cuncaicha_4200BP	0.002477	2.582	4609	4373	95518
result:	Mbuti.DG	Canada_Lucier_4800BP-500BP	USA_Kennewick_8800BP	USA_Anzick_12800BP	0.000296	0.336	6017	5980	125472
result:	Mbuti.DG	Canada_Lucier_4800BP-500BP	Pima.DG	Huichol.SG	-0.000778	-1.3	10051	10222	220010
result:	Mbuti.DG	Canada_Lucier_4800BP-500BP	Pima.DG	Belize_SakiTzul_7400BP	-0.000625	-0.92	5341	5412	113758
result:	Mbuti.DG	Canada_Lucier_4800BP-500BP	Pima.DG	Peru_Lauricocha_5800BP	-0.000727	-1.029	5898	5992	128766
result:	Mbuti.DG	Canada_Lucier_4800BP-500BP	Pima.DG	USA_SanClemente-SantaCatalina_800BP	7.8e-05	0.148	10139	10122	217354
result:	Mbuti.DG	Canada_Lucier_4800BP-500BP	Pima.DG	Brazil_Jabuticabeira2_2000BP	-0.002117	-1.706	1385	1449	30180
result:	Mbuti.DG	Canada_Lucier_4800BP-500BP	Pima.DG	Nahua.DG	2.7e-05	0.058	10290	10284	220085
result:	Mbuti.DG	Canada_Lucier_4800BP-500BP	Pima.DG	USA_SanNicolas_1400BP	-0.000213	-0.441	10003	10049	215638
result:	Mbuti.DG	Canada_Lucier_4800BP-500BP	Pima.DG	Belize_MayahakCabPek_9300BP	-0.000139	-0.174	4109	4121	88045
result:	Mbuti.DG	Canada_Lucier_4800BP-500BP	Pima.DG	Peru_Lauricocha_3500BP	-0.000997	-1.331	5721	5846	124770
result:	Mbuti.DG	Canada_Lucier_4800BP-500BP	Pima.DG	Peru_Lauricocha_8600BP	-0.000484	-0.836	9171	9267	197947
result:	Mbuti.DG	Canada_Lucier_4800BP-500BP	Pima.DG	Mexico_Pericues_500BP	0.000545	0.609	3020	2984	66441
result:	Mbuti.DG	Canada_Lucier_4800BP-500BP	Pima.DG	USA_MainlandChumash_1400BP	0.000496	0.856	8385	8295	181923
result:	Mbuti.DG	Canada_Lucier_4800BP-500BP	Pima.DG	Mixe.DG	-0.000673	-1.463	10183	10331	220102
result:	Mbuti.DG	Canada_Lucier_4800BP-500BP	Pima.DG	Bahamas_Taino_1000BP	-0.000789	-1.29	10202	10376	220043
result:	Mbuti.DG	Canada_Lucier_4800BP-500BP	Pima.DG	Quechua.DG	7.1e-05	0.155	10351	10336	220093
result:	Mbuti.DG	Canada_Lucier_4800BP-500BP	Pima.DG	USA_MainlandChumash_NC_1400BP	0.000173	0.219	3769	3755	82520
result:	Mbuti.DG	Canada_Lucier_4800BP-500BP	Pima.DG	Aymara.SG	0.000293	0.454	10323	10259	220004
result:	Mbuti.DG	Canada_Lucier_4800BP-500BP	Pima.DG	Chile_LosRieles_5100BP	-0.000478	-0.653	7240	7315	155326
result:	Mbuti.DG	Canada_Lucier_4800BP-500BP	Pima.DG	Brazil_Laranjal_6700BP	-0.002354	-3.403	5247	5520	116081
result:	Mbuti.DG	Canada_Lucier_4800BP-500BP	Pima.DG	Surui.DG	0.000221	0.424	10296	10248	220081
result:	Mbuti.DG	Canada_Lucier_4800BP-500BP	Pima.DG	Peru_LaGalgada_4100BP	0.000773	1.199	8551	8412	180444
result:	Mbuti.DG	Canada_Lucier_4800BP-500BP	Pima.DG	Mayan.DG	-0.000738	-1.66	10230	10392	220068
result:	Mbuti.DG	Canada_Lucier_4800BP-500BP	Pima.DG	USA_SanCruz_1000BP	0.000473	0.777	9665	9566	209447
result:	Mbuti.DG	Canada_Lucier_4800BP-500BP	Pima.DG	Argentina-Chile_FuegoPatagonian_100BP	-0.001105	-2.254	9227	9448	200271
result:	Mbuti.DG	Canada_Lucier_4800BP-500BP	Pima.DG	Chile_Conchali_700BP	-0.000233	-0.411	8397	8439	180586
result:	Mbuti.DG	Canada_Lucier_4800BP-500BP	Pima.DG	Peru_Laramate_900BP	-0.000239	-0.5	9048	9094	195077
result:	Mbuti.DG	Canada_Lucier_4800BP-500BP	Pima.DG	Karitiana.DG	-0.000499	-1.046	10195	10305	220109
result:	Mbuti.DG	Canada_Lucier_4800BP-500BP	Pima.DG	Peru_Cuncaicha_9000BP	-0.00031	-0.459	8248	8303	176954
result:	Mbuti.DG	Canada_Lucier_4800BP-500BP	Pima.DG	Yukpa.SG	0.000327	0.545	10234	10162	219984
result:	Mbuti.DG	Canada_Lucier_4800BP-500BP	Pima.DG	Mexico_Pericues_unknown	0.000366	0.379	2536	2516	54892
result:	Mbuti.DG	Canada_Lucier_4800BP-500BP	Pima.DG	Brazil_Moraes_5800BP	-0.000675	-0.728	2689	2729	58881
result:	Mbuti.DG	Canada_Lucier_4800BP-500BP	Pima.DG	Chane.DG	-0.000339	-0.621	10232	10307	219790
result:	Mbuti.DG	Canada_Lucier_4800BP-500BP	Pima.DG	Argentina_ArroyoSeco2_7700BP	-0.00131	-2.439	8843	9093	190766
result:	Mbuti.DG	Canada_Lucier_4800BP-500BP	Pima.DG	Piapoco.DG	-0.00013	-0.272	10226	10255	220074
result:	Mbuti.DG	Canada_Lucier_4800BP-500BP	Pima.DG	USA_SanMiguel_700BP	0.000707	1.138	8852	8716	192529
result:	Mbuti.DG	Canada_Lucier_4800BP-500BP	Pima.DG	Peru_Cuncaicha_3300BP	-0.001456	-2.127	7147	7374	156019
result:	Mbuti.DG	Canada_Lucier_4800BP-500BP	Pima.DG	Argentina_Pampas_LagunaChica	-0.000494	-0.702	5349	5405	114812
result:	Mbuti.DG	Canada_Lucier_4800BP-500BP	Pima.DG	Chile_PicaOcho_700BP	-0.000446	-0.59	4616	4661	100707
result:	Mbuti.DG	Canada_Lucier_4800BP-500BP	Pima.DG	USA_SanNicolas_4900BP	-0.000137	-0.24	10106	10136	216480
result:	Mbuti.DG	Canada_Lucier_4800BP-500BP	Pima.DG	Brazil_LapaDoSanto_9600BP	-0.001383	-2.844	9458	9741	204943
result:	Mbuti.DG	Canada_Lucier_4800BP-500BP	Pima.DG	Peru_Cuncaicha_4200BP	-0.00022	-0.337	8065	8103	174767
result:	Mbuti.DG	Canada_Lucier_4800BP-500BP	Pima.DG	USA_Anzick_12800BP	-0.002157	-3.426	10199	10671	218861
result:	Mbuti.DG	Canada_Lucier_4800BP-500BP	Huichol.SG	Belize_SakiTzul_7400BP	0.000798	1.005	5480	5387	115723
result:	Mbuti.DG	Canada_Lucier_4800BP-500BP	Huichol.SG	Peru_Lauricocha_5800BP	0.000468	0.556	6055	5994	130911
result:	Mbuti.DG	Canada_Lucier_4800BP-500BP	Huichol.SG	USA_SanClemente-SantaCatalina_800BP	0.000956	1.547	10505	10293	221839
result:	Mbuti.DG	Canada_Lucier_4800BP-500BP	Huichol.SG	Brazil_Jabuticabeira2_2000BP	-0.002046	-1.391	1411	1473	30666
result:	Mbuti.DG	Canada_Lucier_4800BP-500BP	Huichol.SG	Nahua.DG	0.000808	1.381	10316	10138	220018
result:	Mbuti.DG	Canada_Lucier_4800BP-500BP	Huichol.SG	USA_SanNicolas_1400BP	0.000735	1.189	10309	10147	220165
result:	Mbuti.DG	Canada_Lucier_4800BP-500BP	Huichol.SG	Belize_MayahakCabPek_9300BP	0.000409	0.424	4210	4173	89676
result:	Mbuti.DG	Canada_Lucier_4800BP-500BP	Huichol.SG	Peru_Lauricocha_3500BP	-0.000185	-0.226	5838	5862	126816
result:	Mbuti.DG	Canada_Lucier_4800BP-500BP	Huichol.SG	Peru_Lauricocha_8600BP	0.000142	0.222	9363	9335	201493
result:	Mbuti.DG	Canada_Lucier_4800BP-500BP	Huichol.SG	Mexico_Pericues_500BP	0.000705	0.659	3069	3021	67616
result:	Mbuti.DG	Canada_Lucier_4800BP-500BP	Huichol.SG	USA_MainlandChumash_1400BP	0.001379	1.957	8656	8400	185561
result:	Mbuti.DG	Canada_Lucier_4800BP-500BP	Huichol.SG	Mixe.DG	9e-05	0.159	10252	10233	220037
result:	Mbuti.DG	Canada_Lucier_4800BP-500BP	Huichol.SG	Bahamas_Taino_1000BP	-2e-05	-0.028	10561	10566	224689
result:	Mbuti.DG	Canada_Lucier_4800BP-500BP	Huichol.SG	Quechua.DG	0.00084	1.42	10371	10186	220028
result:	Mbuti.DG	Canada_Lucier_4800BP-500BP	Huichol.SG	USA_MainlandChumash_NC_1400BP	0.001284	1.309	3892	3784	84057
result:	Mbuti.DG	Canada_Lucier_4800BP-500BP	Huichol.SG	Aymara.SG	0.000975	1.327	10593	10374	224667
result:	Mbuti.DG	Canada_Lucier_4800BP-500BP	Huichol.SG	Chile_LosRieles_5100BP	0.000117	0.143	7377	7359	157913
result:	Mbuti.DG	Canada_Lucier_4800BP-500BP	Huichol.SG	Brazil_Laranjal_6700BP	-0.001441	-1.761	5346	5516	118119
result:	Mbuti.DG	Canada_Lucier_4800BP-500BP	Huichol.SG	Surui.DG	0.000993	1.545	10355	10137	220015
result:	Mbuti.DG	Canada_Lucier_4800BP-500BP	Huichol.SG	Peru_LaGalgada_4100BP	0.001548	2.146	8682	8397	183742
result:	Mbuti.DG	Canada_Lucier_4800BP-500BP	Huichol.SG	Mayan.DG	3.7e-05	0.063	10235	10227	219996
result:	Mbuti.DG	Canada_Lucier_4800BP-500BP	Huichol.SG	USA_SanCruz_1000BP	0.001079	1.493	9945	9715	213793
result:	Mbuti.DG	Canada_Lucier_4800BP-500BP	Huichol.SG	Argentina-Chile_FuegoPatagonian_100BP	-0.000171	-0.27	9456	9491	204102
result:	Mbuti.DG	Canada_Lucier_4800BP-500BP	Huichol.SG	Chile_Conchali_700BP	0.000519	0.755	8591	8496	183705
result:	Mbuti.DG	Canada_Lucier_4800BP-500BP	Huichol.SG	Peru_Laramate_900BP	0.000564	0.942	9283	9171	198649
result:	Mbuti.DG	Canada_Lucier_4800BP-500BP	Huichol.SG	Karitiana.DG	0.000244	0.406	10502	10447	224764
result:	Mbuti.DG	Canada_Lucier_4800BP-500BP	Huichol.SG	Peru_Cuncaicha_9000BP	0.000696	0.909	8395	8270	180052
result:	Mbuti.DG	Canada_Lucier_4800BP-500BP	Huichol.SG	Yukpa.SG	0.001052	1.478	10517	10280	224647
result:	Mbuti.DG	Canada_Lucier_4800BP-500BP	Huichol.SG	Mexico_Pericues_unknown	0.002186	1.934	2645	2523	55962
result:	Mbuti.DG	Canada_Lucier_4800BP-500BP	Huichol.SG	Brazil_Moraes_5800BP	-0.00016	-0.143	2739	2749	59923
result:	Mbuti.DG	Canada_Lucier_4800BP-500BP	Huichol.SG	Chane.DG	0.00043	0.663	10299	10204	219715
result:	Mbuti.DG	Canada_Lucier_4800BP-500BP	Huichol.SG	Argentina_ArroyoSeco2_7700BP	-0.000479	-0.717	9013	9106	194243
result:	Mbuti.DG	Canada_Lucier_4800BP-500BP	Huichol.SG	Piapoco.DG	0.000654	1.091	10362	10218	220005
result:	Mbuti.DG	Canada_Lucier_4800BP-500BP	Huichol.SG	USA_SanMiguel_700BP	0.001505	2.062	9156	8860	196340
result:	Mbuti.DG	Canada_Lucier_4800BP-500BP	Huichol.SG	Peru_Cuncaicha_3300BP	-0.000619	-0.782	7361	7459	158530
result:	Mbuti.DG	Canada_Lucier_4800BP-500BP	Huichol.SG	Argentina_Pampas_LagunaChica	0.000509	0.595	5488	5429	116527
result:	Mbuti.DG	Canada_Lucier_4800BP-500BP	Huichol.SG	Chile_PicaOcho_700BP	0.000121	0.132	4693	4681	102501
result:	Mbuti.DG	Canada_Lucier_4800BP-500BP	Huichol.SG	USA_SanNicolas_4900BP	0.000567	0.883	10392	10267	221016
result:	Mbuti.DG	Canada_Lucier_4800BP-500BP	Huichol.SG	Brazil_LapaDoSanto_9600BP	-0.000497	-0.798	9705	9809	208978
result:	Mbuti.DG	Canada_Lucier_4800BP-500BP	Huichol.SG	Peru_Cuncaicha_4200BP	0.000773	1.025	8264	8127	177826
result:	Mbuti.DG	Canada_Lucier_4800BP-500BP	Huichol.SG	USA_Anzick_12800BP	-0.001446	-1.932	10521	10844	223431
result:	Mbuti.DG	Canada_Lucier_4800BP-500BP	Belize_SakiTzul_7400BP	Peru_Lauricocha_5800BP	0.000455	0.485	3580	3545	77769
result:	Mbuti.DG	Canada_Lucier_4800BP-500BP	Belize_SakiTzul_7400BP	USA_SanClemente-SantaCatalina_800BP	0.001196	1.615	5551	5413	114970
result:	Mbuti.DG	Canada_Lucier_4800BP-500BP	Belize_SakiTzul_7400BP	Brazil_Jabuticabeira2_2000BP	-0.004364	-2.625	906	996	20773
result:	Mbuti.DG	Canada_Lucier_4800BP-500BP	Belize_SakiTzul_7400BP	Nahua.DG	0.000784	1.184	5393	5304	113750
result:	Mbuti.DG	Canada_Lucier_4800BP-500BP	Belize_SakiTzul_7400BP	USA_SanNicolas_1400BP	0.000424	0.598	5382	5333	113373
result:	Mbuti.DG	Canada_Lucier_4800BP-500BP	Belize_SakiTzul_7400BP	Belize_MayahakCabPek_9300BP	-5e-05	-0.047	2684	2687	61093
result:	Mbuti.DG	Canada_Lucier_4800BP-500BP	Belize_SakiTzul_7400BP	Peru_Lauricocha_3500BP	-4.2e-05	-0.044	3469	3472	76254
result:	Mbuti.DG	Canada_Lucier_4800BP-500BP	Belize_SakiTzul_7400BP	Peru_Lauricocha_8600BP	-2.5e-05	-0.033	5091	5094	111225
result:	Mbuti.DG	Canada_Lucier_4800BP-500BP	Belize_SakiTzul_7400BP	Mexico_Pericues_500BP	0.000114	0.093	1887	1882	40554
result:	Mbuti.DG	Canada_Lucier_4800BP-500BP	Belize_SakiTzul_7400BP	USA_MainlandChumash_1400BP	0.001631	1.978	4591	4433	96990
result:	Mbuti.DG	Canada_Lucier_4800BP-500BP	Belize_SakiTzul_7400BP	Mixe.DG	8.9e-05	0.14	5332	5322	113765
result:	Mbuti.DG	Canada_Lucier_4800BP-500BP	Belize_SakiTzul_7400BP	Bahamas_Taino_1000BP	-0.000117	-0.145	5398	5411	115749
result:	Mbuti.DG	Canada_Lucier_4800BP-500BP	Belize_SakiTzul_7400BP	Quechua.DG	0.000676	1.045	5321	5244	113762
result:	Mbuti.DG	Canada_Lucier_4800BP-500BP	Belize_SakiTzul_7400BP	USA_MainlandChumash_NC_1400BP	0.000351	0.296	2157	2141	47268
result:	Mbuti.DG	Canada_Lucier_4800BP-500BP	Belize_SakiTzul_7400BP	Aymara.SG	0.000864	1.03	5411	5311	115711
result:	Mbuti.DG	Canada_Lucier_4800BP-500BP	Belize_SakiTzul_7400BP	Chile_LosRieles_5100BP	0.000745	0.869	4658	4584	100113
result:	Mbuti.DG	Canada_Lucier_4800BP-500BP	Belize_SakiTzul_7400BP	Brazil_Laranjal_6700BP	-0.001472	-1.545	3492	3607	77566
result:	Mbuti.DG	Canada_Lucier_4800BP-500BP	Belize_SakiTzul_7400BP	Surui.DG	0.001003	1.452	5300	5186	113750
result:	Mbuti.DG	Canada_Lucier_4800BP-500BP	Belize_SakiTzul_7400BP	Peru_LaGalgada_4100BP	0.001124	1.389	5034	4912	108328
result:	Mbuti.DG	Canada_Lucier_4800BP-500BP	Belize_SakiTzul_7400BP	Mayan.DG	-3.4e-05	-0.053	5265	5269	113747
result:	Mbuti.DG	Canada_Lucier_4800BP-500BP	Belize_SakiTzul_7400BP	USA_SanCruz_1000BP	0.001019	1.235	5219	5107	110681
result:	Mbuti.DG	Canada_Lucier_4800BP-500BP	Belize_SakiTzul_7400BP	Argentina-Chile_FuegoPatagonian_100BP	-0.000621	-0.89	5173	5242	111479
result:	Mbuti.DG	Canada_Lucier_4800BP-500BP	Belize_SakiTzul_7400BP	Chile_Conchali_700BP	0.000119	0.17	5021	5008	109511
result:	Mbuti.DG	Canada_Lucier_4800BP-500BP	Belize_SakiTzul_7400BP	Peru_Laramate_900BP	0.001433	2.181	5267	5105	112956
result:	Mbuti.DG	Canada_Lucier_4800BP-500BP	Belize_SakiTzul_7400BP	Karitiana.DG	0.000205	0.325	5413	5389	115773
result:	Mbuti.DG	Canada_Lucier_4800BP-500BP	Belize_SakiTzul_7400BP	Peru_Cuncaicha_9000BP	-3.3e-05	-0.039	4973	4976	107437
result:	Mbuti.DG	Canada_Lucier_4800BP-500BP	Belize_SakiTzul_7400BP	Yukpa.SG	0.001055	1.309	5376	5254	115704
result:	Mbuti.DG	Canada_Lucier_4800BP-500BP	Belize_SakiTzul_7400BP	Mexico_Pericues_unknown	0.001411	0.936	1407	1365	29542
result:	Mbuti.DG	Canada_Lucier_4800BP-500BP	Belize_SakiTzul_7400BP	Brazil_Moraes_5800BP	-0.000251	-0.206	1861	1871	41024
result:	Mbuti.DG	Canada_Lucier_4800BP-500BP	Belize_SakiTzul_7400BP	Chane.DG	0.000517	0.739	5295	5236	113602
result:	Mbuti.DG	Canada_Lucier_4800BP-500BP	Belize_SakiTzul_7400BP	Argentina_ArroyoSeco2_7700BP	-0.00046	-0.657	5121	5172	110916
result:	Mbuti.DG	Canada_Lucier_4800BP-500BP	Belize_SakiTzul_7400BP	Piapoco.DG	0.000766	1.198	5311	5224	113750
result:	Mbuti.DG	Canada_Lucier_4800BP-500BP	Belize_SakiTzul_7400BP	USA_SanMiguel_700BP	0.001831	2.183	4884	4696	103126
result:	Mbuti.DG	Canada_Lucier_4800BP-500BP	Belize_SakiTzul_7400BP	Peru_Cuncaicha_3300BP	-0.000601	-0.708	4474	4533	98108
result:	Mbuti.DG	Canada_Lucier_4800BP-500BP	Belize_SakiTzul_7400BP	Argentina_Pampas_LagunaChica	-0.000447	-0.521	3688	3724	80549
result:	Mbuti.DG	Canada_Lucier_4800BP-500BP	Belize_SakiTzul_7400BP	Chile_PicaOcho_700BP	0.000139	0.147	3234	3224	70525
result:	Mbuti.DG	Canada_Lucier_4800BP-500BP	Belize_SakiTzul_7400BP	USA_SanNicolas_4900BP	0.000259	0.338	5348	5319	113888
result:	Mbuti.DG	Canada_Lucier_4800BP-500BP	Belize_SakiTzul_7400BP	Brazil_LapaDoSanto_9600BP	-0.00043	-0.679	5240	5289	114306
result:	Mbuti.DG	Canada_Lucier_4800BP-500BP	Belize_SakiTzul_7400BP	Peru_Cuncaicha_4200BP	1.7e-05	0.02	4849	4847	106500
result:	Mbuti.DG	Canada_Lucier_4800BP-500BP	Belize_SakiTzul_7400BP	USA_Anzick_12800BP	-0.00165	-2.006	5398	5589	115618
result:	Mbuti.DG	Canada_Lucier_4800BP-500BP	Peru_Lauricocha_5800BP	USA_SanClemente-SantaCatalina_800BP	0.000769	0.998	6077	5977	129874
result:	Mbuti.DG	Canada_Lucier_4800BP-500BP	Peru_Lauricocha_5800BP	Brazil_Jabuticabeira2_2000BP	-0.001623	-0.856	944	977	20697
result:	Mbuti.DG	Canada_Lucier_4800BP-500BP	Peru_Lauricocha_5800BP	Nahua.DG	0.000531	0.748	5987	5919	128765
result:	Mbuti.DG	Canada_Lucier_4800BP-500BP	Peru_Lauricocha_5800BP	USA_SanNicolas_1400BP	0.000935	1.272	5973	5853	128291
result:	Mbuti.DG	Canada_Lucier_4800BP-500BP	Peru_Lauricocha_5800BP	Belize_MayahakCabPek_9300BP	-0.000136	-0.125	2750	2759	60751
result:	Mbuti.DG	Canada_Lucier_4800BP-500BP	Peru_Lauricocha_5800BP	Peru_Lauricocha_3500BP	-0.001556	-1.646	3446	3576	83736
result:	Mbuti.DG	Canada_Lucier_4800BP-500BP	Peru_Lauricocha_5800BP	Peru_Lauricocha_8600BP	0.000154	0.207	5411	5392	124922
result:	Mbuti.DG	Canada_Lucier_4800BP-500BP	Peru_Lauricocha_5800BP	Mexico_Pericues_500BP	0.000892	0.715	1948	1910	42134
result:	Mbuti.DG	Canada_Lucier_4800BP-500BP	Peru_Lauricocha_5800BP	USA_MainlandChumash_1400BP	0.001331	1.608	5095	4949	109713
result:	Mbuti.DG	Canada_Lucier_4800BP-500BP	Peru_Lauricocha_5800BP	Mixe.DG	-2.2e-05	-0.033	5948	5951	128784
result:	Mbuti.DG	Canada_Lucier_4800BP-500BP	Peru_Lauricocha_5800BP	Bahamas_Taino_1000BP	2.1e-05	0.024	6046	6044	130897
result:	Mbuti.DG	Canada_Lucier_4800BP-500BP	Peru_Lauricocha_5800BP	Quechua.DG	0.000902	1.348	5864	5748	128777
result:	Mbuti.DG	Canada_Lucier_4800BP-500BP	Peru_Lauricocha_5800BP	USA_MainlandChumash_NC_1400BP	-3.3e-05	-0.027	2322	2324	51149
result:	Mbuti.DG	Canada_Lucier_4800BP-500BP	Peru_Lauricocha_5800BP	Aymara.SG	0.000366	0.435	5930	5883	130901
result:	Mbuti.DG	Canada_Lucier_4800BP-500BP	Peru_Lauricocha_5800BP	Chile_LosRieles_5100BP	-7.6e-05	-0.083	4691	4699	104322
result:	Mbuti.DG	Canada_Lucier_4800BP-500BP	Peru_Lauricocha_5800BP	Brazil_Laranjal_6700BP	-0.001592	-1.756	3493	3618	78463
result:	Mbuti.DG	Canada_Lucier_4800BP-500BP	Peru_Lauricocha_5800BP	Surui.DG	0.000933	1.316	5898	5778	128771
result:	Mbuti.DG	Canada_Lucier_4800BP-500BP	Peru_Lauricocha_5800BP	Peru_LaGalgada_4100BP	0.001052	1.311	5165	5042	116970
result:	Mbuti.DG	Canada_Lucier_4800BP-500BP	Peru_Lauricocha_5800BP	Mayan.DG	-0.000149	-0.211	5888	5907	128752
result:	Mbuti.DG	Canada_Lucier_4800BP-500BP	Peru_Lauricocha_5800BP	USA_SanCruz_1000BP	0.000794	0.932	5754	5655	125048
result:	Mbuti.DG	Canada_Lucier_4800BP-500BP	Peru_Lauricocha_5800BP	Argentina-Chile_FuegoPatagonian_100BP	-0.000907	-1.309	5494	5606	123595
result:	Mbuti.DG	Canada_Lucier_4800BP-500BP	Peru_Lauricocha_5800BP	Chile_Conchali_700BP	-0.000506	-0.656	5264	5323	117778
result:	Mbuti.DG	Canada_Lucier_4800BP-500BP	Peru_Lauricocha_5800BP	Peru_Laramate_900BP	0.0003	0.437	5503	5466	123899
result:	Mbuti.DG	Canada_Lucier_4800BP-500BP	Peru_Lauricocha_5800BP	Karitiana.DG	0.000382	0.565	5981	5931	130936
result:	Mbuti.DG	Canada_Lucier_4800BP-500BP	Peru_Lauricocha_5800BP	Peru_Cuncaicha_9000BP	-0.000287	-0.335	5068	5101	115306
result:	Mbuti.DG	Canada_Lucier_4800BP-500BP	Peru_Lauricocha_5800BP	Yukpa.SG	0.001247	1.496	5991	5828	130886
result:	Mbuti.DG	Canada_Lucier_4800BP-500BP	Peru_Lauricocha_5800BP	Mexico_Pericues_unknown	0.003122	2.181	1568	1463	33490
result:	Mbuti.DG	Canada_Lucier_4800BP-500BP	Peru_Lauricocha_5800BP	Brazil_Moraes_5800BP	0.000411	0.313	1796	1779	40427
result:	Mbuti.DG	Canada_Lucier_4800BP-500BP	Peru_Lauricocha_5800BP	Chane.DG	0.000324	0.416	5857	5815	128612
result:	Mbuti.DG	Canada_Lucier_4800BP-500BP	Peru_Lauricocha_5800BP	Argentina_ArroyoSeco2_7700BP	-0.000489	-0.672	5515	5574	121469
result:	Mbuti.DG	Canada_Lucier_4800BP-500BP	Peru_Lauricocha_5800BP	Piapoco.DG	0.000768	1.115	5926	5827	128773
result:	Mbuti.DG	Canada_Lucier_4800BP-500BP	Peru_Lauricocha_5800BP	USA_SanMiguel_700BP	0.001206	1.454	5344	5204	116280
result:	Mbuti.DG	Canada_Lucier_4800BP-500BP	Peru_Lauricocha_5800BP	Peru_Cuncaicha_3300BP	-0.001263	-1.427	4590	4721	103676
result:	Mbuti.DG	Canada_Lucier_4800BP-500BP	Peru_Lauricocha_5800BP	Argentina_Pampas_LagunaChica	-0.000246	-0.27	3583	3602	79351
result:	Mbuti.DG	Canada_Lucier_4800BP-500BP	Peru_Lauricocha_5800BP	Chile_PicaOcho_700BP	-9.4e-05	-0.089	3106	3112	69054
result:	Mbuti.DG	Canada_Lucier_4800BP-500BP	Peru_Lauricocha_5800BP	USA_SanNicolas_4900BP	0.000634	0.86	5933	5851	128885
result:	Mbuti.DG	Canada_Lucier_4800BP-500BP	Peru_Lauricocha_5800BP	Brazil_LapaDoSanto_9600BP	-0.000317	-0.447	5765	5805	127133
result:	Mbuti.DG	Canada_Lucier_4800BP-500BP	Peru_Lauricocha_5800BP	Peru_Cuncaicha_4200BP	-7.4e-05	-0.086	5062	5070	113812
result:	Mbuti.DG	Canada_Lucier_4800BP-500BP	Peru_Lauricocha_5800BP	USA_Anzick_12800BP	-0.001863	-2.171	6018	6261	130655
result:	Mbuti.DG	Canada_Lucier_4800BP-500BP	USA_SanClemente-SantaCatalina_800BP	Brazil_Jabuticabeira2_2000BP	-0.00156	-1.159	1406	1454	30491
result:	Mbuti.DG	Canada_Lucier_4800BP-500BP	USA_SanClemente-SantaCatalina_800BP	Nahua.DG	-3.7e-05	-0.075	10187	10195	217358
result:	Mbuti.DG	Canada_Lucier_4800BP-500BP	USA_SanClemente-SantaCatalina_800BP	USA_SanNicolas_1400BP	-0.000287	-0.63	9331	9393	217524
result:	Mbuti.DG	Canada_Lucier_4800BP-500BP	USA_SanClemente-SantaCatalina_800BP	Belize_MayahakCabPek_9300BP	-0.00027	-0.317	4136	4160	89072
result:	Mbuti.DG	Canada_Lucier_4800BP-500BP	USA_SanClemente-SantaCatalina_800BP	Peru_Lauricocha_3500BP	-0.00133	-1.678	5713	5880	125887
result:	Mbuti.DG	Canada_Lucier_4800BP-500BP	USA_SanClemente-SantaCatalina_800BP	Peru_Lauricocha_8600BP	-0.000837	-1.447	9250	9417	199616
result:	Mbuti.DG	Canada_Lucier_4800BP-500BP	USA_SanClemente-SantaCatalina_800BP	Mexico_Pericues_500BP	0.000495	0.52	3078	3045	67086
result:	Mbuti.DG	Canada_Lucier_4800BP-500BP	USA_SanClemente-SantaCatalina_800BP	USA_MainlandChumash_1400BP	0.000563	0.952	8434	8330	183698
result:	Mbuti.DG	Canada_Lucier_4800BP-500BP	USA_SanClemente-SantaCatalina_800BP	Mixe.DG	-0.000741	-1.58	10047	10208	217379
result:	Mbuti.DG	Canada_Lucier_4800BP-500BP	USA_SanClemente-SantaCatalina_800BP	Bahamas_Taino_1000BP	-0.000932	-1.518	10183	10389	221877
result:	Mbuti.DG	Canada_Lucier_4800BP-500BP	USA_SanClemente-SantaCatalina_800BP	Quechua.DG	-6e-06	-0.011	10155	10156	217369
result:	Mbuti.DG	Canada_Lucier_4800BP-500BP	USA_SanClemente-SantaCatalina_800BP	USA_MainlandChumash_NC_1400BP	-0.000164	-0.186	3745	3759	83297
result:	Mbuti.DG	Canada_Lucier_4800BP-500BP	USA_SanClemente-SantaCatalina_800BP	Aymara.SG	4.3e-05	0.064	10394	10385	221830
result:	Mbuti.DG	Canada_Lucier_4800BP-500BP	USA_SanClemente-SantaCatalina_800BP	Chile_LosRieles_5100BP	-0.000465	-0.628	7337	7410	156797
result:	Mbuti.DG	Canada_Lucier_4800BP-500BP	USA_SanClemente-SantaCatalina_800BP	Brazil_Laranjal_6700BP	-0.002802	-3.926	5257	5586	117269
result:	Mbuti.DG	Canada_Lucier_4800BP-500BP	USA_SanClemente-SantaCatalina_800BP	Surui.DG	0.000175	0.323	10126	10088	217354
result:	Mbuti.DG	Canada_Lucier_4800BP-500BP	USA_SanClemente-SantaCatalina_800BP	Peru_LaGalgada_4100BP	0.000456	0.698	8544	8461	182138
result:	Mbuti.DG	Canada_Lucier_4800BP-500BP	USA_SanClemente-SantaCatalina_800BP	Mayan.DG	-0.000832	-1.629	10137	10318	217338
result:	Mbuti.DG	Canada_Lucier_4800BP-500BP	USA_SanClemente-SantaCatalina_800BP	USA_SanCruz_1000BP	0.000294	0.481	9642	9580	211319
result:	Mbuti.DG	Canada_Lucier_4800BP-500BP	USA_SanClemente-SantaCatalina_800BP	Argentina-Chile_FuegoPatagonian_100BP	-0.001284	-2.396	9303	9563	202053
result:	Mbuti.DG	Canada_Lucier_4800BP-500BP	USA_SanClemente-SantaCatalina_800BP	Chile_Conchali_700BP	-0.000489	-0.815	8406	8495	182242
result:	Mbuti.DG	Canada_Lucier_4800BP-500BP	USA_SanClemente-SantaCatalina_800BP	Peru_Laramate_900BP	-0.000524	-1.048	9113	9216	196842
result:	Mbuti.DG	Canada_Lucier_4800BP-500BP	USA_SanClemente-SantaCatalina_800BP	Karitiana.DG	-0.000708	-1.402	10312	10469	221947
result:	Mbuti.DG	Canada_Lucier_4800BP-500BP	USA_SanClemente-SantaCatalina_800BP	Peru_Cuncaicha_9000BP	-0.000561	-0.833	8258	8359	178583
result:	Mbuti.DG	Canada_Lucier_4800BP-500BP	USA_SanClemente-SantaCatalina_800BP	Yukpa.SG	6.2e-05	0.098	10343	10329	221814
result:	Mbuti.DG	Canada_Lucier_4800BP-500BP	USA_SanClemente-SantaCatalina_800BP	Mexico_Pericues_unknown	0.0005	0.46	2545	2517	55465
result:	Mbuti.DG	Canada_Lucier_4800BP-500BP	USA_SanClemente-SantaCatalina_800BP	Brazil_Moraes_5800BP	-0.001869	-1.89	2653	2764	59529
result:	Mbuti.DG	Canada_Lucier_4800BP-500BP	USA_SanClemente-SantaCatalina_800BP	Chane.DG	-0.000388	-0.676	10110	10194	217061
result:	Mbuti.DG	Canada_Lucier_4800BP-500BP	USA_SanClemente-SantaCatalina_800BP	Argentina_ArroyoSeco2_7700BP	-0.001594	-2.8	8905	9212	192464
result:	Mbuti.DG	Canada_Lucier_4800BP-500BP	USA_SanClemente-SantaCatalina_800BP	Piapoco.DG	-0.000188	-0.385	10065	10106	217347
result:	Mbuti.DG	Canada_Lucier_4800BP-500BP	USA_SanClemente-SantaCatalina_800BP	USA_SanMiguel_700BP	0.000858	1.302	8886	8719	194394
result:	Mbuti.DG	Canada_Lucier_4800BP-500BP	USA_SanClemente-SantaCatalina_800BP	Peru_Cuncaicha_3300BP	-0.001637	-2.211	7129	7387	157436
result:	Mbuti.DG	Canada_Lucier_4800BP-500BP	USA_SanClemente-SantaCatalina_800BP	Argentina_Pampas_LagunaChica	-0.000796	-1.045	5389	5481	115921
result:	Mbuti.DG	Canada_Lucier_4800BP-500BP	USA_SanClemente-SantaCatalina_800BP	Chile_PicaOcho_700BP	-0.001134	-1.4	4630	4746	101863
result:	Mbuti.DG	Canada_Lucier_4800BP-500BP	USA_SanClemente-SantaCatalina_800BP	USA_SanNicolas_4900BP	-0.000359	-0.635	9797	9876	218374
result:	Mbuti.DG	Canada_Lucier_4800BP-500BP	USA_SanClemente-SantaCatalina_800BP	Brazil_LapaDoSanto_9600BP	-0.001441	-2.851	9565	9863	206881
result:	Mbuti.DG	Canada_Lucier_4800BP-500BP	USA_SanClemente-SantaCatalina_800BP	Peru_Cuncaicha_4200BP	-0.000489	-0.695	8134	8221	176414
result:	Mbuti.DG	Canada_Lucier_4800BP-500BP	USA_SanClemente-SantaCatalina_800BP	USA_Anzick_12800BP	-0.002443	-3.576	10276	10815	220704
result:	Mbuti.DG	Canada_Lucier_4800BP-500BP	Brazil_Jabuticabeira2_2000BP	Nahua.DG	0.003204	2.687	1460	1363	30180
result:	Mbuti.DG	Canada_Lucier_4800BP-500BP	Brazil_Jabuticabeira2_2000BP	USA_SanNicolas_1400BP	0.002498	1.878	1437	1362	30122
result:	Mbuti.DG	Canada_Lucier_4800BP-500BP	Brazil_Jabuticabeira2_2000BP	Belize_MayahakCabPek_9300BP	0.002824	1.467	771	725	16250
result:	Mbuti.DG	Canada_Lucier_4800BP-500BP	Brazil_Jabuticabeira2_2000BP	Peru_Lauricocha_3500BP	-0.000391	-0.224	936	944	20265
result:	Mbuti.DG	Canada_Lucier_4800BP-500BP	Brazil_Jabuticabeira2_2000BP	Peru_Lauricocha_8600BP	0.002343	1.615	1412	1343	29452
result:	Mbuti.DG	Canada_Lucier_4800BP-500BP	Brazil_Jabuticabeira2_2000BP	Mexico_Pericues_500BP	0.001855	0.803	514	493	10971
result:	Mbuti.DG	Canada_Lucier_4800BP-500BP	Brazil_Jabuticabeira2_2000BP	USA_MainlandChumash_1400BP	0.002851	1.904	1224	1151	25900
result:	Mbuti.DG	Canada_Lucier_4800BP-500BP	Brazil_Jabuticabeira2_2000BP	Mixe.DG	0.001736	1.486	1433	1380	30183
result:	Mbuti.DG	Canada_Lucier_4800BP-500BP	Brazil_Jabuticabeira2_2000BP	Bahamas_Taino_1000BP	0.000542	0.374	1439	1422	30685
result:	Mbuti.DG	Canada_Lucier_4800BP-500BP	Brazil_Jabuticabeira2_2000BP	Quechua.DG	0.002049	1.732	1443	1381	30182
result:	Mbuti.DG	Canada_Lucier_4800BP-500BP	Brazil_Jabuticabeira2_2000BP	USA_MainlandChumash_NC_1400BP	0.000511	0.236	605	599	12769
result:	Mbuti.DG	Canada_Lucier_4800BP-500BP	Brazil_Jabuticabeira2_2000BP	Aymara.SG	0.001533	1.023	1457	1410	30667
result:	Mbuti.DG	Canada_Lucier_4800BP-500BP	Brazil_Jabuticabeira2_2000BP	Chile_LosRieles_5100BP	0.001922	1.22	1254	1203	26565
result:	Mbuti.DG	Canada_Lucier_4800BP-500BP	Brazil_Jabuticabeira2_2000BP	Brazil_Laranjal_6700BP	-0.000192	-0.118	927	931	20568
result:	Mbuti.DG	Canada_Lucier_4800BP-500BP	Brazil_Jabuticabeira2_2000BP	Surui.DG	0.002696	2.133	1445	1363	30179
result:	Mbuti.DG	Canada_Lucier_4800BP-500BP	Brazil_Jabuticabeira2_2000BP	Peru_LaGalgada_4100BP	0.003088	1.97	1369	1281	28628
result:	Mbuti.DG	Canada_Lucier_4800BP-500BP	Brazil_Jabuticabeira2_2000BP	Mayan.DG	0.001813	1.521	1441	1387	30176
result:	Mbuti.DG	Canada_Lucier_4800BP-500BP	Brazil_Jabuticabeira2_2000BP	USA_SanCruz_1000BP	0.00283	1.896	1401	1318	29419
result:	Mbuti.DG	Canada_Lucier_4800BP-500BP	Brazil_Jabuticabeira2_2000BP	Argentina-Chile_FuegoPatagonian_100BP	0.000892	0.677	1383	1357	29624
result:	Mbuti.DG	Canada_Lucier_4800BP-500BP	Brazil_Jabuticabeira2_2000BP	Chile_Conchali_700BP	0.002134	1.552	1374	1312	29019
result:	Mbuti.DG	Canada_Lucier_4800BP-500BP	Brazil_Jabuticabeira2_2000BP	Peru_Laramate_900BP	0.002984	2.459	1429	1340	29944
result:	Mbuti.DG	Canada_Lucier_4800BP-500BP	Brazil_Jabuticabeira2_2000BP	Karitiana.DG	0.001895	1.516	1469	1411	30693
result:	Mbuti.DG	Canada_Lucier_4800BP-500BP	Brazil_Jabuticabeira2_2000BP	Peru_Cuncaicha_9000BP	0.001827	1.202	1365	1312	28625
result:	Mbuti.DG	Canada_Lucier_4800BP-500BP	Brazil_Jabuticabeira2_2000BP	Yukpa.SG	0.002923	1.944	1479	1389	30665
result:	Mbuti.DG	Canada_Lucier_4800BP-500BP	Brazil_Jabuticabeira2_2000BP	Mexico_Pericues_unknown	0.002459	0.861	368	349	7909
result:	Mbuti.DG	Canada_Lucier_4800BP-500BP	Brazil_Jabuticabeira2_2000BP	Brazil_Moraes_5800BP	0.002922	1.163	516	484	10941
result:	Mbuti.DG	Canada_Lucier_4800BP-500BP	Brazil_Jabuticabeira2_2000BP	Chane.DG	0.002371	1.812	1430	1358	30141
result:	Mbuti.DG	Canada_Lucier_4800BP-500BP	Brazil_Jabuticabeira2_2000BP	Argentina_ArroyoSeco2_7700BP	0.000409	0.323	1372	1360	29405
result:	Mbuti.DG	Canada_Lucier_4800BP-500BP	Brazil_Jabuticabeira2_2000BP	Piapoco.DG	0.003379	2.827	1432	1330	30179
result:	Mbuti.DG	Canada_Lucier_4800BP-500BP	Brazil_Jabuticabeira2_2000BP	USA_SanMiguel_700BP	0.001374	0.891	1272	1235	27520
result:	Mbuti.DG	Canada_Lucier_4800BP-500BP	Brazil_Jabuticabeira2_2000BP	Peru_Cuncaicha_3300BP	0.000647	0.409	1241	1224	26214
result:	Mbuti.DG	Canada_Lucier_4800BP-500BP	Brazil_Jabuticabeira2_2000BP	Argentina_Pampas_LagunaChica	0.003085	1.928	1037	970	21875
result:	Mbuti.DG	Canada_Lucier_4800BP-500BP	Brazil_Jabuticabeira2_2000BP	Chile_PicaOcho_700BP	0.004345	2.487	904	821	19016
result:	Mbuti.DG	Canada_Lucier_4800BP-500BP	Brazil_Jabuticabeira2_2000BP	USA_SanNicolas_4900BP	0.000498	0.352	1425	1410	30236
result:	Mbuti.DG	Canada_Lucier_4800BP-500BP	Brazil_Jabuticabeira2_2000BP	Brazil_LapaDoSanto_9600BP	0.000628	0.516	1410	1391	30299
result:	Mbuti.DG	Canada_Lucier_4800BP-500BP	Brazil_Jabuticabeira2_2000BP	Peru_Cuncaicha_4200BP	0.002831	1.796	1364	1284	28376
result:	Mbuti.DG	Canada_Lucier_4800BP-500BP	Brazil_Jabuticabeira2_2000BP	USA_Anzick_12800BP	0.00028	0.182	1452	1443	30649
result:	Mbuti.DG	Canada_Lucier_4800BP-500BP	Nahua.DG	USA_SanNicolas_1400BP	-0.000219	-0.495	10087	10134	215642
result:	Mbuti.DG	Canada_Lucier_4800BP-500BP	Nahua.DG	Belize_MayahakCabPek_9300BP	-0.000488	-0.61	4085	4128	88047
result:	Mbuti.DG	Canada_Lucier_4800BP-500BP	Nahua.DG	Peru_Lauricocha_3500BP	-0.001063	-1.518	5635	5768	124773
result:	Mbuti.DG	Canada_Lucier_4800BP-500BP	Nahua.DG	Peru_Lauricocha_8600BP	-0.000355	-0.672	9183	9254	197948
result:	Mbuti.DG	Canada_Lucier_4800BP-500BP	Nahua.DG	Mexico_Pericues_500BP	0.000552	0.652	3056	3019	66439
result:	Mbuti.DG	Canada_Lucier_4800BP-500BP	Nahua.DG	USA_MainlandChumash_1400BP	0.000673	1.225	8477	8354	181927
result:	Mbuti.DG	Canada_Lucier_4800BP-500BP	Nahua.DG	Mixe.DG	-0.000705	-1.766	10097	10252	220108
result:	Mbuti.DG	Canada_Lucier_4800BP-500BP	Nahua.DG	Bahamas_Taino_1000BP	-0.000822	-1.444	10199	10380	220048
result:	Mbuti.DG	Canada_Lucier_4800BP-500BP	Nahua.DG	Quechua.DG	4.5e-05	0.107	10244	10234	220100
result:	Mbuti.DG	Canada_Lucier_4800BP-500BP	Nahua.DG	USA_MainlandChumash_NC_1400BP	0.000359	0.455	3764	3735	82521
result:	Mbuti.DG	Canada_Lucier_4800BP-500BP	Nahua.DG	Aymara.SG	0.000263	0.431	10272	10214	220009
result:	Mbuti.DG	Canada_Lucier_4800BP-500BP	Nahua.DG	Chile_LosRieles_5100BP	-0.000418	-0.611	7207	7272	155323
result:	Mbuti.DG	Canada_Lucier_4800BP-500BP	Nahua.DG	Brazil_Laranjal_6700BP	-0.002426	-3.773	5251	5533	116076
result:	Mbuti.DG	Canada_Lucier_4800BP-500BP	Nahua.DG	Surui.DG	0.000192	0.397	10225	10182	220088
result:	Mbuti.DG	Canada_Lucier_4800BP-500BP	Nahua.DG	Peru_LaGalgada_4100BP	0.000809	1.328	8480	8334	180444
result:	Mbuti.DG	Canada_Lucier_4800BP-500BP	Nahua.DG	Mayan.DG	-0.000768	-1.777	10165	10334	220071
result:	Mbuti.DG	Canada_Lucier_4800BP-500BP	Nahua.DG	USA_SanCruz_1000BP	0.000341	0.594	9740	9668	209452
result:	Mbuti.DG	Canada_Lucier_4800BP-500BP	Nahua.DG	Argentina-Chile_FuegoPatagonian_100BP	-0.00128	-2.692	9164	9421	200273
result:	Mbuti.DG	Canada_Lucier_4800BP-500BP	Nahua.DG	Chile_Conchali_700BP	-0.000144	-0.281	8333	8359	180585
result:	Mbuti.DG	Canada_Lucier_4800BP-500BP	Nahua.DG	Peru_Laramate_900BP	-0.00025	-0.581	9003	9052	195077
result:	Mbuti.DG	Canada_Lucier_4800BP-500BP	Nahua.DG	Karitiana.DG	-0.000526	-1.173	10146	10262	220114
result:	Mbuti.DG	Canada_Lucier_4800BP-500BP	Nahua.DG	Peru_Cuncaicha_9000BP	-0.000123	-0.193	8265	8287	176950
result:	Mbuti.DG	Canada_Lucier_4800BP-500BP	Nahua.DG	Yukpa.SG	0.00033	0.553	10216	10143	219989
result:	Mbuti.DG	Canada_Lucier_4800BP-500BP	Nahua.DG	Mexico_Pericues_unknown	0.000542	0.558	2578	2549	54900
result:	Mbuti.DG	Canada_Lucier_4800BP-500BP	Nahua.DG	Brazil_Moraes_5800BP	-0.000118	-0.128	2719	2726	58881
result:	Mbuti.DG	Canada_Lucier_4800BP-500BP	Nahua.DG	Chane.DG	-0.000367	-0.683	10184	10265	219793
result:	Mbuti.DG	Canada_Lucier_4800BP-500BP	Nahua.DG	Argentina_ArroyoSeco2_7700BP	-0.001321	-2.549	8849	9101	190764
result:	Mbuti.DG	Canada_Lucier_4800BP-500BP	Nahua.DG	Piapoco.DG	-0.000152	-0.348	10209	10243	220076
result:	Mbuti.DG	Canada_Lucier_4800BP-500BP	Nahua.DG	USA_SanMiguel_700BP	0.000856	1.439	8955	8790	192530
result:	Mbuti.DG	Canada_Lucier_4800BP-500BP	Nahua.DG	Peru_Cuncaicha_3300BP	-0.001278	-1.962	7135	7335	156017
result:	Mbuti.DG	Canada_Lucier_4800BP-500BP	Nahua.DG	Argentina_Pampas_LagunaChica	-0.000432	-0.673	5329	5379	114809
result:	Mbuti.DG	Canada_Lucier_4800BP-500BP	Nahua.DG	Chile_PicaOcho_700BP	-0.000642	-0.892	4561	4626	100710
result:	Mbuti.DG	Canada_Lucier_4800BP-500BP	Nahua.DG	USA_SanNicolas_4900BP	-0.000143	-0.273	10089	10120	216486
result:	Mbuti.DG	Canada_Lucier_4800BP-500BP	Nahua.DG	Brazil_LapaDoSanto_9600BP	-0.001391	-3.188	9450	9736	204943
result:	Mbuti.DG	Canada_Lucier_4800BP-500BP	Nahua.DG	Peru_Cuncaicha_4200BP	-0.000158	-0.246	8009	8036	174768
result:	Mbuti.DG	Canada_Lucier_4800BP-500BP	Nahua.DG	USA_Anzick_12800BP	-0.002174	-3.51	10177	10652	218863
result:	Mbuti.DG	Canada_Lucier_4800BP-500BP	USA_SanNicolas_1400BP	Belize_MayahakCabPek_9300BP	-0.000306	-0.367	4091	4118	87923
result:	Mbuti.DG	Canada_Lucier_4800BP-500BP	USA_SanNicolas_1400BP	Peru_Lauricocha_3500BP	-0.001385	-1.914	5616	5788	124304
result:	Mbuti.DG	Canada_Lucier_4800BP-500BP	USA_SanNicolas_1400BP	Peru_Lauricocha_8600BP	-0.000463	-0.872	9071	9162	197504
result:	Mbuti.DG	Canada_Lucier_4800BP-500BP	USA_SanNicolas_1400BP	Mexico_Pericues_500BP	0.0005	0.558	2998	2965	66325
result:	Mbuti.DG	Canada_Lucier_4800BP-500BP	USA_SanNicolas_1400BP	USA_MainlandChumash_1400BP	0.000619	1.126	8335	8222	182265
result:	Mbuti.DG	Canada_Lucier_4800BP-500BP	USA_SanNicolas_1400BP	Mixe.DG	-0.000477	-1.104	9984	10087	215663
result:	Mbuti.DG	Canada_Lucier_4800BP-500BP	USA_SanNicolas_1400BP	Bahamas_Taino_1000BP	-0.000644	-1.067	10308	10450	220201
result:	Mbuti.DG	Canada_Lucier_4800BP-500BP	USA_SanNicolas_1400BP	Quechua.DG	0.000256	0.567	10091	10036	215654
result:	Mbuti.DG	Canada_Lucier_4800BP-500BP	USA_SanNicolas_1400BP	USA_MainlandChumash_NC_1400BP	0.001288	1.592	3747	3641	82503
result:	Mbuti.DG	Canada_Lucier_4800BP-500BP	USA_SanNicolas_1400BP	Aymara.SG	0.000214	0.348	10237	10190	220156
result:	Mbuti.DG	Canada_Lucier_4800BP-500BP	USA_SanNicolas_1400BP	Chile_LosRieles_5100BP	-0.00055	-0.788	7116	7201	154688
result:	Mbuti.DG	Canada_Lucier_4800BP-500BP	USA_SanNicolas_1400BP	Brazil_Laranjal_6700BP	-0.002521	-3.617	5227	5518	115752
result:	Mbuti.DG	Canada_Lucier_4800BP-500BP	USA_SanNicolas_1400BP	Surui.DG	0.000457	0.907	10059	9960	215639
result:	Mbuti.DG	Canada_Lucier_4800BP-500BP	USA_SanNicolas_1400BP	Peru_LaGalgada_4100BP	0.000767	1.258	8455	8316	180063
result:	Mbuti.DG	Canada_Lucier_4800BP-500BP	USA_SanNicolas_1400BP	Mayan.DG	-0.000535	-1.17	10037	10152	215623
result:	Mbuti.DG	Canada_Lucier_4800BP-500BP	USA_SanNicolas_1400BP	USA_SanCruz_1000BP	0.000603	0.991	9586	9459	209765
result:	Mbuti.DG	Canada_Lucier_4800BP-500BP	USA_SanNicolas_1400BP	Argentina-Chile_FuegoPatagonian_100BP	-0.000964	-1.933	9177	9369	199971
result:	Mbuti.DG	Canada_Lucier_4800BP-500BP	USA_SanNicolas_1400BP	Chile_Conchali_700BP	-0.000153	-0.277	8305	8332	179958
result:	Mbuti.DG	Canada_Lucier_4800BP-500BP	USA_SanNicolas_1400BP	Peru_Laramate_900BP	-0.000185	-0.396	9001	9037	194651
result:	Mbuti.DG	Canada_Lucier_4800BP-500BP	USA_SanNicolas_1400BP	Karitiana.DG	-0.000469	-1.002	10202	10305	220269
result:	Mbuti.DG	Canada_Lucier_4800BP-500BP	USA_SanNicolas_1400BP	Peru_Cuncaicha_9000BP	-0.000108	-0.174	8141	8160	176372
result:	Mbuti.DG	Canada_Lucier_4800BP-500BP	USA_SanNicolas_1400BP	Yukpa.SG	0.000403	0.666	10281	10192	220141
result:	Mbuti.DG	Canada_Lucier_4800BP-500BP	USA_SanNicolas_1400BP	Mexico_Pericues_unknown	0.000614	0.609	2497	2463	55071
result:	Mbuti.DG	Canada_Lucier_4800BP-500BP	USA_SanNicolas_1400BP	Brazil_Moraes_5800BP	-0.000613	-0.636	2673	2709	58717
result:	Mbuti.DG	Canada_Lucier_4800BP-500BP	USA_SanNicolas_1400BP	Chane.DG	-0.000155	-0.29	10018	10052	215357
result:	Mbuti.DG	Canada_Lucier_4800BP-500BP	USA_SanNicolas_1400BP	Argentina_ArroyoSeco2_7700BP	-0.001376	-2.631	8791	9053	190351
result:	Mbuti.DG	Canada_Lucier_4800BP-500BP	USA_SanNicolas_1400BP	Piapoco.DG	5.2e-05	0.112	10034	10023	215631
result:	Mbuti.DG	Canada_Lucier_4800BP-500BP	USA_SanNicolas_1400BP	USA_SanMiguel_700BP	0.001187	1.927	8790	8561	192788
result:	Mbuti.DG	Canada_Lucier_4800BP-500BP	USA_SanNicolas_1400BP	Peru_Cuncaicha_3300BP	-0.001544	-2.304	7072	7311	155271
result:	Mbuti.DG	Canada_Lucier_4800BP-500BP	USA_SanNicolas_1400BP	Argentina_Pampas_LagunaChica	-0.000351	-0.512	5305	5344	114006
result:	Mbuti.DG	Canada_Lucier_4800BP-500BP	USA_SanNicolas_1400BP	Chile_PicaOcho_700BP	-0.000576	-0.754	4541	4599	100345
result:	Mbuti.DG	Canada_Lucier_4800BP-500BP	USA_SanNicolas_1400BP	USA_SanNicolas_4900BP	-0.000112	-0.216	9604	9628	216731
result:	Mbuti.DG	Canada_Lucier_4800BP-500BP	USA_SanNicolas_1400BP	Brazil_LapaDoSanto_9600BP	-0.00126	-2.748	9455	9713	204781
result:	Mbuti.DG	Canada_Lucier_4800BP-500BP	USA_SanNicolas_1400BP	Peru_Cuncaicha_4200BP	-0.000198	-0.301	8001	8036	174193
result:	Mbuti.DG	Canada_Lucier_4800BP-500BP	USA_SanNicolas_1400BP	USA_Anzick_12800BP	-0.002093	-3.266	10154	10612	218971
result:	Mbuti.DG	Canada_Lucier_4800BP-500BP	Belize_MayahakCabPek_9300BP	Peru_Lauricocha_3500BP	-0.001939	-1.782	2612	2727	59409
result:	Mbuti.DG	Canada_Lucier_4800BP-500BP	Belize_MayahakCabPek_9300BP	Peru_Lauricocha_8600BP	-0.000248	-0.286	3910	3932	86147
result:	Mbuti.DG	Canada_Lucier_4800BP-500BP	Belize_MayahakCabPek_9300BP	Mexico_Pericues_500BP	-0.000503	-0.34	1405	1421	30841
result:	Mbuti.DG	Canada_Lucier_4800BP-500BP	Belize_MayahakCabPek_9300BP	USA_MainlandChumash_1400BP	0.002326	2.417	3534	3359	75280
result:	Mbuti.DG	Canada_Lucier_4800BP-500BP	Belize_MayahakCabPek_9300BP	Mixe.DG	-0.000334	-0.429	4074	4104	88054
result:	Mbuti.DG	Canada_Lucier_4800BP-500BP	Belize_MayahakCabPek_9300BP	Bahamas_Taino_1000BP	-0.000432	-0.448	4150	4189	89686
result:	Mbuti.DG	Canada_Lucier_4800BP-500BP	Belize_MayahakCabPek_9300BP	Quechua.DG	0.000181	0.234	4040	4024	88053
result:	Mbuti.DG	Canada_Lucier_4800BP-500BP	Belize_MayahakCabPek_9300BP	USA_MainlandChumash_NC_1400BP	0.001251	0.87	1676	1631	36484
result:	Mbuti.DG	Canada_Lucier_4800BP-500BP	Belize_MayahakCabPek_9300BP	Aymara.SG	0.000215	0.215	4116	4096	89668
result:	Mbuti.DG	Canada_Lucier_4800BP-500BP	Belize_MayahakCabPek_9300BP	Chile_LosRieles_5100BP	-0.000529	-0.503	3479	3520	77078
result:	Mbuti.DG	Canada_Lucier_4800BP-500BP	Belize_MayahakCabPek_9300BP	Brazil_Laranjal_6700BP	-0.002032	-1.984	2729	2855	61746
result:	Mbuti.DG	Canada_Lucier_4800BP-500BP	Belize_MayahakCabPek_9300BP	Surui.DG	0.000124	0.151	4050	4039	88047
result:	Mbuti.DG	Canada_Lucier_4800BP-500BP	Belize_MayahakCabPek_9300BP	Peru_LaGalgada_4100BP	0.000868	0.907	3798	3725	83609
result:	Mbuti.DG	Canada_Lucier_4800BP-500BP	Belize_MayahakCabPek_9300BP	Mayan.DG	1e-06	0.001	4025	4025	88035
result:	Mbuti.DG	Canada_Lucier_4800BP-500BP	Belize_MayahakCabPek_9300BP	USA_SanCruz_1000BP	0.002397	2.387	4010	3805	85806
result:	Mbuti.DG	Canada_Lucier_4800BP-500BP	Belize_MayahakCabPek_9300BP	Argentina-Chile_FuegoPatagonian_100BP	-0.001081	-1.251	3885	3977	85668
result:	Mbuti.DG	Canada_Lucier_4800BP-500BP	Belize_MayahakCabPek_9300BP	Chile_Conchali_700BP	0.00039	0.443	3872	3840	84223
result:	Mbuti.DG	Canada_Lucier_4800BP-500BP	Belize_MayahakCabPek_9300BP	Peru_Laramate_900BP	0.000356	0.464	3942	3911	86941
result:	Mbuti.DG	Canada_Lucier_4800BP-500BP	Belize_MayahakCabPek_9300BP	Karitiana.DG	-7.8e-05	-0.099	4155	4162	89706
result:	Mbuti.DG	Canada_Lucier_4800BP-500BP	Belize_MayahakCabPek_9300BP	Peru_Cuncaicha_9000BP	0.000501	0.531	3714	3673	82819
result:	Mbuti.DG	Canada_Lucier_4800BP-500BP	Belize_MayahakCabPek_9300BP	Yukpa.SG	0.001283	1.347	4224	4109	89652
result:	Mbuti.DG	Canada_Lucier_4800BP-500BP	Belize_MayahakCabPek_9300BP	Mexico_Pericues_unknown	-0.000584	-0.346	1086	1100	23140
result:	Mbuti.DG	Canada_Lucier_4800BP-500BP	Belize_MayahakCabPek_9300BP	Brazil_Moraes_5800BP	0.000268	0.184	1523	1514	33376
result:	Mbuti.DG	Canada_Lucier_4800BP-500BP	Belize_MayahakCabPek_9300BP	Chane.DG	-0.000322	-0.379	4038	4066	87926
result:	Mbuti.DG	Canada_Lucier_4800BP-500BP	Belize_MayahakCabPek_9300BP	Argentina_ArroyoSeco2_7700BP	-0.000856	-1.035	3917	3991	85659
result:	Mbuti.DG	Canada_Lucier_4800BP-500BP	Belize_MayahakCabPek_9300BP	Piapoco.DG	2.8e-05	0.037	4042	4039	88042
result:	Mbuti.DG	Canada_Lucier_4800BP-500BP	Belize_MayahakCabPek_9300BP	USA_SanMiguel_700BP	0.001579	1.62	3702	3576	79906
result:	Mbuti.DG	Canada_Lucier_4800BP-500BP	Belize_MayahakCabPek_9300BP	Peru_Cuncaicha_3300BP	-0.001396	-1.365	3443	3549	75722
result:	Mbuti.DG	Canada_Lucier_4800BP-500BP	Belize_MayahakCabPek_9300BP	Argentina_Pampas_LagunaChica	-0.001156	-1.143	2757	2828	61526
result:	Mbuti.DG	Canada_Lucier_4800BP-500BP	Belize_MayahakCabPek_9300BP	Chile_PicaOcho_700BP	-0.001162	-1.029	2418	2482	54347
result:	Mbuti.DG	Canada_Lucier_4800BP-500BP	Belize_MayahakCabPek_9300BP	USA_SanNicolas_4900BP	0.000465	0.511	4118	4077	88333
result:	Mbuti.DG	Canada_Lucier_4800BP-500BP	Belize_MayahakCabPek_9300BP	Brazil_LapaDoSanto_9600BP	-0.000773	-0.96	4000	4068	88512
result:	Mbuti.DG	Canada_Lucier_4800BP-500BP	Belize_MayahakCabPek_9300BP	Peru_Cuncaicha_4200BP	0.000182	0.182	3692	3677	81758
result:	Mbuti.DG	Canada_Lucier_4800BP-500BP	Belize_MayahakCabPek_9300BP	USA_Anzick_12800BP	-0.001743	-1.781	4109	4265	89546
result:	Mbuti.DG	Canada_Lucier_4800BP-500BP	Peru_Lauricocha_3500BP	Peru_Lauricocha_8600BP	0.001133	1.488	5288	5150	121896
result:	Mbuti.DG	Canada_Lucier_4800BP-500BP	Peru_Lauricocha_3500BP	Mexico_Pericues_500BP	0.001904	1.436	1905	1826	41203
result:	Mbuti.DG	Canada_Lucier_4800BP-500BP	Peru_Lauricocha_3500BP	USA_MainlandChumash_1400BP	0.001181	1.384	4917	4792	106241
result:	Mbuti.DG	Canada_Lucier_4800BP-500BP	Peru_Lauricocha_3500BP	Mixe.DG	0.000437	0.661	5745	5691	124788
result:	Mbuti.DG	Canada_Lucier_4800BP-500BP	Peru_Lauricocha_3500BP	Bahamas_Taino_1000BP	5.2e-05	0.063	5774	5767	126829
result:	Mbuti.DG	Canada_Lucier_4800BP-500BP	Peru_Lauricocha_3500BP	Quechua.DG	0.001314	1.911	5654	5490	124781
result:	Mbuti.DG	Canada_Lucier_4800BP-500BP	Peru_Lauricocha_3500BP	USA_MainlandChumash_NC_1400BP	0.001751	1.51	2308	2221	49737
result:	Mbuti.DG	Canada_Lucier_4800BP-500BP	Peru_Lauricocha_3500BP	Aymara.SG	0.001028	1.202	5692	5562	126818
result:	Mbuti.DG	Canada_Lucier_4800BP-500BP	Peru_Lauricocha_3500BP	Chile_LosRieles_5100BP	0.000529	0.564	4644	4590	101995
result:	Mbuti.DG	Canada_Lucier_4800BP-500BP	Peru_Lauricocha_3500BP	Brazil_Laranjal_6700BP	-2.3e-05	-0.024	3431	3432	76729
result:	Mbuti.DG	Canada_Lucier_4800BP-500BP	Peru_Lauricocha_3500BP	Surui.DG	0.001497	2.073	5693	5506	124774
result:	Mbuti.DG	Canada_Lucier_4800BP-500BP	Peru_Lauricocha_3500BP	Peru_LaGalgada_4100BP	0.001713	1.991	5094	4899	113775
result:	Mbuti.DG	Canada_Lucier_4800BP-500BP	Peru_Lauricocha_3500BP	Mayan.DG	0.000326	0.471	5709	5668	124761
result:	Mbuti.DG	Canada_Lucier_4800BP-500BP	Peru_Lauricocha_3500BP	USA_SanCruz_1000BP	0.001251	1.421	5565	5413	121089
result:	Mbuti.DG	Canada_Lucier_4800BP-500BP	Peru_Lauricocha_3500BP	Argentina-Chile_FuegoPatagonian_100BP	-0.000131	-0.172	5406	5422	120114
result:	Mbuti.DG	Canada_Lucier_4800BP-500BP	Peru_Lauricocha_3500BP	Chile_Conchali_700BP	0.000937	1.184	5182	5074	114842
result:	Mbuti.DG	Canada_Lucier_4800BP-500BP	Peru_Lauricocha_3500BP	Peru_Laramate_900BP	0.000724	1.017	5392	5305	120498
result:	Mbuti.DG	Canada_Lucier_4800BP-500BP	Peru_Lauricocha_3500BP	Karitiana.DG	0.000648	0.917	5782	5700	126852
result:	Mbuti.DG	Canada_Lucier_4800BP-500BP	Peru_Lauricocha_3500BP	Peru_Cuncaicha_9000BP	0.000891	1.061	5052	4952	112488
result:	Mbuti.DG	Canada_Lucier_4800BP-500BP	Peru_Lauricocha_3500BP	Yukpa.SG	0.000778	0.932	5750	5651	126806
result:	Mbuti.DG	Canada_Lucier_4800BP-500BP	Peru_Lauricocha_3500BP	Mexico_Pericues_unknown	0.001973	1.336	1516	1452	32482
result:	Mbuti.DG	Canada_Lucier_4800BP-500BP	Peru_Lauricocha_3500BP	Brazil_Moraes_5800BP	0.000283	0.216	1778	1767	39442
result:	Mbuti.DG	Canada_Lucier_4800BP-500BP	Peru_Lauricocha_3500BP	Chane.DG	0.000742	0.981	5682	5589	124599
result:	Mbuti.DG	Canada_Lucier_4800BP-500BP	Peru_Lauricocha_3500BP	Argentina_ArroyoSeco2_7700BP	0.000163	0.204	5385	5366	118142
result:	Mbuti.DG	Canada_Lucier_4800BP-500BP	Peru_Lauricocha_3500BP	Piapoco.DG	0.001079	1.534	5724	5590	124773
result:	Mbuti.DG	Canada_Lucier_4800BP-500BP	Peru_Lauricocha_3500BP	USA_SanMiguel_700BP	0.001931	2.186	5246	5028	112707
result:	Mbuti.DG	Canada_Lucier_4800BP-500BP	Peru_Lauricocha_3500BP	Peru_Cuncaicha_3300BP	-0.000787	-0.869	4542	4622	101419
result:	Mbuti.DG	Canada_Lucier_4800BP-500BP	Peru_Lauricocha_3500BP	Argentina_Pampas_LagunaChica	0.000249	0.267	3579	3559	78276
result:	Mbuti.DG	Canada_Lucier_4800BP-500BP	Peru_Lauricocha_3500BP	Chile_PicaOcho_700BP	-4.9e-05	-0.044	3033	3036	68192
result:	Mbuti.DG	Canada_Lucier_4800BP-500BP	Peru_Lauricocha_3500BP	USA_SanNicolas_4900BP	0.001116	1.414	5802	5663	124888
result:	Mbuti.DG	Canada_Lucier_4800BP-500BP	Peru_Lauricocha_3500BP	Brazil_LapaDoSanto_9600BP	-0.000131	-0.188	5601	5617	123486
result:	Mbuti.DG	Canada_Lucier_4800BP-500BP	Peru_Lauricocha_3500BP	Peru_Cuncaicha_4200BP	0.000608	0.677	4952	4884	111303
result:	Mbuti.DG	Canada_Lucier_4800BP-500BP	Peru_Lauricocha_3500BP	USA_Anzick_12800BP	-0.001384	-1.636	5839	6014	126598
result:	Mbuti.DG	Canada_Lucier_4800BP-500BP	Peru_Lauricocha_8600BP	Mexico_Pericues_500BP	0.001408	1.38	2932	2843	62864
result:	Mbuti.DG	Canada_Lucier_4800BP-500BP	Peru_Lauricocha_8600BP	USA_MainlandChumash_1400BP	0.001046	1.678	7745	7569	167733
result:	Mbuti.DG	Canada_Lucier_4800BP-500BP	Peru_Lauricocha_8600BP	Mixe.DG	-0.000189	-0.366	9138	9175	197967
result:	Mbuti.DG	Canada_Lucier_4800BP-500BP	Peru_Lauricocha_8600BP	Bahamas_Taino_1000BP	-0.000355	-0.563	9222	9293	201507
result:	Mbuti.DG	Canada_Lucier_4800BP-500BP	Peru_Lauricocha_8600BP	Quechua.DG	0.000594	1.175	9006	8888	197960
result:	Mbuti.DG	Canada_Lucier_4800BP-500BP	Peru_Lauricocha_8600BP	USA_MainlandChumash_NC_1400BP	0.000159	0.17	3511	3499	77221
result:	Mbuti.DG	Canada_Lucier_4800BP-500BP	Peru_Lauricocha_8600BP	Aymara.SG	0.000674	1.02	9082	8946	201481
result:	Mbuti.DG	Canada_Lucier_4800BP-500BP	Peru_Lauricocha_8600BP	Chile_LosRieles_5100BP	4.9e-05	0.067	6898	6891	151306
result:	Mbuti.DG	Canada_Lucier_4800BP-500BP	Peru_Lauricocha_8600BP	Brazil_Laranjal_6700BP	-0.001705	-2.337	5053	5245	112788
result:	Mbuti.DG	Canada_Lucier_4800BP-500BP	Peru_Lauricocha_8600BP	Surui.DG	0.000763	1.402	9119	8968	197945
result:	Mbuti.DG	Canada_Lucier_4800BP-500BP	Peru_Lauricocha_8600BP	Peru_LaGalgada_4100BP	0.001295	1.996	7864	7639	173333
result:	Mbuti.DG	Canada_Lucier_4800BP-500BP	Peru_Lauricocha_8600BP	Mayan.DG	-0.000294	-0.552	9086	9144	197928
result:	Mbuti.DG	Canada_Lucier_4800BP-500BP	Peru_Lauricocha_8600BP	USA_SanCruz_1000BP	0.000835	1.222	8888	8727	192121
result:	Mbuti.DG	Canada_Lucier_4800BP-500BP	Peru_Lauricocha_8600BP	Argentina-Chile_FuegoPatagonian_100BP	-0.000732	-1.34	8446	8583	187572
result:	Mbuti.DG	Canada_Lucier_4800BP-500BP	Peru_Lauricocha_8600BP	Chile_Conchali_700BP	0.000516	0.882	7911	7821	174075
result:	Mbuti.DG	Canada_Lucier_4800BP-500BP	Peru_Lauricocha_8600BP	Peru_Laramate_900BP	0.000198	0.389	8351	8314	186055
result:	Mbuti.DG	Canada_Lucier_4800BP-500BP	Peru_Lauricocha_8600BP	Karitiana.DG	0.00013	0.246	9271	9245	201561
result:	Mbuti.DG	Canada_Lucier_4800BP-500BP	Peru_Lauricocha_8600BP	Peru_Cuncaicha_9000BP	0.000587	0.88	7704	7604	170441
result:	Mbuti.DG	Canada_Lucier_4800BP-500BP	Peru_Lauricocha_8600BP	Yukpa.SG	0.000751	1.191	9301	9150	201470
result:	Mbuti.DG	Canada_Lucier_4800BP-500BP	Peru_Lauricocha_8600BP	Mexico_Pericues_unknown	0.001163	1.011	2392	2333	50872
result:	Mbuti.DG	Canada_Lucier_4800BP-500BP	Peru_Lauricocha_8600BP	Brazil_Moraes_5800BP	0.000217	0.215	2578	2566	57396
result:	Mbuti.DG	Canada_Lucier_4800BP-500BP	Peru_Lauricocha_8600BP	Chane.DG	0.000101	0.164	9062	9042	197686
result:	Mbuti.DG	Canada_Lucier_4800BP-500BP	Peru_Lauricocha_8600BP	Argentina_ArroyoSeco2_7700BP	-0.000795	-1.441	8278	8422	181953
result:	Mbuti.DG	Canada_Lucier_4800BP-500BP	Peru_Lauricocha_8600BP	Piapoco.DG	0.000417	0.82	9101	9018	197940
result:	Mbuti.DG	Canada_Lucier_4800BP-500BP	Peru_Lauricocha_8600BP	USA_SanMiguel_700BP	0.001341	2.003	8222	7983	177825
result:	Mbuti.DG	Canada_Lucier_4800BP-500BP	Peru_Lauricocha_8600BP	Peru_Cuncaicha_3300BP	-0.000972	-1.381	6686	6833	151493
result:	Mbuti.DG	Canada_Lucier_4800BP-500BP	Peru_Lauricocha_8600BP	Argentina_Pampas_LagunaChica	0.000122	0.171	5163	5149	112874
result:	Mbuti.DG	Canada_Lucier_4800BP-500BP	Peru_Lauricocha_8600BP	Chile_PicaOcho_700BP	0.00034	0.407	4436	4403	98596
result:	Mbuti.DG	Canada_Lucier_4800BP-500BP	Peru_Lauricocha_8600BP	USA_SanNicolas_4900BP	0.000425	0.684	9242	9158	198293
result:	Mbuti.DG	Canada_Lucier_4800BP-500BP	Peru_Lauricocha_8600BP	Brazil_LapaDoSanto_9600BP	-0.000599	-1.175	8750	8865	192973
result:	Mbuti.DG	Canada_Lucier_4800BP-500BP	Peru_Lauricocha_8600BP	Peru_Cuncaicha_4200BP	8.4e-05	0.122	7502	7488	168449
result:	Mbuti.DG	Canada_Lucier_4800BP-500BP	Peru_Lauricocha_8600BP	USA_Anzick_12800BP	-0.001597	-2.279	9299	9620	200935
result:	Mbuti.DG	Canada_Lucier_4800BP-500BP	Mexico_Pericues_500BP	USA_MainlandChumash_1400BP	0.000523	0.49	2535	2505	56567
result:	Mbuti.DG	Canada_Lucier_4800BP-500BP	Mexico_Pericues_500BP	Mixe.DG	-0.000436	-0.51	3020	3049	66448
result:	Mbuti.DG	Canada_Lucier_4800BP-500BP	Mexico_Pericues_500BP	Bahamas_Taino_1000BP	-0.001036	-0.955	3115	3185	67637
result:	Mbuti.DG	Canada_Lucier_4800BP-500BP	Mexico_Pericues_500BP	Quechua.DG	-0.000478	-0.549	3045	3077	66445
result:	Mbuti.DG	Canada_Lucier_4800BP-500BP	Mexico_Pericues_500BP	USA_MainlandChumash_NC_1400BP	0.001143	0.786	1230	1199	27368
result:	Mbuti.DG	Canada_Lucier_4800BP-500BP	Mexico_Pericues_500BP	Aymara.SG	0.00016	0.152	3094	3083	67611
result:	Mbuti.DG	Canada_Lucier_4800BP-500BP	Mexico_Pericues_500BP	Chile_LosRieles_5100BP	-0.001101	-0.911	2388	2447	53153
result:	Mbuti.DG	Canada_Lucier_4800BP-500BP	Mexico_Pericues_500BP	Brazil_Laranjal_6700BP	-0.001592	-1.288	1839	1904	40858
result:	Mbuti.DG	Canada_Lucier_4800BP-500BP	Mexico_Pericues_500BP	Surui.DG	0.000208	0.234	3042	3028	66438
result:	Mbuti.DG	Canada_Lucier_4800BP-500BP	Mexico_Pericues_500BP	Peru_LaGalgada_4100BP	0.000394	0.355	2728	2705	59056
result:	Mbuti.DG	Canada_Lucier_4800BP-500BP	Mexico_Pericues_500BP	Mayan.DG	-0.001088	-1.234	3033	3105	66436
result:	Mbuti.DG	Canada_Lucier_4800BP-500BP	Mexico_Pericues_500BP	USA_SanCruz_1000BP	0.000572	0.531	2926	2889	64693
result:	Mbuti.DG	Canada_Lucier_4800BP-500BP	Mexico_Pericues_500BP	Argentina-Chile_FuegoPatagonian_100BP	-0.001579	-1.773	2891	2993	64687
result:	Mbuti.DG	Canada_Lucier_4800BP-500BP	Mexico_Pericues_500BP	Chile_Conchali_700BP	0.000166	0.171	2715	2705	60008
result:	Mbuti.DG	Canada_Lucier_4800BP-500BP	Mexico_Pericues_500BP	Peru_Laramate_900BP	7.9e-05	0.088	2910	2905	63194
result:	Mbuti.DG	Canada_Lucier_4800BP-500BP	Mexico_Pericues_500BP	Karitiana.DG	-0.000902	-1.05	3102	3163	67649
result:	Mbuti.DG	Canada_Lucier_4800BP-500BP	Mexico_Pericues_500BP	Peru_Cuncaicha_9000BP	-0.000817	-0.724	2665	2713	59015
result:	Mbuti.DG	Canada_Lucier_4800BP-500BP	Mexico_Pericues_500BP	Yukpa.SG	-0.000414	-0.399	3097	3125	67601
result:	Mbuti.DG	Canada_Lucier_4800BP-500BP	Mexico_Pericues_500BP	Mexico_Pericues_unknown	0.002051	1.111	774	738	17321
result:	Mbuti.DG	Canada_Lucier_4800BP-500BP	Mexico_Pericues_500BP	Brazil_Moraes_5800BP	0.000338	0.196	964	957	21389
result:	Mbuti.DG	Canada_Lucier_4800BP-500BP	Mexico_Pericues_500BP	Chane.DG	-0.000434	-0.447	3072	3101	66346
result:	Mbuti.DG	Canada_Lucier_4800BP-500BP	Mexico_Pericues_500BP	Argentina_ArroyoSeco2_7700BP	-0.001939	-1.999	2811	2930	61702
result:	Mbuti.DG	Canada_Lucier_4800BP-500BP	Mexico_Pericues_500BP	Piapoco.DG	-0.00041	-0.485	3043	3071	66444
result:	Mbuti.DG	Canada_Lucier_4800BP-500BP	Mexico_Pericues_500BP	USA_SanMiguel_700BP	0.000449	0.41	2700	2673	60207
result:	Mbuti.DG	Canada_Lucier_4800BP-500BP	Mexico_Pericues_500BP	Peru_Cuncaicha_3300BP	-0.000739	-0.602	2459	2498	53207
result:	Mbuti.DG	Canada_Lucier_4800BP-500BP	Mexico_Pericues_500BP	Argentina_Pampas_LagunaChica	0.000458	0.37	1982	1963	42661
result:	Mbuti.DG	Canada_Lucier_4800BP-500BP	Mexico_Pericues_500BP	Chile_PicaOcho_700BP	-0.000402	-0.299	1669	1684	37215
result:	Mbuti.DG	Canada_Lucier_4800BP-500BP	Mexico_Pericues_500BP	USA_SanNicolas_4900BP	-0.000765	-0.793	3024	3075	66550
result:	Mbuti.DG	Canada_Lucier_4800BP-500BP	Mexico_Pericues_500BP	Brazil_LapaDoSanto_9600BP	-0.001657	-1.915	2946	3054	65137
result:	Mbuti.DG	Canada_Lucier_4800BP-500BP	Mexico_Pericues_500BP	Peru_Cuncaicha_4200BP	-0.000651	-0.58	2671	2710	58757
result:	Mbuti.DG	Canada_Lucier_4800BP-500BP	Mexico_Pericues_500BP	USA_Anzick_12800BP	-0.002758	-2.639	3028	3214	67523
result:	Mbuti.DG	Canada_Lucier_4800BP-500BP	USA_MainlandChumash_1400BP	Mixe.DG	-0.00117	-2.178	8277	8490	181944
result:	Mbuti.DG	Canada_Lucier_4800BP-500BP	USA_MainlandChumash_1400BP	Bahamas_Taino_1000BP	-0.001386	-2.105	8455	8712	185604
result:	Mbuti.DG	Canada_Lucier_4800BP-500BP	USA_MainlandChumash_1400BP	Quechua.DG	-0.000389	-0.71	8357	8428	181940
result:	Mbuti.DG	Canada_Lucier_4800BP-500BP	USA_MainlandChumash_1400BP	USA_MainlandChumash_NC_1400BP	-1.4e-05	-0.015	2865	2866	70115
result:	Mbuti.DG	Canada_Lucier_4800BP-500BP	USA_MainlandChumash_1400BP	Aymara.SG	-0.000232	-0.322	8524	8567	185565
result:	Mbuti.DG	Canada_Lucier_4800BP-500BP	USA_MainlandChumash_1400BP	Chile_LosRieles_5100BP	-0.001159	-1.491	6032	6185	132307
result:	Mbuti.DG	Canada_Lucier_4800BP-500BP	USA_MainlandChumash_1400BP	Brazil_Laranjal_6700BP	-0.003741	-4.607	4341	4712	99013
result:	Mbuti.DG	Canada_Lucier_4800BP-500BP	USA_MainlandChumash_1400BP	Surui.DG	-0.000234	-0.4	8289	8332	181925
result:	Mbuti.DG	Canada_Lucier_4800BP-500BP	USA_MainlandChumash_1400BP	Peru_LaGalgada_4100BP	0.00033	0.466	7118	7068	153251
result:	Mbuti.DG	Canada_Lucier_4800BP-500BP	USA_MainlandChumash_1400BP	Mayan.DG	-0.001404	-2.514	8302	8557	181912
result:	Mbuti.DG	Canada_Lucier_4800BP-500BP	USA_MainlandChumash_1400BP	USA_SanCruz_1000BP	-3.1e-05	-0.049	7605	7610	177249
result:	Mbuti.DG	Canada_Lucier_4800BP-500BP	USA_MainlandChumash_1400BP	Argentina-Chile_FuegoPatagonian_100BP	-0.002119	-3.542	7614	7974	169538
result:	Mbuti.DG	Canada_Lucier_4800BP-500BP	USA_MainlandChumash_1400BP	Chile_Conchali_700BP	-0.001082	-1.743	6910	7076	153520
result:	Mbuti.DG	Canada_Lucier_4800BP-500BP	USA_MainlandChumash_1400BP	Peru_Laramate_900BP	-0.001002	-1.769	7504	7670	165543
result:	Mbuti.DG	Canada_Lucier_4800BP-500BP	USA_MainlandChumash_1400BP	Karitiana.DG	-0.001168	-2.147	8458	8675	185654
result:	Mbuti.DG	Canada_Lucier_4800BP-500BP	USA_MainlandChumash_1400BP	Peru_Cuncaicha_9000BP	-0.000899	-1.213	6822	6957	150235
result:	Mbuti.DG	Canada_Lucier_4800BP-500BP	USA_MainlandChumash_1400BP	Yukpa.SG	3.5e-05	0.053	8435	8428	185548
result:	Mbuti.DG	Canada_Lucier_4800BP-500BP	USA_MainlandChumash_1400BP	Mexico_Pericues_unknown	0.000995	0.827	2152	2106	47109
result:	Mbuti.DG	Canada_Lucier_4800BP-500BP	USA_MainlandChumash_1400BP	Brazil_Moraes_5800BP	-0.000397	-0.345	2305	2325	50400
result:	Mbuti.DG	Canada_Lucier_4800BP-500BP	USA_MainlandChumash_1400BP	Chane.DG	-0.000748	-1.197	8301	8437	181693
result:	Mbuti.DG	Canada_Lucier_4800BP-500BP	USA_MainlandChumash_1400BP	Argentina_ArroyoSeco2_7700BP	-0.002023	-3.197	7346	7673	161877
result:	Mbuti.DG	Canada_Lucier_4800BP-500BP	USA_MainlandChumash_1400BP	Piapoco.DG	-0.000623	-1.135	8305	8418	181919
result:	Mbuti.DG	Canada_Lucier_4800BP-500BP	USA_MainlandChumash_1400BP	USA_SanMiguel_700BP	0.000451	0.681	7062	6988	163592
result:	Mbuti.DG	Canada_Lucier_4800BP-500BP	USA_MainlandChumash_1400BP	Peru_Cuncaicha_3300BP	-0.002375	-3.086	5959	6274	132661
result:	Mbuti.DG	Canada_Lucier_4800BP-500BP	USA_MainlandChumash_1400BP	Argentina_Pampas_LagunaChica	-0.001022	-1.326	4434	4534	97868
result:	Mbuti.DG	Canada_Lucier_4800BP-500BP	USA_MainlandChumash_1400BP	Chile_PicaOcho_700BP	-0.001219	-1.332	3848	3953	85944
result:	Mbuti.DG	Canada_Lucier_4800BP-500BP	USA_MainlandChumash_1400BP	USA_SanNicolas_4900BP	-0.000828	-1.355	8204	8355	182955
result:	Mbuti.DG	Canada_Lucier_4800BP-500BP	USA_MainlandChumash_1400BP	Brazil_LapaDoSanto_9600BP	-0.00186	-3.226	7868	8191	173621
result:	Mbuti.DG	Canada_Lucier_4800BP-500BP	USA_MainlandChumash_1400BP	Peru_Cuncaicha_4200BP	-0.001047	-1.431	6626	6781	148448
result:	Mbuti.DG	Canada_Lucier_4800BP-500BP	USA_MainlandChumash_1400BP	USA_Anzick_12800BP	-0.002746	-3.774	8384	8891	184691
result:	Mbuti.DG	Canada_Lucier_4800BP-500BP	Mixe.DG	Bahamas_Taino_1000BP	-0.000113	-0.197	10178	10203	220070
result:	Mbuti.DG	Canada_Lucier_4800BP-500BP	Mixe.DG	Quechua.DG	0.000753	1.86	10274	10108	220120
result:	Mbuti.DG	Canada_Lucier_4800BP-500BP	Mixe.DG	USA_MainlandChumash_NC_1400BP	0.000737	0.975	3804	3743	82529
result:	Mbuti.DG	Canada_Lucier_4800BP-500BP	Mixe.DG	Aymara.SG	0.000981	1.648	10234	10018	220031
result:	Mbuti.DG	Canada_Lucier_4800BP-500BP	Mixe.DG	Chile_LosRieles_5100BP	0.000364	0.552	7218	7161	155343
result:	Mbuti.DG	Canada_Lucier_4800BP-500BP	Mixe.DG	Brazil_Laranjal_6700BP	-0.001436	-2.286	5253	5420	116096
result:	Mbuti.DG	Canada_Lucier_4800BP-500BP	Mixe.DG	Surui.DG	0.000896	1.927	10237	10040	220106
result:	Mbuti.DG	Canada_Lucier_4800BP-500BP	Mixe.DG	Peru_LaGalgada_4100BP	0.001464	2.51	8471	8207	180463
result:	Mbuti.DG	Canada_Lucier_4800BP-500BP	Mixe.DG	Mayan.DG	-5.7e-05	-0.138	10144	10156	220089
result:	Mbuti.DG	Canada_Lucier_4800BP-500BP	Mixe.DG	USA_SanCruz_1000BP	0.00112	1.89	9803	9569	209471
result:	Mbuti.DG	Canada_Lucier_4800BP-500BP	Mixe.DG	Argentina-Chile_FuegoPatagonian_100BP	-0.000612	-1.314	9186	9308	200293
result:	Mbuti.DG	Canada_Lucier_4800BP-500BP	Mixe.DG	Chile_Conchali_700BP	0.00045	0.892	8303	8221	180604
result:	Mbuti.DG	Canada_Lucier_4800BP-500BP	Mixe.DG	Peru_Laramate_900BP	0.000371	0.894	9008	8936	195099
result:	Mbuti.DG	Canada_Lucier_4800BP-500BP	Mixe.DG	Karitiana.DG	0.000184	0.437	10167	10126	220135
result:	Mbuti.DG	Canada_Lucier_4800BP-500BP	Mixe.DG	Peru_Cuncaicha_9000BP	0.000263	0.421	8247	8201	176968
result:	Mbuti.DG	Canada_Lucier_4800BP-500BP	Mixe.DG	Yukpa.SG	0.00101	1.745	10246	10024	220010
result:	Mbuti.DG	Canada_Lucier_4800BP-500BP	Mixe.DG	Mexico_Pericues_unknown	0.001715	1.775	2575	2481	54902
result:	Mbuti.DG	Canada_Lucier_4800BP-500BP	Mixe.DG	Brazil_Moraes_5800BP	0.000322	0.367	2701	2682	58888
result:	Mbuti.DG	Canada_Lucier_4800BP-500BP	Mixe.DG	Chane.DG	0.000349	0.698	10231	10154	219809
result:	Mbuti.DG	Canada_Lucier_4800BP-500BP	Mixe.DG	Argentina_ArroyoSeco2_7700BP	-0.000669	-1.376	8858	8985	190783
result:	Mbuti.DG	Canada_Lucier_4800BP-500BP	Mixe.DG	Piapoco.DG	0.000555	1.345	10191	10068	220097
result:	Mbuti.DG	Canada_Lucier_4800BP-500BP	Mixe.DG	USA_SanMiguel_700BP	0.001547	2.657	9026	8728	192547
result:	Mbuti.DG	Canada_Lucier_4800BP-500BP	Mixe.DG	Peru_Cuncaicha_3300BP	-0.000943	-1.459	7056	7203	156035
result:	Mbuti.DG	Canada_Lucier_4800BP-500BP	Mixe.DG	Argentina_Pampas_LagunaChica	-0.000159	-0.253	5291	5309	114824
result:	Mbuti.DG	Canada_Lucier_4800BP-500BP	Mixe.DG	Chile_PicaOcho_700BP	-6.3e-05	-0.086	4584	4591	100720
result:	Mbuti.DG	Canada_Lucier_4800BP-500BP	Mixe.DG	USA_SanNicolas_4900BP	0.00056	1.043	10138	10017	216506
result:	Mbuti.DG	Canada_Lucier_4800BP-500BP	Mixe.DG	Brazil_LapaDoSanto_9600BP	-0.000639	-1.5	9467	9598	204966
result:	Mbuti.DG	Canada_Lucier_4800BP-500BP	Mixe.DG	Peru_Cuncaicha_4200BP	0.000571	0.89	8099	8000	174787
result:	Mbuti.DG	Canada_Lucier_4800BP-500BP	Mixe.DG	USA_Anzick_12800BP	-0.001465	-2.396	10167	10488	218885
result:	Mbuti.DG	Canada_Lucier_4800BP-500BP	Bahamas_Taino_1000BP	Quechua.DG	0.00086	1.521	10252	10063	220059
result:	Mbuti.DG	Canada_Lucier_4800BP-500BP	Bahamas_Taino_1000BP	USA_MainlandChumash_NC_1400BP	0.000878	0.864	3891	3817	84097
result:	Mbuti.DG	Canada_Lucier_4800BP-500BP	Bahamas_Taino_1000BP	Aymara.SG	0.001005	1.392	10453	10227	224678
result:	Mbuti.DG	Canada_Lucier_4800BP-500BP	Bahamas_Taino_1000BP	Chile_LosRieles_5100BP	0.000213	0.273	7261	7228	157945
result:	Mbuti.DG	Canada_Lucier_4800BP-500BP	Bahamas_Taino_1000BP	Brazil_Laranjal_6700BP	-0.001614	-2.083	5278	5469	118144
result:	Mbuti.DG	Canada_Lucier_4800BP-500BP	Bahamas_Taino_1000BP	Surui.DG	0.001015	1.688	10017	9793	220048
result:	Mbuti.DG	Canada_Lucier_4800BP-500BP	Bahamas_Taino_1000BP	Peru_LaGalgada_4100BP	0.001604	2.254	8668	8373	183769
result:	Mbuti.DG	Canada_Lucier_4800BP-500BP	Bahamas_Taino_1000BP	Mayan.DG	5e-05	0.086	10162	10151	220030
result:	Mbuti.DG	Canada_Lucier_4800BP-500BP	Bahamas_Taino_1000BP	USA_SanCruz_1000BP	0.001101	1.531	10023	9788	213825
result:	Mbuti.DG	Canada_Lucier_4800BP-500BP	Bahamas_Taino_1000BP	Argentina-Chile_FuegoPatagonian_100BP	-0.000415	-0.65	9279	9363	204145
result:	Mbuti.DG	Canada_Lucier_4800BP-500BP	Bahamas_Taino_1000BP	Chile_Conchali_700BP	0.000279	0.412	8430	8378	183729
result:	Mbuti.DG	Canada_Lucier_4800BP-500BP	Bahamas_Taino_1000BP	Peru_Laramate_900BP	0.000718	1.188	9191	9048	198684
result:	Mbuti.DG	Canada_Lucier_4800BP-500BP	Bahamas_Taino_1000BP	Karitiana.DG	0.00025	0.429	10281	10224	224797
result:	Mbuti.DG	Canada_Lucier_4800BP-500BP	Bahamas_Taino_1000BP	Peru_Cuncaicha_9000BP	0.000717	0.978	8289	8160	180098
result:	Mbuti.DG	Canada_Lucier_4800BP-500BP	Bahamas_Taino_1000BP	Yukpa.SG	0.001031	1.479	10329	10098	224660
result:	Mbuti.DG	Canada_Lucier_4800BP-500BP	Bahamas_Taino_1000BP	Mexico_Pericues_unknown	0.000873	0.721	2658	2609	55976
result:	Mbuti.DG	Canada_Lucier_4800BP-500BP	Bahamas_Taino_1000BP	Brazil_Moraes_5800BP	-0.000764	-0.71	2676	2722	59946
result:	Mbuti.DG	Canada_Lucier_4800BP-500BP	Bahamas_Taino_1000BP	Chane.DG	0.000442	0.708	10081	9984	219747
result:	Mbuti.DG	Canada_Lucier_4800BP-500BP	Bahamas_Taino_1000BP	Argentina_ArroyoSeco2_7700BP	-0.000424	-0.649	8954	9037	194262
result:	Mbuti.DG	Canada_Lucier_4800BP-500BP	Bahamas_Taino_1000BP	Piapoco.DG	0.000656	1.175	9970	9825	220038
result:	Mbuti.DG	Canada_Lucier_4800BP-500BP	Bahamas_Taino_1000BP	USA_SanMiguel_700BP	0.001951	2.732	9245	8862	196372
result:	Mbuti.DG	Canada_Lucier_4800BP-500BP	Bahamas_Taino_1000BP	Peru_Cuncaicha_3300BP	-0.000766	-0.961	7191	7313	158571
result:	Mbuti.DG	Canada_Lucier_4800BP-500BP	Bahamas_Taino_1000BP	Argentina_Pampas_LagunaChica	0.000395	0.495	5437	5391	116558
result:	Mbuti.DG	Canada_Lucier_4800BP-500BP	Bahamas_Taino_1000BP	Chile_PicaOcho_700BP	0.000283	0.307	4661	4632	102523
result:	Mbuti.DG	Canada_Lucier_4800BP-500BP	Bahamas_Taino_1000BP	USA_SanNicolas_4900BP	0.00052	0.77	10330	10215	221048
result:	Mbuti.DG	Canada_Lucier_4800BP-500BP	Bahamas_Taino_1000BP	Brazil_LapaDoSanto_9600BP	-0.000513	-0.885	9576	9684	209012
result:	Mbuti.DG	Canada_Lucier_4800BP-500BP	Bahamas_Taino_1000BP	Peru_Cuncaicha_4200BP	0.000656	0.854	8190	8073	177866
result:	Mbuti.DG	Canada_Lucier_4800BP-500BP	Bahamas_Taino_1000BP	USA_Anzick_12800BP	-0.001468	-1.969	10386	10714	223471
result:	Mbuti.DG	Canada_Lucier_4800BP-500BP	Quechua.DG	USA_MainlandChumash_NC_1400BP	-0.000224	-0.282	3751	3769	82529
result:	Mbuti.DG	Canada_Lucier_4800BP-500BP	Quechua.DG	Aymara.SG	0.000231	0.404	9826	9775	220021
result:	Mbuti.DG	Canada_Lucier_4800BP-500BP	Quechua.DG	Chile_LosRieles_5100BP	-0.00019	-0.282	7106	7135	155338
result:	Mbuti.DG	Canada_Lucier_4800BP-500BP	Quechua.DG	Brazil_Laranjal_6700BP	-0.002161	-3.429	5147	5398	116092
result:	Mbuti.DG	Canada_Lucier_4800BP-500BP	Quechua.DG	Surui.DG	0.000145	0.312	10113	10081	220096
result:	Mbuti.DG	Canada_Lucier_4800BP-500BP	Quechua.DG	Peru_LaGalgada_4100BP	0.000673	1.149	8240	8118	180459
result:	Mbuti.DG	Canada_Lucier_4800BP-500BP	Quechua.DG	Mayan.DG	-0.000816	-1.932	10098	10278	220079
result:	Mbuti.DG	Canada_Lucier_4800BP-500BP	Quechua.DG	USA_SanCruz_1000BP	0.000383	0.675	9692	9612	209464
result:	Mbuti.DG	Canada_Lucier_4800BP-500BP	Quechua.DG	Argentina-Chile_FuegoPatagonian_100BP	-0.001327	-2.901	9020	9286	200286
result:	Mbuti.DG	Canada_Lucier_4800BP-500BP	Quechua.DG	Chile_Conchali_700BP	-0.000364	-0.695	8156	8222	180600
result:	Mbuti.DG	Canada_Lucier_4800BP-500BP	Quechua.DG	Peru_Laramate_900BP	-0.00035	-0.842	8672	8740	195092
result:	Mbuti.DG	Canada_Lucier_4800BP-500BP	Quechua.DG	Karitiana.DG	-0.000564	-1.272	10067	10191	220126
result:	Mbuti.DG	Canada_Lucier_4800BP-500BP	Quechua.DG	Peru_Cuncaicha_9000BP	-0.000425	-0.71	8007	8082	176963
result:	Mbuti.DG	Canada_Lucier_4800BP-500BP	Quechua.DG	Yukpa.SG	0.000271	0.495	10095	10035	220000
result:	Mbuti.DG	Canada_Lucier_4800BP-500BP	Quechua.DG	Mexico_Pericues_unknown	0.00057	0.602	2559	2528	54901
result:	Mbuti.DG	Canada_Lucier_4800BP-500BP	Quechua.DG	Brazil_Moraes_5800BP	-3.4e-05	-0.04	2687	2689	58888
result:	Mbuti.DG	Canada_Lucier_4800BP-500BP	Quechua.DG	Chane.DG	-0.000409	-0.808	10085	10175	219804
result:	Mbuti.DG	Canada_Lucier_4800BP-500BP	Quechua.DG	Argentina_ArroyoSeco2_7700BP	-0.00134	-2.609	8734	8990	190778
result:	Mbuti.DG	Canada_Lucier_4800BP-500BP	Quechua.DG	Piapoco.DG	-0.000206	-0.465	10122	10167	220091
result:	Mbuti.DG	Canada_Lucier_4800BP-500BP	Quechua.DG	USA_SanMiguel_700BP	0.000731	1.268	8916	8776	192541
result:	Mbuti.DG	Canada_Lucier_4800BP-500BP	Quechua.DG	Peru_Cuncaicha_3300BP	-0.001711	-2.687	6836	7103	156031
result:	Mbuti.DG	Canada_Lucier_4800BP-500BP	Quechua.DG	Argentina_Pampas_LagunaChica	-0.000391	-0.633	5221	5266	114821
result:	Mbuti.DG	Canada_Lucier_4800BP-500BP	Quechua.DG	Chile_PicaOcho_700BP	-0.000668	-0.94	4458	4526	100717
result:	Mbuti.DG	Canada_Lucier_4800BP-500BP	Quechua.DG	USA_SanNicolas_4900BP	-0.000227	-0.432	9999	10048	216499
result:	Mbuti.DG	Canada_Lucier_4800BP-500BP	Quechua.DG	Brazil_LapaDoSanto_9600BP	-0.001442	-3.29	9348	9644	204960
result:	Mbuti.DG	Canada_Lucier_4800BP-500BP	Quechua.DG	Peru_Cuncaicha_4200BP	-0.000422	-0.681	7756	7830	174782
result:	Mbuti.DG	Canada_Lucier_4800BP-500BP	Quechua.DG	USA_Anzick_12800BP	-0.002214	-3.672	10113	10597	218874
result:	Mbuti.DG	Canada_Lucier_4800BP-500BP	USA_MainlandChumash_NC_1400BP	Aymara.SG	0.000645	0.646	3840	3786	84046
result:	Mbuti.DG	Canada_Lucier_4800BP-500BP	USA_MainlandChumash_NC_1400BP	Chile_LosRieles_5100BP	0.000225	0.206	2853	2839	63210
result:	Mbuti.DG	Canada_Lucier_4800BP-500BP	USA_MainlandChumash_NC_1400BP	Brazil_Laranjal_6700BP	-0.001368	-1.158	2136	2202	47987
result:	Mbuti.DG	Canada_Lucier_4800BP-500BP	USA_MainlandChumash_NC_1400BP	Surui.DG	-0.000191	-0.227	3761	3777	82522
result:	Mbuti.DG	Canada_Lucier_4800BP-500BP	USA_MainlandChumash_NC_1400BP	Peru_LaGalgada_4100BP	0.000752	0.733	3295	3241	71524
result:	Mbuti.DG	Canada_Lucier_4800BP-500BP	USA_MainlandChumash_NC_1400BP	Mayan.DG	-0.000933	-1.194	3702	3779	82516
result:	Mbuti.DG	Canada_Lucier_4800BP-500BP	USA_MainlandChumash_NC_1400BP	USA_SanCruz_1000BP	0.000749	0.759	3489	3429	80308
result:	Mbuti.DG	Canada_Lucier_4800BP-500BP	USA_MainlandChumash_NC_1400BP	Argentina-Chile_FuegoPatagonian_100BP	-0.00089	-1.037	3498	3568	78441
result:	Mbuti.DG	Canada_Lucier_4800BP-500BP	USA_MainlandChumash_NC_1400BP	Chile_Conchali_700BP	0.000171	0.182	3254	3242	72169
result:	Mbuti.DG	Canada_Lucier_4800BP-500BP	USA_MainlandChumash_NC_1400BP	Peru_Laramate_900BP	-0.000412	-0.489	3458	3489	76782
result:	Mbuti.DG	Canada_Lucier_4800BP-500BP	USA_MainlandChumash_NC_1400BP	Karitiana.DG	-0.000415	-0.509	3846	3881	84112
result:	Mbuti.DG	Canada_Lucier_4800BP-500BP	USA_MainlandChumash_NC_1400BP	Peru_Cuncaicha_9000BP	0.000284	0.272	3251	3231	70828
result:	Mbuti.DG	Canada_Lucier_4800BP-500BP	USA_MainlandChumash_NC_1400BP	Yukpa.SG	-0.000352	-0.36	3801	3831	84041
result:	Mbuti.DG	Canada_Lucier_4800BP-500BP	USA_MainlandChumash_NC_1400BP	Mexico_Pericues_unknown	0.003235	1.902	982	913	21479
result:	Mbuti.DG	Canada_Lucier_4800BP-500BP	USA_MainlandChumash_NC_1400BP	Brazil_Moraes_5800BP	0.000439	0.265	1103	1092	24832
result:	Mbuti.DG	Canada_Lucier_4800BP-500BP	USA_MainlandChumash_NC_1400BP	Chane.DG	0.000154	0.177	3767	3754	82400
result:	Mbuti.DG	Canada_Lucier_4800BP-500BP	USA_MainlandChumash_NC_1400BP	Argentina_ArroyoSeco2_7700BP	-0.001429	-1.566	3403	3510	75062
result:	Mbuti.DG	Canada_Lucier_4800BP-500BP	USA_MainlandChumash_NC_1400BP	Piapoco.DG	0.000195	0.235	3756	3740	82519
result:	Mbuti.DG	Canada_Lucier_4800BP-500BP	USA_MainlandChumash_NC_1400BP	USA_SanMiguel_700BP	0.001106	1.115	3210	3128	74294
result:	Mbuti.DG	Canada_Lucier_4800BP-500BP	USA_MainlandChumash_NC_1400BP	Peru_Cuncaicha_3300BP	-0.00138	-1.273	2833	2921	63284
result:	Mbuti.DG	Canada_Lucier_4800BP-500BP	USA_MainlandChumash_NC_1400BP	Argentina_Pampas_LagunaChica	0.001946	1.653	2290	2196	48728
result:	Mbuti.DG	Canada_Lucier_4800BP-500BP	USA_MainlandChumash_NC_1400BP	Chile_PicaOcho_700BP	-3.5e-05	-0.027	1908	1909	42704
result:	Mbuti.DG	Canada_Lucier_4800BP-500BP	USA_MainlandChumash_NC_1400BP	USA_SanNicolas_4900BP	-0.000719	-0.825	3679	3739	82764
result:	Mbuti.DG	Canada_Lucier_4800BP-500BP	USA_MainlandChumash_NC_1400BP	Brazil_LapaDoSanto_9600BP	-0.000891	-1.061	3616	3687	79941
result:	Mbuti.DG	Canada_Lucier_4800BP-500BP	USA_MainlandChumash_NC_1400BP	Peru_Cuncaicha_4200BP	-9.9e-05	-0.093	3164	3171	70410
result:	Mbuti.DG	Canada_Lucier_4800BP-500BP	USA_MainlandChumash_NC_1400BP	USA_Anzick_12800BP	-0.002695	-2.724	3792	4018	83789
result:	Mbuti.DG	Canada_Lucier_4800BP-500BP	Aymara.SG	Chile_LosRieles_5100BP	-0.000618	-0.744	7098	7196	157904
result:	Mbuti.DG	Canada_Lucier_4800BP-500BP	Aymara.SG	Brazil_Laranjal_6700BP	-0.001889	-2.336	5305	5528	118118
result:	Mbuti.DG	Canada_Lucier_4800BP-500BP	Aymara.SG	Surui.DG	-8.7e-05	-0.136	10020	10039	220006
result:	Mbuti.DG	Canada_Lucier_4800BP-500BP	Aymara.SG	Peru_LaGalgada_4100BP	0.000676	0.92	8359	8235	183729
result:	Mbuti.DG	Canada_Lucier_4800BP-500BP	Aymara.SG	Mayan.DG	-0.001051	-1.711	10014	10245	219990
result:	Mbuti.DG	Canada_Lucier_4800BP-500BP	Aymara.SG	USA_SanCruz_1000BP	0.000385	0.533	9868	9786	213773
result:	Mbuti.DG	Canada_Lucier_4800BP-500BP	Aymara.SG	Argentina-Chile_FuegoPatagonian_100BP	-0.001353	-2.219	9143	9419	204092
result:	Mbuti.DG	Canada_Lucier_4800BP-500BP	Aymara.SG	Chile_Conchali_700BP	-0.000508	-0.751	8318	8411	183689
result:	Mbuti.DG	Canada_Lucier_4800BP-500BP	Aymara.SG	Peru_Laramate_900BP	-0.000419	-0.718	8788	8871	198635
result:	Mbuti.DG	Canada_Lucier_4800BP-500BP	Aymara.SG	Karitiana.DG	-0.000741	-1.212	10237	10404	224754
result:	Mbuti.DG	Canada_Lucier_4800BP-500BP	Aymara.SG	Peru_Cuncaicha_9000BP	-0.000582	-0.771	8050	8155	180036
result:	Mbuti.DG	Canada_Lucier_4800BP-500BP	Aymara.SG	Yukpa.SG	6.6e-05	0.094	10227	10212	224635
result:	Mbuti.DG	Canada_Lucier_4800BP-500BP	Aymara.SG	Mexico_Pericues_unknown	0.001297	1.096	2604	2531	55961
result:	Mbuti.DG	Canada_Lucier_4800BP-500BP	Aymara.SG	Brazil_Moraes_5800BP	-0.002095	-1.895	2649	2775	59921
result:	Mbuti.DG	Canada_Lucier_4800BP-500BP	Aymara.SG	Chane.DG	-0.000623	-0.952	10036	10173	219713
result:	Mbuti.DG	Canada_Lucier_4800BP-500BP	Aymara.SG	Argentina_ArroyoSeco2_7700BP	-0.001493	-2.226	8793	9083	194235
result:	Mbuti.DG	Canada_Lucier_4800BP-500BP	Aymara.SG	Piapoco.DG	-0.000431	-0.691	9966	10061	219998
result:	Mbuti.DG	Canada_Lucier_4800BP-500BP	Aymara.SG	USA_SanMiguel_700BP	0.000772	1.036	9091	8940	196335
result:	Mbuti.DG	Canada_Lucier_4800BP-500BP	Aymara.SG	Peru_Cuncaicha_3300BP	-0.001805	-2.238	6893	7179	158522
result:	Mbuti.DG	Canada_Lucier_4800BP-500BP	Aymara.SG	Argentina_Pampas_LagunaChica	-0.00039	-0.462	5317	5362	116519
result:	Mbuti.DG	Canada_Lucier_4800BP-500BP	Aymara.SG	Chile_PicaOcho_700BP	-0.000756	-0.859	4526	4604	102491
result:	Mbuti.DG	Canada_Lucier_4800BP-500BP	Aymara.SG	USA_SanNicolas_4900BP	-0.000401	-0.571	10254	10342	221004
result:	Mbuti.DG	Canada_Lucier_4800BP-500BP	Aymara.SG	Brazil_LapaDoSanto_9600BP	-0.00149	-2.445	9462	9773	208965
result:	Mbuti.DG	Canada_Lucier_4800BP-500BP	Aymara.SG	Peru_Cuncaicha_4200BP	-0.000569	-0.802	7806	7907	177812
result:	Mbuti.DG	Canada_Lucier_4800BP-500BP	Aymara.SG	USA_Anzick_12800BP	-0.002411	-3.296	10261	10800	223422
result:	Mbuti.DG	Canada_Lucier_4800BP-500BP	Chile_LosRieles_5100BP	Brazil_Laranjal_6700BP	-0.001183	-1.315	4435	4553	99338
result:	Mbuti.DG	Canada_Lucier_4800BP-500BP	Chile_LosRieles_5100BP	Surui.DG	0.0007	0.994	7123	7014	155325
result:	Mbuti.DG	Canada_Lucier_4800BP-500BP	Chile_LosRieles_5100BP	Peru_LaGalgada_4100BP	0.000863	1.053	6700	6574	145912
result:	Mbuti.DG	Canada_Lucier_4800BP-500BP	Chile_LosRieles_5100BP	Mayan.DG	-0.00023	-0.335	7211	7246	155316
result:	Mbuti.DG	Canada_Lucier_4800BP-500BP	Chile_LosRieles_5100BP	USA_SanCruz_1000BP	0.001058	1.293	7023	6863	150769
result:	Mbuti.DG	Canada_Lucier_4800BP-500BP	Chile_LosRieles_5100BP	Argentina-Chile_FuegoPatagonian_100BP	-0.00084	-1.183	6769	6896	151341
result:	Mbuti.DG	Canada_Lucier_4800BP-500BP	Chile_LosRieles_5100BP	Chile_Conchali_700BP	0.00049	0.687	6591	6519	148081
result:	Mbuti.DG	Canada_Lucier_4800BP-500BP	Chile_LosRieles_5100BP	Peru_Laramate_900BP	0.000599	0.886	7022	6930	153476
result:	Mbuti.DG	Canada_Lucier_4800BP-500BP	Chile_LosRieles_5100BP	Karitiana.DG	-2.4e-05	-0.036	7211	7215	157987
result:	Mbuti.DG	Canada_Lucier_4800BP-500BP	Chile_LosRieles_5100BP	Peru_Cuncaicha_9000BP	1.2e-05	0.014	6581	6580	144681
result:	Mbuti.DG	Canada_Lucier_4800BP-500BP	Chile_LosRieles_5100BP	Yukpa.SG	0.000992	1.262	7235	7078	157889
result:	Mbuti.DG	Canada_Lucier_4800BP-500BP	Chile_LosRieles_5100BP	Mexico_Pericues_unknown	0.001564	1.161	1887	1824	40193
result:	Mbuti.DG	Canada_Lucier_4800BP-500BP	Chile_LosRieles_5100BP	Brazil_Moraes_5800BP	-0.000397	-0.344	2251	2271	51197
result:	Mbuti.DG	Canada_Lucier_4800BP-500BP	Chile_LosRieles_5100BP	Chane.DG	0.000174	0.238	7072	7045	155114
result:	Mbuti.DG	Canada_Lucier_4800BP-500BP	Chile_LosRieles_5100BP	Argentina_ArroyoSeco2_7700BP	-0.00039	-0.553	6760	6819	150155
result:	Mbuti.DG	Canada_Lucier_4800BP-500BP	Chile_LosRieles_5100BP	Piapoco.DG	0.00061	0.9	7125	7030	155322
result:	Mbuti.DG	Canada_Lucier_4800BP-500BP	Chile_LosRieles_5100BP	USA_SanMiguel_700BP	0.001394	1.672	6490	6295	140344
result:	Mbuti.DG	Canada_Lucier_4800BP-500BP	Chile_LosRieles_5100BP	Peru_Cuncaicha_3300BP	-0.000831	-0.945	5891	6000	131117
result:	Mbuti.DG	Canada_Lucier_4800BP-500BP	Chile_LosRieles_5100BP	Argentina_Pampas_LagunaChica	-0.000408	-0.46	4692	4734	104107
result:	Mbuti.DG	Canada_Lucier_4800BP-500BP	Chile_LosRieles_5100BP	Chile_PicaOcho_700BP	-0.000424	-0.448	3989	4027	90151
result:	Mbuti.DG	Canada_Lucier_4800BP-500BP	Chile_LosRieles_5100BP	USA_SanNicolas_4900BP	0.000312	0.41	7154	7106	155437
result:	Mbuti.DG	Canada_Lucier_4800BP-500BP	Chile_LosRieles_5100BP	Brazil_LapaDoSanto_9600BP	-0.000579	-0.879	7037	7127	155383
result:	Mbuti.DG	Canada_Lucier_4800BP-500BP	Chile_LosRieles_5100BP	Peru_Cuncaicha_4200BP	0.000254	0.3	6504	6468	143628
result:	Mbuti.DG	Canada_Lucier_4800BP-500BP	Chile_LosRieles_5100BP	USA_Anzick_12800BP	-0.00185	-2.194	7277	7569	157773
result:	Mbuti.DG	Canada_Lucier_4800BP-500BP	Brazil_Laranjal_6700BP	Surui.DG	0.002644	3.839	5398	5091	116083
result:	Mbuti.DG	Canada_Lucier_4800BP-500BP	Brazil_Laranjal_6700BP	Peru_LaGalgada_4100BP	0.002678	3.262	5088	4797	108672
result:	Mbuti.DG	Canada_Lucier_4800BP-500BP	Brazil_Laranjal_6700BP	Mayan.DG	0.001555	2.461	5433	5252	116070
result:	Mbuti.DG	Canada_Lucier_4800BP-500BP	Brazil_Laranjal_6700BP	USA_SanCruz_1000BP	0.002911	3.401	5321	4993	112960
result:	Mbuti.DG	Canada_Lucier_4800BP-500BP	Brazil_Laranjal_6700BP	Argentina-Chile_FuegoPatagonian_100BP	0.001536	2.237	5208	5034	113067
result:	Mbuti.DG	Canada_Lucier_4800BP-500BP	Brazil_Laranjal_6700BP	Chile_Conchali_700BP	0.00201	2.739	5022	4801	109689
result:	Mbuti.DG	Canada_Lucier_4800BP-500BP	Brazil_Laranjal_6700BP	Peru_Laramate_900BP	0.002455	3.917	5289	5010	113762
result:	Mbuti.DG	Canada_Lucier_4800BP-500BP	Brazil_Laranjal_6700BP	Karitiana.DG	0.001925	2.929	5476	5248	118176
result:	Mbuti.DG	Canada_Lucier_4800BP-500BP	Brazil_Laranjal_6700BP	Peru_Cuncaicha_9000BP	0.001945	2.36	5002	4791	108308
result:	Mbuti.DG	Canada_Lucier_4800BP-500BP	Brazil_Laranjal_6700BP	Yukpa.SG	0.002601	3.243	5507	5200	118098
result:	Mbuti.DG	Canada_Lucier_4800BP-500BP	Brazil_Laranjal_6700BP	Mexico_Pericues_unknown	0.002527	1.667	1440	1364	30218
result:	Mbuti.DG	Canada_Lucier_4800BP-500BP	Brazil_Laranjal_6700BP	Brazil_Moraes_5800BP	0.001467	1.168	1828	1766	42131
result:	Mbuti.DG	Canada_Lucier_4800BP-500BP	Brazil_Laranjal_6700BP	Chane.DG	0.00202	2.809	5408	5173	115933
result:	Mbuti.DG	Canada_Lucier_4800BP-500BP	Brazil_Laranjal_6700BP	Argentina_ArroyoSeco2_7700BP	0.001498	2.078	5207	5039	111986
result:	Mbuti.DG	Canada_Lucier_4800BP-500BP	Brazil_Laranjal_6700BP	Piapoco.DG	0.002486	3.823	5400	5112	116079
result:	Mbuti.DG	Canada_Lucier_4800BP-500BP	Brazil_Laranjal_6700BP	USA_SanMiguel_700BP	0.003947	4.92	5024	4609	105160
result:	Mbuti.DG	Canada_Lucier_4800BP-500BP	Brazil_Laranjal_6700BP	Peru_Cuncaicha_3300BP	0.00074	0.853	4512	4439	98694
result:	Mbuti.DG	Canada_Lucier_4800BP-500BP	Brazil_Laranjal_6700BP	Argentina_Pampas_LagunaChica	0.000905	1.05	3653	3581	79284
result:	Mbuti.DG	Canada_Lucier_4800BP-500BP	Brazil_Laranjal_6700BP	Chile_PicaOcho_700BP	0.001542	1.617	3160	3052	69706
result:	Mbuti.DG	Canada_Lucier_4800BP-500BP	Brazil_Laranjal_6700BP	USA_SanNicolas_4900BP	0.00202	2.744	5464	5229	116292
result:	Mbuti.DG	Canada_Lucier_4800BP-500BP	Brazil_Laranjal_6700BP	Brazil_LapaDoSanto_9600BP	0.001232	1.897	5353	5210	116345
result:	Mbuti.DG	Canada_Lucier_4800BP-500BP	Brazil_Laranjal_6700BP	Peru_Cuncaicha_4200BP	0.002244	2.617	4930	4690	107094
result:	Mbuti.DG	Canada_Lucier_4800BP-500BP	Brazil_Laranjal_6700BP	USA_Anzick_12800BP	-0.00029	-0.339	5501	5535	117987
result:	Mbuti.DG	Canada_Lucier_4800BP-500BP	Surui.DG	Peru_LaGalgada_4100BP	0.000645	1.068	8292	8176	180446
result:	Mbuti.DG	Canada_Lucier_4800BP-500BP	Surui.DG	Mayan.DG	-0.000962	-2.082	9962	10174	220070
result:	Mbuti.DG	Canada_Lucier_4800BP-500BP	Surui.DG	USA_SanCruz_1000BP	0.000222	0.349	9623	9577	209450
result:	Mbuti.DG	Canada_Lucier_4800BP-500BP	Surui.DG	Argentina-Chile_FuegoPatagonian_100BP	-0.001281	-2.454	8941	9198	200275
result:	Mbuti.DG	Canada_Lucier_4800BP-500BP	Surui.DG	Chile_Conchali_700BP	-0.000526	-0.919	8141	8236	180586
result:	Mbuti.DG	Canada_Lucier_4800BP-500BP	Surui.DG	Peru_Laramate_900BP	-0.000379	-0.767	8809	8883	195077
result:	Mbuti.DG	Canada_Lucier_4800BP-500BP	Surui.DG	Karitiana.DG	-0.000711	-1.546	9636	9793	220111
result:	Mbuti.DG	Canada_Lucier_4800BP-500BP	Surui.DG	Peru_Cuncaicha_9000BP	-0.000372	-0.544	8015	8081	176949
result:	Mbuti.DG	Canada_Lucier_4800BP-500BP	Surui.DG	Yukpa.SG	0.00012	0.194	9910	9883	219986
result:	Mbuti.DG	Canada_Lucier_4800BP-500BP	Surui.DG	Mexico_Pericues_unknown	0.000994	1	2555	2500	54891
result:	Mbuti.DG	Canada_Lucier_4800BP-500BP	Surui.DG	Brazil_Moraes_5800BP	-0.000823	-0.882	2605	2653	58885
result:	Mbuti.DG	Canada_Lucier_4800BP-500BP	Surui.DG	Chane.DG	-0.000556	-0.999	9872	9994	219786
result:	Mbuti.DG	Canada_Lucier_4800BP-500BP	Surui.DG	Argentina_ArroyoSeco2_7700BP	-0.00145	-2.791	8616	8893	190762
result:	Mbuti.DG	Canada_Lucier_4800BP-500BP	Surui.DG	Piapoco.DG	-0.000346	-0.737	9810	9886	220074
result:	Mbuti.DG	Canada_Lucier_4800BP-500BP	Surui.DG	USA_SanMiguel_700BP	0.000636	1.029	8855	8732	192526
result:	Mbuti.DG	Canada_Lucier_4800BP-500BP	Surui.DG	Peru_Cuncaicha_3300BP	-0.001473	-2.195	6918	7147	156019
result:	Mbuti.DG	Canada_Lucier_4800BP-500BP	Surui.DG	Argentina_Pampas_LagunaChica	-0.00073	-1.087	5180	5263	114818
result:	Mbuti.DG	Canada_Lucier_4800BP-500BP	Surui.DG	Chile_PicaOcho_700BP	-0.000429	-0.569	4563	4607	100711
result:	Mbuti.DG	Canada_Lucier_4800BP-500BP	Surui.DG	USA_SanNicolas_4900BP	-0.000377	-0.655	9917	9998	216483
result:	Mbuti.DG	Canada_Lucier_4800BP-500BP	Surui.DG	Brazil_LapaDoSanto_9600BP	-0.00156	-3.182	9228	9547	204944
result:	Mbuti.DG	Canada_Lucier_4800BP-500BP	Surui.DG	Peru_Cuncaicha_4200BP	-0.000509	-0.773	7895	7984	174768
result:	Mbuti.DG	Canada_Lucier_4800BP-500BP	Surui.DG	USA_Anzick_12800BP	-0.00236	-3.683	10007	10523	218860
result:	Mbuti.DG	Canada_Lucier_4800BP-500BP	Peru_LaGalgada_4100BP	Mayan.DG	-0.001549	-2.583	8197	8476	180431
result:	Mbuti.DG	Canada_Lucier_4800BP-500BP	Peru_LaGalgada_4100BP	USA_SanCruz_1000BP	-0.000534	-0.728	8067	8161	175338
result:	Mbuti.DG	Canada_Lucier_4800BP-500BP	Peru_LaGalgada_4100BP	Argentina-Chile_FuegoPatagonian_100BP	-0.002256	-3.656	7737	8127	173132
result:	Mbuti.DG	Canada_Lucier_4800BP-500BP	Peru_LaGalgada_4100BP	Chile_Conchali_700BP	-0.00091	-1.359	7413	7564	165822
result:	Mbuti.DG	Canada_Lucier_4800BP-500BP	Peru_LaGalgada_4100BP	Peru_Laramate_900BP	-0.000788	-1.328	7687	7825	174795
result:	Mbuti.DG	Canada_Lucier_4800BP-500BP	Peru_LaGalgada_4100BP	Karitiana.DG	-0.001372	-2.302	8344	8597	183809
result:	Mbuti.DG	Canada_Lucier_4800BP-500BP	Peru_LaGalgada_4100BP	Peru_Cuncaicha_9000BP	-0.001046	-1.415	7229	7398	161789
result:	Mbuti.DG	Canada_Lucier_4800BP-500BP	Peru_LaGalgada_4100BP	Yukpa.SG	-0.000672	-0.961	8358	8481	183711
result:	Mbuti.DG	Canada_Lucier_4800BP-500BP	Peru_LaGalgada_4100BP	Mexico_Pericues_unknown	0.002332	1.741	2240	2132	46366
result:	Mbuti.DG	Canada_Lucier_4800BP-500BP	Peru_LaGalgada_4100BP	Brazil_Moraes_5800BP	-0.001193	-1.048	2491	2557	55604
result:	Mbuti.DG	Canada_Lucier_4800BP-500BP	Peru_LaGalgada_4100BP	Chane.DG	-0.001351	-2.056	8122	8366	180203
result:	Mbuti.DG	Canada_Lucier_4800BP-500BP	Peru_LaGalgada_4100BP	Argentina_ArroyoSeco2_7700BP	-0.00184	-2.964	7616	7930	170785
result:	Mbuti.DG	Canada_Lucier_4800BP-500BP	Peru_LaGalgada_4100BP	Piapoco.DG	-0.000934	-1.597	8150	8319	180443
result:	Mbuti.DG	Canada_Lucier_4800BP-500BP	Peru_LaGalgada_4100BP	USA_SanMiguel_700BP	0.000325	0.459	7537	7484	162523
result:	Mbuti.DG	Canada_Lucier_4800BP-500BP	Peru_LaGalgada_4100BP	Peru_Cuncaicha_3300BP	-0.001979	-2.52	6379	6665	144502
result:	Mbuti.DG	Canada_Lucier_4800BP-500BP	Peru_LaGalgada_4100BP	Argentina_Pampas_LagunaChica	-0.001148	-1.447	4956	5083	110409
result:	Mbuti.DG	Canada_Lucier_4800BP-500BP	Peru_LaGalgada_4100BP	Chile_PicaOcho_700BP	-0.0014	-1.61	4232	4367	96662
result:	Mbuti.DG	Canada_Lucier_4800BP-500BP	Peru_LaGalgada_4100BP	USA_SanNicolas_4900BP	-0.000989	-1.439	8251	8429	180825
result:	Mbuti.DG	Canada_Lucier_4800BP-500BP	Peru_LaGalgada_4100BP	Brazil_LapaDoSanto_9600BP	-0.002109	-3.567	8027	8403	178534
result:	Mbuti.DG	Canada_Lucier_4800BP-500BP	Peru_LaGalgada_4100BP	Peru_Cuncaicha_4200BP	-0.000952	-1.245	7077	7230	160203
result:	Mbuti.DG	Canada_Lucier_4800BP-500BP	Peru_LaGalgada_4100BP	USA_Anzick_12800BP	-0.003106	-4.178	8408	8977	183386
result:	Mbuti.DG	Canada_Lucier_4800BP-500BP	Mayan.DG	USA_SanCruz_1000BP	0.001146	1.915	9828	9588	209433
result:	Mbuti.DG	Canada_Lucier_4800BP-500BP	Mayan.DG	Argentina-Chile_FuegoPatagonian_100BP	-0.000455	-1.025	9213	9305	200260
result:	Mbuti.DG	Canada_Lucier_4800BP-500BP	Mayan.DG	Chile_Conchali_700BP	0.000474	0.962	8324	8239	180568
result:	Mbuti.DG	Canada_Lucier_4800BP-500BP	Mayan.DG	Peru_Laramate_900BP	0.000473	1.049	9059	8967	195062
result:	Mbuti.DG	Canada_Lucier_4800BP-500BP	Mayan.DG	Karitiana.DG	0.000244	0.563	10206	10152	220095
result:	Mbuti.DG	Canada_Lucier_4800BP-500BP	Mayan.DG	Peru_Cuncaicha_9000BP	0.000539	0.833	8227	8132	176936
result:	Mbuti.DG	Canada_Lucier_4800BP-500BP	Mayan.DG	Yukpa.SG	0.00107	1.852	10150	9915	219971
result:	Mbuti.DG	Canada_Lucier_4800BP-500BP	Mayan.DG	Mexico_Pericues_unknown	0.001245	1.233	2601	2533	54890
result:	Mbuti.DG	Canada_Lucier_4800BP-500BP	Mayan.DG	Brazil_Moraes_5800BP	0.000121	0.135	2681	2674	58875
result:	Mbuti.DG	Canada_Lucier_4800BP-500BP	Mayan.DG	Chane.DG	0.000396	0.765	10173	10086	219780
result:	Mbuti.DG	Canada_Lucier_4800BP-500BP	Mayan.DG	Argentina_ArroyoSeco2_7700BP	-0.000501	-0.985	8873	8969	190751
result:	Mbuti.DG	Canada_Lucier_4800BP-500BP	Mayan.DG	Piapoco.DG	0.00061	1.386	10145	10011	220064
result:	Mbuti.DG	Canada_Lucier_4800BP-500BP	Mayan.DG	USA_SanMiguel_700BP	0.001627	2.774	8957	8644	192514
result:	Mbuti.DG	Canada_Lucier_4800BP-500BP	Mayan.DG	Peru_Cuncaicha_3300BP	-0.000919	-1.416	7121	7264	156004
result:	Mbuti.DG	Canada_Lucier_4800BP-500BP	Mayan.DG	Argentina_Pampas_LagunaChica	6.7e-05	0.104	5317	5309	114801
result:	Mbuti.DG	Canada_Lucier_4800BP-500BP	Mayan.DG	Chile_PicaOcho_700BP	0.000264	0.362	4588	4561	100701
result:	Mbuti.DG	Canada_Lucier_4800BP-500BP	Mayan.DG	USA_SanNicolas_4900BP	0.000621	1.151	10174	10039	216466
result:	Mbuti.DG	Canada_Lucier_4800BP-500BP	Mayan.DG	Brazil_LapaDoSanto_9600BP	-0.000534	-1.214	9461	9571	204927
result:	Mbuti.DG	Canada_Lucier_4800BP-500BP	Mayan.DG	Peru_Cuncaicha_4200BP	0.000526	0.793	8050	7958	174754
result:	Mbuti.DG	Canada_Lucier_4800BP-500BP	Mayan.DG	USA_Anzick_12800BP	-0.001406	-2.35	10223	10531	218847
result:	Mbuti.DG	Canada_Lucier_4800BP-500BP	USA_SanCruz_1000BP	Argentina-Chile_FuegoPatagonian_100BP	-0.001751	-2.766	8788	9129	194551
result:	Mbuti.DG	Canada_Lucier_4800BP-500BP	USA_SanCruz_1000BP	Chile_Conchali_700BP	-0.00075	-1.078	7972	8103	175298
result:	Mbuti.DG	Canada_Lucier_4800BP-500BP	USA_SanCruz_1000BP	Peru_Laramate_900BP	-0.00049	-0.822	8656	8749	189494
result:	Mbuti.DG	Canada_Lucier_4800BP-500BP	USA_SanCruz_1000BP	Karitiana.DG	-0.000916	-1.567	9738	9934	213887
result:	Mbuti.DG	Canada_Lucier_4800BP-500BP	USA_SanCruz_1000BP	Peru_Cuncaicha_9000BP	-0.000561	-0.722	7817	7913	171827
result:	Mbuti.DG	Canada_Lucier_4800BP-500BP	USA_SanCruz_1000BP	Yukpa.SG	-0.000288	-0.403	9765	9826	213764
result:	Mbuti.DG	Canada_Lucier_4800BP-500BP	USA_SanCruz_1000BP	Mexico_Pericues_unknown	-0.002206	-1.849	2386	2504	53607
result:	Mbuti.DG	Canada_Lucier_4800BP-500BP	USA_SanCruz_1000BP	Brazil_Moraes_5800BP	-0.000992	-0.871	2533	2590	57394
result:	Mbuti.DG	Canada_Lucier_4800BP-500BP	USA_SanCruz_1000BP	Chane.DG	-0.000794	-1.206	9570	9736	209161
result:	Mbuti.DG	Canada_Lucier_4800BP-500BP	USA_SanCruz_1000BP	Argentina_ArroyoSeco2_7700BP	-0.001317	-1.989	8504	8748	185275
result:	Mbuti.DG	Canada_Lucier_4800BP-500BP	USA_SanCruz_1000BP	Piapoco.DG	-0.000655	-1.091	9544	9681	209440
result:	Mbuti.DG	Canada_Lucier_4800BP-500BP	USA_SanCruz_1000BP	USA_SanMiguel_700BP	8e-06	0.012	7825	7824	187509
result:	Mbuti.DG	Canada_Lucier_4800BP-500BP	USA_SanCruz_1000BP	Peru_Cuncaicha_3300BP	-0.001605	-1.943	6826	7069	151332
result:	Mbuti.DG	Canada_Lucier_4800BP-500BP	USA_SanCruz_1000BP	Argentina_Pampas_LagunaChica	-0.00036	-0.431	5081	5121	111362
result:	Mbuti.DG	Canada_Lucier_4800BP-500BP	USA_SanCruz_1000BP	Chile_PicaOcho_700BP	-0.001305	-1.412	4399	4527	98099
result:	Mbuti.DG	Canada_Lucier_4800BP-500BP	USA_SanCruz_1000BP	USA_SanNicolas_4900BP	-0.000512	-0.754	9490	9598	210550
result:	Mbuti.DG	Canada_Lucier_4800BP-500BP	USA_SanCruz_1000BP	Brazil_LapaDoSanto_9600BP	-0.001854	-2.97	9068	9437	199185
result:	Mbuti.DG	Canada_Lucier_4800BP-500BP	USA_SanCruz_1000BP	Peru_Cuncaicha_4200BP	-0.000485	-0.611	7621	7703	169762
result:	Mbuti.DG	Canada_Lucier_4800BP-500BP	USA_SanCruz_1000BP	USA_Anzick_12800BP	-0.002593	-3.602	9651	10202	212677
result:	Mbuti.DG	Canada_Lucier_4800BP-500BP	Argentina-Chile_FuegoPatagonian_100BP	Chile_Conchali_700BP	0.000846	1.58	7877	7729	174544
result:	Mbuti.DG	Canada_Lucier_4800BP-500BP	Argentina-Chile_FuegoPatagonian_100BP	Peru_Laramate_900BP	0.001144	2.394	8570	8356	186626
result:	Mbuti.DG	Canada_Lucier_4800BP-500BP	Argentina-Chile_FuegoPatagonian_100BP	Karitiana.DG	0.000644	1.358	9378	9246	204207
result:	Mbuti.DG	Canada_Lucier_4800BP-500BP	Argentina-Chile_FuegoPatagonian_100BP	Peru_Cuncaicha_9000BP	0.000917	1.346	7882	7725	171179
result:	Mbuti.DG	Canada_Lucier_4800BP-500BP	Argentina-Chile_FuegoPatagonian_100BP	Yukpa.SG	0.001323	2.192	9437	9167	204078
result:	Mbuti.DG	Canada_Lucier_4800BP-500BP	Argentina-Chile_FuegoPatagonian_100BP	Mexico_Pericues_unknown	0.002346	2.178	2436	2315	51365
result:	Mbuti.DG	Canada_Lucier_4800BP-500BP	Argentina-Chile_FuegoPatagonian_100BP	Brazil_Moraes_5800BP	1.3e-05	0.014	2595	2594	57476
result:	Mbuti.DG	Canada_Lucier_4800BP-500BP	Argentina-Chile_FuegoPatagonian_100BP	Chane.DG	0.000848	1.546	9192	9022	200006
result:	Mbuti.DG	Canada_Lucier_4800BP-500BP	Argentina-Chile_FuegoPatagonian_100BP	Argentina_ArroyoSeco2_7700BP	-0.000184	-0.346	8293	8326	182069
result:	Mbuti.DG	Canada_Lucier_4800BP-500BP	Argentina-Chile_FuegoPatagonian_100BP	Piapoco.DG	0.001026	2.093	9210	9004	200267
result:	Mbuti.DG	Canada_Lucier_4800BP-500BP	Argentina-Chile_FuegoPatagonian_100BP	USA_SanMiguel_700BP	0.00214	3.324	8439	8054	179761
result:	Mbuti.DG	Canada_Lucier_4800BP-500BP	Argentina-Chile_FuegoPatagonian_100BP	Peru_Cuncaicha_3300BP	4.2e-05	0.062	6906	6900	151942
result:	Mbuti.DG	Canada_Lucier_4800BP-500BP	Argentina-Chile_FuegoPatagonian_100BP	Argentina_Pampas_LagunaChica	0.000587	0.875	5188	5120	114386
result:	Mbuti.DG	Canada_Lucier_4800BP-500BP	Argentina-Chile_FuegoPatagonian_100BP	Chile_PicaOcho_700BP	0.000403	0.521	4523	4483	99792
result:	Mbuti.DG	Canada_Lucier_4800BP-500BP	Argentina-Chile_FuegoPatagonian_100BP	USA_SanNicolas_4900BP	0.001104	1.998	9340	9118	200844
result:	Mbuti.DG	Canada_Lucier_4800BP-500BP	Argentina-Chile_FuegoPatagonian_100BP	Brazil_LapaDoSanto_9600BP	1.9e-05	0.04	8897	8893	194060
result:	Mbuti.DG	Canada_Lucier_4800BP-500BP	Argentina-Chile_FuegoPatagonian_100BP	Peru_Cuncaicha_4200BP	0.000985	1.497	7720	7553	169685
result:	Mbuti.DG	Canada_Lucier_4800BP-500BP	Argentina-Chile_FuegoPatagonian_100BP	USA_Anzick_12800BP	-0.001129	-1.804	9410	9640	203695
result:	Mbuti.DG	Canada_Lucier_4800BP-500BP	Chile_Conchali_700BP	Peru_Laramate_900BP	0.000262	0.517	7935	7889	176288
result:	Mbuti.DG	Canada_Lucier_4800BP-500BP	Chile_Conchali_700BP	Karitiana.DG	-0.000112	-0.217	8380	8401	183784
result:	Mbuti.DG	Canada_Lucier_4800BP-500BP	Chile_Conchali_700BP	Peru_Cuncaicha_9000BP	-4.6e-05	-0.065	7432	7439	163796
result:	Mbuti.DG	Canada_Lucier_4800BP-500BP	Chile_Conchali_700BP	Yukpa.SG	0.000809	1.211	8470	8321	183671
result:	Mbuti.DG	Canada_Lucier_4800BP-500BP	Chile_Conchali_700BP	Mexico_Pericues_unknown	0.001154	0.995	2194	2140	46516
result:	Mbuti.DG	Canada_Lucier_4800BP-500BP	Chile_Conchali_700BP	Brazil_Moraes_5800BP	-0.000401	-0.399	2504	2526	56024
result:	Mbuti.DG	Canada_Lucier_4800BP-500BP	Chile_Conchali_700BP	Chane.DG	-0.000128	-0.212	8183	8206	180340
result:	Mbuti.DG	Canada_Lucier_4800BP-500BP	Chile_Conchali_700BP	Argentina_ArroyoSeco2_7700BP	-0.000929	-1.627	7644	7804	171895
result:	Mbuti.DG	Canada_Lucier_4800BP-500BP	Chile_Conchali_700BP	Piapoco.DG	0.000174	0.326	8210	8178	180583
result:	Mbuti.DG	Canada_Lucier_4800BP-500BP	Chile_Conchali_700BP	USA_SanMiguel_700BP	0.001492	2.102	7550	7307	162928
result:	Mbuti.DG	Canada_Lucier_4800BP-500BP	Chile_Conchali_700BP	Peru_Cuncaicha_3300BP	-0.001412	-1.914	6553	6760	146647
result:	Mbuti.DG	Canada_Lucier_4800BP-500BP	Chile_Conchali_700BP	Argentina_Pampas_LagunaChica	-3.1e-05	-0.044	5053	5057	112850
result:	Mbuti.DG	Canada_Lucier_4800BP-500BP	Chile_Conchali_700BP	Chile_PicaOcho_700BP	-0.000908	-1.082	4336	4425	98019
result:	Mbuti.DG	Canada_Lucier_4800BP-500BP	Chile_Conchali_700BP	USA_SanNicolas_4900BP	9.4e-05	0.155	8326	8309	180799
result:	Mbuti.DG	Canada_Lucier_4800BP-500BP	Chile_Conchali_700BP	Brazil_LapaDoSanto_9600BP	-0.000924	-1.796	8100	8266	179370
result:	Mbuti.DG	Canada_Lucier_4800BP-500BP	Chile_Conchali_700BP	Peru_Cuncaicha_4200BP	-0.00042	-0.59	7317	7385	162513
result:	Mbuti.DG	Canada_Lucier_4800BP-500BP	Chile_Conchali_700BP	USA_Anzick_12800BP	-0.002034	-2.935	8434	8808	183455
result:	Mbuti.DG	Canada_Lucier_4800BP-500BP	Peru_Laramate_900BP	Karitiana.DG	-0.000204	-0.456	9098	9139	198741
result:	Mbuti.DG	Canada_Lucier_4800BP-500BP	Peru_Laramate_900BP	Peru_Cuncaicha_9000BP	-0.000296	-0.485	7700	7751	171898
result:	Mbuti.DG	Canada_Lucier_4800BP-500BP	Peru_Laramate_900BP	Yukpa.SG	0.000539	0.904	9128	9021	198621
result:	Mbuti.DG	Canada_Lucier_4800BP-500BP	Peru_Laramate_900BP	Mexico_Pericues_unknown	0.000363	0.364	2364	2346	50124
result:	Mbuti.DG	Canada_Lucier_4800BP-500BP	Peru_Laramate_900BP	Brazil_Moraes_5800BP	-0.000759	-0.851	2594	2638	57914
result:	Mbuti.DG	Canada_Lucier_4800BP-500BP	Peru_Laramate_900BP	Chane.DG	-0.000196	-0.384	8855	8894	194819
result:	Mbuti.DG	Canada_Lucier_4800BP-500BP	Peru_Laramate_900BP	Argentina_ArroyoSeco2_7700BP	-0.000897	-1.84	8239	8402	182362
result:	Mbuti.DG	Canada_Lucier_4800BP-500BP	Peru_Laramate_900BP	Piapoco.DG	4.4e-05	0.096	8896	8888	195071
result:	Mbuti.DG	Canada_Lucier_4800BP-500BP	Peru_Laramate_900BP	USA_SanMiguel_700BP	0.001327	2.186	8149	7916	175392
result:	Mbuti.DG	Canada_Lucier_4800BP-500BP	Peru_Laramate_900BP	Peru_Cuncaicha_3300BP	-0.001578	-2.422	6672	6913	152692
result:	Mbuti.DG	Canada_Lucier_4800BP-500BP	Peru_Laramate_900BP	Argentina_Pampas_LagunaChica	-0.001044	-1.689	5162	5283	115200
result:	Mbuti.DG	Canada_Lucier_4800BP-500BP	Peru_Laramate_900BP	Chile_PicaOcho_700BP	-0.000765	-1.061	4404	4481	100580
result:	Mbuti.DG	Canada_Lucier_4800BP-500BP	Peru_Laramate_900BP	USA_SanNicolas_4900BP	3e-05	0.055	9020	9014	195463
result:	Mbuti.DG	Canada_Lucier_4800BP-500BP	Peru_Laramate_900BP	Brazil_LapaDoSanto_9600BP	-0.001158	-2.606	8705	8928	192122
result:	Mbuti.DG	Canada_Lucier_4800BP-500BP	Peru_Laramate_900BP	Peru_Cuncaicha_4200BP	-0.000369	-0.6	7515	7578	170295
result:	Mbuti.DG	Canada_Lucier_4800BP-500BP	Peru_Laramate_900BP	USA_Anzick_12800BP	-0.001982	-3.062	9171	9564	198236
result:	Mbuti.DG	Canada_Lucier_4800BP-500BP	Karitiana.DG	Peru_Cuncaicha_9000BP	0.000177	0.275	8310	8278	180140
result:	Mbuti.DG	Canada_Lucier_4800BP-500BP	Karitiana.DG	Yukpa.SG	0.000794	1.389	10314	10135	224735
result:	Mbuti.DG	Canada_Lucier_4800BP-500BP	Karitiana.DG	Mexico_Pericues_unknown	0.001271	1.271	2617	2546	55991
result:	Mbuti.DG	Canada_Lucier_4800BP-500BP	Karitiana.DG	Brazil_Moraes_5800BP	-0.000209	-0.24	2686	2699	59958
result:	Mbuti.DG	Canada_Lucier_4800BP-500BP	Karitiana.DG	Chane.DG	0.000157	0.296	10002	9967	219813
result:	Mbuti.DG	Canada_Lucier_4800BP-500BP	Karitiana.DG	Argentina_ArroyoSeco2_7700BP	-0.00098	-1.922	8908	9099	194320
result:	Mbuti.DG	Canada_Lucier_4800BP-500BP	Karitiana.DG	Piapoco.DG	0.000363	0.87	9996	9916	220104
result:	Mbuti.DG	Canada_Lucier_4800BP-500BP	Karitiana.DG	USA_SanMiguel_700BP	0.001445	2.451	9144	8860	196423
result:	Mbuti.DG	Canada_Lucier_4800BP-500BP	Karitiana.DG	Peru_Cuncaicha_3300BP	-0.001007	-1.497	7168	7328	158609
result:	Mbuti.DG	Canada_Lucier_4800BP-500BP	Karitiana.DG	Argentina_Pampas_LagunaChica	7.9e-05	0.123	5356	5347	116588
result:	Mbuti.DG	Canada_Lucier_4800BP-500BP	Karitiana.DG	Chile_PicaOcho_700BP	-0.000198	-0.259	4677	4697	102556
result:	Mbuti.DG	Canada_Lucier_4800BP-500BP	Karitiana.DG	USA_SanNicolas_4900BP	0.000381	0.686	10289	10205	221119
result:	Mbuti.DG	Canada_Lucier_4800BP-500BP	Karitiana.DG	Brazil_LapaDoSanto_9600BP	-0.000824	-1.822	9567	9739	209076
result:	Mbuti.DG	Canada_Lucier_4800BP-500BP	Karitiana.DG	Peru_Cuncaicha_4200BP	0.000123	0.197	8067	8046	177918
result:	Mbuti.DG	Canada_Lucier_4800BP-500BP	Karitiana.DG	USA_Anzick_12800BP	-0.001726	-2.782	10337	10723	223544
result:	Mbuti.DG	Canada_Lucier_4800BP-500BP	Peru_Cuncaicha_9000BP	Yukpa.SG	0.000262	0.356	8197	8150	180024
result:	Mbuti.DG	Canada_Lucier_4800BP-500BP	Peru_Cuncaicha_9000BP	Mexico_Pericues_unknown	-2.8e-05	-0.022	2092	2093	45578
result:	Mbuti.DG	Canada_Lucier_4800BP-500BP	Peru_Cuncaicha_9000BP	Brazil_Moraes_5800BP	0.001339	1.203	2532	2458	55298
result:	Mbuti.DG	Canada_Lucier_4800BP-500BP	Peru_Cuncaicha_9000BP	Chane.DG	-0.000189	-0.274	8137	8171	176714
result:	Mbuti.DG	Canada_Lucier_4800BP-500BP	Peru_Cuncaicha_9000BP	Argentina_ArroyoSeco2_7700BP	-0.000903	-1.34	7643	7795	167917
result:	Mbuti.DG	Canada_Lucier_4800BP-500BP	Peru_Cuncaicha_9000BP	Piapoco.DG	0.000383	0.6	8151	8083	176946
result:	Mbuti.DG	Canada_Lucier_4800BP-500BP	Peru_Cuncaicha_9000BP	USA_SanMiguel_700BP	0.001625	2.085	7364	7105	159485
result:	Mbuti.DG	Canada_Lucier_4800BP-500BP	Peru_Cuncaicha_9000BP	Peru_Cuncaicha_3300BP	-0.000802	-0.975	6494	6610	144400
result:	Mbuti.DG	Canada_Lucier_4800BP-500BP	Peru_Cuncaicha_9000BP	Argentina_Pampas_LagunaChica	0.000535	0.646	5133	5074	111405
result:	Mbuti.DG	Canada_Lucier_4800BP-500BP	Peru_Cuncaicha_9000BP	Chile_PicaOcho_700BP	4e-06	0.005	4331	4330	96560
result:	Mbuti.DG	Canada_Lucier_4800BP-500BP	Peru_Cuncaicha_9000BP	USA_SanNicolas_4900BP	0.000129	0.182	8186	8164	177156
result:	Mbuti.DG	Canada_Lucier_4800BP-500BP	Peru_Cuncaicha_9000BP	Brazil_LapaDoSanto_9600BP	-0.000848	-1.332	7954	8103	176049
result:	Mbuti.DG	Canada_Lucier_4800BP-500BP	Peru_Cuncaicha_9000BP	Peru_Cuncaicha_4200BP	5e-06	0.007	7117	7116	159925
result:	Mbuti.DG	Canada_Lucier_4800BP-500BP	Peru_Cuncaicha_9000BP	USA_Anzick_12800BP	-0.002295	-2.985	8201	8613	179805
result:	Mbuti.DG	Canada_Lucier_4800BP-500BP	Yukpa.SG	Mexico_Pericues_unknown	0.000803	0.707	2595	2550	55953
result:	Mbuti.DG	Canada_Lucier_4800BP-500BP	Yukpa.SG	Brazil_Moraes_5800BP	-0.000872	-0.785	2651	2703	59921
result:	Mbuti.DG	Canada_Lucier_4800BP-500BP	Yukpa.SG	Chane.DG	-0.000669	-1.065	9883	10030	219690
result:	Mbuti.DG	Canada_Lucier_4800BP-500BP	Yukpa.SG	Argentina_ArroyoSeco2_7700BP	-0.001474	-2.319	8857	9143	194213
result:	Mbuti.DG	Canada_Lucier_4800BP-500BP	Yukpa.SG	Piapoco.DG	-0.000465	-0.819	9868	9970	219978
result:	Mbuti.DG	Canada_Lucier_4800BP-500BP	Yukpa.SG	USA_SanMiguel_700BP	0.000646	0.884	8979	8852	196318
result:	Mbuti.DG	Canada_Lucier_4800BP-500BP	Yukpa.SG	Peru_Cuncaicha_3300BP	-0.001688	-2.147	7082	7350	158507
result:	Mbuti.DG	Canada_Lucier_4800BP-500BP	Yukpa.SG	Argentina_Pampas_LagunaChica	-0.00058	-0.744	5266	5334	116503
result:	Mbuti.DG	Canada_Lucier_4800BP-500BP	Yukpa.SG	Chile_PicaOcho_700BP	-0.000948	-1.071	4564	4661	102472
result:	Mbuti.DG	Canada_Lucier_4800BP-500BP	Yukpa.SG	USA_SanNicolas_4900BP	-0.000372	-0.56	10143	10225	220985
result:	Mbuti.DG	Canada_Lucier_4800BP-500BP	Yukpa.SG	Brazil_LapaDoSanto_9600BP	-0.001472	-2.457	9453	9761	208949
result:	Mbuti.DG	Canada_Lucier_4800BP-500BP	Yukpa.SG	Peru_Cuncaicha_4200BP	-0.00049	-0.686	7897	7984	177792
result:	Mbuti.DG	Canada_Lucier_4800BP-500BP	Yukpa.SG	USA_Anzick_12800BP	-0.002469	-3.383	10200	10752	223405
result:	Mbuti.DG	Canada_Lucier_4800BP-500BP	Mexico_Pericues_unknown	Brazil_Moraes_5800BP	-0.00011	-0.053	693	695	15532
result:	Mbuti.DG	Canada_Lucier_4800BP-500BP	Mexico_Pericues_unknown	Chane.DG	-0.001126	-1.06	2475	2537	54816
result:	Mbuti.DG	Canada_Lucier_4800BP-500BP	Mexico_Pericues_unknown	Argentina_ArroyoSeco2_7700BP	-0.002909	-2.67	2232	2374	49054
result:	Mbuti.DG	Canada_Lucier_4800BP-500BP	Mexico_Pericues_unknown	Piapoco.DG	-0.00122	-1.246	2503	2570	54891
result:	Mbuti.DG	Canada_Lucier_4800BP-500BP	Mexico_Pericues_unknown	USA_SanMiguel_700BP	3.9e-05	0.032	2238	2236	49856
result:	Mbuti.DG	Canada_Lucier_4800BP-500BP	Mexico_Pericues_unknown	Peru_Cuncaicha_3300BP	-0.000805	-0.587	1869	1901	40376
result:	Mbuti.DG	Canada_Lucier_4800BP-500BP	Mexico_Pericues_unknown	Argentina_Pampas_LagunaChica	0.000906	0.659	1379	1352	29851
result:	Mbuti.DG	Canada_Lucier_4800BP-500BP	Mexico_Pericues_unknown	Chile_PicaOcho_700BP	7.1e-05	0.043	1209	1207	26322
result:	Mbuti.DG	Canada_Lucier_4800BP-500BP	Mexico_Pericues_unknown	USA_SanNicolas_4900BP	-0.001028	-0.904	2532	2589	55283
result:	Mbuti.DG	Canada_Lucier_4800BP-500BP	Mexico_Pericues_unknown	Brazil_LapaDoSanto_9600BP	-0.001501	-1.491	2415	2494	52556
result:	Mbuti.DG	Canada_Lucier_4800BP-500BP	Mexico_Pericues_unknown	Peru_Cuncaicha_4200BP	-0.000924	-0.704	2061	2102	45039
result:	Mbuti.DG	Canada_Lucier_4800BP-500BP	Mexico_Pericues_unknown	USA_Anzick_12800BP	-0.002844	-2.308	2528	2687	55751
result:	Mbuti.DG	Canada_Lucier_4800BP-500BP	Brazil_Moraes_5800BP	Chane.DG	3.2e-05	0.032	2636	2634	58805
result:	Mbuti.DG	Canada_Lucier_4800BP-500BP	Brazil_Moraes_5800BP	Argentina_ArroyoSeco2_7700BP	-0.001151	-1.197	2552	2618	57085
result:	Mbuti.DG	Canada_Lucier_4800BP-500BP	Brazil_Moraes_5800BP	Piapoco.DG	0.000354	0.376	2672	2651	58876
result:	Mbuti.DG	Canada_Lucier_4800BP-500BP	Brazil_Moraes_5800BP	USA_SanMiguel_700BP	0.002026	1.717	2468	2360	53453
result:	Mbuti.DG	Canada_Lucier_4800BP-500BP	Brazil_Moraes_5800BP	Peru_Cuncaicha_3300BP	-0.000226	-0.188	2308	2319	50698
result:	Mbuti.DG	Canada_Lucier_4800BP-500BP	Brazil_Moraes_5800BP	Argentina_Pampas_LagunaChica	-3.7e-05	-0.031	1850	1852	41171
result:	Mbuti.DG	Canada_Lucier_4800BP-500BP	Brazil_Moraes_5800BP	Chile_PicaOcho_700BP	-0.001541	-1.105	1640	1697	36743
result:	Mbuti.DG	Canada_Lucier_4800BP-500BP	Brazil_Moraes_5800BP	USA_SanNicolas_4900BP	0.00059	0.571	2708	2674	58991
result:	Mbuti.DG	Canada_Lucier_4800BP-500BP	Brazil_Moraes_5800BP	Brazil_LapaDoSanto_9600BP	-0.000867	-0.95	2640	2691	59179
result:	Mbuti.DG	Canada_Lucier_4800BP-500BP	Brazil_Moraes_5800BP	Peru_Cuncaicha_4200BP	0.000118	0.103	2446	2440	54621
result:	Mbuti.DG	Canada_Lucier_4800BP-500BP	Brazil_Moraes_5800BP	USA_Anzick_12800BP	-0.001484	-1.327	2691	2780	59851
result:	Mbuti.DG	Canada_Lucier_4800BP-500BP	Chane.DG	Argentina_ArroyoSeco2_7700BP	-0.00097	-1.693	8706	8891	190511
result:	Mbuti.DG	Canada_Lucier_4800BP-500BP	Chane.DG	Piapoco.DG	0.000214	0.408	10045	9998	219783
result:	Mbuti.DG	Canada_Lucier_4800BP-500BP	Chane.DG	USA_SanMiguel_700BP	0.001237	1.874	8954	8717	192271
result:	Mbuti.DG	Canada_Lucier_4800BP-500BP	Chane.DG	Peru_Cuncaicha_3300BP	-0.001036	-1.44	7020	7181	155813
result:	Mbuti.DG	Canada_Lucier_4800BP-500BP	Chane.DG	Argentina_Pampas_LagunaChica	5.6e-05	0.078	5292	5285	114657
result:	Mbuti.DG	Canada_Lucier_4800BP-500BP	Chane.DG	Chile_PicaOcho_700BP	-4.9e-05	-0.064	4531	4536	100564
result:	Mbuti.DG	Canada_Lucier_4800BP-500BP	Chane.DG	USA_SanNicolas_4900BP	0.000143	0.241	10051	10020	216197
result:	Mbuti.DG	Canada_Lucier_4800BP-500BP	Chane.DG	Brazil_LapaDoSanto_9600BP	-0.00084	-1.622	9322	9494	204674
result:	Mbuti.DG	Canada_Lucier_4800BP-500BP	Chane.DG	Peru_Cuncaicha_4200BP	0.000235	0.333	7948	7907	174538
result:	Mbuti.DG	Canada_Lucier_4800BP-500BP	Chane.DG	USA_Anzick_12800BP	-0.001818	-2.657	10091	10488	218564
result:	Mbuti.DG	Canada_Lucier_4800BP-500BP	Argentina_ArroyoSeco2_7700BP	Piapoco.DG	0.00126	2.489	8890	8650	190759
result:	Mbuti.DG	Canada_Lucier_4800BP-500BP	Argentina_ArroyoSeco2_7700BP	USA_SanMiguel_700BP	0.002578	4.082	8145	7703	171483
result:	Mbuti.DG	Canada_Lucier_4800BP-500BP	Argentina_ArroyoSeco2_7700BP	Peru_Cuncaicha_3300BP	-0.000531	-0.765	6810	6890	149315
result:	Mbuti.DG	Canada_Lucier_4800BP-500BP	Argentina_ArroyoSeco2_7700BP	Argentina_Pampas_LagunaChica	0.000689	1.051	5083	5005	112798
result:	Mbuti.DG	Canada_Lucier_4800BP-500BP	Argentina_ArroyoSeco2_7700BP	Chile_PicaOcho_700BP	-0.000159	-0.206	4483	4498	98710
result:	Mbuti.DG	Canada_Lucier_4800BP-500BP	Argentina_ArroyoSeco2_7700BP	USA_SanNicolas_4900BP	0.001012	1.705	9037	8844	191144
result:	Mbuti.DG	Canada_Lucier_4800BP-500BP	Argentina_ArroyoSeco2_7700BP	Brazil_LapaDoSanto_9600BP	-5.7e-05	-0.122	8603	8614	187747
result:	Mbuti.DG	Canada_Lucier_4800BP-500BP	Argentina_ArroyoSeco2_7700BP	Peru_Cuncaicha_4200BP	0.000704	1.017	7644	7528	165970
result:	Mbuti.DG	Canada_Lucier_4800BP-500BP	Argentina_ArroyoSeco2_7700BP	USA_Anzick_12800BP	-0.001198	-1.726	8974	9206	193793
result:	Mbuti.DG	Canada_Lucier_4800BP-500BP	Piapoco.DG	USA_SanMiguel_700BP	0.000912	1.513	8964	8789	192519
result:	Mbuti.DG	Canada_Lucier_4800BP-500BP	Piapoco.DG	Peru_Cuncaicha_3300BP	-0.001443	-2.216	6989	7214	156019
result:	Mbuti.DG	Canada_Lucier_4800BP-500BP	Piapoco.DG	Argentina_Pampas_LagunaChica	-0.000658	-1.007	5222	5297	114805
result:	Mbuti.DG	Canada_Lucier_4800BP-500BP	Piapoco.DG	Chile_PicaOcho_700BP	-0.000636	-0.883	4489	4553	100703
result:	Mbuti.DG	Canada_Lucier_4800BP-500BP	Piapoco.DG	USA_SanNicolas_4900BP	1.6e-05	0.029	10050	10047	216476
result:	Mbuti.DG	Canada_Lucier_4800BP-500BP	Piapoco.DG	Brazil_LapaDoSanto_9600BP	-0.001247	-2.802	9307	9562	204940
result:	Mbuti.DG	Canada_Lucier_4800BP-500BP	Piapoco.DG	Peru_Cuncaicha_4200BP	-0.000303	-0.494	7888	7941	174759
result:	Mbuti.DG	Canada_Lucier_4800BP-500BP	Piapoco.DG	USA_Anzick_12800BP	-0.00204	-3.184	10092	10538	218855
result:	Mbuti.DG	Canada_Lucier_4800BP-500BP	USA_SanMiguel_700BP	Peru_Cuncaicha_3300BP	-0.002628	-3.316	6204	6575	140942
result:	Mbuti.DG	Canada_Lucier_4800BP-500BP	USA_SanMiguel_700BP	Argentina_Pampas_LagunaChica	-0.002023	-2.326	4664	4874	104191
result:	Mbuti.DG	Canada_Lucier_4800BP-500BP	USA_SanMiguel_700BP	Chile_PicaOcho_700BP	-0.002113	-2.174	4077	4270	91489
result:	Mbuti.DG	Canada_Lucier_4800BP-500BP	USA_SanMiguel_700BP	USA_SanNicolas_4900BP	-0.001123	-1.644	8565	8783	193572
result:	Mbuti.DG	Canada_Lucier_4800BP-500BP	USA_SanMiguel_700BP	Brazil_LapaDoSanto_9600BP	-0.002382	-3.892	8321	8759	183964
result:	Mbuti.DG	Canada_Lucier_4800BP-500BP	USA_SanMiguel_700BP	Peru_Cuncaicha_4200BP	-0.001172	-1.496	7070	7255	157660
result:	Mbuti.DG	Canada_Lucier_4800BP-500BP	USA_SanMiguel_700BP	USA_Anzick_12800BP	-0.003257	-4.415	8771	9408	195447
result:	Mbuti.DG	Canada_Lucier_4800BP-500BP	Peru_Cuncaicha_3300BP	Argentina_Pampas_LagunaChica	0.000793	0.906	4753	4671	103539
result:	Mbuti.DG	Canada_Lucier_4800BP-500BP	Peru_Cuncaicha_3300BP	Chile_PicaOcho_700BP	0.000646	0.669	3921	3864	88534
result:	Mbuti.DG	Canada_Lucier_4800BP-500BP	Peru_Cuncaicha_3300BP	USA_SanNicolas_4900BP	0.0014	1.916	7289	7071	155975
result:	Mbuti.DG	Canada_Lucier_4800BP-500BP	Peru_Cuncaicha_3300BP	Brazil_LapaDoSanto_9600BP	0.000325	0.495	7109	7059	155599
result:	Mbuti.DG	Canada_Lucier_4800BP-500BP	Peru_Cuncaicha_3300BP	Peru_Cuncaicha_4200BP	0.001234	1.523	6361	6184	143217
result:	Mbuti.DG	Canada_Lucier_4800BP-500BP	Peru_Cuncaicha_3300BP	USA_Anzick_12800BP	-0.000914	-1.141	7347	7492	158399
result:	Mbuti.DG	Canada_Lucier_4800BP-500BP	Argentina_Pampas_LagunaChica	Chile_PicaOcho_700BP	-0.000771	-0.831	3293	3350	74368
result:	Mbuti.DG	Canada_Lucier_4800BP-500BP	Argentina_Pampas_LagunaChica	USA_SanNicolas_4900BP	0.000449	0.597	5308	5256	114566
result:	Mbuti.DG	Canada_Lucier_4800BP-500BP	Argentina_Pampas_LagunaChica	Brazil_LapaDoSanto_9600BP	-0.000631	-1.012	5238	5311	115677
result:	Mbuti.DG	Canada_Lucier_4800BP-500BP	Argentina_Pampas_LagunaChica	Peru_Cuncaicha_4200BP	3.3e-05	0.039	5032	5028	110900
result:	Mbuti.DG	Canada_Lucier_4800BP-500BP	Argentina_Pampas_LagunaChica	USA_Anzick_12800BP	-0.001714	-2.065	5359	5559	116538
result:	Mbuti.DG	Canada_Lucier_4800BP-500BP	Chile_PicaOcho_700BP	USA_SanNicolas_4900BP	0.000545	0.642	4597	4542	100837
result:	Mbuti.DG	Canada_Lucier_4800BP-500BP	Chile_PicaOcho_700BP	Brazil_LapaDoSanto_9600BP	-0.000528	-0.722	4558	4612	101447
result:	Mbuti.DG	Canada_Lucier_4800BP-500BP	Chile_PicaOcho_700BP	Peru_Cuncaicha_4200BP	0.000323	0.361	4214	4183	96084
result:	Mbuti.DG	Canada_Lucier_4800BP-500BP	Chile_PicaOcho_700BP	USA_Anzick_12800BP	-0.001358	-1.459	4774	4913	102476
result:	Mbuti.DG	Canada_Lucier_4800BP-500BP	USA_SanNicolas_4900BP	Brazil_LapaDoSanto_9600BP	-0.001288	-2.287	9431	9696	205672
result:	Mbuti.DG	Canada_Lucier_4800BP-500BP	USA_SanNicolas_4900BP	Peru_Cuncaicha_4200BP	-0.000261	-0.359	7964	8010	174976
result:	Mbuti.DG	Canada_Lucier_4800BP-500BP	USA_SanNicolas_4900BP	USA_Anzick_12800BP	-0.002118	-3.064	10060	10526	219833
result:	Mbuti.DG	Canada_Lucier_4800BP-500BP	Brazil_LapaDoSanto_9600BP	Peru_Cuncaicha_4200BP	0.001019	1.594	8008	7831	173982
result:	Mbuti.DG	Canada_Lucier_4800BP-500BP	Brazil_LapaDoSanto_9600BP	USA_Anzick_12800BP	-0.001037	-1.721	9623	9839	208354
result:	Mbuti.DG	Canada_Lucier_4800BP-500BP	Peru_Cuncaicha_4200BP	USA_Anzick_12800BP	-0.002168	-2.842	8078	8463	177644
result:	Mbuti.DG	Canada_Lucier_4800BP-500BP	Argentina_LagunaChica_6800BP	Chile_LosRieles_10900BP	0.000227	0.36	18464	18373	401240
result:	Mbuti.DG	Canada_Lucier_4800BP-500BP	Peru_Cuncaicha_3300BP	Chile_LosRieles_10900BP	0.000209	0.312	23547	23440	510933
result:	Mbuti.DG	Canada_Lucier_4800BP-500BP	Brazil_Laranjal_6700BP	Chile_LosRieles_10900BP	0.000897	1.37	18114	17763	391085
result:	Mbuti.DG	Canada_Lucier_4800BP-500BP	Brazil_Moraes_5800BP	Chile_LosRieles_10900BP	-0.000639	-0.814	9102	9231	201556
result:	Mbuti.DG	Canada_Lucier_4800BP-500BP	USA_Alaska_Athabaskan_100BP	Chile_LosRieles_10900BP	0.005286	6.687	16098	14479	306163
result:	Mbuti.DG	Canada_Lucier_4800BP-500BP	USA_SanFranciscoBay_300BP	Chile_LosRieles_10900BP	-0.000834	-0.965	7481	7616	161754
result:	Mbuti.DG	Canada_Lucier_4800BP-500BP	Mexico_Pericues_unknown	Chile_LosRieles_10900BP	-0.001093	-1.247	7035	7203	154405
result:	Mbuti.DG	Canada_Lucier_4800BP-500BP	Mexico_Baja_unknown	Chile_LosRieles_10900BP	-0.001194	-0.859	1569	1610	33984
result:	Mbuti.DG	Canada_Lucier_4800BP-500BP	USA_MainlandChumash_1400BP	Chile_LosRieles_10900BP	-0.001295	-2.116	23653	24321	516057
result:	Mbuti.DG	Canada_Lucier_4800BP-500BP	USA_SanCruz_1000BP	Chile_LosRieles_10900BP	-0.000127	-0.2	27574	27649	591845
result:	Mbuti.DG	Canada_Lucier_4800BP-500BP	USA_MainlandChumash_NC_1400BP	Chile_LosRieles_10900BP	0.000155	0.207	11369	11331	245450
result:	Mbuti.DG	Canada_Lucier_4800BP-500BP	USA_SanClemente-SantaCatalina_800BP	Chile_LosRieles_10900BP	1.1e-05	0.018	29175	29169	616840
result:	Mbuti.DG	Canada_Lucier_4800BP-500BP	USA_SanMiguel_700BP	Chile_LosRieles_10900BP	-0.001417	-2.217	24874	25650	547363
result:	Mbuti.DG	Canada_Lucier_4800BP-500BP	USA_SanNicolas_1400BP	Chile_LosRieles_10900BP	-0.00037	-0.672	28442	28667	608218
result:	Mbuti.DG	Canada_Lucier_4800BP-500BP	USA_SanNicolas_4900BP	Chile_LosRieles_10900BP	-7.4e-05	-0.119	28445	28490	611230
result:	Mbuti.DG	Canada_Lucier_4800BP-500BP	Karitiana.DG	Chile_LosRieles_10900BP	0.000126	0.227	28962	28884	622665
result:	Mbuti.DG	Canada_Lucier_4800BP-500BP	Piapoco.DG	Chile_LosRieles_10900BP	-9.2e-05	-0.164	28361	28417	611169
result:	Mbuti.DG	Canada_Lucier_4800BP-500BP	Surui.DG	Chile_LosRieles_10900BP	-0.000198	-0.344	28181	28302	611188
result:	Mbuti.DG	Canada_Lucier_4800BP-500BP	Nahua.DG	Chile_LosRieles_10900BP	0.000388	0.697	29072	28835	611209
result:	Mbuti.DG	Canada_Lucier_4800BP-500BP	Cree.DG	Chile_LosRieles_10900BP	0.006931	11.26	33504	29267	611234
result:	Mbuti.DG	Canada_Lucier_4800BP-500BP	Chane.DG	Chile_LosRieles_10900BP	0.000123	0.198	28268	28193	610352
result:	Mbuti.DG	Canada_Lucier_4800BP-500BP	Quechua.DG	Chile_LosRieles_10900BP	0.000165	0.289	28453	28352	611228
result:	Mbuti.DG	Canada_Lucier_4800BP-500BP	Mixe.DG	Chile_LosRieles_10900BP	0.000222	0.401	28620	28485	611249
result:	Mbuti.DG	Canada_Lucier_4800BP-500BP	Pima.DG	Chile_LosRieles_10900BP	-7.6e-05	-0.128	28784	28831	611193
result:	Mbuti.DG	Canada_Lucier_4800BP-500BP	Chipewyan.DG	Chile_LosRieles_10900BP	0.002818	4.785	31037	29315	611223
result:	Mbuti.DG	Canada_Lucier_4800BP-500BP	Zapotec.DG	Chile_LosRieles_10900BP	0.000855	1.449	29219	28696	611192
result:	Mbuti.DG	Canada_Lucier_4800BP-500BP	Mixtec.DG	Chile_LosRieles_10900BP	0.00481	7.911	31528	28588	611193
result:	Mbuti.DG	Canada_Lucier_4800BP-500BP	Mayan.DG	Chile_LosRieles_10900BP	-0.000273	-0.465	28564	28731	611146
result:	Mbuti.DG	Canada_Lucier_4800BP-500BP	Mayan.SG	Chile_LosRieles_10900BP	0.002792	4.112	30581	28846	621234
result:	Mbuti.DG	Canada_Lucier_4800BP-500BP	Huichol.SG	Chile_LosRieles_10900BP	0.000333	0.506	29554	29347	622340
result:	Mbuti.DG	Canada_Lucier_4800BP-500BP	Aymara.SG	Chile_LosRieles_10900BP	-0.00106	-1.616	28394	29054	622310
result:	Mbuti.DG	Canada_Lucier_4800BP-500BP	Tsimshian.SG	Chile_LosRieles_10900BP	0.009078	11.93	34548	28898	622468
result:	Mbuti.DG	Canada_Lucier_4800BP-500BP	Yukpa.SG	Chile_LosRieles_10900BP	-0.000858	-1.322	28729	29263	622187
result:	Mbuti.DG	Canada_Lucier_4800BP-500BP	Canada_939_6000BP	Chile_LosRieles_10900BP	0.00319	3.86	10394	9739	205337
result:	Mbuti.DG	Canada_Lucier_4800BP-500BP	Argentina-Chile_FuegoPatagonian_100BP	Chile_LosRieles_10900BP	0.000351	0.611	27468	27260	592594
result:	Mbuti.DG	Canada_Lucier_4800BP-500BP	Mexico_Pericues_500BP	Chile_LosRieles_10900BP	-0.000556	-0.753	9597	9712	206216
result:	Mbuti.DG	Canada_Lucier_4800BP-500BP	Canada_MARC1492_400BP	Chile_LosRieles_10900BP	0.001099	1.082	4180	4086	85688
result:	Mbuti.DG	Canada_Lucier_4800BP-500BP	Peru_Lauricocha_8600BP	Chile_LosRieles_10900BP	-1.7e-05	-0.027	27153	27163	593104
result:	Mbuti.DG	Canada_Lucier_4800BP-500BP	Peru_Lauricocha_3500BP	Chile_LosRieles_10900BP	0.000242	0.362	18121	18025	395368
result:	Mbuti.DG	Canada_Lucier_4800BP-500BP	Peru_Lauricocha_5800BP	Chile_LosRieles_10900BP	-0.0007	-1.023	18458	18742	405471
result:	Mbuti.DG	Canada_Lucier_4800BP-500BP	Argentina_ArroyoSeco2_7700BP	Chile_LosRieles_10900BP	0.000128	0.221	27218	27143	586699
result:	Mbuti.DG	Canada_Lucier_4800BP-500BP	Peru_Laramate_900BP	Chile_LosRieles_10900BP	-0.000495	-0.908	27332	27629	598499
result:	Mbuti.DG	Canada_Lucier_4800BP-500BP	USA_Anzick_12800BP	Chile_LosRieles_10900BP	0.001924	2.766	29708	28513	621468
result:	Mbuti.DG	Canada_Lucier_4800BP-500BP	USA_Kennewick_8800BP	Chile_LosRieles_10900BP	0.001761	2.464	16138	15553	332068
result:	Mbuti.DG	Canada_Lucier_4800BP-500BP	Peru_LaGalgada_4100BP	Chile_LosRieles_10900BP	-0.000166	-0.259	26018	26112	567733
result:	Mbuti.DG	Canada_Lucier_4800BP-500BP	Chile_PicaOcho_700BP	Chile_LosRieles_10900BP	-0.00036	-0.535	15926	16052	348979
result:	Mbuti.DG	Canada_Lucier_4800BP-500BP	Chile_Conchali_700BP	Chile_LosRieles_10900BP	-0.000326	-0.56	26442	26629	574828
result:	Mbuti.DG	Canada_Lucier_4800BP-500BP	Chile_LosRieles_5100BP	Chile_LosRieles_10900BP	-0.000672	-1.048	23333	23680	515217
result:	Mbuti.DG	Canada_Lucier_4800BP-500BP	Brazil_Jabuticabeira2_2000BP	Chile_LosRieles_10900BP	0.000728	0.747	4865	4790	102435
result:	Mbuti.DG	Canada_Lucier_4800BP-500BP	Belize_SakiTzul_7400BP	Chile_LosRieles_10900BP	0.000994	1.502	18149	17763	388991
result:	Mbuti.DG	Canada_Lucier_4800BP-500BP	Belize_MayahakCabPek_9300BP	Chile_LosRieles_10900BP	-0.000421	-0.573	13783	13910	302094
result:	Mbuti.DG	Canada_Lucier_4800BP-500BP	Alaska_USR1_11400BP	Chile_LosRieles_10900BP	0.007694	10.455	34358	29567	622636
result:	Mbuti.DG	Canada_Lucier_4800BP-500BP	Brazil_LapaDoSanto_9600BP	Chile_LosRieles_10900BP	0.000591	1.061	28231	27869	610989
result:	Mbuti.DG	Canada_Lucier_4800BP-500BP	Peru_Cuncaicha_9000BP	Chile_LosRieles_10900BP	0.000357	0.559	25683	25482	565055
result:	Mbuti.DG	Canada_Lucier_4800BP-500BP	Peru_Cuncaicha_4200BP	Chile_LosRieles_10900BP	-0.000867	-1.33	25303	25788	558957
result:	Mbuti.DG	Canada_Lucier_4800BP-500BP	Bahamas_Taino_1000BP	Chile_LosRieles_10900BP	-2.2e-05	-0.035	29020	29034	622438
result:	Mbuti.DG	Canada_Lucier_4800BP-500BP	Patagonia_1000BP.SG	Chile_LosRieles_10900BP	0.00036	0.633	29073	28849	622627

## Sheet: f4_Anzick_SApairs
					f4_value	Z_score	BABA	ABBA	Num_SNPs
result:	Mbuti.DG	USA_Anzick_12800BP	Brazil_LapaDoSanto_9600BP	Argentina_ArroyoSeco2_7700BP	-0.000384	-0.871	43825	44183	931500
result:	Mbuti.DG	USA_Anzick_12800BP	Brazil_LapaDoSanto_9600BP	Peru_Cuncaicha_9000BP	-0.001005	-1.542	40689	41569	875139
result:	Mbuti.DG	USA_Anzick_12800BP	Brazil_LapaDoSanto_9600BP	Peru_Lauricocha_8600BP	-0.001633	-3.109	44197	45758	955886
result:	Mbuti.DG	USA_Anzick_12800BP	Brazil_LapaDoSanto_9600BP	Peru_Lauricocha_5800BP	-0.001559	-2.588	28778	29753	625133
result:	Mbuti.DG	USA_Anzick_12800BP	Brazil_LapaDoSanto_9600BP	Peru_Lauricocha_3500BP	-0.00138	-2.185	27918	28755	606255
result:	Mbuti.DG	USA_Anzick_12800BP	Brazil_LapaDoSanto_9600BP	Chile_LosRieles_5100BP	-0.000484	-0.8	36101	36474	769183
result:	Mbuti.DG	USA_Anzick_12800BP	Brazil_LapaDoSanto_9600BP	Peru_LaGalgada_4100BP	-0.000484	-0.911	41519	41947	883902
result:	Mbuti.DG	USA_Anzick_12800BP	Brazil_LapaDoSanto_9600BP	Peru_Cuncaicha_4200BP	0.000358	0.602	40751	40442	864755
result:	Mbuti.DG	USA_Anzick_12800BP	Brazil_LapaDoSanto_9600BP	Peru_Cuncaicha_3300BP	-0.001228	-2.175	35633	36581	771038
result:	Mbuti.DG	USA_Anzick_12800BP	Brazil_LapaDoSanto_9600BP	Chile_Conchali_700BP	-0.00065	-1.418	41605	42183	889679
result:	Mbuti.DG	USA_Anzick_12800BP	Brazil_LapaDoSanto_9600BP	Peru_Laramate_900BP	-0.000665	-1.693	44663	45297	953866
result:	Mbuti.DG	USA_Anzick_12800BP	Brazil_LapaDoSanto_9600BP	Chile_PicaOcho_700BP	-0.000998	-1.725	23460	23963	503515
result:	Mbuti.DG	USA_Anzick_12800BP	Brazil_LapaDoSanto_9600BP	Argentina_LagunaChica_6800BP	-0.00088	-1.862	26457	26961	572432
result:	Mbuti.DG	USA_Anzick_12800BP	Brazil_LapaDoSanto_9600BP	Brazil_Laranjal_6700BP	-0.001068	-2.045	26573	27187	575239
result:	Mbuti.DG	USA_Anzick_12800BP	Brazil_LapaDoSanto_9600BP	Brazil_Moraes_5800BP	-0.000409	-0.617	13542	13662	291553
result:	Mbuti.DG	USA_Anzick_12800BP	Brazil_LapaDoSanto_9600BP	Bahamas_Taino_1000BP	-0.00088	-1.701	48892	49809	1041179
result:	Mbuti.DG	USA_Anzick_12800BP	Brazil_LapaDoSanto_9600BP	Argentina-Chile_FuegoPatagonian_1000BP	-0.000959	-2.005	49030	50029	1041684
result:	Mbuti.DG	USA_Anzick_12800BP	Brazil_LapaDoSanto_9600BP	Belize_MayahakCabPek_9300BP	-0.000778	-1.135	20195	20533	434109
result:	Mbuti.DG	USA_Anzick_12800BP	Brazil_LapaDoSanto_9600BP	Belize_SakiTzul_7400BP	-0.001679	-3.06	26277	27225	564936
result:	Mbuti.DG	USA_Anzick_12800BP	Argentina_ArroyoSeco2_7700BP	Peru_Cuncaicha_9000BP	-0.000507	-0.761	39135	39557	833154
result:	Mbuti.DG	USA_Anzick_12800BP	Argentina_ArroyoSeco2_7700BP	Peru_Lauricocha_8600BP	-0.001137	-2.026	41835	42858	899377
result:	Mbuti.DG	USA_Anzick_12800BP	Argentina_ArroyoSeco2_7700BP	Peru_Lauricocha_5800BP	-0.001144	-1.734	27650	28333	596646
result:	Mbuti.DG	USA_Anzick_12800BP	Argentina_ArroyoSeco2_7700BP	Peru_Lauricocha_3500BP	-0.000944	-1.44	26720	27267	579362
result:	Mbuti.DG	USA_Anzick_12800BP	Argentina_ArroyoSeco2_7700BP	Chile_LosRieles_5100BP	-9e-06	-0.015	34431	34438	742463
result:	Mbuti.DG	USA_Anzick_12800BP	Argentina_ArroyoSeco2_7700BP	Peru_LaGalgada_4100BP	2.4e-05	0.043	39552	39531	844165
result:	Mbuti.DG	USA_Anzick_12800BP	Argentina_ArroyoSeco2_7700BP	Peru_Cuncaicha_4200BP	0.000749	1.197	39095	38478	823581
result:	Mbuti.DG	USA_Anzick_12800BP	Argentina_ArroyoSeco2_7700BP	Peru_Cuncaicha_3300BP	-0.000808	-1.399	34386	34982	738429
result:	Mbuti.DG	USA_Anzick_12800BP	Argentina_ArroyoSeco2_7700BP	Chile_Conchali_700BP	-0.000103	-0.218	39392	39480	850607
result:	Mbuti.DG	USA_Anzick_12800BP	Argentina_ArroyoSeco2_7700BP	Peru_Laramate_900BP	-0.00023	-0.543	42387	42595	903944
result:	Mbuti.DG	USA_Anzick_12800BP	Argentina_ArroyoSeco2_7700BP	Chile_PicaOcho_700BP	-0.000285	-0.47	22906	23046	489374
result:	Mbuti.DG	USA_Anzick_12800BP	Argentina_ArroyoSeco2_7700BP	Argentina_LagunaChica_6800BP	-0.000514	-1.101	25368	25654	557626
result:	Mbuti.DG	USA_Anzick_12800BP	Argentina_ArroyoSeco2_7700BP	Brazil_Laranjal_6700BP	-0.000575	-1.071	25772	26090	553003
result:	Mbuti.DG	USA_Anzick_12800BP	Argentina_ArroyoSeco2_7700BP	Brazil_Moraes_5800BP	0.000103	0.155	13099	13070	280845
result:	Mbuti.DG	USA_Anzick_12800BP	Argentina_ArroyoSeco2_7700BP	Bahamas_Taino_1000BP	-0.00047	-0.832	45690	46143	964606
result:	Mbuti.DG	USA_Anzick_12800BP	Argentina_ArroyoSeco2_7700BP	Argentina-Chile_FuegoPatagonian_1000BP	-0.000494	-1.077	44907	45384	965027
result:	Mbuti.DG	USA_Anzick_12800BP	Argentina_ArroyoSeco2_7700BP	Belize_MayahakCabPek_9300BP	-0.000222	-0.321	19772	19865	420100
result:	Mbuti.DG	USA_Anzick_12800BP	Argentina_ArroyoSeco2_7700BP	Belize_SakiTzul_7400BP	-0.001398	-2.473	25631	26397	548024
result:	Mbuti.DG	USA_Anzick_12800BP	Peru_Cuncaicha_9000BP	Peru_Lauricocha_8600BP	-0.000571	-0.82	38629	39111	844762
result:	Mbuti.DG	USA_Anzick_12800BP	Peru_Cuncaicha_9000BP	Peru_Lauricocha_5800BP	-0.000233	-0.295	25882	26014	567115
result:	Mbuti.DG	USA_Anzick_12800BP	Peru_Cuncaicha_9000BP	Peru_Lauricocha_3500BP	-0.000333	-0.425	25155	25339	552824
result:	Mbuti.DG	USA_Anzick_12800BP	Peru_Cuncaicha_9000BP	Chile_LosRieles_5100BP	0.00058	0.741	33626	33211	716458
result:	Mbuti.DG	USA_Anzick_12800BP	Peru_Cuncaicha_9000BP	Peru_LaGalgada_4100BP	0.000539	0.742	37384	36953	801322
result:	Mbuti.DG	USA_Anzick_12800BP	Peru_Cuncaicha_9000BP	Peru_Cuncaicha_4200BP	0.001489	1.989	37114	35931	794865
result:	Mbuti.DG	USA_Anzick_12800BP	Peru_Cuncaicha_9000BP	Peru_Cuncaicha_3300BP	-7.5e-05	-0.106	33013	33067	715712
result:	Mbuti.DG	USA_Anzick_12800BP	Peru_Cuncaicha_9000BP	Chile_Conchali_700BP	0.000409	0.587	38262	37930	812328
result:	Mbuti.DG	USA_Anzick_12800BP	Peru_Cuncaicha_9000BP	Peru_Laramate_900BP	0.000296	0.495	39546	39294	853766
result:	Mbuti.DG	USA_Anzick_12800BP	Peru_Cuncaicha_9000BP	Chile_PicaOcho_700BP	0.000355	0.475	22108	21938	479366
result:	Mbuti.DG	USA_Anzick_12800BP	Peru_Cuncaicha_9000BP	Argentina_LagunaChica_6800BP	0.000405	0.572	25943	25720	551252
result:	Mbuti.DG	USA_Anzick_12800BP	Peru_Cuncaicha_9000BP	Brazil_Laranjal_6700BP	0.000298	0.411	25120	24961	535953
result:	Mbuti.DG	USA_Anzick_12800BP	Peru_Cuncaicha_9000BP	Brazil_Moraes_5800BP	0.001275	1.522	12960	12612	272689
result:	Mbuti.DG	USA_Anzick_12800BP	Peru_Cuncaicha_9000BP	Bahamas_Taino_1000BP	0.000137	0.195	42149	42027	895921
result:	Mbuti.DG	USA_Anzick_12800BP	Peru_Cuncaicha_9000BP	Argentina-Chile_FuegoPatagonian_1000BP	6.4e-05	0.097	42192	42135	896318
result:	Mbuti.DG	USA_Anzick_12800BP	Peru_Cuncaicha_9000BP	Belize_MayahakCabPek_9300BP	0.000117	0.143	18929	18882	406677
result:	Mbuti.DG	USA_Anzick_12800BP	Peru_Cuncaicha_9000BP	Belize_SakiTzul_7400BP	-0.000349	-0.46	24979	25164	531216
result:	Mbuti.DG	USA_Anzick_12800BP	Peru_Lauricocha_8600BP	Peru_Lauricocha_5800BP	8.7e-05	0.142	27358	27305	613498
result:	Mbuti.DG	USA_Anzick_12800BP	Peru_Lauricocha_8600BP	Peru_Lauricocha_3500BP	4.5e-05	0.071	26392	26365	597741
result:	Mbuti.DG	USA_Anzick_12800BP	Peru_Lauricocha_8600BP	Chile_LosRieles_5100BP	0.001155	1.707	35356	34493	746789
result:	Mbuti.DG	USA_Anzick_12800BP	Peru_Lauricocha_8600BP	Peru_LaGalgada_4100BP	0.001003	1.754	39613	38755	855542
result:	Mbuti.DG	USA_Anzick_12800BP	Peru_Lauricocha_8600BP	Peru_Cuncaicha_4200BP	0.001944	3.007	39009	37386	834310
result:	Mbuti.DG	USA_Anzick_12800BP	Peru_Lauricocha_8600BP	Peru_Cuncaicha_3300BP	0.000521	0.876	34590	34200	748447
result:	Mbuti.DG	USA_Anzick_12800BP	Peru_Lauricocha_8600BP	Chile_Conchali_700BP	0.000925	1.67	40449	39653	860354
result:	Mbuti.DG	USA_Anzick_12800BP	Peru_Lauricocha_8600BP	Peru_Laramate_900BP	0.000839	1.801	42684	41912	920100
result:	Mbuti.DG	USA_Anzick_12800BP	Peru_Lauricocha_8600BP	Chile_PicaOcho_700BP	0.000786	1.187	22789	22405	488039
result:	Mbuti.DG	USA_Anzick_12800BP	Peru_Lauricocha_8600BP	Argentina_LagunaChica_6800BP	0.000821	1.431	26256	25799	557098
result:	Mbuti.DG	USA_Anzick_12800BP	Peru_Lauricocha_8600BP	Brazil_Laranjal_6700BP	0.00036	0.55	26280	26080	556479
result:	Mbuti.DG	USA_Anzick_12800BP	Peru_Lauricocha_8600BP	Brazil_Moraes_5800BP	0.00157	2.039	13344	12901	282261
result:	Mbuti.DG	USA_Anzick_12800BP	Peru_Lauricocha_8600BP	Bahamas_Taino_1000BP	0.000705	1.155	47438	46734	998765
result:	Mbuti.DG	USA_Anzick_12800BP	Peru_Lauricocha_8600BP	Argentina-Chile_FuegoPatagonian_1000BP	0.000634	1.112	47354	46721	999185
result:	Mbuti.DG	USA_Anzick_12800BP	Peru_Lauricocha_8600BP	Belize_MayahakCabPek_9300BP	0.000889	1.156	19975	19600	422111
result:	Mbuti.DG	USA_Anzick_12800BP	Peru_Lauricocha_8600BP	Belize_SakiTzul_7400BP	-4.5e-05	-0.074	25783	25808	548492
result:	Mbuti.DG	USA_Anzick_12800BP	Peru_Lauricocha_5800BP	Peru_Lauricocha_3500BP	0.000229	0.32	17716	17622	408504
result:	Mbuti.DG	USA_Anzick_12800BP	Peru_Lauricocha_5800BP	Chile_LosRieles_5100BP	0.00129	1.736	24130	23469	511804
result:	Mbuti.DG	USA_Anzick_12800BP	Peru_Lauricocha_5800BP	Peru_LaGalgada_4100BP	0.000881	1.307	26020	25515	573654
result:	Mbuti.DG	USA_Anzick_12800BP	Peru_Lauricocha_5800BP	Peru_Cuncaicha_4200BP	0.001615	2.183	26110	25205	560016
result:	Mbuti.DG	USA_Anzick_12800BP	Peru_Lauricocha_5800BP	Peru_Cuncaicha_3300BP	0.000418	0.593	23534	23321	509137
result:	Mbuti.DG	USA_Anzick_12800BP	Peru_Lauricocha_5800BP	Chile_Conchali_700BP	0.000776	1.202	27117	26668	578084
result:	Mbuti.DG	USA_Anzick_12800BP	Peru_Lauricocha_5800BP	Peru_Laramate_900BP	0.000638	1.155	27865	27477	608807
result:	Mbuti.DG	USA_Anzick_12800BP	Peru_Lauricocha_5800BP	Chile_PicaOcho_700BP	0.000608	0.781	15774	15567	340363
result:	Mbuti.DG	USA_Anzick_12800BP	Peru_Lauricocha_5800BP	Argentina_LagunaChica_6800BP	0.000564	0.816	18162	17942	389642
result:	Mbuti.DG	USA_Anzick_12800BP	Peru_Lauricocha_5800BP	Brazil_Laranjal_6700BP	0.000367	0.486	17940	17799	384179
result:	Mbuti.DG	USA_Anzick_12800BP	Peru_Lauricocha_5800BP	Brazil_Moraes_5800BP	0.001188	1.297	9149	8915	196901
result:	Mbuti.DG	USA_Anzick_12800BP	Peru_Lauricocha_5800BP	Bahamas_Taino_1000BP	0.000686	0.989	30508	30066	643776
result:	Mbuti.DG	USA_Anzick_12800BP	Peru_Lauricocha_5800BP	Argentina-Chile_FuegoPatagonian_1000BP	0.000569	0.902	30450	30084	644008
result:	Mbuti.DG	USA_Anzick_12800BP	Peru_Lauricocha_5800BP	Belize_MayahakCabPek_9300BP	0.000902	1.05	13992	13725	295997
result:	Mbuti.DG	USA_Anzick_12800BP	Peru_Lauricocha_5800BP	Belize_SakiTzul_7400BP	-0.000302	-0.428	17834	17949	381582
result:	Mbuti.DG	USA_Anzick_12800BP	Peru_Lauricocha_3500BP	Chile_LosRieles_5100BP	0.000511	0.676	23242	22986	499388
result:	Mbuti.DG	USA_Anzick_12800BP	Peru_Lauricocha_3500BP	Peru_LaGalgada_4100BP	0.000948	1.414	25149	24621	557439
result:	Mbuti.DG	USA_Anzick_12800BP	Peru_Lauricocha_3500BP	Peru_Cuncaicha_4200BP	0.002101	2.866	25401	24253	546637
result:	Mbuti.DG	USA_Anzick_12800BP	Peru_Lauricocha_3500BP	Peru_Cuncaicha_3300BP	7.2e-05	0.099	22898	22862	497712
result:	Mbuti.DG	USA_Anzick_12800BP	Peru_Lauricocha_3500BP	Chile_Conchali_700BP	0.000514	0.796	26168	25879	562668
result:	Mbuti.DG	USA_Anzick_12800BP	Peru_Lauricocha_3500BP	Peru_Laramate_900BP	0.00086	1.522	27090	26582	591398
result:	Mbuti.DG	USA_Anzick_12800BP	Peru_Lauricocha_3500BP	Chile_PicaOcho_700BP	0.000643	0.827	15592	15377	334364
result:	Mbuti.DG	USA_Anzick_12800BP	Peru_Lauricocha_3500BP	Argentina_LagunaChica_6800BP	0.000482	0.719	18009	17824	383475
result:	Mbuti.DG	USA_Anzick_12800BP	Peru_Lauricocha_3500BP	Brazil_Laranjal_6700BP	-0.000104	-0.14	17534	17573	375131
result:	Mbuti.DG	USA_Anzick_12800BP	Peru_Lauricocha_3500BP	Brazil_Moraes_5800BP	0.001157	1.292	9100	8877	192461
result:	Mbuti.DG	USA_Anzick_12800BP	Peru_Lauricocha_3500BP	Bahamas_Taino_1000BP	0.000504	0.715	29312	28998	622787
result:	Mbuti.DG	USA_Anzick_12800BP	Peru_Lauricocha_3500BP	Argentina-Chile_FuegoPatagonian_1000BP	0.000395	0.611	29132	28886	622992
result:	Mbuti.DG	USA_Anzick_12800BP	Peru_Lauricocha_3500BP	Belize_MayahakCabPek_9300BP	0.000593	0.717	13520	13349	288848
result:	Mbuti.DG	USA_Anzick_12800BP	Peru_Lauricocha_3500BP	Belize_SakiTzul_7400BP	-0.000114	-0.153	17391	17434	373188
result:	Mbuti.DG	USA_Anzick_12800BP	Chile_LosRieles_5100BP	Peru_LaGalgada_4100BP	-0.000105	-0.149	33634	33710	720599
result:	Mbuti.DG	USA_Anzick_12800BP	Chile_LosRieles_5100BP	Peru_Cuncaicha_4200BP	0.000908	1.228	33280	32636	710525
result:	Mbuti.DG	USA_Anzick_12800BP	Chile_LosRieles_5100BP	Peru_Cuncaicha_3300BP	-0.000642	-0.936	29952	30368	647732
result:	Mbuti.DG	USA_Anzick_12800BP	Chile_LosRieles_5100BP	Chile_Conchali_700BP	-0.000163	-0.269	33239	33359	731960
result:	Mbuti.DG	USA_Anzick_12800BP	Chile_LosRieles_5100BP	Peru_Laramate_900BP	-0.000274	-0.469	35157	35365	759340
result:	Mbuti.DG	USA_Anzick_12800BP	Chile_LosRieles_5100BP	Chile_PicaOcho_700BP	-0.000981	-1.328	20657	21094	446171
result:	Mbuti.DG	USA_Anzick_12800BP	Chile_LosRieles_5100BP	Argentina_LagunaChica_6800BP	-0.000644	-1.043	23773	24104	514639
result:	Mbuti.DG	USA_Anzick_12800BP	Chile_LosRieles_5100BP	Brazil_Laranjal_6700BP	-0.000885	-1.218	22880	23314	490273
result:	Mbuti.DG	USA_Anzick_12800BP	Chile_LosRieles_5100BP	Brazil_Moraes_5800BP	-0.000159	-0.191	11732	11772	251110
result:	Mbuti.DG	USA_Anzick_12800BP	Chile_LosRieles_5100BP	Bahamas_Taino_1000BP	-0.000593	-0.841	36786	37249	781684
result:	Mbuti.DG	USA_Anzick_12800BP	Chile_LosRieles_5100BP	Argentina-Chile_FuegoPatagonian_1000BP	-0.00046	-0.752	36145	36505	782026
result:	Mbuti.DG	USA_Anzick_12800BP	Chile_LosRieles_5100BP	Belize_MayahakCabPek_9300BP	-0.00025	-0.302	17569	17663	377508
result:	Mbuti.DG	USA_Anzick_12800BP	Chile_LosRieles_5100BP	Belize_SakiTzul_7400BP	-0.001029	-1.417	23199	23707	493649
result:	Mbuti.DG	USA_Anzick_12800BP	Peru_LaGalgada_4100BP	Peru_Cuncaicha_4200BP	0.000863	1.35	36691	36007	792876
result:	Mbuti.DG	USA_Anzick_12800BP	Peru_LaGalgada_4100BP	Peru_Cuncaicha_3300BP	-0.000742	-1.177	32674	33204	713699
result:	Mbuti.DG	USA_Anzick_12800BP	Peru_LaGalgada_4100BP	Chile_Conchali_700BP	-0.000129	-0.233	37880	37985	819310
result:	Mbuti.DG	USA_Anzick_12800BP	Peru_LaGalgada_4100BP	Peru_Laramate_900BP	-0.000188	-0.397	39296	39459	864630
result:	Mbuti.DG	USA_Anzick_12800BP	Peru_LaGalgada_4100BP	Chile_PicaOcho_700BP	-0.000951	-1.398	21697	22152	478305
result:	Mbuti.DG	USA_Anzick_12800BP	Peru_LaGalgada_4100BP	Argentina_LagunaChica_6800BP	-0.000228	-0.385	25466	25591	544892
result:	Mbuti.DG	USA_Anzick_12800BP	Peru_LaGalgada_4100BP	Brazil_Laranjal_6700BP	-0.000347	-0.517	24831	25017	535680
result:	Mbuti.DG	USA_Anzick_12800BP	Peru_LaGalgada_4100BP	Brazil_Moraes_5800BP	0.000157	0.195	12794	12751	272713
result:	Mbuti.DG	USA_Anzick_12800BP	Peru_LaGalgada_4100BP	Bahamas_Taino_1000BP	-0.000375	-0.599	42917	43258	910187
result:	Mbuti.DG	USA_Anzick_12800BP	Peru_LaGalgada_4100BP	Argentina-Chile_FuegoPatagonian_1000BP	-0.000471	-0.855	42684	43113	910527
result:	Mbuti.DG	USA_Anzick_12800BP	Peru_LaGalgada_4100BP	Belize_MayahakCabPek_9300BP	-0.000176	-0.23	18957	19029	409448
result:	Mbuti.DG	USA_Anzick_12800BP	Peru_LaGalgada_4100BP	Belize_SakiTzul_7400BP	-0.001324	-2.092	24877	25584	533759
result:	Mbuti.DG	USA_Anzick_12800BP	Peru_Cuncaicha_4200BP	Peru_Cuncaicha_3300BP	-0.001423	-2.101	31298	32308	709942
result:	Mbuti.DG	USA_Anzick_12800BP	Peru_Cuncaicha_4200BP	Chile_Conchali_700BP	-0.001009	-1.625	36958	37771	805524
result:	Mbuti.DG	USA_Anzick_12800BP	Peru_Cuncaicha_4200BP	Peru_Laramate_900BP	-0.001016	-1.89	38096	38954	845181
result:	Mbuti.DG	USA_Anzick_12800BP	Peru_Cuncaicha_4200BP	Chile_PicaOcho_700BP	-0.001265	-1.833	21270	21874	477115
result:	Mbuti.DG	USA_Anzick_12800BP	Peru_Cuncaicha_4200BP	Argentina_LagunaChica_6800BP	-0.000764	-1.207	25236	25656	548807
result:	Mbuti.DG	USA_Anzick_12800BP	Peru_Cuncaicha_4200BP	Brazil_Laranjal_6700BP	-0.001685	-2.423	24148	25041	529729
result:	Mbuti.DG	USA_Anzick_12800BP	Peru_Cuncaicha_4200BP	Brazil_Moraes_5800BP	-0.000983	-1.2	12232	12496	269153
result:	Mbuti.DG	USA_Anzick_12800BP	Peru_Cuncaicha_4200BP	Bahamas_Taino_1000BP	-0.00139	-2.067	41131	42360	884637
result:	Mbuti.DG	USA_Anzick_12800BP	Peru_Cuncaicha_4200BP	Argentina-Chile_FuegoPatagonian_1000BP	-0.001374	-2.216	40779	41996	885043
result:	Mbuti.DG	USA_Anzick_12800BP	Peru_Cuncaicha_4200BP	Belize_MayahakCabPek_9300BP	-0.000923	-1.123	18384	18755	401180
result:	Mbuti.DG	USA_Anzick_12800BP	Peru_Cuncaicha_4200BP	Belize_SakiTzul_7400BP	-0.00202	-2.99	24320	25383	526055
result:	Mbuti.DG	USA_Anzick_12800BP	Peru_Cuncaicha_3300BP	Chile_Conchali_700BP	0.000483	0.819	33899	33548	725138
result:	Mbuti.DG	USA_Anzick_12800BP	Peru_Cuncaicha_3300BP	Peru_Laramate_900BP	0.000529	1.015	34680	34280	755832
result:	Mbuti.DG	USA_Anzick_12800BP	Peru_Cuncaicha_3300BP	Chile_PicaOcho_700BP	0.000275	0.386	20172	20051	439624
result:	Mbuti.DG	USA_Anzick_12800BP	Peru_Cuncaicha_3300BP	Argentina_LagunaChica_6800BP	0.000474	0.784	23990	23747	512526
result:	Mbuti.DG	USA_Anzick_12800BP	Peru_Cuncaicha_3300BP	Brazil_Laranjal_6700BP	0.000117	0.174	22755	22698	487579
result:	Mbuti.DG	USA_Anzick_12800BP	Peru_Cuncaicha_3300BP	Brazil_Moraes_5800BP	0.000882	1.082	11666	11446	249172
result:	Mbuti.DG	USA_Anzick_12800BP	Peru_Cuncaicha_3300BP	Bahamas_Taino_1000BP	0.000453	0.685	36996	36640	785751
result:	Mbuti.DG	USA_Anzick_12800BP	Peru_Cuncaicha_3300BP	Argentina-Chile_FuegoPatagonian_1000BP	0.000267	0.466	36813	36604	786073
result:	Mbuti.DG	USA_Anzick_12800BP	Peru_Cuncaicha_3300BP	Belize_MayahakCabPek_9300BP	0.000444	0.554	17421	17256	371685
result:	Mbuti.DG	USA_Anzick_12800BP	Peru_Cuncaicha_3300BP	Belize_SakiTzul_7400BP	-0.000483	-0.709	22661	22894	483791
result:	Mbuti.DG	USA_Anzick_12800BP	Chile_Conchali_700BP	Peru_Laramate_900BP	1.6e-05	0.036	40440	40426	873210
result:	Mbuti.DG	USA_Anzick_12800BP	Chile_Conchali_700BP	Chile_PicaOcho_700BP	-0.000232	-0.386	22456	22569	486134
result:	Mbuti.DG	USA_Anzick_12800BP	Chile_Conchali_700BP	Argentina_LagunaChica_6800BP	-0.000236	-0.464	25701	25833	558133
result:	Mbuti.DG	USA_Anzick_12800BP	Chile_Conchali_700BP	Brazil_Laranjal_6700BP	-0.000547	-0.94	25048	25344	541214
result:	Mbuti.DG	USA_Anzick_12800BP	Chile_Conchali_700BP	Brazil_Moraes_5800BP	0.000797	1.135	12954	12734	275323
result:	Mbuti.DG	USA_Anzick_12800BP	Chile_Conchali_700BP	Bahamas_Taino_1000BP	-0.000191	-0.338	42689	42863	910995
result:	Mbuti.DG	USA_Anzick_12800BP	Chile_Conchali_700BP	Argentina-Chile_FuegoPatagonian_1000BP	-0.000261	-0.541	42033	42270	911417
result:	Mbuti.DG	USA_Anzick_12800BP	Chile_Conchali_700BP	Belize_MayahakCabPek_9300BP	-0.00041	-0.569	19293	19462	412368
result:	Mbuti.DG	USA_Anzick_12800BP	Chile_Conchali_700BP	Belize_SakiTzul_7400BP	-0.000726	-1.162	25321	25713	540730
result:	Mbuti.DG	USA_Anzick_12800BP	Peru_Laramate_900BP	Chile_PicaOcho_700BP	-0.000433	-0.79	22615	22832	498956
result:	Mbuti.DG	USA_Anzick_12800BP	Peru_Laramate_900BP	Argentina_LagunaChica_6800BP	-0.000299	-0.643	26390	26560	569623
result:	Mbuti.DG	USA_Anzick_12800BP	Peru_Laramate_900BP	Brazil_Laranjal_6700BP	-0.000451	-0.894	26086	26340	562107
result:	Mbuti.DG	USA_Anzick_12800BP	Peru_Laramate_900BP	Brazil_Moraes_5800BP	0.000302	0.46	13235	13149	284948
result:	Mbuti.DG	USA_Anzick_12800BP	Peru_Laramate_900BP	Bahamas_Taino_1000BP	-0.000215	-0.428	46363	46575	987261
result:	Mbuti.DG	USA_Anzick_12800BP	Peru_Laramate_900BP	Argentina-Chile_FuegoPatagonian_1000BP	-0.000224	-0.516	46468	46690	987716
result:	Mbuti.DG	USA_Anzick_12800BP	Peru_Laramate_900BP	Belize_MayahakCabPek_9300BP	6.3e-05	0.097	19849	19822	426170
result:	Mbuti.DG	USA_Anzick_12800BP	Peru_Laramate_900BP	Belize_SakiTzul_7400BP	-0.001176	-2.309	25897	26553	557888
result:	Mbuti.DG	USA_Anzick_12800BP	Chile_PicaOcho_700BP	Argentina_LagunaChica_6800BP	-0.000106	-0.165	17156	17195	369191
result:	Mbuti.DG	USA_Anzick_12800BP	Chile_PicaOcho_700BP	Brazil_Laranjal_6700BP	-0.000153	-0.223	15983	16036	345107
result:	Mbuti.DG	USA_Anzick_12800BP	Chile_PicaOcho_700BP	Brazil_Moraes_5800BP	0.000551	0.626	8457	8357	180784
result:	Mbuti.DG	USA_Anzick_12800BP	Chile_PicaOcho_700BP	Bahamas_Taino_1000BP	-0.000155	-0.22	24044	24123	508732
result:	Mbuti.DG	USA_Anzick_12800BP	Chile_PicaOcho_700BP	Argentina-Chile_FuegoPatagonian_1000BP	-8.5e-05	-0.138	23721	23764	508968
result:	Mbuti.DG	USA_Anzick_12800BP	Chile_PicaOcho_700BP	Belize_MayahakCabPek_9300BP	0.000275	0.329	12495	12422	266827
result:	Mbuti.DG	USA_Anzick_12800BP	Chile_PicaOcho_700BP	Belize_SakiTzul_7400BP	-0.000286	-0.414	16396	16496	349166
result:	Mbuti.DG	USA_Anzick_12800BP	Argentina_LagunaChica_6800BP	Brazil_Laranjal_6700BP	-0.000352	-0.553	18250	18388	391898
result:	Mbuti.DG	USA_Anzick_12800BP	Argentina_LagunaChica_6800BP	Brazil_Moraes_5800BP	0.000919	1.185	9462	9276	202150
result:	Mbuti.DG	USA_Anzick_12800BP	Argentina_LagunaChica_6800BP	Bahamas_Taino_1000BP	-0.000275	-0.454	27066	27224	576520
result:	Mbuti.DG	USA_Anzick_12800BP	Argentina_LagunaChica_6800BP	Argentina-Chile_FuegoPatagonian_1000BP	-0.000153	-0.309	26768	26856	576783
result:	Mbuti.DG	USA_Anzick_12800BP	Argentina_LagunaChica_6800BP	Belize_MayahakCabPek_9300BP	0.000224	0.299	14097	14029	301433
result:	Mbuti.DG	USA_Anzick_12800BP	Argentina_LagunaChica_6800BP	Belize_SakiTzul_7400BP	-0.000655	-1.036	18595	18855	397815
result:	Mbuti.DG	USA_Anzick_12800BP	Brazil_Laranjal_6700BP	Brazil_Moraes_5800BP	0.000703	0.947	9202	9057	206321
result:	Mbuti.DG	USA_Anzick_12800BP	Brazil_Laranjal_6700BP	Bahamas_Taino_1000BP	0.000311	0.5	27447	27266	584511
result:	Mbuti.DG	USA_Anzick_12800BP	Brazil_Laranjal_6700BP	Argentina-Chile_FuegoPatagonian_1000BP	0.000142	0.251	27548	27465	584734
result:	Mbuti.DG	USA_Anzick_12800BP	Brazil_Laranjal_6700BP	Belize_MayahakCabPek_9300BP	0.000131	0.173	14133	14093	302576
result:	Mbuti.DG	USA_Anzick_12800BP	Brazil_Laranjal_6700BP	Belize_SakiTzul_7400BP	-0.000823	-1.223	17838	18153	382599
result:	Mbuti.DG	USA_Anzick_12800BP	Brazil_Moraes_5800BP	Bahamas_Taino_1000BP	-0.000505	-0.669	13628	13778	295632
result:	Mbuti.DG	USA_Anzick_12800BP	Brazil_Moraes_5800BP	Argentina-Chile_FuegoPatagonian_1000BP	-0.000472	-0.706	13728	13867	295757
result:	Mbuti.DG	USA_Anzick_12800BP	Brazil_Moraes_5800BP	Belize_MayahakCabPek_9300BP	-0.001103	-1.204	7403	7582	162380
result:	Mbuti.DG	USA_Anzick_12800BP	Brazil_Moraes_5800BP	Belize_SakiTzul_7400BP	-0.001515	-1.836	9220	9525	201241
result:	Mbuti.DG	USA_Anzick_12800BP	Bahamas_Taino_1000BP	Argentina-Chile_FuegoPatagonian_1000BP	-0.000127	-0.235	53101	53244	1125207
result:	Mbuti.DG	USA_Anzick_12800BP	Bahamas_Taino_1000BP	Belize_MayahakCabPek_9300BP	6.4e-05	0.084	21000	20972	440074
result:	Mbuti.DG	USA_Anzick_12800BP	Bahamas_Taino_1000BP	Belize_SakiTzul_7400BP	-0.000895	-1.356	27194	27706	572149
result:	Mbuti.DG	USA_Anzick_12800BP	Argentina-Chile_FuegoPatagonian_1000BP	Belize_MayahakCabPek_9300BP	0.000216	0.312	20800	20705	440230
result:	Mbuti.DG	USA_Anzick_12800BP	Argentina-Chile_FuegoPatagonian_1000BP	Belize_SakiTzul_7400BP	-0.000694	-1.173	27181	27578	572379
result:	Mbuti.DG	USA_Anzick_12800BP	Belize_MayahakCabPek_9300BP	Belize_SakiTzul_7400BP	-0.00159	-2.11	13353	13830	299663
result:	Mbuti.DG	USA_Anzick_12800BP	Peru_Cuncaicha_4200BP	Chile_LosRieles_10900BP	0.000796	0.915	33875	33302	718926
result:	Mbuti.DG	USA_Anzick_12800BP	Brazil_LapaDoSanto_9600BP	Chile_LosRieles_10900BP	0.00106	1.446	37430	36596	785953
result:	Mbuti.DG	USA_Anzick_12800BP	Brazil_Moraes_5800BP	Chile_LosRieles_10900BP	0.00148	1.584	12224	11843	257964
result:	Mbuti.DG	USA_Anzick_12800BP	Chile_LosRieles_5100BP	Chile_LosRieles_10900BP	0.001512	1.8	31318	30317	662223
result:	Mbuti.DG	USA_Anzick_12800BP	Peru_LaGalgada_4100BP	Chile_LosRieles_10900BP	0.001655	1.927	34834	33626	729912
result:	Mbuti.DG	USA_Anzick_12800BP	Argentina_ArroyoSeco2_7700BP	Chile_LosRieles_10900BP	0.001552	2.02	36335	35164	754332
result:	Mbuti.DG	USA_Anzick_12800BP	Belize_MayahakCabPek_9300BP	Chile_LosRieles_10900BP	0.002163	2.24	18689	17851	387465
result:	Mbuti.DG	USA_Anzick_12800BP	Chile_Conchali_700BP	Chile_LosRieles_10900BP	0.00188	2.325	35507	34117	739352
result:	Mbuti.DG	USA_Anzick_12800BP	Peru_Laramate_900BP	Chile_LosRieles_10900BP	0.001851	2.47	36856	35431	769794
result:	Mbuti.DG	USA_Anzick_12800BP	Peru_Cuncaicha_9000BP	Chile_LosRieles_10900BP	0.002241	2.477	34568	32940	726818
result:	Mbuti.DG	USA_Anzick_12800BP	Brazil_Laranjal_6700BP	Chile_LosRieles_10900BP	0.002208	2.656	24057	22949	502064
result:	Mbuti.DG	USA_Anzick_12800BP	Argentina_LagunaChica_6800BP	Chile_LosRieles_10900BP	0.002197	2.687	24802	23669	515368
result:	Mbuti.DG	USA_Anzick_12800BP	Chile_PicaOcho_700BP	Chile_LosRieles_10900BP	0.002308	2.691	21651	20617	448060
result:	Mbuti.DG	USA_Anzick_12800BP	Peru_Lauricocha_3500BP	Chile_LosRieles_10900BP	0.002572	2.861	24279	22976	506848
result:	Mbuti.DG	USA_Anzick_12800BP	Peru_Cuncaicha_3300BP	Chile_LosRieles_10900BP	0.002358	2.877	31528	29979	656928
result:	Mbuti.DG	USA_Anzick_12800BP	Peru_Lauricocha_5800BP	Chile_LosRieles_10900BP	0.00273	3.148	25093	23674	519761
result:	Mbuti.DG	USA_Anzick_12800BP	Peru_Lauricocha_8600BP	Chile_LosRieles_10900BP	0.002834	3.425	36887	34727	762120
result:	Mbuti.DG	USA_Anzick_12800BP	Belize_SakiTzul_7400BP	Chile_LosRieles_10900BP	0.002963	3.605	24388	22909	499108
result:	Mbuti.DG	USA_Anzick_12800BP	Argentina-Chile_FuegoPatagonian_1000BP	Chile_LosRieles_10900BP	0.002127	2.749	36809	35188	762330
result:	Mbuti.DG	USA_Anzick_12800BP	Bahamas_Taino_1000BP	Chile_LosRieles_10900BP	0.002235	2.672	39077	37288	800554

## Sheet: f4_SanNicolas_4900BP_SApairs
					f4_value	Z_score	BABA	ABBA	Num_SNPs
result:	Mbuti.DG	USA_SanNicolas_4900BP	Brazil_LapaDoSanto_9600BP	Argentina_ArroyoSeco2_7700BP	4e-06	0.011	43078	43074	912410
result:	Mbuti.DG	USA_SanNicolas_4900BP	Brazil_LapaDoSanto_9600BP	Peru_Cuncaicha_9000BP	0.000348	0.677	40529	40231	856287
result:	Mbuti.DG	USA_SanNicolas_4900BP	Brazil_LapaDoSanto_9600BP	Peru_Lauricocha_8600BP	8.2e-05	0.183	44170	44093	936905
result:	Mbuti.DG	USA_SanNicolas_4900BP	Brazil_LapaDoSanto_9600BP	Peru_Lauricocha_5800BP	0.000319	0.622	28895	28700	612805
result:	Mbuti.DG	USA_SanNicolas_4900BP	Brazil_LapaDoSanto_9600BP	Peru_Lauricocha_3500BP	0.000437	0.821	27906	27647	594096
result:	Mbuti.DG	USA_SanNicolas_4900BP	Brazil_LapaDoSanto_9600BP	Chile_LosRieles_5100BP	0.001187	2.39	36006	35112	752680
result:	Mbuti.DG	USA_SanNicolas_4900BP	Brazil_LapaDoSanto_9600BP	Peru_LaGalgada_4100BP	0.001331	2.797	41497	40345	865630
result:	Mbuti.DG	USA_SanNicolas_4900BP	Brazil_LapaDoSanto_9600BP	Peru_Cuncaicha_4200BP	0.001233	2.494	40255	39213	845961
result:	Mbuti.DG	USA_SanNicolas_4900BP	Brazil_LapaDoSanto_9600BP	Peru_Cuncaicha_3300BP	0.000358	0.735	35489	35219	754216
result:	Mbuti.DG	USA_SanNicolas_4900BP	Brazil_LapaDoSanto_9600BP	Chile_Conchali_700BP	0.000581	1.495	41340	40834	870717
result:	Mbuti.DG	USA_SanNicolas_4900BP	Brazil_LapaDoSanto_9600BP	Peru_Laramate_900BP	0.000579	1.753	44359	43818	933941
result:	Mbuti.DG	USA_SanNicolas_4900BP	Brazil_LapaDoSanto_9600BP	Chile_PicaOcho_700BP	0.001863	3.688	23639	22723	491888
result:	Mbuti.DG	USA_SanNicolas_4900BP	Brazil_LapaDoSanto_9600BP	Argentina_LagunaChica_6800BP	0.000227	0.562	26230	26103	558989
result:	Mbuti.DG	USA_SanNicolas_4900BP	Brazil_LapaDoSanto_9600BP	Brazil_Laranjal_6700BP	-0.000198	-0.474	26325	26437	563079
result:	Mbuti.DG	USA_SanNicolas_4900BP	Brazil_LapaDoSanto_9600BP	Brazil_Moraes_5800BP	0.000476	0.82	13406	13270	285562
result:	Mbuti.DG	USA_SanNicolas_4900BP	Brazil_LapaDoSanto_9600BP	Bahamas_Taino_1000BP	0.000859	1.937	48948	48071	1021148
result:	Mbuti.DG	USA_SanNicolas_4900BP	Brazil_LapaDoSanto_9600BP	Argentina-Chile_FuegoPatagonian_1000BP	0.000942	2.53	49145	48183	1021583
result:	Mbuti.DG	USA_SanNicolas_4900BP	Brazil_LapaDoSanto_9600BP	Belize_MayahakCabPek_9300BP	0.000465	0.848	19996	19799	425205
result:	Mbuti.DG	USA_SanNicolas_4900BP	Brazil_LapaDoSanto_9600BP	Belize_SakiTzul_7400BP	-0.000324	-0.721	26109	26289	552874
result:	Mbuti.DG	USA_SanNicolas_4900BP	Argentina_ArroyoSeco2_7700BP	Peru_Cuncaicha_9000BP	0.0005	0.944	38752	38344	815236
result:	Mbuti.DG	USA_SanNicolas_4900BP	Argentina_ArroyoSeco2_7700BP	Peru_Lauricocha_8600BP	0.000217	0.465	41675	41484	881239
result:	Mbuti.DG	USA_SanNicolas_4900BP	Argentina_ArroyoSeco2_7700BP	Peru_Lauricocha_5800BP	0.000393	0.727	27609	27379	584742
result:	Mbuti.DG	USA_SanNicolas_4900BP	Argentina_ArroyoSeco2_7700BP	Peru_Lauricocha_3500BP	0.000576	1.048	26590	26263	567603
result:	Mbuti.DG	USA_SanNicolas_4900BP	Argentina_ArroyoSeco2_7700BP	Chile_LosRieles_5100BP	0.001241	2.481	34171	33269	726518
result:	Mbuti.DG	USA_SanNicolas_4900BP	Argentina_ArroyoSeco2_7700BP	Peru_LaGalgada_4100BP	0.001326	2.712	39257	38161	826588
result:	Mbuti.DG	USA_SanNicolas_4900BP	Argentina_ArroyoSeco2_7700BP	Peru_Cuncaicha_4200BP	0.001136	2.129	38346	37431	805693
result:	Mbuti.DG	USA_SanNicolas_4900BP	Argentina_ArroyoSeco2_7700BP	Peru_Cuncaicha_3300BP	0.000531	1.021	34171	33787	722296
result:	Mbuti.DG	USA_SanNicolas_4900BP	Argentina_ArroyoSeco2_7700BP	Chile_Conchali_700BP	0.000667	1.648	39004	38449	832452
result:	Mbuti.DG	USA_SanNicolas_4900BP	Argentina_ArroyoSeco2_7700BP	Peru_Laramate_900BP	0.000564	1.611	41906	41406	884992
result:	Mbuti.DG	USA_SanNicolas_4900BP	Argentina_ArroyoSeco2_7700BP	Chile_PicaOcho_700BP	0.002107	4.068	22984	21977	478112
result:	Mbuti.DG	USA_SanNicolas_4900BP	Argentina_ArroyoSeco2_7700BP	Argentina_LagunaChica_6800BP	0.000494	1.199	25021	24752	544600
result:	Mbuti.DG	USA_SanNicolas_4900BP	Argentina_ArroyoSeco2_7700BP	Brazil_Laranjal_6700BP	-0.000312	-0.691	25375	25544	541245
result:	Mbuti.DG	USA_SanNicolas_4900BP	Argentina_ArroyoSeco2_7700BP	Brazil_Moraes_5800BP	0.000554	0.898	12911	12759	275058
result:	Mbuti.DG	USA_SanNicolas_4900BP	Argentina_ArroyoSeco2_7700BP	Bahamas_Taino_1000BP	0.000853	1.734	45504	44698	945493
result:	Mbuti.DG	USA_SanNicolas_4900BP	Argentina_ArroyoSeco2_7700BP	Argentina-Chile_FuegoPatagonian_1000BP	0.001018	2.666	44816	43854	945861
result:	Mbuti.DG	USA_SanNicolas_4900BP	Argentina_ArroyoSeco2_7700BP	Belize_MayahakCabPek_9300BP	0.000522	0.937	19463	19248	411475
result:	Mbuti.DG	USA_SanNicolas_4900BP	Argentina_ArroyoSeco2_7700BP	Belize_SakiTzul_7400BP	-0.000187	-0.39	25428	25528	536283
result:	Mbuti.DG	USA_SanNicolas_4900BP	Peru_Cuncaicha_9000BP	Peru_Lauricocha_8600BP	-0.000198	-0.342	38070	38234	826983
result:	Mbuti.DG	USA_SanNicolas_4900BP	Peru_Cuncaicha_9000BP	Peru_Lauricocha_5800BP	0.000108	0.167	25484	25425	555464
result:	Mbuti.DG	USA_SanNicolas_4900BP	Peru_Cuncaicha_9000BP	Peru_Lauricocha_3500BP	0.000313	0.491	24828	24658	541357
result:	Mbuti.DG	USA_SanNicolas_4900BP	Peru_Cuncaicha_9000BP	Chile_LosRieles_5100BP	0.001119	1.765	33187	32403	700710
result:	Mbuti.DG	USA_SanNicolas_4900BP	Peru_Cuncaicha_9000BP	Peru_LaGalgada_4100BP	0.001055	1.732	36840	36012	784080
result:	Mbuti.DG	USA_SanNicolas_4900BP	Peru_Cuncaicha_9000BP	Peru_Cuncaicha_4200BP	0.000698	1.099	35987	35444	777130
result:	Mbuti.DG	USA_SanNicolas_4900BP	Peru_Cuncaicha_9000BP	Peru_Cuncaicha_3300BP	9.5e-05	0.154	32381	32315	699740
result:	Mbuti.DG	USA_SanNicolas_4900BP	Peru_Cuncaicha_9000BP	Chile_Conchali_700BP	0.000276	0.482	37513	37294	794516
result:	Mbuti.DG	USA_SanNicolas_4900BP	Peru_Cuncaicha_9000BP	Peru_Laramate_900BP	0.000269	0.54	38735	38510	835231
result:	Mbuti.DG	USA_SanNicolas_4900BP	Peru_Cuncaicha_9000BP	Chile_PicaOcho_700BP	0.001793	2.789	22046	21206	468206
result:	Mbuti.DG	USA_SanNicolas_4900BP	Peru_Cuncaicha_9000BP	Argentina_LagunaChica_6800BP	0.000202	0.353	25314	25205	538206
result:	Mbuti.DG	USA_SanNicolas_4900BP	Peru_Cuncaicha_9000BP	Brazil_Laranjal_6700BP	-0.000466	-0.818	24423	24667	524229
result:	Mbuti.DG	USA_SanNicolas_4900BP	Peru_Cuncaicha_9000BP	Brazil_Moraes_5800BP	0.000488	0.671	12621	12491	266919
result:	Mbuti.DG	USA_SanNicolas_4900BP	Peru_Cuncaicha_9000BP	Bahamas_Taino_1000BP	0.000356	0.59	41432	41119	877040
result:	Mbuti.DG	USA_SanNicolas_4900BP	Peru_Cuncaicha_9000BP	Argentina-Chile_FuegoPatagonian_1000BP	0.000533	0.987	41660	41192	877354
result:	Mbuti.DG	USA_SanNicolas_4900BP	Peru_Cuncaicha_9000BP	Belize_MayahakCabPek_9300BP	0.000245	0.373	18572	18474	398078
result:	Mbuti.DG	USA_SanNicolas_4900BP	Peru_Cuncaicha_9000BP	Belize_SakiTzul_7400BP	-0.000376	-0.605	24608	24803	519617
result:	Mbuti.DG	USA_SanNicolas_4900BP	Peru_Lauricocha_8600BP	Peru_Lauricocha_5800BP	0.000367	0.667	26891	26670	601453
result:	Mbuti.DG	USA_SanNicolas_4900BP	Peru_Lauricocha_8600BP	Peru_Lauricocha_3500BP	0.000165	0.297	26030	25933	585790
result:	Mbuti.DG	USA_SanNicolas_4900BP	Peru_Lauricocha_8600BP	Chile_LosRieles_5100BP	0.000915	1.628	34616	33947	731038
result:	Mbuti.DG	USA_SanNicolas_4900BP	Peru_Lauricocha_8600BP	Peru_LaGalgada_4100BP	0.001155	2.192	38948	37980	838123
result:	Mbuti.DG	USA_SanNicolas_4900BP	Peru_Lauricocha_8600BP	Peru_Cuncaicha_4200BP	0.000884	1.577	37771	37050	816556
result:	Mbuti.DG	USA_SanNicolas_4900BP	Peru_Lauricocha_8600BP	Peru_Cuncaicha_3300BP	0.000194	0.356	33803	33660	732477
result:	Mbuti.DG	USA_SanNicolas_4900BP	Peru_Lauricocha_8600BP	Chile_Conchali_700BP	0.000366	0.752	39566	39258	842380
result:	Mbuti.DG	USA_SanNicolas_4900BP	Peru_Lauricocha_8600BP	Peru_Laramate_900BP	0.000305	0.728	41681	41406	901269
result:	Mbuti.DG	USA_SanNicolas_4900BP	Peru_Lauricocha_8600BP	Chile_PicaOcho_700BP	0.00168	2.932	22521	21720	476982
result:	Mbuti.DG	USA_SanNicolas_4900BP	Peru_Lauricocha_8600BP	Argentina_LagunaChica_6800BP	2.8e-05	0.054	25560	25545	544241
result:	Mbuti.DG	USA_SanNicolas_4900BP	Peru_Lauricocha_8600BP	Brazil_Laranjal_6700BP	-0.000485	-0.885	25556	25820	544872
result:	Mbuti.DG	USA_SanNicolas_4900BP	Peru_Lauricocha_8600BP	Brazil_Moraes_5800BP	0.000627	0.964	12968	12794	276570
result:	Mbuti.DG	USA_SanNicolas_4900BP	Peru_Lauricocha_8600BP	Bahamas_Taino_1000BP	0.000735	1.401	46562	45841	979784
result:	Mbuti.DG	USA_SanNicolas_4900BP	Peru_Lauricocha_8600BP	Argentina-Chile_FuegoPatagonian_1000BP	0.000788	1.705	46657	45885	980161
result:	Mbuti.DG	USA_SanNicolas_4900BP	Peru_Lauricocha_8600BP	Belize_MayahakCabPek_9300BP	0.000366	0.592	19466	19314	413525
result:	Mbuti.DG	USA_SanNicolas_4900BP	Peru_Lauricocha_8600BP	Belize_SakiTzul_7400BP	-0.000404	-0.719	25134	25351	536893
result:	Mbuti.DG	USA_SanNicolas_4900BP	Peru_Lauricocha_5800BP	Peru_Lauricocha_3500BP	0.000206	0.325	17304	17222	400474
result:	Mbuti.DG	USA_SanNicolas_4900BP	Peru_Lauricocha_5800BP	Chile_LosRieles_5100BP	0.000748	1.18	23479	23104	501300
result:	Mbuti.DG	USA_SanNicolas_4900BP	Peru_Lauricocha_5800BP	Peru_LaGalgada_4100BP	0.000908	1.553	25616	25105	562087
result:	Mbuti.DG	USA_SanNicolas_4900BP	Peru_Lauricocha_5800BP	Peru_Cuncaicha_4200BP	0.000448	0.698	25279	25033	548441
result:	Mbuti.DG	USA_SanNicolas_4900BP	Peru_Lauricocha_5800BP	Peru_Cuncaicha_3300BP	-5e-06	-0.008	22999	23001	498563
result:	Mbuti.DG	USA_SanNicolas_4900BP	Peru_Lauricocha_5800BP	Chile_Conchali_700BP	-4.9e-05	-0.087	26384	26412	566297
result:	Mbuti.DG	USA_SanNicolas_4900BP	Peru_Lauricocha_5800BP	Peru_Laramate_900BP	-4.1e-05	-0.083	27185	27209	596569
result:	Mbuti.DG	USA_SanNicolas_4900BP	Peru_Lauricocha_5800BP	Chile_PicaOcho_700BP	0.001118	1.684	15570	15198	332920
result:	Mbuti.DG	USA_SanNicolas_4900BP	Peru_Lauricocha_5800BP	Argentina_LagunaChica_6800BP	-0.000113	-0.193	17683	17726	381040
result:	Mbuti.DG	USA_SanNicolas_4900BP	Peru_Lauricocha_5800BP	Brazil_Laranjal_6700BP	-0.000776	-1.254	17412	17704	376314
result:	Mbuti.DG	USA_SanNicolas_4900BP	Peru_Lauricocha_5800BP	Brazil_Moraes_5800BP	0.000622	0.794	8919	8799	193036
result:	Mbuti.DG	USA_SanNicolas_4900BP	Peru_Lauricocha_5800BP	Bahamas_Taino_1000BP	0.00031	0.519	29837	29642	631382
result:	Mbuti.DG	USA_SanNicolas_4900BP	Peru_Lauricocha_5800BP	Argentina-Chile_FuegoPatagonian_1000BP	0.000617	1.135	29930	29540	631583
result:	Mbuti.DG	USA_SanNicolas_4900BP	Peru_Lauricocha_5800BP	Belize_MayahakCabPek_9300BP	0.000305	0.424	13609	13521	290150
result:	Mbuti.DG	USA_SanNicolas_4900BP	Peru_Lauricocha_5800BP	Belize_SakiTzul_7400BP	-0.001005	-1.596	17413	17788	373740
result:	Mbuti.DG	USA_SanNicolas_4900BP	Peru_Lauricocha_3500BP	Chile_LosRieles_5100BP	0.000592	0.917	22804	22515	489009
result:	Mbuti.DG	USA_SanNicolas_4900BP	Peru_Lauricocha_3500BP	Peru_LaGalgada_4100BP	0.001097	1.863	24797	24198	546064
result:	Mbuti.DG	USA_SanNicolas_4900BP	Peru_Lauricocha_3500BP	Peru_Cuncaicha_4200BP	0.000721	1.084	24525	24139	535173
result:	Mbuti.DG	USA_SanNicolas_4900BP	Peru_Lauricocha_3500BP	Peru_Cuncaicha_3300BP	-9e-05	-0.144	22416	22460	487229
result:	Mbuti.DG	USA_SanNicolas_4900BP	Peru_Lauricocha_3500BP	Chile_Conchali_700BP	-7.5e-05	-0.131	25529	25570	551023
result:	Mbuti.DG	USA_SanNicolas_4900BP	Peru_Lauricocha_3500BP	Peru_Laramate_900BP	0.000256	0.503	26425	26276	579324
result:	Mbuti.DG	USA_SanNicolas_4900BP	Peru_Lauricocha_3500BP	Chile_PicaOcho_700BP	0.001369	2.11	15367	14920	326966
result:	Mbuti.DG	USA_SanNicolas_4900BP	Peru_Lauricocha_3500BP	Argentina_LagunaChica_6800BP	-0.000422	-0.677	17430	17588	374863
result:	Mbuti.DG	USA_SanNicolas_4900BP	Peru_Lauricocha_3500BP	Brazil_Laranjal_6700BP	-0.00078	-1.247	17039	17326	367464
result:	Mbuti.DG	USA_SanNicolas_4900BP	Peru_Lauricocha_3500BP	Brazil_Moraes_5800BP	0.000176	0.225	8780	8747	188684
result:	Mbuti.DG	USA_SanNicolas_4900BP	Peru_Lauricocha_3500BP	Bahamas_Taino_1000BP	0.000126	0.206	28669	28592	610538
result:	Mbuti.DG	USA_SanNicolas_4900BP	Peru_Lauricocha_3500BP	Argentina-Chile_FuegoPatagonian_1000BP	0.000402	0.714	28604	28359	610728
result:	Mbuti.DG	USA_SanNicolas_4900BP	Peru_Lauricocha_3500BP	Belize_MayahakCabPek_9300BP	0.000545	0.747	13206	13051	283081
result:	Mbuti.DG	USA_SanNicolas_4900BP	Peru_Lauricocha_3500BP	Belize_SakiTzul_7400BP	-0.001177	-1.789	16865	17295	365412
result:	Mbuti.DG	USA_SanNicolas_4900BP	Chile_LosRieles_5100BP	Peru_LaGalgada_4100BP	0.000235	0.401	32969	32804	705142
result:	Mbuti.DG	USA_SanNicolas_4900BP	Chile_LosRieles_5100BP	Peru_Cuncaicha_4200BP	-0.000108	-0.169	32254	32329	694890
result:	Mbuti.DG	USA_SanNicolas_4900BP	Chile_LosRieles_5100BP	Peru_Cuncaicha_3300BP	-0.00053	-0.864	29389	29724	633404
result:	Mbuti.DG	USA_SanNicolas_4900BP	Chile_LosRieles_5100BP	Chile_Conchali_700BP	-0.000517	-0.966	32465	32835	716011
result:	Mbuti.DG	USA_SanNicolas_4900BP	Chile_LosRieles_5100BP	Peru_Laramate_900BP	-0.000579	-1.188	34388	34818	742931
result:	Mbuti.DG	USA_SanNicolas_4900BP	Chile_LosRieles_5100BP	Chile_PicaOcho_700BP	0.000357	0.573	20455	20300	435808
result:	Mbuti.DG	USA_SanNicolas_4900BP	Chile_LosRieles_5100BP	Argentina_LagunaChica_6800BP	-0.000712	-1.324	23298	23655	502621
result:	Mbuti.DG	USA_SanNicolas_4900BP	Chile_LosRieles_5100BP	Brazil_Laranjal_6700BP	-0.001676	-2.822	22228	23032	479686
result:	Mbuti.DG	USA_SanNicolas_4900BP	Chile_LosRieles_5100BP	Brazil_Moraes_5800BP	-0.000365	-0.487	11398	11488	245829
result:	Mbuti.DG	USA_SanNicolas_4900BP	Chile_LosRieles_5100BP	Bahamas_Taino_1000BP	-0.000363	-0.631	36081	36359	765111
result:	Mbuti.DG	USA_SanNicolas_4900BP	Chile_LosRieles_5100BP	Argentina-Chile_FuegoPatagonian_1000BP	-0.000144	-0.283	35501	35611	765387
result:	Mbuti.DG	USA_SanNicolas_4900BP	Chile_LosRieles_5100BP	Belize_MayahakCabPek_9300BP	-0.000543	-0.814	17136	17337	369544
result:	Mbuti.DG	USA_SanNicolas_4900BP	Chile_LosRieles_5100BP	Belize_SakiTzul_7400BP	-0.001379	-2.225	22619	23285	482908
result:	Mbuti.DG	USA_SanNicolas_4900BP	Peru_LaGalgada_4100BP	Peru_Cuncaicha_4200BP	-0.000216	-0.366	35501	35669	775729
result:	Mbuti.DG	USA_SanNicolas_4900BP	Peru_LaGalgada_4100BP	Peru_Cuncaicha_3300BP	-0.000857	-1.508	32001	32599	698121
result:	Mbuti.DG	USA_SanNicolas_4900BP	Peru_LaGalgada_4100BP	Chile_Conchali_700BP	-0.000721	-1.472	36950	37528	801825
result:	Mbuti.DG	USA_SanNicolas_4900BP	Peru_LaGalgada_4100BP	Peru_Laramate_900BP	-0.00075	-1.703	38261	38896	846501
result:	Mbuti.DG	USA_SanNicolas_4900BP	Peru_LaGalgada_4100BP	Chile_PicaOcho_700BP	0.000349	0.557	21489	21326	467365
result:	Mbuti.DG	USA_SanNicolas_4900BP	Peru_LaGalgada_4100BP	Argentina_LagunaChica_6800BP	-0.000911	-1.674	24708	25192	532232
result:	Mbuti.DG	USA_SanNicolas_4900BP	Peru_LaGalgada_4100BP	Brazil_Laranjal_6700BP	-0.001522	-2.746	24065	24863	524263
result:	Mbuti.DG	USA_SanNicolas_4900BP	Peru_LaGalgada_4100BP	Brazil_Moraes_5800BP	-0.000418	-0.595	12420	12532	267093
result:	Mbuti.DG	USA_SanNicolas_4900BP	Peru_LaGalgada_4100BP	Bahamas_Taino_1000BP	-0.000441	-0.763	42098	42492	891892
result:	Mbuti.DG	USA_SanNicolas_4900BP	Peru_LaGalgada_4100BP	Argentina-Chile_FuegoPatagonian_1000BP	-0.000332	-0.649	41965	42262	892181
result:	Mbuti.DG	USA_SanNicolas_4900BP	Peru_LaGalgada_4100BP	Belize_MayahakCabPek_9300BP	-0.000885	-1.399	18433	18787	401003
result:	Mbuti.DG	USA_SanNicolas_4900BP	Peru_LaGalgada_4100BP	Belize_SakiTzul_7400BP	-0.001642	-2.834	24327	25185	522305
result:	Mbuti.DG	USA_SanNicolas_4900BP	Peru_Cuncaicha_4200BP	Peru_Cuncaicha_3300BP	-0.000702	-1.189	30811	31299	694022
result:	Mbuti.DG	USA_SanNicolas_4900BP	Peru_Cuncaicha_4200BP	Chile_Conchali_700BP	-0.000561	-1.028	36479	36921	787762
result:	Mbuti.DG	USA_SanNicolas_4900BP	Peru_Cuncaicha_4200BP	Peru_Laramate_900BP	-0.00059	-1.251	37469	37957	826684
result:	Mbuti.DG	USA_SanNicolas_4900BP	Peru_Cuncaicha_4200BP	Chile_PicaOcho_700BP	0.000739	1.218	21318	20973	465987
result:	Mbuti.DG	USA_SanNicolas_4900BP	Peru_Cuncaicha_4200BP	Argentina_LagunaChica_6800BP	-0.000716	-1.293	24686	25069	535894
result:	Mbuti.DG	USA_SanNicolas_4900BP	Peru_Cuncaicha_4200BP	Brazil_Laranjal_6700BP	-0.001393	-2.473	23758	24480	518168
result:	Mbuti.DG	USA_SanNicolas_4900BP	Peru_Cuncaicha_4200BP	Brazil_Moraes_5800BP	-0.000205	-0.278	12037	12091	263485
result:	Mbuti.DG	USA_SanNicolas_4900BP	Peru_Cuncaicha_4200BP	Bahamas_Taino_1000BP	-0.00036	-0.587	40660	40972	865697
result:	Mbuti.DG	USA_SanNicolas_4900BP	Peru_Cuncaicha_4200BP	Argentina-Chile_FuegoPatagonian_1000BP	-0.000202	-0.388	40350	40525	866037
result:	Mbuti.DG	USA_SanNicolas_4900BP	Peru_Cuncaicha_4200BP	Belize_MayahakCabPek_9300BP	-0.000612	-0.908	18061	18301	392705
result:	Mbuti.DG	USA_SanNicolas_4900BP	Peru_Cuncaicha_4200BP	Belize_SakiTzul_7400BP	-0.001281	-2.082	23910	24569	514522
result:	Mbuti.DG	USA_SanNicolas_4900BP	Peru_Cuncaicha_3300BP	Chile_Conchali_700BP	0.000201	0.375	33190	33048	709076
result:	Mbuti.DG	USA_SanNicolas_4900BP	Peru_Cuncaicha_3300BP	Peru_Laramate_900BP	0.000168	0.373	33768	33643	739224
result:	Mbuti.DG	USA_SanNicolas_4900BP	Peru_Cuncaicha_3300BP	Chile_PicaOcho_700BP	0.001729	2.658	20048	19306	429251
result:	Mbuti.DG	USA_SanNicolas_4900BP	Peru_Cuncaicha_3300BP	Argentina_LagunaChica_6800BP	-0.000252	-0.455	23287	23413	500430
result:	Mbuti.DG	USA_SanNicolas_4900BP	Peru_Cuncaicha_3300BP	Brazil_Laranjal_6700BP	-0.000588	-1.026	22114	22395	476823
result:	Mbuti.DG	USA_SanNicolas_4900BP	Peru_Cuncaicha_3300BP	Brazil_Moraes_5800BP	0.000372	0.514	11351	11260	243857
result:	Mbuti.DG	USA_SanNicolas_4900BP	Peru_Cuncaicha_3300BP	Bahamas_Taino_1000BP	0.000412	0.712	36278	35962	768850
result:	Mbuti.DG	USA_SanNicolas_4900BP	Peru_Cuncaicha_3300BP	Argentina-Chile_FuegoPatagonian_1000BP	0.000557	1.096	36211	35782	769121
result:	Mbuti.DG	USA_SanNicolas_4900BP	Peru_Cuncaicha_3300BP	Belize_MayahakCabPek_9300BP	4.1e-05	0.061	16983	16968	363792
result:	Mbuti.DG	USA_SanNicolas_4900BP	Peru_Cuncaicha_3300BP	Belize_SakiTzul_7400BP	-0.000534	-0.911	22216	22469	473087
result:	Mbuti.DG	USA_SanNicolas_4900BP	Chile_Conchali_700BP	Peru_Laramate_900BP	1e-05	0.028	39628	39619	854410
result:	Mbuti.DG	USA_SanNicolas_4900BP	Chile_Conchali_700BP	Chile_PicaOcho_700BP	0.001088	2.021	22347	21830	474851
result:	Mbuti.DG	USA_SanNicolas_4900BP	Chile_Conchali_700BP	Argentina_LagunaChica_6800BP	-0.000585	-1.248	25106	25425	545034
result:	Mbuti.DG	USA_SanNicolas_4900BP	Chile_Conchali_700BP	Brazil_Laranjal_6700BP	-0.00109	-2.279	24495	25072	529484
result:	Mbuti.DG	USA_SanNicolas_4900BP	Chile_Conchali_700BP	Brazil_Moraes_5800BP	0.000148	0.229	12635	12595	269585
result:	Mbuti.DG	USA_SanNicolas_4900BP	Chile_Conchali_700BP	Bahamas_Taino_1000BP	0.000279	0.558	42154	41905	891889
result:	Mbuti.DG	USA_SanNicolas_4900BP	Chile_Conchali_700BP	Argentina-Chile_FuegoPatagonian_1000BP	0.000411	0.979	41580	41213	892252
result:	Mbuti.DG	USA_SanNicolas_4900BP	Chile_Conchali_700BP	Belize_MayahakCabPek_9300BP	-0.000386	-0.676	18834	18990	403759
result:	Mbuti.DG	USA_SanNicolas_4900BP	Chile_Conchali_700BP	Belize_SakiTzul_7400BP	-0.00099	-1.859	24798	25321	528985
result:	Mbuti.DG	USA_SanNicolas_4900BP	Peru_Laramate_900BP	Chile_PicaOcho_700BP	0.001128	2.352	22540	21990	487408
result:	Mbuti.DG	USA_SanNicolas_4900BP	Peru_Laramate_900BP	Argentina_LagunaChica_6800BP	-0.000401	-1.005	25774	25998	556256
result:	Mbuti.DG	USA_SanNicolas_4900BP	Peru_Laramate_900BP	Brazil_Laranjal_6700BP	-0.000907	-2.187	25448	25946	550079
result:	Mbuti.DG	USA_SanNicolas_4900BP	Peru_Laramate_900BP	Brazil_Moraes_5800BP	-0.000134	-0.229	12918	12955	279065
result:	Mbuti.DG	USA_SanNicolas_4900BP	Peru_Laramate_900BP	Bahamas_Taino_1000BP	0.000334	0.757	45792	45468	967269
result:	Mbuti.DG	USA_SanNicolas_4900BP	Peru_Laramate_900BP	Argentina-Chile_FuegoPatagonian_1000BP	0.000422	1.16	45908	45499	967666
result:	Mbuti.DG	USA_SanNicolas_4900BP	Peru_Laramate_900BP	Belize_MayahakCabPek_9300BP	-6.8e-05	-0.128	19426	19454	417352
result:	Mbuti.DG	USA_SanNicolas_4900BP	Peru_Laramate_900BP	Belize_SakiTzul_7400BP	-0.001065	-2.345	25432	26013	545882
result:	Mbuti.DG	USA_SanNicolas_4900BP	Chile_PicaOcho_700BP	Argentina_LagunaChica_6800BP	-0.0018	-3.201	16487	17135	360150
result:	Mbuti.DG	USA_SanNicolas_4900BP	Chile_PicaOcho_700BP	Brazil_Laranjal_6700BP	-0.002347	-3.883	15271	16062	337189
result:	Mbuti.DG	USA_SanNicolas_4900BP	Chile_PicaOcho_700BP	Brazil_Moraes_5800BP	-0.001101	-1.366	8038	8232	176742
result:	Mbuti.DG	USA_SanNicolas_4900BP	Chile_PicaOcho_700BP	Bahamas_Taino_1000BP	-0.001111	-1.836	23233	23785	497062
result:	Mbuti.DG	USA_SanNicolas_4900BP	Chile_PicaOcho_700BP	Argentina-Chile_FuegoPatagonian_1000BP	-0.00108	-2.04	22969	23506	497269
result:	Mbuti.DG	USA_SanNicolas_4900BP	Chile_PicaOcho_700BP	Belize_MayahakCabPek_9300BP	-0.001406	-2.071	12014	12381	260884
result:	Mbuti.DG	USA_SanNicolas_4900BP	Chile_PicaOcho_700BP	Belize_SakiTzul_7400BP	-0.001906	-3.096	15736	16387	341098
result:	Mbuti.DG	USA_SanNicolas_4900BP	Argentina_LagunaChica_6800BP	Brazil_Laranjal_6700BP	-0.000671	-1.296	17835	18091	382807
result:	Mbuti.DG	USA_SanNicolas_4900BP	Argentina_LagunaChica_6800BP	Brazil_Moraes_5800BP	0.000641	0.917	9223	9097	197608
result:	Mbuti.DG	USA_SanNicolas_4900BP	Argentina_LagunaChica_6800BP	Bahamas_Taino_1000BP	0.000606	1.128	26750	26409	563010
result:	Mbuti.DG	USA_SanNicolas_4900BP	Argentina_LagunaChica_6800BP	Argentina-Chile_FuegoPatagonian_1000BP	0.000705	1.56	26459	26062	563235
result:	Mbuti.DG	USA_SanNicolas_4900BP	Argentina_LagunaChica_6800BP	Belize_MayahakCabPek_9300BP	0.000226	0.367	13810	13744	294682
result:	Mbuti.DG	USA_SanNicolas_4900BP	Argentina_LagunaChica_6800BP	Belize_SakiTzul_7400BP	-0.000545	-1.028	18270	18482	388606
result:	Mbuti.DG	USA_SanNicolas_4900BP	Brazil_Laranjal_6700BP	Brazil_Moraes_5800BP	0.000385	0.586	8926	8849	201946
result:	Mbuti.DG	USA_SanNicolas_4900BP	Brazil_Laranjal_6700BP	Bahamas_Taino_1000BP	0.001143	2.175	27167	26513	572361
result:	Mbuti.DG	USA_SanNicolas_4900BP	Brazil_Laranjal_6700BP	Argentina-Chile_FuegoPatagonian_1000BP	0.001284	2.689	27367	26632	572548
result:	Mbuti.DG	USA_SanNicolas_4900BP	Brazil_Laranjal_6700BP	Belize_MayahakCabPek_9300BP	0.000958	1.506	13991	13707	296209
result:	Mbuti.DG	USA_SanNicolas_4900BP	Brazil_Laranjal_6700BP	Belize_SakiTzul_7400BP	-0.000342	-0.618	17584	17712	374314
result:	Mbuti.DG	USA_SanNicolas_4900BP	Brazil_Moraes_5800BP	Bahamas_Taino_1000BP	0.000401	0.601	13500	13384	289687
result:	Mbuti.DG	USA_SanNicolas_4900BP	Brazil_Moraes_5800BP	Argentina-Chile_FuegoPatagonian_1000BP	0.00031	0.513	13572	13482	289796
result:	Mbuti.DG	USA_SanNicolas_4900BP	Brazil_Moraes_5800BP	Belize_MayahakCabPek_9300BP	-4.6e-05	-0.055	7361	7368	159066
result:	Mbuti.DG	USA_SanNicolas_4900BP	Brazil_Moraes_5800BP	Belize_SakiTzul_7400BP	-0.000905	-1.281	9131	9309	196975
result:	Mbuti.DG	USA_SanNicolas_4900BP	Bahamas_Taino_1000BP	Argentina-Chile_FuegoPatagonian_1000BP	7.1e-05	0.148	52490	52412	1106327
result:	Mbuti.DG	USA_SanNicolas_4900BP	Bahamas_Taino_1000BP	Belize_MayahakCabPek_9300BP	-0.000506	-0.791	20451	20669	431190
result:	Mbuti.DG	USA_SanNicolas_4900BP	Bahamas_Taino_1000BP	Belize_SakiTzul_7400BP	-0.001207	-2.083	26508	27184	560054
result:	Mbuti.DG	USA_SanNicolas_4900BP	Argentina-Chile_FuegoPatagonian_1000BP	Belize_MayahakCabPek_9300BP	-0.000244	-0.44	20226	20331	431320
result:	Mbuti.DG	USA_SanNicolas_4900BP	Argentina-Chile_FuegoPatagonian_1000BP	Belize_SakiTzul_7400BP	-0.001312	-2.668	26525	27260	560260
result:	Mbuti.DG	USA_SanNicolas_4900BP	Belize_MayahakCabPek_9300BP	Belize_SakiTzul_7400BP	-0.001314	-2.038	13085	13471	293351
result:	Mbuti.DG	USA_SanNicolas_4900BP	Argentina_LagunaChica_6800BP	Chile_LosRieles_10900BP	0.000436	0.69	23818	23599	503357
result:	Mbuti.DG	USA_SanNicolas_4900BP	Peru_Cuncaicha_3300BP	Chile_LosRieles_10900BP	0.000389	0.561	30187	29937	642491
result:	Mbuti.DG	USA_SanNicolas_4900BP	Brazil_Laranjal_6700BP	Chile_LosRieles_10900BP	0.001024	1.64	23218	22715	491265
result:	Mbuti.DG	USA_SanNicolas_4900BP	Brazil_Moraes_5800BP	Chile_LosRieles_10900BP	0.000162	0.21	11749	11708	252598
result:	Mbuti.DG	USA_SanNicolas_4900BP	Peru_Lauricocha_8600BP	Chile_LosRieles_10900BP	0.000608	0.944	35255	34802	746281
result:	Mbuti.DG	USA_SanNicolas_4900BP	Peru_Lauricocha_3500BP	Chile_LosRieles_10900BP	-4.4e-05	-0.062	23077	23099	496389
result:	Mbuti.DG	USA_SanNicolas_4900BP	Peru_Lauricocha_5800BP	Chile_LosRieles_10900BP	0.000139	0.197	23973	23902	509187
result:	Mbuti.DG	USA_SanNicolas_4900BP	Argentina_ArroyoSeco2_7700BP	Chile_LosRieles_10900BP	0.000847	1.442	35314	34689	738383
result:	Mbuti.DG	USA_SanNicolas_4900BP	Peru_Laramate_900BP	Chile_LosRieles_10900BP	0.000195	0.347	35374	35227	753344
result:	Mbuti.DG	USA_SanNicolas_4900BP	Peru_LaGalgada_4100BP	Chile_LosRieles_10900BP	-0.000725	-1.11	33261	33779	714423
result:	Mbuti.DG	USA_SanNicolas_4900BP	Chile_PicaOcho_700BP	Chile_LosRieles_10900BP	-0.001075	-1.551	20392	20863	437660
result:	Mbuti.DG	USA_SanNicolas_4900BP	Chile_Conchali_700BP	Chile_LosRieles_10900BP	-1e-05	-0.017	34098	34105	723365
result:	Mbuti.DG	USA_SanNicolas_4900BP	Chile_LosRieles_5100BP	Chile_LosRieles_10900BP	-0.000398	-0.605	30101	30359	647828
result:	Mbuti.DG	USA_SanNicolas_4900BP	Belize_SakiTzul_7400BP	Chile_LosRieles_10900BP	0.000935	1.441	23372	22915	488309
result:	Mbuti.DG	USA_SanNicolas_4900BP	Belize_MayahakCabPek_9300BP	Chile_LosRieles_10900BP	-2.7e-05	-0.037	17831	17841	379338
result:	Mbuti.DG	USA_SanNicolas_4900BP	Brazil_LapaDoSanto_9600BP	Chile_LosRieles_10900BP	0.000731	1.315	36422	35859	769365
result:	Mbuti.DG	USA_SanNicolas_4900BP	Peru_Cuncaicha_9000BP	Chile_LosRieles_10900BP	0.000305	0.469	33154	32937	711005
result:	Mbuti.DG	USA_SanNicolas_4900BP	Peru_Cuncaicha_4200BP	Chile_LosRieles_10900BP	-0.000292	-0.433	32632	32838	703235
result:	Mbuti.DG	USA_SanNicolas_4900BP	Argentina-Chile_FuegoPatagonian_1000BP	Chile_LosRieles_10900BP	-0.000174	-0.291	37245	37381	784328
result:	Mbuti.DG	USA_SanNicolas_4900BP	Bahamas_Taino_1000BP	Chile_LosRieles_10900BP	8.6e-05	0.134	37528	37460	784039

## Sheet: f4_Test_Anzick1_Canada_Lucier
					f4_value	Z_score	BABA	ABBA	Num_SNPs	f4_standard_error
result:	Tsimshian.SG	USA_Anzick_12800BP	Canada_Lucier_4800BP-500BP	Alaska_USR1_11400BP	-0.002182	-2.745	39539	41431	866974	0.0007949
result:	Alaskan_Athabaskan	USA_Anzick_12800BP	Canada_Lucier_4800BP-500BP	Alaska_USR1_11400BP	-0.001745	-1.965	19840	20599	434929	0.000888041
result:	Canada_939_6000BP	USA_Anzick_12800BP	Canada_Lucier_4800BP-500BP	Alaska_USR1_11400BP	-0.001254	-1.38	13163	13530	292927	0.000908696
result:	Chipewyan.DG	USA_Anzick_12800BP	Canada_Lucier_4800BP-500BP	Alaska_USR1_11400BP	-0.000236	-0.31	38834	39034	848081	0.00076129
result:	Cree.DG	USA_Anzick_12800BP	Canada_Lucier_4800BP-500BP	Alaska_USR1_11400BP	-0.000146	-0.202	39704	39828	848101	0.000722772
result:	Belize_SakiTzul_7400BP	USA_Anzick_12800BP	Canada_Lucier_4800BP-500BP	Alaska_USR1_11400BP	0.000343	0.416	19784	19631	445104	0.000824519
result:	Mexico_Baja_unknown	USA_Anzick_12800BP	Canada_Lucier_4800BP-500BP	Alaska_USR1_11400BP	0.001171	0.755	2130	2075	47469	0.00155099
result:	Belize_MayahakCabPek_9300BP	USA_Anzick_12800BP	Canada_Lucier_4800BP-500BP	Alaska_USR1_11400BP	0.001008	1.044	15330	14985	342309	0.000965517
result:	Peru_Lauricocha_3500BP	USA_Anzick_12800BP	Canada_Lucier_4800BP-500BP	Alaska_USR1_11400BP	0.001052	1.219	21325	20815	484645	0.000863002
result:	Huichol.SG	USA_Anzick_12800BP	Canada_Lucier_4800BP-500BP	Alaska_USR1_11400BP	0.001118	1.338	39267	38297	867296	0.000835575
result:	Peru_LaGalgada_4100BP	USA_Anzick_12800BP	Canada_Lucier_4800BP-500BP	Alaska_USR1_11400BP	0.001196	1.451	31428	30583	705646	0.000824259
result:	USA_MainlandChumash_NC_1400BP	USA_Anzick_12800BP	Canada_Lucier_4800BP-500BP	Alaska_USR1_11400BP	0.001356	1.456	14240	13805	320860	0.000931319
result:	Karitiana.DG	USA_Anzick_12800BP	Canada_Lucier_4800BP-500BP	Alaska_USR1_11400BP	0.001106	1.474	38826	37867	867769	0.000750339
result:	Brazil_Laranjal_6700BP	USA_Anzick_12800BP	Canada_Lucier_4800BP-500BP	Alaska_USR1_11400BP	0.001243	1.484	20175	19610	454202	0.000837601
result:	Brazil_Jabuticabeira2_2000BP	USA_Anzick_12800BP	Canada_Lucier_4800BP-500BP	Alaska_USR1_11400BP	0.001726	1.538	5370	5167	117255	0.00112224
result:	Nahua.DG	USA_Anzick_12800BP	Canada_Lucier_4800BP-500BP	Alaska_USR1_11400BP	0.001225	1.679	38157	37118	848058	0.000729601
result:	Brazil_LapaDoSanto_9600BP	USA_Anzick_12800BP	Canada_Lucier_4800BP-500BP	Alaska_USR1_11400BP	0.001161	1.71	35486	34552	805317	0.000678947
result:	Peru_Cuncaicha_9000BP	USA_Anzick_12800BP	Canada_Lucier_4800BP-500BP	Alaska_USR1_11400BP	0.001445	1.712	30764	29761	694188	0.000844042
result:	USA_SanNicolas_4900BP	USA_Anzick_12800BP	Canada_Lucier_4800BP-500BP	Alaska_USR1_11400BP	0.001366	1.734	37923	36761	851169	0.000787774
result:	Pima.DG	USA_Anzick_12800BP	Canada_Lucier_4800BP-500BP	Alaska_USR1_11400BP	0.00135	1.76	38408	37263	848039	0.000767045
result:	USA_Kennewick_8800BP	USA_Anzick_12800BP	Canada_Lucier_4800BP-500BP	Alaska_USR1_11400BP	0.001501	1.76	22065	21339	484165	0.000852841
result:	USA_SanCruz_1000BP	USA_Anzick_12800BP	Canada_Lucier_4800BP-500BP	Alaska_USR1_11400BP	0.001399	1.765	36633	35484	821537	0.000792635
result:	Chile_LosRieles_10900BP	USA_Anzick_12800BP	Canada_Lucier_4800BP-500BP	Alaska_USR1_11400BP	0.001611	1.767	27407	26406	621456	0.000911715
result:	Surui.DG	USA_Anzick_12800BP	Canada_Lucier_4800BP-500BP	Alaska_USR1_11400BP	0.001323	1.769	37860	36738	848024	0.00074788
result:	Chile_LosRieles_5100BP	USA_Anzick_12800BP	Canada_Lucier_4800BP-500BP	Alaska_USR1_11400BP	0.001562	1.843	27179	26231	606863	0.000847531
result:	Peru_Lauricocha_8600BP	USA_Anzick_12800BP	Canada_Lucier_4800BP-500BP	Alaska_USR1_11400BP	0.00142	1.863	34529	33430	774015	0.000762211
result:	Bahamas_Taino_1000BP	USA_Anzick_12800BP	Canada_Lucier_4800BP-500BP	Alaska_USR1_11400BP	0.001516	1.869	38871	37556	867415	0.000811129
result:	Brazil_Moraes_5800BP	USA_Anzick_12800BP	Canada_Lucier_4800BP-500BP	Alaska_USR1_11400BP	0.001805	1.873	10113	9697	230461	0.000963695
result:	Mayan.SG	USA_Anzick_12800BP	Canada_Lucier_4800BP-500BP	Alaska_USR1_11400BP	0.001555	1.907	39729	38383	865941	0.000815417
result:	Yukpa.SG	USA_Anzick_12800BP	Canada_Lucier_4800BP-500BP	Alaska_USR1_11400BP	0.001562	1.919	38827	37472	867150	0.000813966
result:	USA_SanClemente-SantaCatalina_800BP	USA_Anzick_12800BP	Canada_Lucier_4800BP-500BP	Alaska_USR1_11400BP	0.001532	1.974	38840	37531	854202	0.000776089
result:	Peru_Lauricocha_5800BP	USA_Anzick_12800BP	Canada_Lucier_4800BP-500BP	Alaska_USR1_11400BP	0.001797	2.003	22505	21605	500747	0.000897154
result:	Chane.DG	USA_Anzick_12800BP	Canada_Lucier_4800BP-500BP	Alaska_USR1_11400BP	0.00164	2.058	37915	36526	846837	0.00079689
result:	Mixtec.DG	USA_Anzick_12800BP	Canada_Lucier_4800BP-500BP	Alaska_USR1_11400BP	0.001481	2.094	39186	37930	848045	0.000707259
result:	Zapotec.DG	USA_Anzick_12800BP	Canada_Lucier_4800BP-500BP	Alaska_USR1_11400BP	0.001563	2.125	38318	36993	848040	0.000735529
result:	Mixe.DG	USA_Anzick_12800BP	Canada_Lucier_4800BP-500BP	Alaska_USR1_11400BP	0.001493	2.13	38100	36834	848119	0.000700939
result:	Argentina-Chile_FuegoPatagonian_100BP	USA_Anzick_12800BP	Canada_Lucier_4800BP-500BP	Alaska_USR1_11400BP	0.001514	2.152	35066	33873	788120	0.000703532
result:	3500BP_Canadian_NativeAmerican.SG	USA_Anzick_12800BP	Canada_Lucier_4800BP-500BP	Alaska_USR1_11400BP	0.002605	2.174	4797	4528	103594	0.00119825
result:	Quechua.DG	USA_Anzick_12800BP	Canada_Lucier_4800BP-500BP	Alaska_USR1_11400BP	0.001701	2.275	38227	36784	848085	0.000747692
result:	Argentina-Chile_FuegoPatagonian_1000BP	USA_Anzick_12800BP	Canada_Lucier_4800BP-500BP	Alaska_USR1_11400BP	0.001692	2.355	38961	37492	867700	0.000718471
result:	Peru_Cuncaicha_3300BP	USA_Anzick_12800BP	Canada_Lucier_4800BP-500BP	Alaska_USR1_11400BP	0.001941	2.396	27163	25980	609731	0.0008101
result:	Argentina_ArroyoSeco2_7700BP	USA_Anzick_12800BP	Canada_Lucier_4800BP-500BP	Alaska_USR1_11400BP	0.001732	2.407	33390	32095	747111	0.000719568
result:	Argentina_Pampas_LagunaChica	USA_Anzick_12800BP	Canada_Lucier_4800BP-500BP	Alaska_USR1_11400BP	0.00191	2.429	19926	19069	448568	0.000786332
result:	Piapoco.DG	USA_Anzick_12800BP	Canada_Lucier_4800BP-500BP	Alaska_USR1_11400BP	0.001741	2.475	37968	36492	848014	0.000703434
result:	USA_SanNicolas_1400BP	USA_Anzick_12800BP	Canada_Lucier_4800BP-500BP	Alaska_USR1_11400BP	0.001803	2.496	38378	36850	847419	0.000722356
result:	Mexico_Pericues_500BP	USA_Anzick_12800BP	Canada_Lucier_4800BP-500BP	Alaska_USR1_11400BP	0.002228	2.528	11563	10984	260163	0.000881329
result:	Chile_Conchali_700BP	USA_Anzick_12800BP	Canada_Lucier_4800BP-500BP	Alaska_USR1_11400BP	0.001975	2.561	31767	30371	706470	0.000771183
result:	Aymara.SG	USA_Anzick_12800BP	Canada_Lucier_4800BP-500BP	Alaska_USR1_11400BP	0.002353	2.806	39514	37473	867288	0.00083856
result:	USA_MainlandChumash_1400BP	USA_Anzick_12800BP	Canada_Lucier_4800BP-500BP	Alaska_USR1_11400BP	0.002298	3.004	31858	30229	708797	0.00076498
result:	Peru_Laramate_900BP	USA_Anzick_12800BP	Canada_Lucier_4800BP-500BP	Alaska_USR1_11400BP	0.002202	3.06	34533	32849	764790	0.000719608
result:	Mayan.DG	USA_Anzick_12800BP	Canada_Lucier_4800BP-500BP	Alaska_USR1_11400BP	0.002251	3.088	38395	36487	847985	0.000728951
result:	Mexico_Pericues_unknown	USA_Anzick_12800BP	Canada_Lucier_4800BP-500BP	Alaska_USR1_11400BP	0.003055	3.11	9514	8870	210825	0.000982315
result:	Peru_Cuncaicha_4200BP	USA_Anzick_12800BP	Canada_Lucier_4800BP-500BP	Alaska_USR1_11400BP	0.002607	3.165	30656	28868	685777	0.000823697
result:	Chile_PicaOcho_700BP	USA_Anzick_12800BP	Canada_Lucier_4800BP-500BP	Alaska_USR1_11400BP	0.002754	3.246	18019	16929	395771	0.000848429
result:	USA_SanMiguel_700BP	USA_Anzick_12800BP	Canada_Lucier_4800BP-500BP	Alaska_USR1_11400BP	0.002879	3.619	33801	31646	748714	0.000795524
result:	Alaska_USR1_11400BP	USA_Anzick_12800BP	Canada_Lucier_4800BP-500BP	Han.DG	-0.005672	-8.279	39608	44530	867790	0.000685107
result:	Alaskan_Athabaskan	USA_Anzick_12800BP	Canada_Lucier_4800BP-500BP	Han.DG	-0.005215	-7.503	19690	21958	434927	0.000695055
result:	Tsimshian.SG	USA_Anzick_12800BP	Canada_Lucier_4800BP-500BP	Han.DG	-0.004043	-6.499	39970	43476	866971	0.000622096
result:	Cree.DG	USA_Anzick_12800BP	Canada_Lucier_4800BP-500BP	Han.DG	-0.002705	-4.818	39867	42162	848148	0.000561436
result:	Chipewyan.DG	USA_Anzick_12800BP	Canada_Lucier_4800BP-500BP	Han.DG	-0.002394	-4.175	38904	40934	848129	0.000573413
result:	Canada_939_6000BP	USA_Anzick_12800BP	Canada_Lucier_4800BP-500BP	Han.DG	-0.002763	-4.03	13272	14081	292922	0.000685608
result:	Mixtec.DG	USA_Anzick_12800BP	Canada_Lucier_4800BP-500BP	Han.DG	-0.0007	-1.269	39311	39905	848093	0.000551615
result:	USA_Kennewick_8800BP	USA_Anzick_12800BP	Canada_Lucier_4800BP-500BP	Han.DG	-0.000602	-0.904	22030	22322	484162	0.000665929
result:	Mayan.SG	USA_Anzick_12800BP	Canada_Lucier_4800BP-500BP	Han.DG	-0.000129	-0.21	40024	40136	865941	0.000614286
result:	Belize_SakiTzul_7400BP	USA_Anzick_12800BP	Canada_Lucier_4800BP-500BP	Han.DG	0.000461	0.757	20314	20109	445126	0.000608983
result:	Brazil_Laranjal_6700BP	USA_Anzick_12800BP	Canada_Lucier_4800BP-500BP	Han.DG	0.00047	0.768	20366	20152	454193	0.000611979
result:	Peru_Lauricocha_3500BP	USA_Anzick_12800BP	Canada_Lucier_4800BP-500BP	Han.DG	0.000511	0.778	21727	21479	484662	0.000656812
result:	Brazil_Jabuticabeira2_2000BP	USA_Anzick_12800BP	Canada_Lucier_4800BP-500BP	Han.DG	0.000886	1.084	5425	5321	117259	0.000817343
result:	Karitiana.DG	USA_Anzick_12800BP	Canada_Lucier_4800BP-500BP	Han.DG	0.000598	1.087	39366	38847	867816	0.000550138
result:	Huichol.SG	USA_Anzick_12800BP	Canada_Lucier_4800BP-500BP	Han.DG	0.000783	1.271	39998	39319	867297	0.00061605
result:	Mixe.DG	USA_Anzick_12800BP	Canada_Lucier_4800BP-500BP	Han.DG	0.000678	1.286	38607	38032	848167	0.000527216
result:	Zapotec.DG	USA_Anzick_12800BP	Canada_Lucier_4800BP-500BP	Han.DG	0.000717	1.319	38861	38253	848088	0.000543594
result:	Surui.DG	USA_Anzick_12800BP	Canada_Lucier_4800BP-500BP	Han.DG	0.000749	1.352	38464	37829	848071	0.000553994
result:	Peru_Cuncaicha_9000BP	USA_Anzick_12800BP	Canada_Lucier_4800BP-500BP	Han.DG	0.000892	1.352	31461	30841	694179	0.000659763
result:	Argentina-Chile_FuegoPatagonian_1000BP	USA_Anzick_12800BP	Canada_Lucier_4800BP-500BP	Han.DG	0.000752	1.401	39415	38763	867703	0.000536759
result:	Mexico_Baja_unknown	USA_Anzick_12800BP	Canada_Lucier_4800BP-500BP	Han.DG	0.001675	1.42	2162	2082	47467	0.00117958
result:	Mexico_Pericues_unknown	USA_Anzick_12800BP	Canada_Lucier_4800BP-500BP	Han.DG	0.001027	1.426	9598	9382	210814	0.000720196
result:	Brazil_LapaDoSanto_9600BP	USA_Anzick_12800BP	Canada_Lucier_4800BP-500BP	Han.DG	0.000729	1.438	36152	35565	805312	0.000506954
result:	Chane.DG	USA_Anzick_12800BP	Canada_Lucier_4800BP-500BP	Han.DG	0.000877	1.469	38485	37743	846883	0.000597005
result:	Pima.DG	USA_Anzick_12800BP	Canada_Lucier_4800BP-500BP	Han.DG	0.000827	1.472	39012	38310	848087	0.000561821
result:	Nahua.DG	USA_Anzick_12800BP	Canada_Lucier_4800BP-500BP	Han.DG	0.000833	1.558	38826	38120	848106	0.00053466
result:	Argentina_LagunaChica_6800BP	USA_Anzick_12800BP	Canada_Lucier_4800BP-500BP	Han.DG	0.000927	1.627	20130	19714	448589	0.00056976
result:	Piapoco.DG	USA_Anzick_12800BP	Canada_Lucier_4800BP-500BP	Han.DG	0.000884	1.631	38519	37769	848062	0.000541999
result:	Argentina-Chile_FuegoPatagonian_100BP	USA_Anzick_12800BP	Canada_Lucier_4800BP-500BP	Han.DG	0.000897	1.688	35596	34889	788116	0.000531398
result:	USA_SanClemente-SantaCatalina_800BP	USA_Anzick_12800BP	Canada_Lucier_4800BP-500BP	Han.DG	0.001004	1.765	39321	38464	854199	0.000568839
result:	Quechua.DG	USA_Anzick_12800BP	Canada_Lucier_4800BP-500BP	Han.DG	0.000968	1.773	38711	37889	848132	0.000545967
result:	Peru_LaGalgada_4100BP	USA_Anzick_12800BP	Canada_Lucier_4800BP-500BP	Han.DG	0.001131	1.791	32162	31364	705675	0.000631491
result:	USA_SanCruz_1000BP	USA_Anzick_12800BP	Canada_Lucier_4800BP-500BP	Han.DG	0.001074	1.797	37123	36240	821530	0.000597663
result:	Brazil_Moraes_5800BP	USA_Anzick_12800BP	Canada_Lucier_4800BP-500BP	Han.DG	0.001361	1.803	10362	10048	230460	0.000754853
result:	Chile_PicaOcho_700BP	USA_Anzick_12800BP	Canada_Lucier_4800BP-500BP	Han.DG	0.001177	1.819	18115	17650	395791	0.000647059
result:	Peru_Cuncaicha_3300BP	USA_Anzick_12800BP	Canada_Lucier_4800BP-500BP	Han.DG	0.001101	1.857	27527	26856	609719	0.000592892
result:	USA_MainlandChumash_NC_1400BP	USA_Anzick_12800BP	Canada_Lucier_4800BP-500BP	Han.DG	0.001282	1.863	14439	14028	320854	0.000688137
result:	Yukpa.SG	USA_Anzick_12800BP	Canada_Lucier_4800BP-500BP	Han.DG	0.001252	1.953	39505	38420	867150	0.000641065
result:	Belize_MayahakCabPek_9300BP	USA_Anzick_12800BP	Canada_Lucier_4800BP-500BP	Han.DG	0.001407	1.953	15638	15156	342325	0.00072043
result:	Argentina_ArroyoSeco2_7700BP	USA_Anzick_12800BP	Canada_Lucier_4800BP-500BP	Han.DG	0.001077	1.976	33820	33016	747150	0.00054504
result:	USA_SanFranciscoBay_300BP	USA_Anzick_12800BP	Canada_Lucier_4800BP-500BP	Han.DG	0.001428	1.997	11019	10678	238772	0.000715073
result:	USA_SanNicolas_4900BP	USA_Anzick_12800BP	Canada_Lucier_4800BP-500BP	Han.DG	0.001184	2.027	38485	37478	851167	0.000584114
result:	Chile_Conchali_700BP	USA_Anzick_12800BP	Canada_Lucier_4800BP-500BP	Han.DG	0.001197	2.118	32164	31318	706503	0.000565156
result:	3500BP_Canadian_NativeAmerican.SG	USA_Anzick_12800BP	Canada_Lucier_4800BP-500BP	Han.DG	0.001952	2.133	4900	4698	103592	0.000915143
result:	Mayan.DG	USA_Anzick_12800BP	Canada_Lucier_4800BP-500BP	Han.DG	0.001186	2.214	38915	37909	848032	0.000535682
result:	Bahamas_Taino_1000BP	USA_Anzick_12800BP	Canada_Lucier_4800BP-500BP	Han.DG	0.001365	2.249	39714	38530	867412	0.000606936
result:	Peru_Lauricocha_8600BP	USA_Anzick_12800BP	Canada_Lucier_4800BP-500BP	Han.DG	0.001365	2.311	35322	34266	774053	0.000590653
result:	USA_SanNicolas_1400BP	USA_Anzick_12800BP	Canada_Lucier_4800BP-500BP	Han.DG	0.001308	2.454	38858	37750	847414	0.000533007
result:	Mexico_Pericues_500BP	USA_Anzick_12800BP	Canada_Lucier_4800BP-500BP	Han.DG	0.001623	2.462	11695	11272	260151	0.00065922
result:	Peru_Lauricocha_5800BP	USA_Anzick_12800BP	Canada_Lucier_4800BP-500BP	Han.DG	0.001664	2.494	22910	22076	500766	0.000667201
result:	Peru_Cuncaicha_4200BP	USA_Anzick_12800BP	Canada_Lucier_4800BP-500BP	Han.DG	0.001589	2.564	30938	29849	685770	0.000619735
result:	Peru_Laramate_900BP	USA_Anzick_12800BP	Canada_Lucier_4800BP-500BP	Han.DG	0.001368	2.643	35003	33956	764833	0.000517594
result:	Chile_LosRieles_10900BP	USA_Anzick_12800BP	Canada_Lucier_4800BP-500BP	Han.DG	0.001733	2.652	28070	26993	621487	0.000653469
result:	Chile_LosRieles_5100BP	USA_Anzick_12800BP	Canada_Lucier_4800BP-500BP	Han.DG	0.001757	2.757	27807	26741	606890	0.000637287
result:	Aymara.SG	USA_Anzick_12800BP	Canada_Lucier_4800BP-500BP	Han.DG	0.001773	2.772	40026	38488	867287	0.00063961
result:	USA_SanMiguel_700BP	USA_Anzick_12800BP	Canada_Lucier_4800BP-500BP	Han.DG	0.001904	3.189	34150	32725	748702	0.000597052
result:	USA_MainlandChumash_1400BP	USA_Anzick_12800BP	Canada_Lucier_4800BP-500BP	Han.DG	0.001895	3.283	32371	31027	708787	0.000577216

## Sheet: USR1_pairs
Note: Samples recently admixed with European or East Asian or contaminated were removed for this analysis (Mixtec.DG, Tsimshian.SG, Cree.DG, Zapotec.DG, Mayan.SG, USA_Alaska_Athabaskan_100BP, Chipewyan.DG, Canada_MARC1492_400BP).
Note: These statistics show that Alaska_USR1_11400BP is an outgroup to all Native Americans in our dataset.
					f4_value	Z_score	BABA	ABBA	Num_SNPs
result:	Mbuti.DG	Alaska_USR1_11400BP	Canada_939_6000BP	Canada_Lucier_4800BP	1.2e-05	0.015	13489	13486	275332
result:	Mbuti.DG	Alaska_USR1_11400BP	Canada_939_6000BP	Canada_Lucier_500BP	-0.000848	-0.814	3630	3694	76407
result:	Mbuti.DG	Alaska_USR1_11400BP	Canada_939_6000BP	Mexico_Baja_unknown	0.002112	1.639	2564	2456	51112
result:	Mbuti.DG	Alaska_USR1_11400BP	Canada_939_6000BP	USA_SanFranciscoBay_300BP	0.001105	1.126	5477	5355	110318
result:	Mbuti.DG	Alaska_USR1_11400BP	Canada_939_6000BP	USA_Kennewick_8800BP	-0.001154	-1.38	10667	10918	217954
result:	Mbuti.DG	Alaska_USR1_11400BP	Canada_939_6000BP	Pima.DG	0.000996	1.542	18530	18159	372492
result:	Mbuti.DG	Alaska_USR1_11400BP	Canada_939_6000BP	Huichol.SG	0.000429	0.577	18872	18708	381705
result:	Mbuti.DG	Alaska_USR1_11400BP	Canada_939_6000BP	Belize_SakiTzul_7400BP	0.000893	1.118	9296	9128	187498
result:	Mbuti.DG	Alaska_USR1_11400BP	Canada_939_6000BP	Peru_Lauricocha_5800BP	0.000614	0.75	10566	10434	215279
result:	Mbuti.DG	Alaska_USR1_11400BP	Canada_939_6000BP	USA_SanClemente-SantaCatalina_800BP	0.00085	1.281	18508	18190	373937
result:	Mbuti.DG	Alaska_USR1_11400BP	Canada_939_6000BP	Brazil_Jabuticabeira2_2000BP	0.000616	0.483	2438	2409	48641
result:	Mbuti.DG	Alaska_USR1_11400BP	Canada_939_6000BP	Nahua.DG	0.000549	0.866	18562	18357	372495
result:	Mbuti.DG	Alaska_USR1_11400BP	Canada_939_6000BP	USA_SanNicolas_1400BP	0.000723	1.117	18300	18032	371571
result:	Mbuti.DG	Alaska_USR1_11400BP	Canada_939_6000BP	Belize_MayahakCabPek_9300BP	0.001231	1.317	7204	7024	146338
result:	Mbuti.DG	Alaska_USR1_11400BP	Canada_939_6000BP	Peru_Lauricocha_3500BP	0.000508	0.595	10049	9944	207183
result:	Mbuti.DG	Alaska_USR1_11400BP	Canada_939_6000BP	Peru_Lauricocha_8600BP	0.000878	1.229	16465	16171	334723
result:	Mbuti.DG	Alaska_USR1_11400BP	Canada_939_6000BP	Mexico_Pericues_500BP	-0.000528	-0.581	5317	5375	109871
result:	Mbuti.DG	Alaska_USR1_11400BP	Canada_939_6000BP	USA_MainlandChumash_1400BP	0.000599	0.855	15205	15021	307549
result:	Mbuti.DG	Alaska_USR1_11400BP	Canada_939_6000BP	Mixe.DG	0.000862	1.369	18501	18180	372534
result:	Mbuti.DG	Alaska_USR1_11400BP	Canada_939_6000BP	Bahamas_Taino_1000BP	0.001294	1.739	19123	18629	381698
result:	Mbuti.DG	Alaska_USR1_11400BP	Canada_939_6000BP	Quechua.DG	0.000463	0.73	18453	18281	372521
result:	Mbuti.DG	Alaska_USR1_11400BP	Canada_939_6000BP	USA_MainlandChumash_NC_1400BP	9e-06	0.009	6679	6678	137598
result:	Mbuti.DG	Alaska_USR1_11400BP	Canada_939_6000BP	Aymara.SG	0.000487	0.64	18973	18787	381707
result:	Mbuti.DG	Alaska_USR1_11400BP	Canada_939_6000BP	Chile_LosRieles_5100BP	0.000898	1.118	12561	12331	255596
result:	Mbuti.DG	Alaska_USR1_11400BP	Canada_939_6000BP	Brazil_Laranjal_6700BP	-6.3e-05	-0.084	9387	9399	192891
result:	Mbuti.DG	Alaska_USR1_11400BP	Canada_939_6000BP	Surui.DG	0.001393	2.007	18591	18072	372497
result:	Mbuti.DG	Alaska_USR1_11400BP	Canada_939_6000BP	Peru_LaGalgada_4100BP	0.0006	0.806	14824	14643	302853
result:	Mbuti.DG	Alaska_USR1_11400BP	Canada_939_6000BP	Mayan.DG	0.000471	0.754	18415	18240	372480
result:	Mbuti.DG	Alaska_USR1_11400BP	Canada_939_6000BP	USA_SanCruz_1000BP	0.000838	1.124	17835	17534	359057
result:	Mbuti.DG	Alaska_USR1_11400BP	Canada_939_6000BP	Argentina-Chile_FuegoPatagonian_100BP	0.000691	1.081	16650	16416	339736
result:	Mbuti.DG	Alaska_USR1_11400BP	Canada_939_6000BP	Chile_Conchali_700BP	0.000797	1.132	14784	14545	300541
result:	Mbuti.DG	Alaska_USR1_11400BP	Canada_939_6000BP	Peru_Laramate_900BP	0.000388	0.63	16148	16020	328916
result:	Mbuti.DG	Alaska_USR1_11400BP	Canada_939_6000BP	Karitiana.DG	0.00092	1.465	18994	18642	381871
result:	Mbuti.DG	Alaska_USR1_11400BP	Canada_939_6000BP	Peru_Cuncaicha_9000BP	0.00044	0.558	14504	14374	295350
result:	Mbuti.DG	Alaska_USR1_11400BP	Canada_939_6000BP	Yukpa.SG	0.001823	2.507	19104	18408	381651
result:	Mbuti.DG	Alaska_USR1_11400BP	Canada_939_6000BP	Mexico_Pericues_unknown	-0.000553	-0.547	4385	4435	91478
result:	Mbuti.DG	Alaska_USR1_11400BP	Canada_939_6000BP	Brazil_Moraes_5800BP	-0.000432	-0.412	4680	4723	98049
result:	Mbuti.DG	Alaska_USR1_11400BP	Canada_939_6000BP	Chane.DG	0.000831	1.216	18423	18114	371991
result:	Mbuti.DG	Alaska_USR1_11400BP	Canada_939_6000BP	Argentina_ArroyoSeco2_7700BP	0.000434	0.674	15893	15753	321969
result:	Mbuti.DG	Alaska_USR1_11400BP	Canada_939_6000BP	Piapoco.DG	0.000562	0.876	18453	18244	372480
result:	Mbuti.DG	Alaska_USR1_11400BP	Canada_939_6000BP	USA_SanMiguel_700BP	0.001011	1.354	15891	15563	325000
result:	Mbuti.DG	Alaska_USR1_11400BP	Canada_939_6000BP	Peru_Cuncaicha_3300BP	-0.000192	-0.246	12510	12559	256882
result:	Mbuti.DG	Alaska_USR1_11400BP	Canada_939_6000BP	Argentina_LagunaChica_6800BP	-0.00025	-0.326	8845	8891	182992
result:	Mbuti.DG	Alaska_USR1_11400BP	Canada_939_6000BP	Chile_PicaOcho_700BP	-0.000341	-0.407	7992	8048	163350
result:	Mbuti.DG	Alaska_USR1_11400BP	Canada_939_6000BP	USA_SanNicolas_4900BP	0.00081	1.18	18396	18094	373181
result:	Mbuti.DG	Alaska_USR1_11400BP	Canada_939_6000BP	Brazil_LapaDoSanto_9600BP	0.000412	0.672	17224	17080	349193
result:	Mbuti.DG	Alaska_USR1_11400BP	Canada_939_6000BP	Peru_Cuncaicha_4200BP	0.000315	0.433	14162	14071	290655
result:	Mbuti.DG	Alaska_USR1_11400BP	Canada_939_6000BP	USA_Anzick_12800BP	3e-06	0.003	18790	18789	378829
result:	Mbuti.DG	Alaska_USR1_11400BP	Canada_Lucier_4800BP	Canada_Lucier_500BP	0.000805	1.033	7613	7479	166429
result:	Mbuti.DG	Alaska_USR1_11400BP	Canada_Lucier_4800BP	Mexico_Baja_unknown	0.001591	1.704	5308	5132	110191
result:	Mbuti.DG	Alaska_USR1_11400BP	Canada_Lucier_4800BP	USA_SanFranciscoBay_300BP	0.000708	0.923	10818	10659	224711
result:	Mbuti.DG	Alaska_USR1_11400BP	Canada_Lucier_4800BP	USA_Kennewick_8800BP	-0.000619	-0.932	21654	21936	455689
result:	Mbuti.DG	Alaska_USR1_11400BP	Canada_Lucier_4800BP	Pima.DG	0.000876	1.567	38434	37737	796334
result:	Mbuti.DG	Alaska_USR1_11400BP	Canada_Lucier_4800BP	Huichol.SG	0.000735	1.186	39368	38769	814664
result:	Mbuti.DG	Alaska_USR1_11400BP	Canada_Lucier_4800BP	Belize_SakiTzul_7400BP	0.00104	1.578	20295	19862	416420
result:	Mbuti.DG	Alaska_USR1_11400BP	Canada_Lucier_4800BP	Peru_Lauricocha_5800BP	0.000822	1.223	22208	21822	468685
result:	Mbuti.DG	Alaska_USR1_11400BP	Canada_Lucier_4800BP	USA_SanClemente-SantaCatalina_800BP	0.000824	1.489	38545	37883	802139
result:	Mbuti.DG	Alaska_USR1_11400BP	Canada_Lucier_4800BP	Brazil_Jabuticabeira2_2000BP	-0.000711	-0.778	5182	5260	109731
result:	Mbuti.DG	Alaska_USR1_11400BP	Canada_Lucier_4800BP	Nahua.DG	0.000598	1.101	38397	37920	796353
result:	Mbuti.DG	Alaska_USR1_11400BP	Canada_Lucier_4800BP	USA_SanNicolas_1400BP	0.000701	1.353	38163	37605	796179
result:	Mbuti.DG	Alaska_USR1_11400BP	Canada_Lucier_4800BP	Belize_MayahakCabPek_9300BP	0.002177	2.967	15481	14784	320188
result:	Mbuti.DG	Alaska_USR1_11400BP	Canada_Lucier_4800BP	Peru_Lauricocha_3500BP	0.000871	1.283	21543	21148	453438
result:	Mbuti.DG	Alaska_USR1_11400BP	Canada_Lucier_4800BP	Peru_Lauricocha_8600BP	0.000628	1.083	34440	33985	724803
result:	Mbuti.DG	Alaska_USR1_11400BP	Canada_Lucier_4800BP	Mexico_Pericues_500BP	7.6e-05	0.106	11323	11305	243872
result:	Mbuti.DG	Alaska_USR1_11400BP	Canada_Lucier_4800BP	USA_MainlandChumash_1400BP	0.00094	1.687	31565	30939	665906
result:	Mbuti.DG	Alaska_USR1_11400BP	Canada_Lucier_4800BP	Mixe.DG	0.000449	0.864	38198	37841	796411
result:	Mbuti.DG	Alaska_USR1_11400BP	Canada_Lucier_4800BP	Bahamas_Taino_1000BP	0.001065	1.659	39379	38511	814753
result:	Mbuti.DG	Alaska_USR1_11400BP	Canada_Lucier_4800BP	Quechua.DG	0.000365	0.698	38199	37908	796379
result:	Mbuti.DG	Alaska_USR1_11400BP	Canada_Lucier_4800BP	USA_MainlandChumash_NC_1400BP	0.000738	0.985	14286	14064	301126
result:	Mbuti.DG	Alaska_USR1_11400BP	Canada_Lucier_4800BP	Aymara.SG	0.001022	1.662	38972	38139	814661
result:	Mbuti.DG	Alaska_USR1_11400BP	Canada_Lucier_4800BP	Chile_LosRieles_5100BP	0.001199	1.777	27161	26481	567282
result:	Mbuti.DG	Alaska_USR1_11400BP	Canada_Lucier_4800BP	Brazil_Laranjal_6700BP	0.000352	0.531	20248	20098	424900
result:	Mbuti.DG	Alaska_USR1_11400BP	Canada_Lucier_4800BP	Surui.DG	0.001205	2.115	38425	37465	796316
result:	Mbuti.DG	Alaska_USR1_11400BP	Canada_Lucier_4800BP	Peru_LaGalgada_4100BP	0.001197	1.872	31998	31207	660400
result:	Mbuti.DG	Alaska_USR1_11400BP	Canada_Lucier_4800BP	Mayan.DG	0.000201	0.379	37943	37783	796285
result:	Mbuti.DG	Alaska_USR1_11400BP	Canada_Lucier_4800BP	USA_SanCruz_1000BP	0.000935	1.543	37084	36362	771847
result:	Mbuti.DG	Alaska_USR1_11400BP	Canada_Lucier_4800BP	Argentina-Chile_FuegoPatagonian_100BP	0.000449	0.857	35210	34878	737626
result:	Mbuti.DG	Alaska_USR1_11400BP	Canada_Lucier_4800BP	Chile_Conchali_700BP	0.000543	0.925	31489	31130	660687
result:	Mbuti.DG	Alaska_USR1_11400BP	Canada_Lucier_4800BP	Peru_Laramate_900BP	0.000478	0.956	34062	33720	715699
result:	Mbuti.DG	Alaska_USR1_11400BP	Canada_Lucier_4800BP	Karitiana.DG	0.000927	1.649	39460	38705	815164
result:	Mbuti.DG	Alaska_USR1_11400BP	Canada_Lucier_4800BP	Peru_Cuncaicha_9000BP	-6e-06	-0.01	30980	30984	649422
result:	Mbuti.DG	Alaska_USR1_11400BP	Canada_Lucier_4800BP	Yukpa.SG	0.001332	2.141	39291	38206	814525
result:	Mbuti.DG	Alaska_USR1_11400BP	Canada_Lucier_4800BP	Mexico_Pericues_unknown	-0.000103	-0.127	9220	9241	198123
result:	Mbuti.DG	Alaska_USR1_11400BP	Canada_Lucier_4800BP	Brazil_Moraes_5800BP	0.000896	1.134	10157	9964	215723
result:	Mbuti.DG	Alaska_USR1_11400BP	Canada_Lucier_4800BP	Chane.DG	0.000496	0.834	38247	37852	795215
result:	Mbuti.DG	Alaska_USR1_11400BP	Canada_Lucier_4800BP	Argentina_ArroyoSeco2_7700BP	0.000381	0.689	33521	33255	699295
result:	Mbuti.DG	Alaska_USR1_11400BP	Canada_Lucier_4800BP	Piapoco.DG	0.000436	0.799	38174	37827	796309
result:	Mbuti.DG	Alaska_USR1_11400BP	Canada_Lucier_4800BP	USA_SanMiguel_700BP	0.000918	1.553	33239	32595	702829
result:	Mbuti.DG	Alaska_USR1_11400BP	Canada_Lucier_4800BP	Peru_Cuncaicha_3300BP	-4.2e-05	-0.063	26731	26755	570111
result:	Mbuti.DG	Alaska_USR1_11400BP	Canada_Lucier_4800BP	Argentina_LagunaChica_6800BP	-4.5e-05	-0.074	19685	19704	419170
result:	Mbuti.DG	Alaska_USR1_11400BP	Canada_Lucier_4800BP	Chile_PicaOcho_700BP	2e-05	0.029	17440	17433	370236
result:	Mbuti.DG	Alaska_USR1_11400BP	Canada_Lucier_4800BP	USA_SanNicolas_4900BP	0.000754	1.304	38453	37850	799648
result:	Mbuti.DG	Alaska_USR1_11400BP	Canada_Lucier_4800BP	Brazil_LapaDoSanto_9600BP	0.000264	0.507	36152	35953	754352
result:	Mbuti.DG	Alaska_USR1_11400BP	Canada_Lucier_4800BP	Peru_Cuncaicha_4200BP	0.000462	0.736	30247	29951	641307
result:	Mbuti.DG	Alaska_USR1_11400BP	Canada_Lucier_4800BP	USA_Anzick_12800BP	9.7e-05	0.143	39603	39524	809748
result:	Mbuti.DG	Alaska_USR1_11400BP	Canada_Lucier_500BP	Mexico_Baja_unknown	0.002558	1.682	1441	1362	30884
result:	Mbuti.DG	Alaska_USR1_11400BP	Canada_Lucier_500BP	USA_SanFranciscoBay_300BP	-0.000195	-0.163	2932	2944	62489
result:	Mbuti.DG	Alaska_USR1_11400BP	Canada_Lucier_500BP	USA_Kennewick_8800BP	-2.9e-05	-0.034	5976	5980	126434
result:	Mbuti.DG	Alaska_USR1_11400BP	Canada_Lucier_500BP	Pima.DG	0.000595	0.977	10387	10256	220098
result:	Mbuti.DG	Alaska_USR1_11400BP	Canada_Lucier_500BP	Huichol.SG	9.7e-05	0.128	10573	10552	224757
result:	Mbuti.DG	Alaska_USR1_11400BP	Canada_Lucier_500BP	Belize_SakiTzul_7400BP	0.000377	0.422	5478	5435	115767
result:	Mbuti.DG	Alaska_USR1_11400BP	Canada_Lucier_500BP	Peru_Lauricocha_5800BP	0.000764	0.886	6175	6075	130932
result:	Mbuti.DG	Alaska_USR1_11400BP	Canada_Lucier_500BP	USA_SanClemente-SantaCatalina_800BP	0.000209	0.307	10426	10379	221938
result:	Mbuti.DG	Alaska_USR1_11400BP	Canada_Lucier_500BP	Brazil_Jabuticabeira2_2000BP	0.002306	1.509	1500	1429	30691
result:	Mbuti.DG	Alaska_USR1_11400BP	Canada_Lucier_500BP	Nahua.DG	0.00051	0.849	10378	10266	220103
result:	Mbuti.DG	Alaska_USR1_11400BP	Canada_Lucier_500BP	USA_SanNicolas_1400BP	0.000707	1.127	10381	10226	220260
result:	Mbuti.DG	Alaska_USR1_11400BP	Canada_Lucier_500BP	Belize_MayahakCabPek_9300BP	0.00054	0.521	4224	4176	89704
result:	Mbuti.DG	Alaska_USR1_11400BP	Canada_Lucier_500BP	Peru_Lauricocha_3500BP	1.8e-05	0.019	5933	5931	126850
result:	Mbuti.DG	Alaska_USR1_11400BP	Canada_Lucier_500BP	Peru_Lauricocha_8600BP	0.000268	0.38	9457	9403	201554
result:	Mbuti.DG	Alaska_USR1_11400BP	Canada_Lucier_500BP	Mexico_Pericues_500BP	-0.000253	-0.237	3101	3118	67645
result:	Mbuti.DG	Alaska_USR1_11400BP	Canada_Lucier_500BP	USA_MainlandChumash_1400BP	0.000932	1.316	8655	8482	185644
result:	Mbuti.DG	Alaska_USR1_11400BP	Canada_Lucier_500BP	Mixe.DG	0.000284	0.474	10385	10322	220124
result:	Mbuti.DG	Alaska_USR1_11400BP	Canada_Lucier_500BP	Bahamas_Taino_1000BP	0.000211	0.279	10657	10610	224789
result:	Mbuti.DG	Alaska_USR1_11400BP	Canada_Lucier_500BP	Quechua.DG	0.000122	0.201	10312	10285	220114
result:	Mbuti.DG	Alaska_USR1_11400BP	Canada_Lucier_500BP	USA_MainlandChumash_NC_1400BP	0.000555	0.547	3879	3832	84111
result:	Mbuti.DG	Alaska_USR1_11400BP	Canada_Lucier_500BP	Aymara.SG	0.000778	1.058	10641	10466	224745
result:	Mbuti.DG	Alaska_USR1_11400BP	Canada_Lucier_500BP	Chile_LosRieles_5100BP	0.001162	1.36	7529	7345	157981
result:	Mbuti.DG	Alaska_USR1_11400BP	Canada_Lucier_500BP	Brazil_Laranjal_6700BP	-0.000336	-0.396	5561	5601	118174
result:	Mbuti.DG	Alaska_USR1_11400BP	Canada_Lucier_500BP	Surui.DG	0.000887	1.44	10392	10197	220100
result:	Mbuti.DG	Alaska_USR1_11400BP	Canada_Lucier_500BP	Peru_LaGalgada_4100BP	-0.000226	-0.304	8481	8523	183803
result:	Mbuti.DG	Alaska_USR1_11400BP	Canada_Lucier_500BP	Mayan.DG	7.5e-05	0.119	10394	10377	220084
result:	Mbuti.DG	Alaska_USR1_11400BP	Canada_Lucier_500BP	USA_SanCruz_1000BP	0.000623	0.832	10043	9910	213879
result:	Mbuti.DG	Alaska_USR1_11400BP	Canada_Lucier_500BP	Argentina-Chile_FuegoPatagonian_100BP	0.000475	0.726	9680	9584	204200
result:	Mbuti.DG	Alaska_USR1_11400BP	Canada_Lucier_500BP	Chile_Conchali_700BP	0.000542	0.766	8642	8542	183778
result:	Mbuti.DG	Alaska_USR1_11400BP	Canada_Lucier_500BP	Peru_Laramate_900BP	-5.9e-05	-0.095	9277	9289	198732
result:	Mbuti.DG	Alaska_USR1_11400BP	Canada_Lucier_500BP	Karitiana.DG	0.000695	1.147	10714	10558	224867
result:	Mbuti.DG	Alaska_USR1_11400BP	Canada_Lucier_500BP	Peru_Cuncaicha_9000BP	0.00051	0.621	8441	8349	180136
result:	Mbuti.DG	Alaska_USR1_11400BP	Canada_Lucier_500BP	Yukpa.SG	0.001258	1.751	10651	10368	224726
result:	Mbuti.DG	Alaska_USR1_11400BP	Canada_Lucier_500BP	Mexico_Pericues_unknown	4.5e-05	0.038	2574	2571	55990
result:	Mbuti.DG	Alaska_USR1_11400BP	Canada_Lucier_500BP	Brazil_Moraes_5800BP	-0.000184	-0.157	2799	2810	59957
result:	Mbuti.DG	Alaska_USR1_11400BP	Canada_Lucier_500BP	Chane.DG	-1.1e-05	-0.016	10276	10279	219802
result:	Mbuti.DG	Alaska_USR1_11400BP	Canada_Lucier_500BP	Argentina_ArroyoSeco2_7700BP	-0.000206	-0.302	9164	9204	194312
result:	Mbuti.DG	Alaska_USR1_11400BP	Canada_Lucier_500BP	Piapoco.DG	0.000324	0.502	10350	10279	220092
result:	Mbuti.DG	Alaska_USR1_11400BP	Canada_Lucier_500BP	USA_SanMiguel_700BP	0.000997	1.382	9194	8998	196416
result:	Mbuti.DG	Alaska_USR1_11400BP	Canada_Lucier_500BP	Peru_Cuncaicha_3300BP	-0.000415	-0.497	7454	7519	158605
result:	Mbuti.DG	Alaska_USR1_11400BP	Canada_Lucier_500BP	Argentina_LagunaChica_6800BP	-0.000232	-0.291	5417	5444	116587
result:	Mbuti.DG	Alaska_USR1_11400BP	Canada_Lucier_500BP	Chile_PicaOcho_700BP	0.000528	0.574	4824	4770	102552
result:	Mbuti.DG	Alaska_USR1_11400BP	Canada_Lucier_500BP	USA_SanNicolas_4900BP	0.000416	0.613	10398	10305	221110
result:	Mbuti.DG	Alaska_USR1_11400BP	Canada_Lucier_500BP	Brazil_LapaDoSanto_9600BP	5e-05	0.081	9952	9941	209070
result:	Mbuti.DG	Alaska_USR1_11400BP	Canada_Lucier_500BP	Peru_Cuncaicha_4200BP	2.7e-05	0.035	8335	8330	177913
result:	Mbuti.DG	Alaska_USR1_11400BP	Canada_Lucier_500BP	USA_Anzick_12800BP	0.000726	0.939	10810	10648	223534
result:	Mbuti.DG	Alaska_USR1_11400BP	Mexico_Baja_unknown	USA_SanFranciscoBay_300BP	-0.003007	-2.259	1889	2018	42796
result:	Mbuti.DG	Alaska_USR1_11400BP	Mexico_Baja_unknown	USA_Kennewick_8800BP	-0.002726	-2.688	3962	4197	86062
result:	Mbuti.DG	Alaska_USR1_11400BP	Mexico_Baja_unknown	Pima.DG	-0.000146	-0.228	6674	6696	146196
result:	Mbuti.DG	Alaska_USR1_11400BP	Mexico_Baja_unknown	Huichol.SG	-0.000906	-1.138	6783	6918	149502
result:	Mbuti.DG	Alaska_USR1_11400BP	Mexico_Baja_unknown	Belize_SakiTzul_7400BP	0.000332	0.334	3442	3418	73392
result:	Mbuti.DG	Alaska_USR1_11400BP	Mexico_Baja_unknown	Peru_Lauricocha_5800BP	1.9e-05	0.019	3918	3916	85207
result:	Mbuti.DG	Alaska_USR1_11400BP	Mexico_Baja_unknown	USA_SanClemente-SantaCatalina_800BP	-0.000716	-1.042	6645	6750	147270
result:	Mbuti.DG	Alaska_USR1_11400BP	Mexico_Baja_unknown	Brazil_Jabuticabeira2_2000BP	0.00073	0.387	927	913	19328
result:	Mbuti.DG	Alaska_USR1_11400BP	Mexico_Baja_unknown	Nahua.DG	-0.000529	-0.83	6791	6868	146197
result:	Mbuti.DG	Alaska_USR1_11400BP	Mexico_Baja_unknown	USA_SanNicolas_1400BP	-0.000604	-0.952	6599	6687	146611
result:	Mbuti.DG	Alaska_USR1_11400BP	Mexico_Baja_unknown	Belize_MayahakCabPek_9300BP	-0.000232	-0.208	2627	2640	57218
result:	Mbuti.DG	Alaska_USR1_11400BP	Mexico_Baja_unknown	Peru_Lauricocha_3500BP	2e-06	0.002	3783	3783	82201
result:	Mbuti.DG	Alaska_USR1_11400BP	Mexico_Baja_unknown	Peru_Lauricocha_8600BP	-0.000537	-0.696	6071	6142	132143
result:	Mbuti.DG	Alaska_USR1_11400BP	Mexico_Baja_unknown	Mexico_Pericues_500BP	-0.001812	-1.534	1918	1997	43535
result:	Mbuti.DG	Alaska_USR1_11400BP	Mexico_Baja_unknown	USA_MainlandChumash_1400BP	8.1e-05	0.104	5553	5543	123170
result:	Mbuti.DG	Alaska_USR1_11400BP	Mexico_Baja_unknown	Mixe.DG	-0.000694	-1.079	6750	6851	146206
result:	Mbuti.DG	Alaska_USR1_11400BP	Mexico_Baja_unknown	Bahamas_Taino_1000BP	-0.000548	-0.668	6952	7033	149507
result:	Mbuti.DG	Alaska_USR1_11400BP	Mexico_Baja_unknown	Quechua.DG	-0.000843	-1.297	6753	6876	146198
result:	Mbuti.DG	Alaska_USR1_11400BP	Mexico_Baja_unknown	USA_MainlandChumash_NC_1400BP	0.000504	0.42	2416	2389	54023
result:	Mbuti.DG	Alaska_USR1_11400BP	Mexico_Baja_unknown	Aymara.SG	-0.000253	-0.317	6921	6958	149518
result:	Mbuti.DG	Alaska_USR1_11400BP	Mexico_Baja_unknown	Chile_LosRieles_5100BP	0.000731	0.816	4657	4584	100708
result:	Mbuti.DG	Alaska_USR1_11400BP	Mexico_Baja_unknown	Brazil_Laranjal_6700BP	-0.002126	-2.245	3349	3510	75353
result:	Mbuti.DG	Alaska_USR1_11400BP	Mexico_Baja_unknown	Surui.DG	0.000126	0.178	6812	6794	146186
result:	Mbuti.DG	Alaska_USR1_11400BP	Mexico_Baja_unknown	Peru_LaGalgada_4100BP	0.000272	0.309	5533	5501	118795
result:	Mbuti.DG	Alaska_USR1_11400BP	Mexico_Baja_unknown	Mayan.DG	-0.000816	-1.245	6754	6873	146184
result:	Mbuti.DG	Alaska_USR1_11400BP	Mexico_Baja_unknown	USA_SanCruz_1000BP	-0.000614	-0.769	6496	6583	142148
result:	Mbuti.DG	Alaska_USR1_11400BP	Mexico_Baja_unknown	Argentina-Chile_FuegoPatagonian_100BP	-0.000285	-0.4	6187	6225	133446
result:	Mbuti.DG	Alaska_USR1_11400BP	Mexico_Baja_unknown	Chile_Conchali_700BP	-0.000178	-0.234	5486	5507	118326
result:	Mbuti.DG	Alaska_USR1_11400BP	Mexico_Baja_unknown	Peru_Laramate_900BP	-0.000581	-0.884	5933	6008	129263
result:	Mbuti.DG	Alaska_USR1_11400BP	Mexico_Baja_unknown	Karitiana.DG	-0.00038	-0.591	6926	6983	149561
result:	Mbuti.DG	Alaska_USR1_11400BP	Mexico_Baja_unknown	Peru_Cuncaicha_9000BP	-0.001007	-1.147	5308	5425	115923
result:	Mbuti.DG	Alaska_USR1_11400BP	Mexico_Baja_unknown	Yukpa.SG	-0.000157	-0.187	6952	6976	149489
result:	Mbuti.DG	Alaska_USR1_11400BP	Mexico_Baja_unknown	Mexico_Pericues_unknown	-9.2e-05	-0.069	1617	1620	37056
result:	Mbuti.DG	Alaska_USR1_11400BP	Mexico_Baja_unknown	Brazil_Moraes_5800BP	0.000706	0.5	1776	1749	38068
result:	Mbuti.DG	Alaska_USR1_11400BP	Mexico_Baja_unknown	Chane.DG	-0.000669	-0.886	6739	6836	146016
result:	Mbuti.DG	Alaska_USR1_11400BP	Mexico_Baja_unknown	Argentina_ArroyoSeco2_7700BP	-0.000858	-1.17	5844	5952	126700
result:	Mbuti.DG	Alaska_USR1_11400BP	Mexico_Baja_unknown	Piapoco.DG	-0.000549	-0.818	6767	6848	146191
result:	Mbuti.DG	Alaska_USR1_11400BP	Mexico_Baja_unknown	USA_SanMiguel_700BP	-0.001024	-1.241	5834	5967	129837
result:	Mbuti.DG	Alaska_USR1_11400BP	Mexico_Baja_unknown	Peru_Cuncaicha_3300BP	-0.000597	-0.658	4594	4655	101189
result:	Mbuti.DG	Alaska_USR1_11400BP	Mexico_Baja_unknown	Argentina_LagunaChica_6800BP	-0.000702	-0.718	3295	3346	71821
result:	Mbuti.DG	Alaska_USR1_11400BP	Mexico_Baja_unknown	Chile_PicaOcho_700BP	-0.001679	-1.669	2856	2963	63798
result:	Mbuti.DG	Alaska_USR1_11400BP	Mexico_Baja_unknown	USA_SanNicolas_4900BP	-0.001194	-1.551	6754	6929	147016
result:	Mbuti.DG	Alaska_USR1_11400BP	Mexico_Baja_unknown	Brazil_LapaDoSanto_9600BP	-0.000787	-1.165	6365	6473	137255
result:	Mbuti.DG	Alaska_USR1_11400BP	Mexico_Baja_unknown	Peru_Cuncaicha_4200BP	-0.000943	-1.078	5198	5306	114221
result:	Mbuti.DG	Alaska_USR1_11400BP	Mexico_Baja_unknown	USA_Anzick_12800BP	-0.001918	-2.185	6919	7204	148406
result:	Mbuti.DG	Alaska_USR1_11400BP	USA_SanFranciscoBay_300BP	USA_Kennewick_8800BP	-0.001511	-1.841	8600	8875	182139
result:	Mbuti.DG	Alaska_USR1_11400BP	USA_SanFranciscoBay_300BP	Pima.DG	0.000254	0.405	14348	14270	304297
result:	Mbuti.DG	Alaska_USR1_11400BP	USA_SanFranciscoBay_300BP	Huichol.SG	0.000324	0.448	14688	14586	311879
result:	Mbuti.DG	Alaska_USR1_11400BP	USA_SanFranciscoBay_300BP	Belize_SakiTzul_7400BP	-0.000314	-0.378	6865	6911	145345
result:	Mbuti.DG	Alaska_USR1_11400BP	USA_SanFranciscoBay_300BP	Peru_Lauricocha_5800BP	-0.00088	-1.065	7862	8013	171357
result:	Mbuti.DG	Alaska_USR1_11400BP	USA_SanFranciscoBay_300BP	USA_SanClemente-SantaCatalina_800BP	0.000419	0.654	14324	14197	305027
result:	Mbuti.DG	Alaska_USR1_11400BP	USA_SanFranciscoBay_300BP	Brazil_Jabuticabeira2_2000BP	-0.002611	-1.903	1781	1879	37747
result:	Mbuti.DG	Alaska_USR1_11400BP	USA_SanFranciscoBay_300BP	Nahua.DG	9.2e-05	0.153	14353	14325	304313
result:	Mbuti.DG	Alaska_USR1_11400BP	USA_SanFranciscoBay_300BP	USA_SanNicolas_1400BP	0.000147	0.241	14241	14197	303951
result:	Mbuti.DG	Alaska_USR1_11400BP	USA_SanFranciscoBay_300BP	Belize_MayahakCabPek_9300BP	0.001452	1.486	5462	5295	115079
result:	Mbuti.DG	Alaska_USR1_11400BP	USA_SanFranciscoBay_300BP	Peru_Lauricocha_3500BP	-0.000343	-0.396	7545	7602	164242
result:	Mbuti.DG	Alaska_USR1_11400BP	USA_SanFranciscoBay_300BP	Peru_Lauricocha_8600BP	-0.000493	-0.706	12485	12618	269610
result:	Mbuti.DG	Alaska_USR1_11400BP	USA_SanFranciscoBay_300BP	Mexico_Pericues_500BP	-0.002374	-2.431	3854	4058	86251
result:	Mbuti.DG	Alaska_USR1_11400BP	USA_SanFranciscoBay_300BP	USA_MainlandChumash_1400BP	1.9e-05	0.027	11660	11655	251166
result:	Mbuti.DG	Alaska_USR1_11400BP	USA_SanFranciscoBay_300BP	Mixe.DG	0.000115	0.194	14327	14291	304329
result:	Mbuti.DG	Alaska_USR1_11400BP	USA_SanFranciscoBay_300BP	Bahamas_Taino_1000BP	0.000618	0.84	14634	14441	311864
result:	Mbuti.DG	Alaska_USR1_11400BP	USA_SanFranciscoBay_300BP	Quechua.DG	-0.000391	-0.666	14178	14297	304323
result:	Mbuti.DG	Alaska_USR1_11400BP	USA_SanFranciscoBay_300BP	USA_MainlandChumash_NC_1400BP	-0.000374	-0.398	5036	5077	110705
result:	Mbuti.DG	Alaska_USR1_11400BP	USA_SanFranciscoBay_300BP	Aymara.SG	0.000286	0.385	14601	14512	311901
result:	Mbuti.DG	Alaska_USR1_11400BP	USA_SanFranciscoBay_300BP	Chile_LosRieles_5100BP	2.6e-05	0.032	9304	9299	199770
result:	Mbuti.DG	Alaska_USR1_11400BP	USA_SanFranciscoBay_300BP	Brazil_Laranjal_6700BP	-0.001384	-1.724	6887	7096	150893
result:	Mbuti.DG	Alaska_USR1_11400BP	USA_SanFranciscoBay_300BP	Surui.DG	0.000625	0.936	14290	14100	304299
result:	Mbuti.DG	Alaska_USR1_11400BP	USA_SanFranciscoBay_300BP	Peru_LaGalgada_4100BP	-0.000155	-0.204	11225	11262	241111
result:	Mbuti.DG	Alaska_USR1_11400BP	USA_SanFranciscoBay_300BP	Mayan.DG	-0.00025	-0.405	14262	14338	304277
result:	Mbuti.DG	Alaska_USR1_11400BP	USA_SanFranciscoBay_300BP	USA_SanCruz_1000BP	0.0003	0.402	13582	13494	293230
result:	Mbuti.DG	Alaska_USR1_11400BP	USA_SanFranciscoBay_300BP	Argentina-Chile_FuegoPatagonian_100BP	-0.000864	-1.365	12556	12791	272276
result:	Mbuti.DG	Alaska_USR1_11400BP	USA_SanFranciscoBay_300BP	Chile_Conchali_700BP	-0.000452	-0.648	10903	11010	237112
result:	Mbuti.DG	Alaska_USR1_11400BP	USA_SanFranciscoBay_300BP	Peru_Laramate_900BP	-0.00089	-1.473	12077	12310	262296
result:	Mbuti.DG	Alaska_USR1_11400BP	USA_SanFranciscoBay_300BP	Karitiana.DG	0.000295	0.472	14774	14683	311997
result:	Mbuti.DG	Alaska_USR1_11400BP	USA_SanFranciscoBay_300BP	Peru_Cuncaicha_9000BP	-0.000181	-0.235	10662	10704	232770
result:	Mbuti.DG	Alaska_USR1_11400BP	USA_SanFranciscoBay_300BP	Yukpa.SG	0.000928	1.237	14551	14262	311874
result:	Mbuti.DG	Alaska_USR1_11400BP	USA_SanFranciscoBay_300BP	Mexico_Pericues_unknown	-0.000684	-0.62	3474	3525	74481
result:	Mbuti.DG	Alaska_USR1_11400BP	USA_SanFranciscoBay_300BP	Brazil_Moraes_5800BP	-0.002018	-1.815	3464	3619	76973
result:	Mbuti.DG	Alaska_USR1_11400BP	USA_SanFranciscoBay_300BP	Chane.DG	0.000126	0.179	14174	14135	303895
result:	Mbuti.DG	Alaska_USR1_11400BP	USA_SanFranciscoBay_300BP	Argentina_ArroyoSeco2_7700BP	-0.000747	-1.114	11901	12093	257578
result:	Mbuti.DG	Alaska_USR1_11400BP	USA_SanFranciscoBay_300BP	Piapoco.DG	-0.000353	-0.558	14218	14326	304293
result:	Mbuti.DG	Alaska_USR1_11400BP	USA_SanFranciscoBay_300BP	USA_SanMiguel_700BP	-6.1e-05	-0.085	12029	12045	264479
result:	Mbuti.DG	Alaska_USR1_11400BP	USA_SanFranciscoBay_300BP	Peru_Cuncaicha_3300BP	-0.000602	-0.755	9212	9333	200503
result:	Mbuti.DG	Alaska_USR1_11400BP	USA_SanFranciscoBay_300BP	Argentina_LagunaChica_6800BP	-0.001845	-2.285	6234	6488	137504
result:	Mbuti.DG	Alaska_USR1_11400BP	USA_SanFranciscoBay_300BP	Chile_PicaOcho_700BP	-0.002486	-2.798	5572	5880	123571
result:	Mbuti.DG	Alaska_USR1_11400BP	USA_SanFranciscoBay_300BP	USA_SanNicolas_4900BP	3.2e-05	0.047	14237	14228	305131
result:	Mbuti.DG	Alaska_USR1_11400BP	USA_SanFranciscoBay_300BP	Brazil_LapaDoSanto_9600BP	-0.00039	-0.625	13115	13225	281130
result:	Mbuti.DG	Alaska_USR1_11400BP	USA_SanFranciscoBay_300BP	Peru_Cuncaicha_4200BP	-0.000763	-0.982	10640	10814	228279
result:	Mbuti.DG	Alaska_USR1_11400BP	USA_SanFranciscoBay_300BP	USA_Anzick_12800BP	-0.00064	-0.8	14803	15001	308901
result:	Mbuti.DG	Alaska_USR1_11400BP	USA_Kennewick_8800BP	Pima.DG	0.002087	3.468	30170	28886	614677	(Note: The significant statistics with USA_Kennewick_8800BP are likely either due to additional East Asian ancestry in this individual and/or additional damage in this sample that gets attracted to the outgroup Mbuti.DG)
result:	Mbuti.DG	Alaska_USR1_11400BP	USA_Kennewick_8800BP	Huichol.SG	0.001672	2.53	30931	29875	631502
result:	Mbuti.DG	Alaska_USR1_11400BP	USA_Kennewick_8800BP	Belize_SakiTzul_7400BP	0.002146	2.981	14775	14129	300929
result:	Mbuti.DG	Alaska_USR1_11400BP	USA_Kennewick_8800BP	Peru_Lauricocha_5800BP	0.002285	3.302	16720	15926	347444
result:	Mbuti.DG	Alaska_USR1_11400BP	USA_Kennewick_8800BP	USA_SanClemente-SantaCatalina_800BP	0.001976	3.218	30219	28999	617687
result:	Mbuti.DG	Alaska_USR1_11400BP	USA_Kennewick_8800BP	Brazil_Jabuticabeira2_2000BP	0.001007	0.953	3856	3777	77942
result:	Mbuti.DG	Alaska_USR1_11400BP	USA_Kennewick_8800BP	Nahua.DG	0.001785	3.091	30285	29187	614702
result:	Mbuti.DG	Alaska_USR1_11400BP	USA_Kennewick_8800BP	USA_SanNicolas_1400BP	0.001674	2.933	30034	29004	615321
result:	Mbuti.DG	Alaska_USR1_11400BP	USA_Kennewick_8800BP	Belize_MayahakCabPek_9300BP	0.002205	2.753	11502	10979	236776
result:	Mbuti.DG	Alaska_USR1_11400BP	USA_Kennewick_8800BP	Peru_Lauricocha_3500BP	0.001216	1.747	15825	15418	334618
result:	Mbuti.DG	Alaska_USR1_11400BP	USA_Kennewick_8800BP	Peru_Lauricocha_8600BP	0.001569	2.456	26280	25424	546045
result:	Mbuti.DG	Alaska_USR1_11400BP	USA_Kennewick_8800BP	Mexico_Pericues_500BP	0.000534	0.661	8411	8316	178072
result:	Mbuti.DG	Alaska_USR1_11400BP	USA_Kennewick_8800BP	USA_MainlandChumash_1400BP	0.001721	2.77	24482	23608	507810
result:	Mbuti.DG	Alaska_USR1_11400BP	USA_Kennewick_8800BP	Mixe.DG	0.001548	2.865	29942	28990	614736
result:	Mbuti.DG	Alaska_USR1_11400BP	USA_Kennewick_8800BP	Bahamas_Taino_1000BP	0.002354	3.615	31122	29636	631470
result:	Mbuti.DG	Alaska_USR1_11400BP	USA_Kennewick_8800BP	Quechua.DG	0.001558	2.75	30073	29115	614708
result:	Mbuti.DG	Alaska_USR1_11400BP	USA_Kennewick_8800BP	USA_MainlandChumash_NC_1400BP	0.001467	1.764	10877	10546	225735
result:	Mbuti.DG	Alaska_USR1_11400BP	USA_Kennewick_8800BP	Aymara.SG	0.001912	3.012	30804	29596	631549
result:	Mbuti.DG	Alaska_USR1_11400BP	USA_Kennewick_8800BP	Chile_LosRieles_5100BP	0.00181	2.552	19924	19181	410649
result:	Mbuti.DG	Alaska_USR1_11400BP	USA_Kennewick_8800BP	Brazil_Laranjal_6700BP	0.000707	1.07	14916	14696	311798
result:	Mbuti.DG	Alaska_USR1_11400BP	USA_Kennewick_8800BP	Surui.DG	0.002402	3.984	30104	28628	614659
result:	Mbuti.DG	Alaska_USR1_11400BP	USA_Kennewick_8800BP	Peru_LaGalgada_4100BP	0.001867	2.708	23927	23010	491428
result:	Mbuti.DG	Alaska_USR1_11400BP	USA_Kennewick_8800BP	Mayan.DG	0.001439	2.491	30025	29141	614649
result:	Mbuti.DG	Alaska_USR1_11400BP	USA_Kennewick_8800BP	USA_SanCruz_1000BP	0.001748	2.635	28521	27482	594158
result:	Mbuti.DG	Alaska_USR1_11400BP	USA_Kennewick_8800BP	Argentina-Chile_FuegoPatagonian_100BP	0.001282	2.299	26637	25926	554768
result:	Mbuti.DG	Alaska_USR1_11400BP	USA_Kennewick_8800BP	Chile_Conchali_700BP	0.001259	2.062	23428	22817	485317
result:	Mbuti.DG	Alaska_USR1_11400BP	USA_Kennewick_8800BP	Peru_Laramate_900BP	0.001667	3.018	25903	25012	534199
result:	Mbuti.DG	Alaska_USR1_11400BP	USA_Kennewick_8800BP	Karitiana.DG	0.001859	3.172	30882	29708	631827
result:	Mbuti.DG	Alaska_USR1_11400BP	USA_Kennewick_8800BP	Peru_Cuncaicha_9000BP	0.001557	2.076	23156	22414	476906
result:	Mbuti.DG	Alaska_USR1_11400BP	USA_Kennewick_8800BP	Yukpa.SG	0.002114	3.141	30952	29617	631439
result:	Mbuti.DG	Alaska_USR1_11400BP	USA_Kennewick_8800BP	Mexico_Pericues_unknown	0.001566	1.768	7281	7045	150404
result:	Mbuti.DG	Alaska_USR1_11400BP	USA_Kennewick_8800BP	Brazil_Moraes_5800BP	0.001564	1.812	7589	7340	159433
result:	Mbuti.DG	Alaska_USR1_11400BP	USA_Kennewick_8800BP	Chane.DG	0.001793	2.772	30067	28966	613832
result:	Mbuti.DG	Alaska_USR1_11400BP	USA_Kennewick_8800BP	Argentina_ArroyoSeco2_7700BP	0.001754	2.916	25377	24458	524114
result:	Mbuti.DG	Alaska_USR1_11400BP	USA_Kennewick_8800BP	Piapoco.DG	0.00161	2.729	29914	28924	614661
result:	Mbuti.DG	Alaska_USR1_11400BP	USA_Kennewick_8800BP	USA_SanMiguel_700BP	0.001864	2.877	25636	24637	535720
result:	Mbuti.DG	Alaska_USR1_11400BP	USA_Kennewick_8800BP	Peru_Cuncaicha_3300BP	0.000833	1.221	19450	19107	411285
result:	Mbuti.DG	Alaska_USR1_11400BP	USA_Kennewick_8800BP	Argentina_LagunaChica_6800BP	0.00048	0.717	13546	13408	286451
result:	Mbuti.DG	Alaska_USR1_11400BP	USA_Kennewick_8800BP	Chile_PicaOcho_700BP	0.000654	0.847	12531	12360	261890
result:	Mbuti.DG	Alaska_USR1_11400BP	USA_Kennewick_8800BP	USA_SanNicolas_4900BP	0.00183	3.011	30018	28888	617869
result:	Mbuti.DG	Alaska_USR1_11400BP	USA_Kennewick_8800BP	Brazil_LapaDoSanto_9600BP	0.00139	2.464	27784	26989	571740
result:	Mbuti.DG	Alaska_USR1_11400BP	USA_Kennewick_8800BP	Peru_Cuncaicha_4200BP	0.001644	2.472	22576	21805	468949
result:	Mbuti.DG	Alaska_USR1_11400BP	USA_Kennewick_8800BP	USA_Anzick_12800BP	0.001482	2.168	30854	29926	625910
result:	Mbuti.DG	Alaska_USR1_11400BP	Pima.DG	Huichol.SG	-0.000123	-0.224	51328	51464	1105923
result:	Mbuti.DG	Alaska_USR1_11400BP	Pima.DG	Belize_SakiTzul_7400BP	0.000102	0.183	26575	26518	562094
result:	Mbuti.DG	Alaska_USR1_11400BP	Pima.DG	Peru_Lauricocha_5800BP	0.00038	0.664	29616	29375	634020
result:	Mbuti.DG	Alaska_USR1_11400BP	Pima.DG	USA_SanClemente-SantaCatalina_800BP	-7.1e-05	-0.16	50759	50836	1085129
result:	Mbuti.DG	Alaska_USR1_11400BP	Pima.DG	Brazil_Jabuticabeira2_2000BP	-0.001644	-2.464	6930	7172	147209
result:	Mbuti.DG	Alaska_USR1_11400BP	Pima.DG	Nahua.DG	-0.000255	-0.604	52046	52328	1106666
result:	Mbuti.DG	Alaska_USR1_11400BP	Pima.DG	USA_SanNicolas_1400BP	-1.7e-05	-0.044	50286	50304	1075574
result:	Mbuti.DG	Alaska_USR1_11400BP	Pima.DG	Belize_MayahakCabPek_9300BP	0.00093	1.523	20521	20119	432048
result:	Mbuti.DG	Alaska_USR1_11400BP	Pima.DG	Peru_Lauricocha_3500BP	9.6e-05	0.162	28489	28430	613127
result:	Mbuti.DG	Alaska_USR1_11400BP	Pima.DG	Peru_Lauricocha_8600BP	-4.7e-05	-0.1	46087	46134	983148
result:	Mbuti.DG	Alaska_USR1_11400BP	Pima.DG	Mexico_Pericues_500BP	-0.000821	-1.449	14750	15019	327771
result:	Mbuti.DG	Alaska_USR1_11400BP	Pima.DG	USA_MainlandChumash_1400BP	7.5e-05	0.163	41271	41204	891949
result:	Mbuti.DG	Alaska_USR1_11400BP	Pima.DG	Mixe.DG	-0.000311	-0.722	51785	52129	1106730
result:	Mbuti.DG	Alaska_USR1_11400BP	Pima.DG	Bahamas_Taino_1000BP	0.000276	0.524	52090	51784	1105861
result:	Mbuti.DG	Alaska_USR1_11400BP	Pima.DG	Quechua.DG	-0.000382	-0.9	52182	52606	1106687
result:	Mbuti.DG	Alaska_USR1_11400BP	Pima.DG	USA_MainlandChumash_NC_1400BP	5.1e-05	0.086	18681	18661	406112
result:	Mbuti.DG	Alaska_USR1_11400BP	Pima.DG	Aymara.SG	0.000111	0.212	52233	52110	1105906
result:	Mbuti.DG	Alaska_USR1_11400BP	Pima.DG	Chile_LosRieles_5100BP	0.000579	1.03	36385	35940	768588
result:	Mbuti.DG	Alaska_USR1_11400BP	Pima.DG	Brazil_Laranjal_6700BP	-0.000498	-0.937	26874	27160	574324
result:	Mbuti.DG	Alaska_USR1_11400BP	Pima.DG	Surui.DG	0.000438	0.918	52267	51782	1106614
result:	Mbuti.DG	Alaska_USR1_11400BP	Pima.DG	Peru_LaGalgada_4100BP	0.000241	0.418	42279	42064	894655
result:	Mbuti.DG	Alaska_USR1_11400BP	Pima.DG	Mayan.DG	-0.000559	-1.309	51765	52383	1106555
result:	Mbuti.DG	Alaska_USR1_11400BP	Pima.DG	USA_SanCruz_1000BP	0.000228	0.416	48396	48159	1039943
result:	Mbuti.DG	Alaska_USR1_11400BP	Pima.DG	Argentina-Chile_FuegoPatagonian_100BP	-0.000345	-0.82	46767	47112	999938
result:	Mbuti.DG	Alaska_USR1_11400BP	Pima.DG	Chile_Conchali_700BP	-0.000138	-0.297	41976	42099	895460
result:	Mbuti.DG	Alaska_USR1_11400BP	Pima.DG	Peru_Laramate_900BP	-0.000249	-0.61	45313	45554	970305
result:	Mbuti.DG	Alaska_USR1_11400BP	Pima.DG	Karitiana.DG	6.2e-05	0.144	51992	51923	1106774
result:	Mbuti.DG	Alaska_USR1_11400BP	Pima.DG	Peru_Cuncaicha_9000BP	-0.000594	-1.021	40993	41516	880519
result:	Mbuti.DG	Alaska_USR1_11400BP	Pima.DG	Yukpa.SG	0.000533	0.992	51693	51103	1105721
result:	Mbuti.DG	Alaska_USR1_11400BP	Pima.DG	Mexico_Pericues_unknown	-0.000646	-1.03	12030	12200	262933
result:	Mbuti.DG	Alaska_USR1_11400BP	Pima.DG	Brazil_Moraes_5800BP	-0.000296	-0.476	13530	13616	290355
result:	Mbuti.DG	Alaska_USR1_11400BP	Pima.DG	Chane.DG	-0.000102	-0.205	51931	52044	1105066
result:	Mbuti.DG	Alaska_USR1_11400BP	Pima.DG	Argentina_ArroyoSeco2_7700BP	-0.000293	-0.659	44729	45006	948131
result:	Mbuti.DG	Alaska_USR1_11400BP	Pima.DG	Piapoco.DG	-0.000364	-0.859	51696	52098	1106602
result:	Mbuti.DG	Alaska_USR1_11400BP	Pima.DG	USA_SanMiguel_700BP	0.000123	0.23	43502	43386	943618
result:	Mbuti.DG	Alaska_USR1_11400BP	Pima.DG	Peru_Cuncaicha_3300BP	-0.000904	-1.646	35726	36425	773271
result:	Mbuti.DG	Alaska_USR1_11400BP	Pima.DG	Argentina_LagunaChica_6800BP	-0.000808	-1.604	26298	26757	567508
result:	Mbuti.DG	Alaska_USR1_11400BP	Pima.DG	Chile_PicaOcho_700BP	-0.000598	-1.09	23160	23459	499249
result:	Mbuti.DG	Alaska_USR1_11400BP	Pima.DG	USA_SanNicolas_4900BP	2e-05	0.04	50961	50940	1080710
result:	Mbuti.DG	Alaska_USR1_11400BP	Pima.DG	Brazil_LapaDoSanto_9600BP	-0.000512	-1.296	48085	48609	1022977
result:	Mbuti.DG	Alaska_USR1_11400BP	Pima.DG	Peru_Cuncaicha_4200BP	-0.000517	-0.951	40333	40782	869138
result:	Mbuti.DG	Alaska_USR1_11400BP	Pima.DG	USA_Anzick_12800BP	-0.000731	-1.182	52730	53533	1098959
result:	Mbuti.DG	Alaska_USR1_11400BP	Huichol.SG	Belize_SakiTzul_7400BP	9.7e-05	0.157	27034	26978	572820
result:	Mbuti.DG	Alaska_USR1_11400BP	Huichol.SG	Peru_Lauricocha_5800BP	0.000252	0.39	30001	29839	645412
result:	Mbuti.DG	Alaska_USR1_11400BP	Huichol.SG	USA_SanClemente-SantaCatalina_800BP	-2.6e-05	-0.049	52006	52034	1110231
result:	Mbuti.DG	Alaska_USR1_11400BP	Huichol.SG	Brazil_Jabuticabeira2_2000BP	-0.001911	-2.308	6981	7267	149815
result:	Mbuti.DG	Alaska_USR1_11400BP	Huichol.SG	Nahua.DG	-0.000122	-0.232	51740	51875	1105956
result:	Mbuti.DG	Alaska_USR1_11400BP	Huichol.SG	USA_SanNicolas_1400BP	3.8e-05	0.075	51752	51710	1101099
result:	Mbuti.DG	Alaska_USR1_11400BP	Huichol.SG	Belize_MayahakCabPek_9300BP	0.001257	1.743	21123	20569	440832
result:	Mbuti.DG	Alaska_USR1_11400BP	Huichol.SG	Peru_Lauricocha_3500BP	8e-05	0.12	28914	28864	624094
result:	Mbuti.DG	Alaska_USR1_11400BP	Huichol.SG	Peru_Lauricocha_8600BP	8.3e-05	0.141	46944	46860	1002443
result:	Mbuti.DG	Alaska_USR1_11400BP	Huichol.SG	Mexico_Pericues_500BP	-0.001119	-1.684	15096	15470	334374
result:	Mbuti.DG	Alaska_USR1_11400BP	Huichol.SG	USA_MainlandChumash_1400BP	0.000164	0.303	42491	42341	911696
result:	Mbuti.DG	Alaska_USR1_11400BP	Huichol.SG	Mixe.DG	-0.000181	-0.348	51754	51954	1106038
result:	Mbuti.DG	Alaska_USR1_11400BP	Huichol.SG	Bahamas_Taino_1000BP	0.000412	0.639	53662	53194	1132780
result:	Mbuti.DG	Alaska_USR1_11400BP	Huichol.SG	Quechua.DG	-0.000257	-0.497	51874	52158	1105986
result:	Mbuti.DG	Alaska_USR1_11400BP	Huichol.SG	USA_MainlandChumash_NC_1400BP	0.000274	0.389	19330	19216	414224
result:	Mbuti.DG	Alaska_USR1_11400BP	Huichol.SG	Aymara.SG	0.000202	0.335	53115	52887	1132990
result:	Mbuti.DG	Alaska_USR1_11400BP	Huichol.SG	Chile_LosRieles_5100BP	0.000506	0.804	36947	36551	782727
result:	Mbuti.DG	Alaska_USR1_11400BP	Huichol.SG	Brazil_Laranjal_6700BP	-0.000482	-0.775	27328	27610	585448
result:	Mbuti.DG	Alaska_USR1_11400BP	Huichol.SG	Surui.DG	0.000565	0.958	52209	51584	1105906
result:	Mbuti.DG	Alaska_USR1_11400BP	Huichol.SG	Peru_LaGalgada_4100BP	0.000389	0.636	42597	42242	912554
result:	Mbuti.DG	Alaska_USR1_11400BP	Huichol.SG	Mayan.DG	-0.000435	-0.845	51657	52137	1105846
result:	Mbuti.DG	Alaska_USR1_11400BP	Huichol.SG	USA_SanCruz_1000BP	0.000192	0.31	49638	49434	1064200
result:	Mbuti.DG	Alaska_USR1_11400BP	Huichol.SG	Argentina-Chile_FuegoPatagonian_100BP	-0.000279	-0.543	47530	47814	1021540
result:	Mbuti.DG	Alaska_USR1_11400BP	Huichol.SG	Chile_Conchali_700BP	-0.000232	-0.417	42600	42811	912581
result:	Mbuti.DG	Alaska_USR1_11400BP	Huichol.SG	Peru_Laramate_900BP	-0.000182	-0.368	46162	46342	989999
result:	Mbuti.DG	Alaska_USR1_11400BP	Huichol.SG	Karitiana.DG	0.000168	0.308	53289	53099	1133737
result:	Mbuti.DG	Alaska_USR1_11400BP	Huichol.SG	Peru_Cuncaicha_9000BP	-0.000548	-0.846	41494	41986	897552
result:	Mbuti.DG	Alaska_USR1_11400BP	Huichol.SG	Yukpa.SG	0.000605	0.971	53284	52600	1132803
result:	Mbuti.DG	Alaska_USR1_11400BP	Huichol.SG	Mexico_Pericues_unknown	-0.000669	-0.892	12325	12505	268414
result:	Mbuti.DG	Alaska_USR1_11400BP	Huichol.SG	Brazil_Moraes_5800BP	0.00023	0.311	13936	13868	296106
result:	Mbuti.DG	Alaska_USR1_11400BP	Huichol.SG	Chane.DG	2.7e-05	0.046	51878	51848	1104350
result:	Mbuti.DG	Alaska_USR1_11400BP	Huichol.SG	Argentina_ArroyoSeco2_7700BP	-0.000185	-0.346	45484	45663	967540
result:	Mbuti.DG	Alaska_USR1_11400BP	Huichol.SG	Piapoco.DG	-0.000235	-0.422	51893	52153	1105891
result:	Mbuti.DG	Alaska_USR1_11400BP	Huichol.SG	USA_SanMiguel_700BP	0.000207	0.348	44552	44352	964084
result:	Mbuti.DG	Alaska_USR1_11400BP	Huichol.SG	Peru_Cuncaicha_3300BP	-0.000927	-1.492	36248	36977	786777
result:	Mbuti.DG	Alaska_USR1_11400BP	Huichol.SG	Argentina_LagunaChica_6800BP	-0.000964	-1.601	26688	27244	576614
result:	Mbuti.DG	Alaska_USR1_11400BP	Huichol.SG	Chile_PicaOcho_700BP	-0.000995	-1.539	23366	23872	508973
result:	Mbuti.DG	Alaska_USR1_11400BP	Huichol.SG	USA_SanNicolas_4900BP	4.9e-05	0.082	52301	52246	1106381
result:	Mbuti.DG	Alaska_USR1_11400BP	Huichol.SG	Brazil_LapaDoSanto_9600BP	-0.000428	-0.829	48966	49413	1045208
result:	Mbuti.DG	Alaska_USR1_11400BP	Huichol.SG	Peru_Cuncaicha_4200BP	-0.00046	-0.729	41053	41461	885977
result:	Mbuti.DG	Alaska_USR1_11400BP	Huichol.SG	USA_Anzick_12800BP	-0.000573	-0.81	54184	54829	1125339
result:	Mbuti.DG	Alaska_USR1_11400BP	Belize_SakiTzul_7400BP	Peru_Lauricocha_5800BP	0.000208	0.325	17659	17579	381887
result:	Mbuti.DG	Alaska_USR1_11400BP	Belize_SakiTzul_7400BP	USA_SanClemente-SantaCatalina_800BP	-0.000206	-0.383	26746	26863	566625
result:	Mbuti.DG	Alaska_USR1_11400BP	Belize_SakiTzul_7400BP	Brazil_Jabuticabeira2_2000BP	-0.001511	-1.64	4701	4854	100869
result:	Mbuti.DG	Alaska_USR1_11400BP	Belize_SakiTzul_7400BP	Nahua.DG	-0.000285	-0.537	26519	26679	562110
result:	Mbuti.DG	Alaska_USR1_11400BP	Belize_SakiTzul_7400BP	USA_SanNicolas_1400BP	-0.000336	-0.655	26322	26509	557076
result:	Mbuti.DG	Alaska_USR1_11400BP	Belize_SakiTzul_7400BP	Belize_MayahakCabPek_9300BP	0.000804	1.168	13376	13135	299870
result:	Mbuti.DG	Alaska_USR1_11400BP	Belize_SakiTzul_7400BP	Peru_Lauricocha_3500BP	-0.000232	-0.35	16983	17070	373458
result:	Mbuti.DG	Alaska_USR1_11400BP	Belize_SakiTzul_7400BP	Peru_Lauricocha_8600BP	-0.000301	-0.539	25157	25322	549089
result:	Mbuti.DG	Alaska_USR1_11400BP	Belize_SakiTzul_7400BP	Mexico_Pericues_500BP	-0.001209	-1.727	9161	9401	198636
result:	Mbuti.DG	Alaska_USR1_11400BP	Belize_SakiTzul_7400BP	USA_MainlandChumash_1400BP	4.4e-05	0.076	21978	21957	469632
result:	Mbuti.DG	Alaska_USR1_11400BP	Belize_SakiTzul_7400BP	Mixe.DG	-0.000328	-0.657	26266	26450	562142
result:	Mbuti.DG	Alaska_USR1_11400BP	Belize_SakiTzul_7400BP	Bahamas_Taino_1000BP	-9.8e-05	-0.152	26865	26920	572905
result:	Mbuti.DG	Alaska_USR1_11400BP	Belize_SakiTzul_7400BP	Quechua.DG	-0.000407	-0.789	26113	26342	562126
result:	Mbuti.DG	Alaska_USR1_11400BP	Belize_SakiTzul_7400BP	USA_MainlandChumash_NC_1400BP	-0.00039	-0.519	10513	10603	229744
result:	Mbuti.DG	Alaska_USR1_11400BP	Belize_SakiTzul_7400BP	Aymara.SG	-7.7e-05	-0.124	26681	26725	572813
result:	Mbuti.DG	Alaska_USR1_11400BP	Belize_SakiTzul_7400BP	Chile_LosRieles_5100BP	0.000628	0.958	23064	22754	493962
result:	Mbuti.DG	Alaska_USR1_11400BP	Belize_SakiTzul_7400BP	Brazil_Laranjal_6700BP	-0.000508	-0.83	17614	17809	382856
result:	Mbuti.DG	Alaska_USR1_11400BP	Belize_SakiTzul_7400BP	Surui.DG	0.000194	0.354	26120	26011	562082
result:	Mbuti.DG	Alaska_USR1_11400BP	Belize_SakiTzul_7400BP	Peru_LaGalgada_4100BP	0.000291	0.45	24895	24740	534250
result:	Mbuti.DG	Alaska_USR1_11400BP	Belize_SakiTzul_7400BP	Mayan.DG	-0.000625	-1.207	26005	26356	562043
result:	Mbuti.DG	Alaska_USR1_11400BP	Belize_SakiTzul_7400BP	USA_SanCruz_1000BP	-0.000358	-0.576	25252	25446	541682
result:	Mbuti.DG	Alaska_USR1_11400BP	Belize_SakiTzul_7400BP	Argentina-Chile_FuegoPatagonian_100BP	-0.00064	-1.256	25591	25944	551697
result:	Mbuti.DG	Alaska_USR1_11400BP	Belize_SakiTzul_7400BP	Chile_Conchali_700BP	-0.000408	-0.738	24903	25123	541157
result:	Mbuti.DG	Alaska_USR1_11400BP	Belize_SakiTzul_7400BP	Peru_Laramate_900BP	-0.000327	-0.695	25607	25790	558440
result:	Mbuti.DG	Alaska_USR1_11400BP	Belize_SakiTzul_7400BP	Karitiana.DG	-0.000103	-0.202	26715	26774	573219
result:	Mbuti.DG	Alaska_USR1_11400BP	Belize_SakiTzul_7400BP	Peru_Cuncaicha_9000BP	-0.000513	-0.78	24543	24816	531605
result:	Mbuti.DG	Alaska_USR1_11400BP	Belize_SakiTzul_7400BP	Yukpa.SG	0.000285	0.463	26501	26337	572671
result:	Mbuti.DG	Alaska_USR1_11400BP	Belize_SakiTzul_7400BP	Mexico_Pericues_unknown	0.0003	0.352	6565	6523	139761
result:	Mbuti.DG	Alaska_USR1_11400BP	Belize_SakiTzul_7400BP	Brazil_Moraes_5800BP	-0.000973	-1.319	9129	9325	201389
result:	Mbuti.DG	Alaska_USR1_11400BP	Belize_SakiTzul_7400BP	Chane.DG	-0.000128	-0.209	26117	26188	561315
result:	Mbuti.DG	Alaska_USR1_11400BP	Belize_SakiTzul_7400BP	Argentina_ArroyoSeco2_7700BP	-0.000389	-0.727	25401	25614	548576
result:	Mbuti.DG	Alaska_USR1_11400BP	Belize_SakiTzul_7400BP	Piapoco.DG	-0.0005	-0.997	26100	26382	562071
result:	Mbuti.DG	Alaska_USR1_11400BP	Belize_SakiTzul_7400BP	USA_SanMiguel_700BP	-0.000225	-0.368	23228	23340	500150
result:	Mbuti.DG	Alaska_USR1_11400BP	Belize_SakiTzul_7400BP	Peru_Cuncaicha_3300BP	-0.000895	-1.423	22149	22582	484086
result:	Mbuti.DG	Alaska_USR1_11400BP	Belize_SakiTzul_7400BP	Argentina_LagunaChica_6800BP	-0.000999	-1.757	18147	18545	397913
result:	Mbuti.DG	Alaska_USR1_11400BP	Belize_SakiTzul_7400BP	Chile_PicaOcho_700BP	-0.000842	-1.31	15924	16218	349298
result:	Mbuti.DG	Alaska_USR1_11400BP	Belize_SakiTzul_7400BP	USA_SanNicolas_4900BP	-0.000182	-0.318	26314	26416	560263
result:	Mbuti.DG	Alaska_USR1_11400BP	Belize_SakiTzul_7400BP	Brazil_LapaDoSanto_9600BP	-0.000366	-0.754	26140	26347	565581
result:	Mbuti.DG	Alaska_USR1_11400BP	Belize_SakiTzul_7400BP	Peru_Cuncaicha_4200BP	-0.000656	-1.033	24136	24481	526393
result:	Mbuti.DG	Alaska_USR1_11400BP	Belize_SakiTzul_7400BP	USA_Anzick_12800BP	-0.00092	-1.314	27310	27837	572396
result:	Mbuti.DG	Alaska_USR1_11400BP	Peru_Lauricocha_5800BP	USA_SanClemente-SantaCatalina_800BP	-0.000496	-0.873	29578	29894	637458
result:	Mbuti.DG	Alaska_USR1_11400BP	Peru_Lauricocha_5800BP	Brazil_Jabuticabeira2_2000BP	-0.001377	-1.491	4607	4744	100079
result:	Mbuti.DG	Alaska_USR1_11400BP	Peru_Lauricocha_5800BP	Nahua.DG	-0.000628	-1.148	29160	29558	634038
result:	Mbuti.DG	Alaska_USR1_11400BP	Peru_Lauricocha_5800BP	USA_SanNicolas_1400BP	-0.000234	-0.427	29003	29150	628200
result:	Mbuti.DG	Alaska_USR1_11400BP	Peru_Lauricocha_5800BP	Belize_MayahakCabPek_9300BP	0.00039	0.509	13561	13445	296306
result:	Mbuti.DG	Alaska_USR1_11400BP	Peru_Lauricocha_5800BP	Peru_Lauricocha_3500BP	-7e-05	-0.104	17279	17308	409002
result:	Mbuti.DG	Alaska_USR1_11400BP	Peru_Lauricocha_5800BP	Peru_Lauricocha_8600BP	-0.000521	-0.912	26608	26928	614597
result:	Mbuti.DG	Alaska_USR1_11400BP	Peru_Lauricocha_5800BP	Mexico_Pericues_500BP	-0.001037	-1.378	9400	9614	205978
result:	Mbuti.DG	Alaska_USR1_11400BP	Peru_Lauricocha_5800BP	USA_MainlandChumash_1400BP	-0.000144	-0.248	24186	24262	529227
result:	Mbuti.DG	Alaska_USR1_11400BP	Peru_Lauricocha_5800BP	Mixe.DG	-0.000623	-1.181	29159	29554	634074
result:	Mbuti.DG	Alaska_USR1_11400BP	Peru_Lauricocha_5800BP	Bahamas_Taino_1000BP	0.000237	0.364	29730	29578	645321
result:	Mbuti.DG	Alaska_USR1_11400BP	Peru_Lauricocha_5800BP	Quechua.DG	-0.00068	-1.295	28514	28945	634054
result:	Mbuti.DG	Alaska_USR1_11400BP	Peru_Lauricocha_5800BP	USA_MainlandChumash_NC_1400BP	-0.000424	-0.55	11301	11406	247917
result:	Mbuti.DG	Alaska_USR1_11400BP	Peru_Lauricocha_5800BP	Aymara.SG	-0.000402	-0.66	28980	29240	645401
result:	Mbuti.DG	Alaska_USR1_11400BP	Peru_Lauricocha_5800BP	Chile_LosRieles_5100BP	0.000138	0.209	23254	23184	512297
result:	Mbuti.DG	Alaska_USR1_11400BP	Peru_Lauricocha_5800BP	Brazil_Laranjal_6700BP	-0.000904	-1.396	17463	17810	384543
result:	Mbuti.DG	Alaska_USR1_11400BP	Peru_Lauricocha_5800BP	Surui.DG	1.1e-05	0.019	28836	28829	634008
result:	Mbuti.DG	Alaska_USR1_11400BP	Peru_Lauricocha_5800BP	Peru_LaGalgada_4100BP	-4.3e-05	-0.066	25254	25279	574448
result:	Mbuti.DG	Alaska_USR1_11400BP	Peru_Lauricocha_5800BP	Mayan.DG	-0.000977	-1.765	28898	29517	633948
result:	Mbuti.DG	Alaska_USR1_11400BP	Peru_Lauricocha_5800BP	USA_SanCruz_1000BP	0.000125	0.194	27991	27915	609246
result:	Mbuti.DG	Alaska_USR1_11400BP	Peru_Lauricocha_5800BP	Argentina-Chile_FuegoPatagonian_100BP	-0.000617	-1.145	27581	27956	608581
result:	Mbuti.DG	Alaska_USR1_11400BP	Peru_Lauricocha_5800BP	Chile_Conchali_700BP	-0.000312	-0.532	26254	26435	578750
result:	Mbuti.DG	Alaska_USR1_11400BP	Peru_Lauricocha_5800BP	Peru_Laramate_900BP	-0.000629	-1.246	26933	27317	609743
result:	Mbuti.DG	Alaska_USR1_11400BP	Peru_Lauricocha_5800BP	Karitiana.DG	-0.000268	-0.498	29427	29600	645650
result:	Mbuti.DG	Alaska_USR1_11400BP	Peru_Lauricocha_5800BP	Peru_Cuncaicha_9000BP	-0.000976	-1.482	25228	25782	567764
result:	Mbuti.DG	Alaska_USR1_11400BP	Peru_Lauricocha_5800BP	Yukpa.SG	0.000483	0.759	29358	29047	645282
result:	Mbuti.DG	Alaska_USR1_11400BP	Peru_Lauricocha_5800BP	Mexico_Pericues_unknown	-0.001062	-1.245	7125	7291	157145
result:	Mbuti.DG	Alaska_USR1_11400BP	Peru_Lauricocha_5800BP	Brazil_Moraes_5800BP	-0.000797	-1.016	8773	8930	197106
result:	Mbuti.DG	Alaska_USR1_11400BP	Peru_Lauricocha_5800BP	Chane.DG	-0.000488	-0.831	28762	29071	633158
result:	Mbuti.DG	Alaska_USR1_11400BP	Peru_Lauricocha_5800BP	Argentina_ArroyoSeco2_7700BP	-0.000284	-0.5	27316	27486	597583
result:	Mbuti.DG	Alaska_USR1_11400BP	Peru_Lauricocha_5800BP	Piapoco.DG	-0.000649	-1.19	28858	29269	633997
result:	Mbuti.DG	Alaska_USR1_11400BP	Peru_Lauricocha_5800BP	USA_SanMiguel_700BP	-0.000138	-0.218	25549	25626	561412
result:	Mbuti.DG	Alaska_USR1_11400BP	Peru_Lauricocha_5800BP	Peru_Cuncaicha_3300BP	-0.001254	-1.958	22612	23252	509633
result:	Mbuti.DG	Alaska_USR1_11400BP	Peru_Lauricocha_5800BP	Argentina_LagunaChica_6800BP	-0.000798	-1.302	17477	17789	389781
result:	Mbuti.DG	Alaska_USR1_11400BP	Peru_Lauricocha_5800BP	Chile_PicaOcho_700BP	-0.001319	-1.961	15094	15543	340565
result:	Mbuti.DG	Alaska_USR1_11400BP	Peru_Lauricocha_5800BP	USA_SanNicolas_4900BP	-5.9e-05	-0.097	29164	29201	631596
result:	Mbuti.DG	Alaska_USR1_11400BP	Peru_Lauricocha_5800BP	Brazil_LapaDoSanto_9600BP	-0.000653	-1.221	28536	28946	626299
result:	Mbuti.DG	Alaska_USR1_11400BP	Peru_Lauricocha_5800BP	Peru_Cuncaicha_4200BP	-0.00084	-1.313	24786	25256	560568
result:	Mbuti.DG	Alaska_USR1_11400BP	Peru_Lauricocha_5800BP	USA_Anzick_12800BP	-0.000927	-1.256	30370	30967	644048
result:	Mbuti.DG	Alaska_USR1_11400BP	USA_SanClemente-SantaCatalina_800BP	Brazil_Jabuticabeira2_2000BP	-0.001314	-1.78	7050	7245	148391
result:	Mbuti.DG	Alaska_USR1_11400BP	USA_SanClemente-SantaCatalina_800BP	Nahua.DG	-0.000187	-0.434	51208	51411	1085164
result:	Mbuti.DG	Alaska_USR1_11400BP	USA_SanClemente-SantaCatalina_800BP	USA_SanNicolas_1400BP	3.5e-05	0.096	46871	46834	1081459
result:	Mbuti.DG	Alaska_USR1_11400BP	USA_SanClemente-SantaCatalina_800BP	Belize_MayahakCabPek_9300BP	0.000703	1.086	20536	20230	435977
result:	Mbuti.DG	Alaska_USR1_11400BP	USA_SanClemente-SantaCatalina_800BP	Peru_Lauricocha_3500BP	2.7e-05	0.045	28660	28643	616695
result:	Mbuti.DG	Alaska_USR1_11400BP	USA_SanClemente-SantaCatalina_800BP	Peru_Lauricocha_8600BP	6.4e-05	0.13	46313	46250	987742
result:	Mbuti.DG	Alaska_USR1_11400BP	USA_SanClemente-SantaCatalina_800BP	Mexico_Pericues_500BP	-0.000791	-1.349	14995	15256	330094
result:	Mbuti.DG	Alaska_USR1_11400BP	USA_SanClemente-SantaCatalina_800BP	USA_MainlandChumash_1400BP	0.000309	0.708	41309	41031	898585
result:	Mbuti.DG	Alaska_USR1_11400BP	USA_SanClemente-SantaCatalina_800BP	Mixe.DG	-0.000256	-0.617	50847	51125	1085240
result:	Mbuti.DG	Alaska_USR1_11400BP	USA_SanClemente-SantaCatalina_800BP	Bahamas_Taino_1000BP	0.000409	0.727	52342	51888	1110294
result:	Mbuti.DG	Alaska_USR1_11400BP	USA_SanClemente-SantaCatalina_800BP	Quechua.DG	-0.000314	-0.732	50847	51188	1085188
result:	Mbuti.DG	Alaska_USR1_11400BP	USA_SanClemente-SantaCatalina_800BP	USA_MainlandChumash_NC_1400BP	-0.000267	-0.427	18476	18585	408515
result:	Mbuti.DG	Alaska_USR1_11400BP	USA_SanClemente-SantaCatalina_800BP	Aymara.SG	0.000198	0.371	52254	52034	1110212
result:	Mbuti.DG	Alaska_USR1_11400BP	USA_SanClemente-SantaCatalina_800BP	Chile_LosRieles_5100BP	0.000619	1.071	36634	36155	773666
result:	Mbuti.DG	Alaska_USR1_11400BP	USA_SanClemente-SantaCatalina_800BP	Brazil_Laranjal_6700BP	-0.00032	-0.62	27076	27261	578634
result:	Mbuti.DG	Alaska_USR1_11400BP	USA_SanClemente-SantaCatalina_800BP	Surui.DG	0.000521	1.062	51161	50596	1085111
result:	Mbuti.DG	Alaska_USR1_11400BP	USA_SanClemente-SantaCatalina_800BP	Peru_LaGalgada_4100BP	0.000308	0.536	42267	41990	900108
result:	Mbuti.DG	Alaska_USR1_11400BP	USA_SanClemente-SantaCatalina_800BP	Mayan.DG	-0.000473	-1.084	51098	51611	1085054
result:	Mbuti.DG	Alaska_USR1_11400BP	USA_SanClemente-SantaCatalina_800BP	USA_SanCruz_1000BP	0.000163	0.301	48021	47851	1046163
result:	Mbuti.DG	Alaska_USR1_11400BP	USA_SanClemente-SantaCatalina_800BP	Argentina-Chile_FuegoPatagonian_100BP	-0.000299	-0.661	46985	47285	1005316
result:	Mbuti.DG	Alaska_USR1_11400BP	USA_SanClemente-SantaCatalina_800BP	Chile_Conchali_700BP	-9e-06	-0.019	42197	42205	900883
result:	Mbuti.DG	Alaska_USR1_11400BP	USA_SanClemente-SantaCatalina_800BP	Peru_Laramate_900BP	-0.000158	-0.378	45484	45638	975807
result:	Mbuti.DG	Alaska_USR1_11400BP	USA_SanClemente-SantaCatalina_800BP	Karitiana.DG	0.00014	0.315	52287	52132	1111021
result:	Mbuti.DG	Alaska_USR1_11400BP	USA_SanClemente-SantaCatalina_800BP	Peru_Cuncaicha_9000BP	-0.00045	-0.768	41337	41735	885889
result:	Mbuti.DG	Alaska_USR1_11400BP	USA_SanClemente-SantaCatalina_800BP	Yukpa.SG	0.000605	1.101	52377	51705	1110039
result:	Mbuti.DG	Alaska_USR1_11400BP	USA_SanClemente-SantaCatalina_800BP	Mexico_Pericues_unknown	-0.000712	-1.096	11996	12184	265007
result:	Mbuti.DG	Alaska_USR1_11400BP	USA_SanClemente-SantaCatalina_800BP	Brazil_Moraes_5800BP	-0.000731	-1.098	13456	13670	292845
result:	Mbuti.DG	Alaska_USR1_11400BP	USA_SanClemente-SantaCatalina_800BP	Chane.DG	-5.1e-05	-0.098	50982	51037	1083583
result:	Mbuti.DG	Alaska_USR1_11400BP	USA_SanClemente-SantaCatalina_800BP	Argentina_ArroyoSeco2_7700BP	-0.000162	-0.35	44904	45059	953758
result:	Mbuti.DG	Alaska_USR1_11400BP	USA_SanClemente-SantaCatalina_800BP	Piapoco.DG	-0.000276	-0.608	50734	51034	1085098
result:	Mbuti.DG	Alaska_USR1_11400BP	USA_SanClemente-SantaCatalina_800BP	USA_SanMiguel_700BP	0.000307	0.584	43495	43203	950457
result:	Mbuti.DG	Alaska_USR1_11400BP	USA_SanClemente-SantaCatalina_800BP	Peru_Cuncaicha_3300BP	-0.000798	-1.462	35793	36414	777725
result:	Mbuti.DG	Alaska_USR1_11400BP	USA_SanClemente-SantaCatalina_800BP	Argentina_LagunaChica_6800BP	-0.000765	-1.483	26477	26913	571287
result:	Mbuti.DG	Alaska_USR1_11400BP	USA_SanClemente-SantaCatalina_800BP	Chile_PicaOcho_700BP	-0.000765	-1.325	23255	23641	503777
result:	Mbuti.DG	Alaska_USR1_11400BP	USA_SanClemente-SantaCatalina_800BP	USA_SanNicolas_4900BP	7.4e-05	0.151	49067	48987	1086679
result:	Mbuti.DG	Alaska_USR1_11400BP	USA_SanClemente-SantaCatalina_800BP	Brazil_LapaDoSanto_9600BP	-0.000412	-0.943	48295	48719	1028931
result:	Mbuti.DG	Alaska_USR1_11400BP	USA_SanClemente-SantaCatalina_800BP	Peru_Cuncaicha_4200BP	-0.000437	-0.784	40257	40639	874635
result:	Mbuti.DG	Alaska_USR1_11400BP	USA_SanClemente-SantaCatalina_800BP	USA_Anzick_12800BP	-0.000616	-0.966	52915	53595	1103539
result:	Mbuti.DG	Alaska_USR1_11400BP	Brazil_Jabuticabeira2_2000BP	Nahua.DG	0.001548	2.486	7152	6925	147208
result:	Mbuti.DG	Alaska_USR1_11400BP	Brazil_Jabuticabeira2_2000BP	USA_SanNicolas_1400BP	0.001615	2.318	7069	6833	146031
result:	Mbuti.DG	Alaska_USR1_11400BP	Brazil_Jabuticabeira2_2000BP	Belize_MayahakCabPek_9300BP	0.002177	2.087	3746	3575	78488
result:	Mbuti.DG	Alaska_USR1_11400BP	Brazil_Jabuticabeira2_2000BP	Peru_Lauricocha_3500BP	0.001874	1.964	4642	4458	97864
result:	Mbuti.DG	Alaska_USR1_11400BP	Brazil_Jabuticabeira2_2000BP	Peru_Lauricocha_8600BP	0.00079	1.043	6846	6732	143519
result:	Mbuti.DG	Alaska_USR1_11400BP	Brazil_Jabuticabeira2_2000BP	Mexico_Pericues_500BP	-0.000656	-0.542	2466	2501	52965
result:	Mbuti.DG	Alaska_USR1_11400BP	Brazil_Jabuticabeira2_2000BP	USA_MainlandChumash_1400BP	0.002053	2.528	5903	5649	123645
result:	Mbuti.DG	Alaska_USR1_11400BP	Brazil_Jabuticabeira2_2000BP	Mixe.DG	0.001267	1.963	7112	6925	147219
result:	Mbuti.DG	Alaska_USR1_11400BP	Brazil_Jabuticabeira2_2000BP	Bahamas_Taino_1000BP	0.000946	1.164	7167	7025	149883
result:	Mbuti.DG	Alaska_USR1_11400BP	Brazil_Jabuticabeira2_2000BP	Quechua.DG	0.001218	1.88	7101	6922	147217
result:	Mbuti.DG	Alaska_USR1_11400BP	Brazil_Jabuticabeira2_2000BP	USA_MainlandChumash_NC_1400BP	0.001985	1.714	2940	2818	61266
result:	Mbuti.DG	Alaska_USR1_11400BP	Brazil_Jabuticabeira2_2000BP	Aymara.SG	0.001485	1.815	7215	6992	149822
result:	Mbuti.DG	Alaska_USR1_11400BP	Brazil_Jabuticabeira2_2000BP	Chile_LosRieles_5100BP	0.001311	1.538	6053	5884	129126
result:	Mbuti.DG	Alaska_USR1_11400BP	Brazil_Jabuticabeira2_2000BP	Brazil_Laranjal_6700BP	0.000377	0.432	4697	4659	100470
result:	Mbuti.DG	Alaska_USR1_11400BP	Brazil_Jabuticabeira2_2000BP	Surui.DG	0.001494	2.138	7042	6822	147199
result:	Mbuti.DG	Alaska_USR1_11400BP	Brazil_Jabuticabeira2_2000BP	Peru_LaGalgada_4100BP	0.001929	2.328	6614	6345	139430
result:	Mbuti.DG	Alaska_USR1_11400BP	Brazil_Jabuticabeira2_2000BP	Mayan.DG	0.000209	0.328	7014	6983	147188
result:	Mbuti.DG	Alaska_USR1_11400BP	Brazil_Jabuticabeira2_2000BP	USA_SanCruz_1000BP	0.002223	2.744	6845	6529	142097
result:	Mbuti.DG	Alaska_USR1_11400BP	Brazil_Jabuticabeira2_2000BP	Argentina-Chile_FuegoPatagonian_100BP	0.00048	0.68	6878	6809	144666
result:	Mbuti.DG	Alaska_USR1_11400BP	Brazil_Jabuticabeira2_2000BP	Chile_Conchali_700BP	0.001141	1.549	6715	6554	141477
result:	Mbuti.DG	Alaska_USR1_11400BP	Brazil_Jabuticabeira2_2000BP	Peru_Laramate_900BP	0.001265	1.965	6950	6765	145974
result:	Mbuti.DG	Alaska_USR1_11400BP	Brazil_Jabuticabeira2_2000BP	Karitiana.DG	0.00156	2.315	7198	6964	149946
result:	Mbuti.DG	Alaska_USR1_11400BP	Brazil_Jabuticabeira2_2000BP	Peru_Cuncaicha_9000BP	0.001027	1.223	6650	6506	139644
result:	Mbuti.DG	Alaska_USR1_11400BP	Brazil_Jabuticabeira2_2000BP	Yukpa.SG	0.002131	2.558	7231	6912	149793
result:	Mbuti.DG	Alaska_USR1_11400BP	Brazil_Jabuticabeira2_2000BP	Mexico_Pericues_unknown	-0.000696	-0.515	1755	1781	37316
result:	Mbuti.DG	Alaska_USR1_11400BP	Brazil_Jabuticabeira2_2000BP	Brazil_Moraes_5800BP	2.6e-05	0.021	2450	2449	52850
result:	Mbuti.DG	Alaska_USR1_11400BP	Brazil_Jabuticabeira2_2000BP	Chane.DG	0.001519	2.013	7027	6804	147004
result:	Mbuti.DG	Alaska_USR1_11400BP	Brazil_Jabuticabeira2_2000BP	Argentina_ArroyoSeco2_7700BP	0.00126	1.744	6846	6666	143142
result:	Mbuti.DG	Alaska_USR1_11400BP	Brazil_Jabuticabeira2_2000BP	Piapoco.DG	0.000982	1.471	6964	6820	147200
result:	Mbuti.DG	Alaska_USR1_11400BP	Brazil_Jabuticabeira2_2000BP	USA_SanMiguel_700BP	0.000884	1.049	6242	6126	131445
result:	Mbuti.DG	Alaska_USR1_11400BP	Brazil_Jabuticabeira2_2000BP	Peru_Cuncaicha_3300BP	0.000986	1.135	6106	5979	128030
result:	Mbuti.DG	Alaska_USR1_11400BP	Brazil_Jabuticabeira2_2000BP	Argentina_LagunaChica_6800BP	0.000713	0.845	5005	4929	106702
result:	Mbuti.DG	Alaska_USR1_11400BP	Brazil_Jabuticabeira2_2000BP	Chile_PicaOcho_700BP	0.000786	0.809	4378	4305	92447
result:	Mbuti.DG	Alaska_USR1_11400BP	Brazil_Jabuticabeira2_2000BP	USA_SanNicolas_4900BP	0.000969	1.293	7037	6895	146728
result:	Mbuti.DG	Alaska_USR1_11400BP	Brazil_Jabuticabeira2_2000BP	Brazil_LapaDoSanto_9600BP	0.001214	1.841	7067	6887	147944
result:	Mbuti.DG	Alaska_USR1_11400BP	Brazil_Jabuticabeira2_2000BP	Peru_Cuncaicha_4200BP	0.000384	0.454	6535	6482	138294
result:	Mbuti.DG	Alaska_USR1_11400BP	Brazil_Jabuticabeira2_2000BP	USA_Anzick_12800BP	0.001132	1.306	7341	7171	149753
result:	Mbuti.DG	Alaska_USR1_11400BP	Nahua.DG	USA_SanNicolas_1400BP	0.000162	0.434	50892	50718	1075604
result:	Mbuti.DG	Alaska_USR1_11400BP	Nahua.DG	Belize_MayahakCabPek_9300BP	0.0013	2.174	20530	19968	432062
result:	Mbuti.DG	Alaska_USR1_11400BP	Nahua.DG	Peru_Lauricocha_3500BP	0.000217	0.388	28263	28130	613147
result:	Mbuti.DG	Alaska_USR1_11400BP	Nahua.DG	Peru_Lauricocha_8600BP	0.000214	0.453	46056	45846	983174
result:	Mbuti.DG	Alaska_USR1_11400BP	Nahua.DG	Mexico_Pericues_500BP	-0.000709	-1.271	15026	15258	327778
result:	Mbuti.DG	Alaska_USR1_11400BP	Nahua.DG	USA_MainlandChumash_1400BP	0.000344	0.782	41689	41382	891972
result:	Mbuti.DG	Alaska_USR1_11400BP	Nahua.DG	Mixe.DG	-6.1e-05	-0.153	51459	51526	1106769
result:	Mbuti.DG	Alaska_USR1_11400BP	Nahua.DG	Bahamas_Taino_1000BP	0.000529	1.026	52404	51819	1105891
result:	Mbuti.DG	Alaska_USR1_11400BP	Nahua.DG	Quechua.DG	-0.000133	-0.337	51863	52011	1106732
result:	Mbuti.DG	Alaska_USR1_11400BP	Nahua.DG	USA_MainlandChumash_NC_1400BP	5.6e-05	0.097	18737	18714	406119
result:	Mbuti.DG	Alaska_USR1_11400BP	Nahua.DG	Aymara.SG	0.000368	0.722	51946	51539	1105935
result:	Mbuti.DG	Alaska_USR1_11400BP	Nahua.DG	Chile_LosRieles_5100BP	0.000766	1.38	36208	35620	768596
result:	Mbuti.DG	Alaska_USR1_11400BP	Nahua.DG	Brazil_Laranjal_6700BP	-0.000195	-0.382	26997	27109	574341
result:	Mbuti.DG	Alaska_USR1_11400BP	Nahua.DG	Surui.DG	0.000689	1.475	52054	51292	1106643
result:	Mbuti.DG	Alaska_USR1_11400BP	Nahua.DG	Peru_LaGalgada_4100BP	0.000542	0.982	42090	41605	894677
result:	Mbuti.DG	Alaska_USR1_11400BP	Nahua.DG	Mayan.DG	-0.000309	-0.751	51772	52113	1106587
result:	Mbuti.DG	Alaska_USR1_11400BP	Nahua.DG	USA_SanCruz_1000BP	0.000375	0.723	48800	48410	1039976
result:	Mbuti.DG	Alaska_USR1_11400BP	Nahua.DG	Argentina-Chile_FuegoPatagonian_100BP	-0.000141	-0.347	46736	46878	999967
result:	Mbuti.DG	Alaska_USR1_11400BP	Nahua.DG	Chile_Conchali_700BP	3.9e-05	0.089	41696	41661	895488
result:	Mbuti.DG	Alaska_USR1_11400BP	Nahua.DG	Peru_Laramate_900BP	3e-05	0.08	45262	45233	970331
result:	Mbuti.DG	Alaska_USR1_11400BP	Nahua.DG	Karitiana.DG	0.000308	0.751	51871	51530	1106800
result:	Mbuti.DG	Alaska_USR1_11400BP	Nahua.DG	Peru_Cuncaicha_9000BP	-0.000329	-0.589	41134	41424	880537
result:	Mbuti.DG	Alaska_USR1_11400BP	Nahua.DG	Yukpa.SG	0.000793	1.462	51867	50991	1105755
result:	Mbuti.DG	Alaska_USR1_11400BP	Nahua.DG	Mexico_Pericues_unknown	-0.000422	-0.706	12181	12292	262945
result:	Mbuti.DG	Alaska_USR1_11400BP	Nahua.DG	Brazil_Moraes_5800BP	0.000142	0.237	13522	13480	290363
result:	Mbuti.DG	Alaska_USR1_11400BP	Nahua.DG	Chane.DG	0.000139	0.29	51889	51735	1105103
result:	Mbuti.DG	Alaska_USR1_11400BP	Nahua.DG	Argentina_ArroyoSeco2_7700BP	-2.4e-05	-0.057	44705	44727	948148
result:	Mbuti.DG	Alaska_USR1_11400BP	Nahua.DG	Piapoco.DG	-0.000108	-0.257	51797	51917	1106626
result:	Mbuti.DG	Alaska_USR1_11400BP	Nahua.DG	USA_SanMiguel_700BP	0.000419	0.854	44005	43609	943652
result:	Mbuti.DG	Alaska_USR1_11400BP	Nahua.DG	Peru_Cuncaicha_3300BP	-0.000645	-1.23	35691	36190	773291
result:	Mbuti.DG	Alaska_USR1_11400BP	Nahua.DG	Argentina_LagunaChica_6800BP	-0.000574	-1.212	26280	26606	567516
result:	Mbuti.DG	Alaska_USR1_11400BP	Nahua.DG	Chile_PicaOcho_700BP	-0.000575	-1.055	22965	23252	499262
result:	Mbuti.DG	Alaska_USR1_11400BP	Nahua.DG	USA_SanNicolas_4900BP	0.00024	0.496	50975	50716	1080733
result:	Mbuti.DG	Alaska_USR1_11400BP	Nahua.DG	Brazil_LapaDoSanto_9600BP	-0.000264	-0.675	48143	48412	1022996
result:	Mbuti.DG	Alaska_USR1_11400BP	Nahua.DG	Peru_Cuncaicha_4200BP	-0.000285	-0.528	39986	40234	869164
result:	Mbuti.DG	Alaska_USR1_11400BP	Nahua.DG	USA_Anzick_12800BP	-0.000486	-0.825	52648	53181	1098984
result:	Mbuti.DG	Alaska_USR1_11400BP	USA_SanNicolas_1400BP	Belize_MayahakCabPek_9300BP	0.000757	1.275	20175	19851	428943
result:	Mbuti.DG	Alaska_USR1_11400BP	USA_SanNicolas_1400BP	Peru_Lauricocha_3500BP	0.000121	0.21	28006	27932	607464
result:	Mbuti.DG	Alaska_USR1_11400BP	USA_SanNicolas_1400BP	Peru_Lauricocha_8600BP	-1.9e-05	-0.042	45417	45435	975086
result:	Mbuti.DG	Alaska_USR1_11400BP	USA_SanNicolas_1400BP	Mexico_Pericues_500BP	-0.000626	-1.173	14744	14948	325389
result:	Mbuti.DG	Alaska_USR1_11400BP	USA_SanNicolas_1400BP	USA_MainlandChumash_1400BP	0.000253	0.62	40787	40561	890769
result:	Mbuti.DG	Alaska_USR1_11400BP	USA_SanNicolas_1400BP	Mixe.DG	-0.000255	-0.686	50309	50584	1075679
result:	Mbuti.DG	Alaska_USR1_11400BP	USA_SanNicolas_1400BP	Bahamas_Taino_1000BP	0.00033	0.624	52043	51680	1101151
result:	Mbuti.DG	Alaska_USR1_11400BP	USA_SanNicolas_1400BP	Quechua.DG	-0.000326	-0.87	50300	50651	1075629
result:	Mbuti.DG	Alaska_USR1_11400BP	USA_SanNicolas_1400BP	USA_MainlandChumash_NC_1400BP	-0.00022	-0.382	18264	18353	403555
result:	Mbuti.DG	Alaska_USR1_11400BP	USA_SanNicolas_1400BP	Aymara.SG	0.000156	0.311	51513	51341	1101111
result:	Mbuti.DG	Alaska_USR1_11400BP	USA_SanNicolas_1400BP	Chile_LosRieles_5100BP	0.000354	0.661	35596	35327	761073
result:	Mbuti.DG	Alaska_USR1_11400BP	USA_SanNicolas_1400BP	Brazil_Laranjal_6700BP	-0.000731	-1.512	26442	26858	569256
result:	Mbuti.DG	Alaska_USR1_11400BP	USA_SanNicolas_1400BP	Surui.DG	0.000489	1.11	50465	49940	1075549
result:	Mbuti.DG	Alaska_USR1_11400BP	USA_SanNicolas_1400BP	Peru_LaGalgada_4100BP	0.000326	0.627	41511	41221	887606
result:	Mbuti.DG	Alaska_USR1_11400BP	USA_SanNicolas_1400BP	Mayan.DG	-0.000484	-1.228	50410	50931	1075505
result:	Mbuti.DG	Alaska_USR1_11400BP	USA_SanNicolas_1400BP	USA_SanCruz_1000BP	0.000197	0.405	47434	47230	1037973
result:	Mbuti.DG	Alaska_USR1_11400BP	USA_SanNicolas_1400BP	Argentina-Chile_FuegoPatagonian_100BP	-0.000397	-1.006	46138	46532	992914
result:	Mbuti.DG	Alaska_USR1_11400BP	USA_SanNicolas_1400BP	Chile_Conchali_700BP	-0.000213	-0.495	41407	41596	887308
result:	Mbuti.DG	Alaska_USR1_11400BP	USA_SanNicolas_1400BP	Peru_Laramate_900BP	-0.000154	-0.433	44805	44953	962598
result:	Mbuti.DG	Alaska_USR1_11400BP	USA_SanNicolas_1400BP	Karitiana.DG	0.000125	0.31	51648	51511	1101868
result:	Mbuti.DG	Alaska_USR1_11400BP	USA_SanNicolas_1400BP	Peru_Cuncaicha_9000BP	-0.000458	-0.862	40446	40846	872543
result:	Mbuti.DG	Alaska_USR1_11400BP	USA_SanNicolas_1400BP	Yukpa.SG	0.000595	1.18	51685	51031	1100937
result:	Mbuti.DG	Alaska_USR1_11400BP	USA_SanNicolas_1400BP	Mexico_Pericues_unknown	-0.00081	-1.348	11891	12104	262968
result:	Mbuti.DG	Alaska_USR1_11400BP	USA_SanNicolas_1400BP	Brazil_Moraes_5800BP	-0.000196	-0.322	13342	13399	288106
result:	Mbuti.DG	Alaska_USR1_11400BP	USA_SanNicolas_1400BP	Chane.DG	-7.1e-05	-0.15	50470	50547	1074059
result:	Mbuti.DG	Alaska_USR1_11400BP	USA_SanNicolas_1400BP	Argentina_ArroyoSeco2_7700BP	-0.0003	-0.73	44242	44525	940935
result:	Mbuti.DG	Alaska_USR1_11400BP	USA_SanNicolas_1400BP	Piapoco.DG	-0.000257	-0.623	50333	50609	1075544
result:	Mbuti.DG	Alaska_USR1_11400BP	USA_SanNicolas_1400BP	USA_SanMiguel_700BP	0.000283	0.607	42771	42505	941674
result:	Mbuti.DG	Alaska_USR1_11400BP	USA_SanNicolas_1400BP	Peru_Cuncaicha_3300BP	-0.000901	-1.789	35250	35939	764861
result:	Mbuti.DG	Alaska_USR1_11400BP	USA_SanNicolas_1400BP	Argentina_LagunaChica_6800BP	-0.000614	-1.347	25857	26200	560015
result:	Mbuti.DG	Alaska_USR1_11400BP	USA_SanNicolas_1400BP	Chile_PicaOcho_700BP	-0.000852	-1.674	22686	23108	494742
result:	Mbuti.DG	Alaska_USR1_11400BP	USA_SanNicolas_1400BP	USA_SanNicolas_4900BP	2.2e-05	0.05	48178	48155	1078159
result:	Mbuti.DG	Alaska_USR1_11400BP	USA_SanNicolas_1400BP	Brazil_LapaDoSanto_9600BP	-0.000402	-1.07	47664	48073	1016290
result:	Mbuti.DG	Alaska_USR1_11400BP	USA_SanNicolas_1400BP	Peru_Cuncaicha_4200BP	-0.00047	-0.932	39609	40015	861224
result:	Mbuti.DG	Alaska_USR1_11400BP	USA_SanNicolas_1400BP	USA_Anzick_12800BP	-0.000652	-1.107	52117	52830	1093863
result:	Mbuti.DG	Alaska_USR1_11400BP	Belize_MayahakCabPek_9300BP	Peru_Lauricocha_3500BP	-0.001172	-1.5	12952	13290	289111
result:	Mbuti.DG	Alaska_USR1_11400BP	Belize_MayahakCabPek_9300BP	Peru_Lauricocha_8600BP	-0.001424	-2.186	19054	19656	422694
result:	Mbuti.DG	Alaska_USR1_11400BP	Belize_MayahakCabPek_9300BP	Mexico_Pericues_500BP	-0.001922	-2.305	6782	7070	150081
result:	Mbuti.DG	Alaska_USR1_11400BP	Belize_MayahakCabPek_9300BP	USA_MainlandChumash_1400BP	-0.000781	-1.244	16482	16765	362098
result:	Mbuti.DG	Alaska_USR1_11400BP	Belize_MayahakCabPek_9300BP	Mixe.DG	-0.001021	-1.727	19939	20380	432080
result:	Mbuti.DG	Alaska_USR1_11400BP	Belize_MayahakCabPek_9300BP	Bahamas_Taino_1000BP	-0.00082	-1.107	20356	20717	440864
result:	Mbuti.DG	Alaska_USR1_11400BP	Belize_MayahakCabPek_9300BP	Quechua.DG	-0.000929	-1.543	19828	20229	432074
result:	Mbuti.DG	Alaska_USR1_11400BP	Belize_MayahakCabPek_9300BP	USA_MainlandChumash_NC_1400BP	-0.000723	-0.855	7997	8125	176541
result:	Mbuti.DG	Alaska_USR1_11400BP	Belize_MayahakCabPek_9300BP	Aymara.SG	-0.001004	-1.454	20175	20618	440808
result:	Mbuti.DG	Alaska_USR1_11400BP	Belize_MayahakCabPek_9300BP	Chile_LosRieles_5100BP	-0.000424	-0.594	17190	17350	377796
result:	Mbuti.DG	Alaska_USR1_11400BP	Belize_MayahakCabPek_9300BP	Brazil_Laranjal_6700BP	-0.001266	-1.845	13625	14008	302830
result:	Mbuti.DG	Alaska_USR1_11400BP	Belize_MayahakCabPek_9300BP	Surui.DG	-0.000493	-0.768	19844	20057	432046
result:	Mbuti.DG	Alaska_USR1_11400BP	Belize_MayahakCabPek_9300BP	Peru_LaGalgada_4100BP	-0.000287	-0.414	18561	18679	409910
result:	Mbuti.DG	Alaska_USR1_11400BP	Belize_MayahakCabPek_9300BP	Mayan.DG	-0.001402	-2.409	19573	20178	432012
result:	Mbuti.DG	Alaska_USR1_11400BP	Belize_MayahakCabPek_9300BP	USA_SanCruz_1000BP	-0.000754	-1.067	19134	19448	417089
result:	Mbuti.DG	Alaska_USR1_11400BP	Belize_MayahakCabPek_9300BP	Argentina-Chile_FuegoPatagonian_100BP	-0.001456	-2.409	19058	19671	420805
result:	Mbuti.DG	Alaska_USR1_11400BP	Belize_MayahakCabPek_9300BP	Chile_Conchali_700BP	-0.001002	-1.602	18658	19072	412778
result:	Mbuti.DG	Alaska_USR1_11400BP	Belize_MayahakCabPek_9300BP	Peru_Laramate_900BP	-0.001193	-2.078	19158	19667	426697
result:	Mbuti.DG	Alaska_USR1_11400BP	Belize_MayahakCabPek_9300BP	Karitiana.DG	-0.000931	-1.524	20315	20726	441080
result:	Mbuti.DG	Alaska_USR1_11400BP	Belize_MayahakCabPek_9300BP	Peru_Cuncaicha_9000BP	-0.00118	-1.655	18305	18785	407051
result:	Mbuti.DG	Alaska_USR1_11400BP	Belize_MayahakCabPek_9300BP	Yukpa.SG	-0.000527	-0.731	20365	20598	440727
result:	Mbuti.DG	Alaska_USR1_11400BP	Belize_MayahakCabPek_9300BP	Mexico_Pericues_unknown	-0.001558	-1.576	4892	5060	107761
result:	Mbuti.DG	Alaska_USR1_11400BP	Belize_MayahakCabPek_9300BP	Brazil_Moraes_5800BP	-0.001312	-1.518	7214	7427	162504
result:	Mbuti.DG	Alaska_USR1_11400BP	Belize_MayahakCabPek_9300BP	Chane.DG	-0.000839	-1.242	19770	20131	431441
result:	Mbuti.DG	Alaska_USR1_11400BP	Belize_MayahakCabPek_9300BP	Argentina_ArroyoSeco2_7700BP	-0.001281	-2.057	19086	19625	420635
result:	Mbuti.DG	Alaska_USR1_11400BP	Belize_MayahakCabPek_9300BP	Piapoco.DG	-0.001388	-2.318	19639	20238	432028
result:	Mbuti.DG	Alaska_USR1_11400BP	Belize_MayahakCabPek_9300BP	USA_SanMiguel_700BP	-0.00082	-1.18	17599	17915	384770
result:	Mbuti.DG	Alaska_USR1_11400BP	Belize_MayahakCabPek_9300BP	Peru_Cuncaicha_3300BP	-0.001716	-2.431	16697	17336	371985
result:	Mbuti.DG	Alaska_USR1_11400BP	Belize_MayahakCabPek_9300BP	Argentina_LagunaChica_6800BP	-0.001478	-2.158	13527	13973	301506
result:	Mbuti.DG	Alaska_USR1_11400BP	Belize_MayahakCabPek_9300BP	Chile_PicaOcho_700BP	-0.001337	-1.823	11976	12333	266948
result:	Mbuti.DG	Alaska_USR1_11400BP	Belize_MayahakCabPek_9300BP	USA_SanNicolas_4900BP	-0.001099	-1.644	19772	20245	431320
result:	Mbuti.DG	Alaska_USR1_11400BP	Belize_MayahakCabPek_9300BP	Brazil_LapaDoSanto_9600BP	-0.001194	-2.095	19614	20133	434751
result:	Mbuti.DG	Alaska_USR1_11400BP	Belize_MayahakCabPek_9300BP	Peru_Cuncaicha_4200BP	-0.001763	-2.553	17767	18475	401510
result:	Mbuti.DG	Alaska_USR1_11400BP	Belize_MayahakCabPek_9300BP	USA_Anzick_12800BP	-0.001565	-2.09	20569	21258	440241
result:	Mbuti.DG	Alaska_USR1_11400BP	Peru_Lauricocha_3500BP	Peru_Lauricocha_8600BP	6.2e-05	0.107	25891	25854	598699
result:	Mbuti.DG	Alaska_USR1_11400BP	Peru_Lauricocha_3500BP	Mexico_Pericues_500BP	-0.000742	-0.966	9064	9213	200894
result:	Mbuti.DG	Alaska_USR1_11400BP	Peru_Lauricocha_3500BP	USA_MainlandChumash_1400BP	-0.000166	-0.265	23323	23408	511991
result:	Mbuti.DG	Alaska_USR1_11400BP	Peru_Lauricocha_3500BP	Mixe.DG	-0.000182	-0.322	28088	28200	613189
result:	Mbuti.DG	Alaska_USR1_11400BP	Peru_Lauricocha_3500BP	Bahamas_Taino_1000BP	0.000225	0.327	28738	28598	624060
result:	Mbuti.DG	Alaska_USR1_11400BP	Peru_Lauricocha_3500BP	Quechua.DG	-0.000239	-0.424	27465	27611	613165
result:	Mbuti.DG	Alaska_USR1_11400BP	Peru_Lauricocha_3500BP	USA_MainlandChumash_NC_1400BP	-0.000398	-0.504	10860	10956	241668
result:	Mbuti.DG	Alaska_USR1_11400BP	Peru_Lauricocha_3500BP	Aymara.SG	-0.000184	-0.291	27957	28072	624074
result:	Mbuti.DG	Alaska_USR1_11400BP	Peru_Lauricocha_3500BP	Chile_LosRieles_5100BP	0.000463	0.685	22731	22499	499811
result:	Mbuti.DG	Alaska_USR1_11400BP	Peru_Lauricocha_3500BP	Brazil_Laranjal_6700BP	-0.000398	-0.62	17069	17218	375449
result:	Mbuti.DG	Alaska_USR1_11400BP	Peru_Lauricocha_3500BP	Surui.DG	0.000256	0.418	27777	27620	613132
result:	Mbuti.DG	Alaska_USR1_11400BP	Peru_Lauricocha_3500BP	Peru_LaGalgada_4100BP	0.000572	0.899	24571	24252	558123
result:	Mbuti.DG	Alaska_USR1_11400BP	Peru_Lauricocha_3500BP	Mayan.DG	-0.000561	-0.97	27988	28333	613078
result:	Mbuti.DG	Alaska_USR1_11400BP	Peru_Lauricocha_3500BP	USA_SanCruz_1000BP	0.000116	0.169	26955	26886	589333
result:	Mbuti.DG	Alaska_USR1_11400BP	Peru_Lauricocha_3500BP	Argentina-Chile_FuegoPatagonian_100BP	-0.00041	-0.721	26753	26995	590635
result:	Mbuti.DG	Alaska_USR1_11400BP	Peru_Lauricocha_3500BP	Chile_Conchali_700BP	-0.000203	-0.344	25388	25502	563234
result:	Mbuti.DG	Alaska_USR1_11400BP	Peru_Lauricocha_3500BP	Peru_Laramate_900BP	-0.000145	-0.282	26238	26323	592176
result:	Mbuti.DG	Alaska_USR1_11400BP	Peru_Lauricocha_3500BP	Karitiana.DG	7.2e-05	0.124	28482	28437	624346
result:	Mbuti.DG	Alaska_USR1_11400BP	Peru_Lauricocha_3500BP	Peru_Cuncaicha_9000BP	-0.000632	-0.918	24596	24946	553397
result:	Mbuti.DG	Alaska_USR1_11400BP	Peru_Lauricocha_3500BP	Yukpa.SG	0.000573	0.836	28509	28152	623993
result:	Mbuti.DG	Alaska_USR1_11400BP	Peru_Lauricocha_3500BP	Mexico_Pericues_unknown	-0.000387	-0.447	6920	6979	152226
result:	Mbuti.DG	Alaska_USR1_11400BP	Peru_Lauricocha_3500BP	Brazil_Moraes_5800BP	0.000225	0.275	8786	8742	192631
result:	Mbuti.DG	Alaska_USR1_11400BP	Peru_Lauricocha_3500BP	Chane.DG	-9e-05	-0.143	27691	27746	612279
result:	Mbuti.DG	Alaska_USR1_11400BP	Peru_Lauricocha_3500BP	Argentina_ArroyoSeco2_7700BP	-0.000326	-0.568	26335	26525	580175
result:	Mbuti.DG	Alaska_USR1_11400BP	Peru_Lauricocha_3500BP	Piapoco.DG	-0.000244	-0.43	27880	28029	613107
result:	Mbuti.DG	Alaska_USR1_11400BP	Peru_Lauricocha_3500BP	USA_SanMiguel_700BP	-0.000369	-0.57	24695	24896	543469
result:	Mbuti.DG	Alaska_USR1_11400BP	Peru_Lauricocha_3500BP	Peru_Cuncaicha_3300BP	-0.000975	-1.473	22169	22654	498130
result:	Mbuti.DG	Alaska_USR1_11400BP	Peru_Lauricocha_3500BP	Argentina_LagunaChica_6800BP	-0.000797	-1.287	17291	17596	383574
result:	Mbuti.DG	Alaska_USR1_11400BP	Peru_Lauricocha_3500BP	Chile_PicaOcho_700BP	-0.000777	-1.135	15003	15263	334518
result:	Mbuti.DG	Alaska_USR1_11400BP	Peru_Lauricocha_3500BP	USA_SanNicolas_4900BP	-0.000156	-0.247	27972	28067	610734
result:	Mbuti.DG	Alaska_USR1_11400BP	Peru_Lauricocha_3500BP	Brazil_LapaDoSanto_9600BP	-0.000498	-0.903	27570	27872	607216
result:	Mbuti.DG	Alaska_USR1_11400BP	Peru_Lauricocha_3500BP	Peru_Cuncaicha_4200BP	-0.000667	-1.029	24141	24506	547079
result:	Mbuti.DG	Alaska_USR1_11400BP	Peru_Lauricocha_3500BP	USA_Anzick_12800BP	-0.000648	-0.882	29149	29553	623017
result:	Mbuti.DG	Alaska_USR1_11400BP	Peru_Lauricocha_8600BP	Mexico_Pericues_500BP	-0.000579	-0.936	14271	14450	308591
result:	Mbuti.DG	Alaska_USR1_11400BP	Peru_Lauricocha_8600BP	USA_MainlandChumash_1400BP	0.000256	0.516	37622	37413	815882
result:	Mbuti.DG	Alaska_USR1_11400BP	Peru_Lauricocha_8600BP	Mixe.DG	-0.000218	-0.474	45604	45818	983247
result:	Mbuti.DG	Alaska_USR1_11400BP	Peru_Lauricocha_8600BP	Bahamas_Taino_1000BP	0.000334	0.6	46482	46146	1002314
result:	Mbuti.DG	Alaska_USR1_11400BP	Peru_Lauricocha_8600BP	Quechua.DG	-0.000229	-0.484	44556	44781	983202
result:	Mbuti.DG	Alaska_USR1_11400BP	Peru_Lauricocha_8600BP	USA_MainlandChumash_NC_1400BP	-4e-05	-0.059	17310	17325	377589
result:	Mbuti.DG	Alaska_USR1_11400BP	Peru_Lauricocha_8600BP	Aymara.SG	0.00011	0.21	45420	45310	1002414
result:	Mbuti.DG	Alaska_USR1_11400BP	Peru_Lauricocha_8600BP	Chile_LosRieles_5100BP	0.000659	1.126	34492	34000	747685
result:	Mbuti.DG	Alaska_USR1_11400BP	Peru_Lauricocha_8600BP	Brazil_Laranjal_6700BP	-0.000196	-0.355	25669	25778	557240
result:	Mbuti.DG	Alaska_USR1_11400BP	Peru_Lauricocha_8600BP	Surui.DG	0.000447	0.931	45469	45029	983128
result:	Mbuti.DG	Alaska_USR1_11400BP	Peru_Lauricocha_8600BP	Peru_LaGalgada_4100BP	0.000399	0.692	38535	38193	857199
result:	Mbuti.DG	Alaska_USR1_11400BP	Peru_Lauricocha_8600BP	Mayan.DG	-0.000534	-1.13	45333	45858	983068
result:	Mbuti.DG	Alaska_USR1_11400BP	Peru_Lauricocha_8600BP	USA_SanCruz_1000BP	6.8e-05	0.119	43604	43540	944554
result:	Mbuti.DG	Alaska_USR1_11400BP	Peru_Lauricocha_8600BP	Argentina-Chile_FuegoPatagonian_100BP	-0.00038	-0.832	42413	42767	931164
result:	Mbuti.DG	Alaska_USR1_11400BP	Peru_Lauricocha_8600BP	Chile_Conchali_700BP	-6.9e-05	-0.141	39252	39312	861642
result:	Mbuti.DG	Alaska_USR1_11400BP	Peru_Lauricocha_8600BP	Peru_Laramate_900BP	-0.000269	-0.654	41257	41505	921987
result:	Mbuti.DG	Alaska_USR1_11400BP	Peru_Lauricocha_8600BP	Karitiana.DG	0.00018	0.374	46558	46377	1002962
result:	Mbuti.DG	Alaska_USR1_11400BP	Peru_Lauricocha_8600BP	Peru_Cuncaicha_9000BP	-0.000465	-0.801	37887	38281	846038
result:	Mbuti.DG	Alaska_USR1_11400BP	Peru_Lauricocha_8600BP	Yukpa.SG	0.000593	1.032	46404	45810	1002285
result:	Mbuti.DG	Alaska_USR1_11400BP	Peru_Lauricocha_8600BP	Mexico_Pericues_unknown	-0.000267	-0.381	11131	11195	241428
result:	Mbuti.DG	Alaska_USR1_11400BP	Peru_Lauricocha_8600BP	Brazil_Moraes_5800BP	-0.000377	-0.569	12813	12919	282638
result:	Mbuti.DG	Alaska_USR1_11400BP	Peru_Lauricocha_8600BP	Chane.DG	-4.3e-05	-0.081	45172	45214	981758
result:	Mbuti.DG	Alaska_USR1_11400BP	Peru_Lauricocha_8600BP	Argentina_ArroyoSeco2_7700BP	-0.000157	-0.337	41322	41464	901338
result:	Mbuti.DG	Alaska_USR1_11400BP	Peru_Lauricocha_8600BP	Piapoco.DG	-0.000292	-0.623	45190	45477	983115
result:	Mbuti.DG	Alaska_USR1_11400BP	Peru_Lauricocha_8600BP	USA_SanMiguel_700BP	0.000193	0.351	39754	39587	864775
result:	Mbuti.DG	Alaska_USR1_11400BP	Peru_Lauricocha_8600BP	Peru_Cuncaicha_3300BP	-0.000825	-1.505	33279	33897	749388
result:	Mbuti.DG	Alaska_USR1_11400BP	Peru_Lauricocha_8600BP	Argentina_LagunaChica_6800BP	-0.000498	-0.969	25270	25548	557317
result:	Mbuti.DG	Alaska_USR1_11400BP	Peru_Lauricocha_8600BP	Chile_PicaOcho_700BP	-0.000431	-0.732	22044	22254	488383
result:	Mbuti.DG	Alaska_USR1_11400BP	Peru_Lauricocha_8600BP	USA_SanNicolas_4900BP	-4.6e-05	-0.087	45537	45581	980198
result:	Mbuti.DG	Alaska_USR1_11400BP	Peru_Lauricocha_8600BP	Brazil_LapaDoSanto_9600BP	-0.000417	-0.977	43921	44321	958342
result:	Mbuti.DG	Alaska_USR1_11400BP	Peru_Lauricocha_8600BP	Peru_Cuncaicha_4200BP	-0.000471	-0.847	37097	37490	835378
result:	Mbuti.DG	Alaska_USR1_11400BP	Peru_Lauricocha_8600BP	USA_Anzick_12800BP	-0.000681	-1.074	47257	47938	999269
result:	Mbuti.DG	Alaska_USR1_11400BP	Mexico_Pericues_500BP	USA_MainlandChumash_1400BP	0.001306	2.089	12430	12073	273347
result:	Mbuti.DG	Alaska_USR1_11400BP	Mexico_Pericues_500BP	Mixe.DG	0.00096	1.768	15306	14991	327797
result:	Mbuti.DG	Alaska_USR1_11400BP	Mexico_Pericues_500BP	Bahamas_Taino_1000BP	0.000895	1.322	15755	15456	334458
result:	Mbuti.DG	Alaska_USR1_11400BP	Mexico_Pericues_500BP	Quechua.DG	0.0005	0.929	15372	15208	327791
result:	Mbuti.DG	Alaska_USR1_11400BP	Mexico_Pericues_500BP	USA_MainlandChumash_NC_1400BP	0.000259	0.308	5941	5907	133191
result:	Mbuti.DG	Alaska_USR1_11400BP	Mexico_Pericues_500BP	Aymara.SG	0.000648	0.96	15566	15350	334355
result:	Mbuti.DG	Alaska_USR1_11400BP	Mexico_Pericues_500BP	Chile_LosRieles_5100BP	0.001717	2.323	12284	11837	260427
result:	Mbuti.DG	Alaska_USR1_11400BP	Mexico_Pericues_500BP	Brazil_Laranjal_6700BP	0.000999	1.348	9451	9251	200367
result:	Mbuti.DG	Alaska_USR1_11400BP	Mexico_Pericues_500BP	Surui.DG	0.001456	2.416	15383	14906	327771
result:	Mbuti.DG	Alaska_USR1_11400BP	Mexico_Pericues_500BP	Peru_LaGalgada_4100BP	0.001271	1.817	13597	13229	289689
result:	Mbuti.DG	Alaska_USR1_11400BP	Mexico_Pericues_500BP	Mayan.DG	0.000316	0.571	15200	15097	327751
result:	Mbuti.DG	Alaska_USR1_11400BP	Mexico_Pericues_500BP	USA_SanCruz_1000BP	0.000757	1.15	14326	14086	316476
result:	Mbuti.DG	Alaska_USR1_11400BP	Mexico_Pericues_500BP	Argentina-Chile_FuegoPatagonian_100BP	0.000451	0.804	14714	14570	318683
result:	Mbuti.DG	Alaska_USR1_11400BP	Mexico_Pericues_500BP	Chile_Conchali_700BP	0.001191	1.968	13786	13435	294884
result:	Mbuti.DG	Alaska_USR1_11400BP	Mexico_Pericues_500BP	Peru_Laramate_900BP	0.000894	1.658	14524	14246	310998
result:	Mbuti.DG	Alaska_USR1_11400BP	Mexico_Pericues_500BP	Karitiana.DG	0.00107	1.856	15706	15348	334623
result:	Mbuti.DG	Alaska_USR1_11400BP	Mexico_Pericues_500BP	Peru_Cuncaicha_9000BP	0.000396	0.565	13430	13314	290738
result:	Mbuti.DG	Alaska_USR1_11400BP	Mexico_Pericues_500BP	Yukpa.SG	0.001564	2.37	15677	15154	334280
result:	Mbuti.DG	Alaska_USR1_11400BP	Mexico_Pericues_500BP	Mexico_Pericues_unknown	-0.000495	-0.501	3565	3605	82282
result:	Mbuti.DG	Alaska_USR1_11400BP	Mexico_Pericues_500BP	Brazil_Moraes_5800BP	-0.000511	-0.556	4774	4827	103593
result:	Mbuti.DG	Alaska_USR1_11400BP	Mexico_Pericues_500BP	Chane.DG	0.000967	1.557	15341	15024	327312
result:	Mbuti.DG	Alaska_USR1_11400BP	Mexico_Pericues_500BP	Argentina_ArroyoSeco2_7700BP	0.000858	1.436	14301	14041	303456
result:	Mbuti.DG	Alaska_USR1_11400BP	Mexico_Pericues_500BP	Piapoco.DG	0.000771	1.383	15319	15066	327761
result:	Mbuti.DG	Alaska_USR1_11400BP	Mexico_Pericues_500BP	USA_SanMiguel_700BP	0.001245	1.918	13225	12862	291282
result:	Mbuti.DG	Alaska_USR1_11400BP	Mexico_Pericues_500BP	Peru_Cuncaicha_3300BP	3.1e-05	0.042	12109	12102	260678
result:	Mbuti.DG	Alaska_USR1_11400BP	Mexico_Pericues_500BP	Argentina_LagunaChica_6800BP	0.00064	0.95	9637	9503	208975
result:	Mbuti.DG	Alaska_USR1_11400BP	Mexico_Pericues_500BP	Chile_PicaOcho_700BP	0.001442	1.906	8533	8269	182620
result:	Mbuti.DG	Alaska_USR1_11400BP	Mexico_Pericues_500BP	USA_SanNicolas_4900BP	0.000834	1.301	15276	15004	327082
result:	Mbuti.DG	Alaska_USR1_11400BP	Mexico_Pericues_500BP	Brazil_LapaDoSanto_9600BP	0.000545	0.988	15011	14836	321130
result:	Mbuti.DG	Alaska_USR1_11400BP	Mexico_Pericues_500BP	Peru_Cuncaicha_4200BP	3.2e-05	0.048	13214	13205	289554
result:	Mbuti.DG	Alaska_USR1_11400BP	Mexico_Pericues_500BP	USA_Anzick_12800BP	0.000176	0.245	15815	15756	333771
result:	Mbuti.DG	Alaska_USR1_11400BP	USA_MainlandChumash_1400BP	Mixe.DG	-0.000429	-0.989	41192	41574	892029
result:	Mbuti.DG	Alaska_USR1_11400BP	USA_MainlandChumash_1400BP	Bahamas_Taino_1000BP	0.000104	0.181	42554	42458	911787
result:	Mbuti.DG	Alaska_USR1_11400BP	USA_MainlandChumash_1400BP	Quechua.DG	-0.000434	-0.96	41298	41686	891998
result:	Mbuti.DG	Alaska_USR1_11400BP	USA_MainlandChumash_1400BP	USA_MainlandChumash_NC_1400BP	-0.000529	-0.922	14020	14199	337956
result:	Mbuti.DG	Alaska_USR1_11400BP	USA_MainlandChumash_1400BP	Aymara.SG	8e-05	0.146	42371	42298	911692
result:	Mbuti.DG	Alaska_USR1_11400BP	USA_MainlandChumash_1400BP	Chile_LosRieles_5100BP	0.000144	0.241	29689	29597	641179
result:	Mbuti.DG	Alaska_USR1_11400BP	USA_MainlandChumash_1400BP	Brazil_Laranjal_6700BP	-0.000931	-1.664	21969	22415	479457
result:	Mbuti.DG	Alaska_USR1_11400BP	USA_MainlandChumash_1400BP	Surui.DG	0.000343	0.687	41265	40959	891932
result:	Mbuti.DG	Alaska_USR1_11400BP	USA_MainlandChumash_1400BP	Peru_LaGalgada_4100BP	4.2e-05	0.073	34494	34462	743993
result:	Mbuti.DG	Alaska_USR1_11400BP	USA_MainlandChumash_1400BP	Mayan.DG	-0.000643	-1.41	41312	41886	891887
result:	Mbuti.DG	Alaska_USR1_11400BP	USA_MainlandChumash_1400BP	USA_SanCruz_1000BP	1.1e-05	0.022	37286	37276	863352
result:	Mbuti.DG	Alaska_USR1_11400BP	USA_MainlandChumash_1400BP	Argentina-Chile_FuegoPatagonian_100BP	-0.000664	-1.456	38239	38789	828446
result:	Mbuti.DG	Alaska_USR1_11400BP	USA_MainlandChumash_1400BP	Chile_Conchali_700BP	-0.000432	-0.879	34043	34366	745276
result:	Mbuti.DG	Alaska_USR1_11400BP	USA_MainlandChumash_1400BP	Peru_Laramate_900BP	-0.000298	-0.715	37044	37285	805679
result:	Mbuti.DG	Alaska_USR1_11400BP	USA_MainlandChumash_1400BP	Karitiana.DG	-5e-05	-0.111	42418	42464	912229
result:	Mbuti.DG	Alaska_USR1_11400BP	USA_MainlandChumash_1400BP	Peru_Cuncaicha_9000BP	-0.000626	-1.043	33697	34156	732046
result:	Mbuti.DG	Alaska_USR1_11400BP	USA_MainlandChumash_1400BP	Yukpa.SG	0.000502	0.921	42323	41865	911530
result:	Mbuti.DG	Alaska_USR1_11400BP	USA_MainlandChumash_1400BP	Mexico_Pericues_unknown	-0.000345	-0.485	10045	10121	221869
result:	Mbuti.DG	Alaska_USR1_11400BP	USA_MainlandChumash_1400BP	Brazil_Moraes_5800BP	-0.000476	-0.686	11157	11272	243146
result:	Mbuti.DG	Alaska_USR1_11400BP	USA_MainlandChumash_1400BP	Chane.DG	-0.000213	-0.41	41245	41434	890732
result:	Mbuti.DG	Alaska_USR1_11400BP	USA_MainlandChumash_1400BP	Argentina_ArroyoSeco2_7700BP	-0.000466	-0.977	36543	36910	787634
result:	Mbuti.DG	Alaska_USR1_11400BP	USA_MainlandChumash_1400BP	Piapoco.DG	-0.000435	-0.938	41192	41580	891919
result:	Mbuti.DG	Alaska_USR1_11400BP	USA_MainlandChumash_1400BP	USA_SanMiguel_700BP	0.00017	0.347	34021	33887	788210
result:	Mbuti.DG	Alaska_USR1_11400BP	USA_MainlandChumash_1400BP	Peru_Cuncaicha_3300BP	-0.001031	-1.794	29372	30035	643684
result:	Mbuti.DG	Alaska_USR1_11400BP	USA_MainlandChumash_1400BP	Argentina_LagunaChica_6800BP	-0.001257	-2.299	21506	22102	473831
result:	Mbuti.DG	Alaska_USR1_11400BP	USA_MainlandChumash_1400BP	Chile_PicaOcho_700BP	-0.001004	-1.682	18791	19210	417192
result:	Mbuti.DG	Alaska_USR1_11400BP	USA_MainlandChumash_1400BP	USA_SanNicolas_4900BP	-0.000135	-0.273	40892	41014	894710
result:	Mbuti.DG	Alaska_USR1_11400BP	USA_MainlandChumash_1400BP	Brazil_LapaDoSanto_9600BP	-0.000431	-0.979	39340	39705	847865
result:	Mbuti.DG	Alaska_USR1_11400BP	USA_MainlandChumash_1400BP	Peru_Cuncaicha_4200BP	-0.00058	-1.022	32618	33037	722887
result:	Mbuti.DG	Alaska_USR1_11400BP	USA_MainlandChumash_1400BP	USA_Anzick_12800BP	-0.000834	-1.322	42493	43249	906614
result:	Mbuti.DG	Alaska_USR1_11400BP	Mixe.DG	Bahamas_Taino_1000BP	0.000589	1.146	52000	51348	1105975
result:	Mbuti.DG	Alaska_USR1_11400BP	Mixe.DG	Quechua.DG	-7e-05	-0.186	51596	51673	1106794
result:	Mbuti.DG	Alaska_USR1_11400BP	Mixe.DG	USA_MainlandChumash_NC_1400BP	9e-05	0.159	18680	18643	406149
result:	Mbuti.DG	Alaska_USR1_11400BP	Mixe.DG	Aymara.SG	0.000425	0.853	51511	51041	1106018
result:	Mbuti.DG	Alaska_USR1_11400BP	Mixe.DG	Chile_LosRieles_5100BP	0.000811	1.539	36117	35494	768647
result:	Mbuti.DG	Alaska_USR1_11400BP	Mixe.DG	Brazil_Laranjal_6700BP	-0.000261	-0.552	26702	26852	574375
result:	Mbuti.DG	Alaska_USR1_11400BP	Mixe.DG	Surui.DG	0.000752	1.724	51786	50953	1106719
result:	Mbuti.DG	Alaska_USR1_11400BP	Mixe.DG	Peru_LaGalgada_4100BP	0.000543	1.011	41711	41225	894740
result:	Mbuti.DG	Alaska_USR1_11400BP	Mixe.DG	Mayan.DG	-0.000245	-0.629	51217	51488	1106662
result:	Mbuti.DG	Alaska_USR1_11400BP	Mixe.DG	USA_SanCruz_1000BP	0.000459	0.892	48803	48326	1040046
result:	Mbuti.DG	Alaska_USR1_11400BP	Mixe.DG	Argentina-Chile_FuegoPatagonian_100BP	-9.5e-05	-0.244	46470	46565	1000033
result:	Mbuti.DG	Alaska_USR1_11400BP	Mixe.DG	Chile_Conchali_700BP	0.000104	0.245	41383	41289	895546
result:	Mbuti.DG	Alaska_USR1_11400BP	Mixe.DG	Peru_Laramate_900BP	2.1e-05	0.059	44905	44885	970401
result:	Mbuti.DG	Alaska_USR1_11400BP	Mixe.DG	Karitiana.DG	0.000372	0.962	51642	51229	1106888
result:	Mbuti.DG	Alaska_USR1_11400BP	Mixe.DG	Peru_Cuncaicha_9000BP	-0.000305	-0.57	40871	41139	880594
result:	Mbuti.DG	Alaska_USR1_11400BP	Mixe.DG	Yukpa.SG	0.00085	1.65	51705	50765	1105833
result:	Mbuti.DG	Alaska_USR1_11400BP	Mixe.DG	Mexico_Pericues_unknown	-0.0002	-0.321	12059	12112	262960
result:	Mbuti.DG	Alaska_USR1_11400BP	Mixe.DG	Brazil_Moraes_5800BP	-8.8e-05	-0.146	13430	13456	290376
result:	Mbuti.DG	Alaska_USR1_11400BP	Mixe.DG	Chane.DG	0.000205	0.434	51598	51371	1105159
result:	Mbuti.DG	Alaska_USR1_11400BP	Mixe.DG	Argentina_ArroyoSeco2_7700BP	2.6e-05	0.062	44493	44468	948212
result:	Mbuti.DG	Alaska_USR1_11400BP	Mixe.DG	Piapoco.DG	-4.9e-05	-0.124	51369	51423	1106703
result:	Mbuti.DG	Alaska_USR1_11400BP	Mixe.DG	USA_SanMiguel_700BP	0.000487	0.999	43810	43350	943710
result:	Mbuti.DG	Alaska_USR1_11400BP	Mixe.DG	Peru_Cuncaicha_3300BP	-0.00069	-1.352	35421	35955	773342
result:	Mbuti.DG	Alaska_USR1_11400BP	Mixe.DG	Argentina_LagunaChica_6800BP	-0.000358	-0.813	26152	26356	567554
result:	Mbuti.DG	Alaska_USR1_11400BP	Mixe.DG	Chile_PicaOcho_700BP	-0.000583	-1.126	22868	23159	499292
result:	Mbuti.DG	Alaska_USR1_11400BP	Mixe.DG	USA_SanNicolas_4900BP	0.00034	0.733	50843	50475	1080806
result:	Mbuti.DG	Alaska_USR1_11400BP	Mixe.DG	Brazil_LapaDoSanto_9600BP	-0.000234	-0.635	47829	48069	1023076
result:	Mbuti.DG	Alaska_USR1_11400BP	Mixe.DG	Peru_Cuncaicha_4200BP	-0.000275	-0.529	40046	40285	869224
result:	Mbuti.DG	Alaska_USR1_11400BP	Mixe.DG	USA_Anzick_12800BP	-0.000415	-0.713	52352	52808	1099067
result:	Mbuti.DG	Alaska_USR1_11400BP	Bahamas_Taino_1000BP	Quechua.DG	-0.000656	-1.272	51117	51843	1105919
result:	Mbuti.DG	Alaska_USR1_11400BP	Bahamas_Taino_1000BP	USA_MainlandChumash_NC_1400BP	-0.000323	-0.463	19053	19186	414409
result:	Mbuti.DG	Alaska_USR1_11400BP	Bahamas_Taino_1000BP	Aymara.SG	-0.000217	-0.375	52186	52432	1132798
result:	Mbuti.DG	Alaska_USR1_11400BP	Bahamas_Taino_1000BP	Chile_LosRieles_5100BP	0.000304	0.482	36323	36085	782808
result:	Mbuti.DG	Alaska_USR1_11400BP	Bahamas_Taino_1000BP	Brazil_Laranjal_6700BP	-0.000723	-1.233	26715	27139	585582
result:	Mbuti.DG	Alaska_USR1_11400BP	Bahamas_Taino_1000BP	Surui.DG	0.000159	0.296	50321	50146	1105849
result:	Mbuti.DG	Alaska_USR1_11400BP	Bahamas_Taino_1000BP	Peru_LaGalgada_4100BP	4.3e-05	0.067	42253	42214	912579
result:	Mbuti.DG	Alaska_USR1_11400BP	Bahamas_Taino_1000BP	Mayan.DG	-0.00083	-1.565	50957	51875	1105798
result:	Mbuti.DG	Alaska_USR1_11400BP	Bahamas_Taino_1000BP	USA_SanCruz_1000BP	-9.7e-05	-0.15	49712	49815	1064288
result:	Mbuti.DG	Alaska_USR1_11400BP	Bahamas_Taino_1000BP	Argentina-Chile_FuegoPatagonian_100BP	-0.000617	-1.181	46590	47220	1021628
result:	Mbuti.DG	Alaska_USR1_11400BP	Bahamas_Taino_1000BP	Chile_Conchali_700BP	-0.000387	-0.712	41714	42067	912668
result:	Mbuti.DG	Alaska_USR1_11400BP	Bahamas_Taino_1000BP	Peru_Laramate_900BP	-0.000549	-1.131	45333	45876	990030
result:	Mbuti.DG	Alaska_USR1_11400BP	Bahamas_Taino_1000BP	Karitiana.DG	-0.000231	-0.456	51966	52228	1133647
result:	Mbuti.DG	Alaska_USR1_11400BP	Bahamas_Taino_1000BP	Peru_Cuncaicha_9000BP	-0.000678	-1.053	41011	41620	897699
result:	Mbuti.DG	Alaska_USR1_11400BP	Bahamas_Taino_1000BP	Yukpa.SG	0.000193	0.326	51609	51391	1132603
result:	Mbuti.DG	Alaska_USR1_11400BP	Bahamas_Taino_1000BP	Mexico_Pericues_unknown	-0.00014	-0.189	12506	12544	268461
result:	Mbuti.DG	Alaska_USR1_11400BP	Bahamas_Taino_1000BP	Brazil_Moraes_5800BP	-0.000891	-1.189	13338	13602	296159
result:	Mbuti.DG	Alaska_USR1_11400BP	Bahamas_Taino_1000BP	Chane.DG	-0.00039	-0.668	50565	50996	1104282
result:	Mbuti.DG	Alaska_USR1_11400BP	Bahamas_Taino_1000BP	Argentina_ArroyoSeco2_7700BP	-0.000511	-0.994	44773	45268	967527
result:	Mbuti.DG	Alaska_USR1_11400BP	Bahamas_Taino_1000BP	Piapoco.DG	-0.000643	-1.277	49760	50471	1105829
result:	Mbuti.DG	Alaska_USR1_11400BP	Bahamas_Taino_1000BP	USA_SanMiguel_700BP	4e-06	0.007	44746	44742	964161
result:	Mbuti.DG	Alaska_USR1_11400BP	Bahamas_Taino_1000BP	Peru_Cuncaicha_3300BP	-0.001136	-1.784	35721	36614	786936
result:	Mbuti.DG	Alaska_USR1_11400BP	Bahamas_Taino_1000BP	Argentina_LagunaChica_6800BP	-0.00058	-0.988	26322	26656	576768
result:	Mbuti.DG	Alaska_USR1_11400BP	Bahamas_Taino_1000BP	Chile_PicaOcho_700BP	-0.000948	-1.489	23308	23791	509173
result:	Mbuti.DG	Alaska_USR1_11400BP	Bahamas_Taino_1000BP	USA_SanNicolas_4900BP	-0.000402	-0.673	51505	51950	1106430
result:	Mbuti.DG	Alaska_USR1_11400BP	Bahamas_Taino_1000BP	Brazil_LapaDoSanto_9600BP	-0.000784	-1.661	48074	48893	1045220
result:	Mbuti.DG	Alaska_USR1_11400BP	Bahamas_Taino_1000BP	Peru_Cuncaicha_4200BP	-0.000613	-0.948	40604	41147	886121
result:	Mbuti.DG	Alaska_USR1_11400BP	Bahamas_Taino_1000BP	USA_Anzick_12800BP	-0.00097	-1.412	53387	54479	1125353
result:	Mbuti.DG	Alaska_USR1_11400BP	Quechua.DG	USA_MainlandChumash_NC_1400BP	0.000147	0.255	18742	18682	406138
result:	Mbuti.DG	Alaska_USR1_11400BP	Quechua.DG	Aymara.SG	0.000496	1.03	49960	49411	1105965
result:	Mbuti.DG	Alaska_USR1_11400BP	Quechua.DG	Chile_LosRieles_5100BP	0.000868	1.624	35748	35080	768624
result:	Mbuti.DG	Alaska_USR1_11400BP	Quechua.DG	Brazil_Laranjal_6700BP	-0.000196	-0.392	26480	26593	574355
result:	Mbuti.DG	Alaska_USR1_11400BP	Quechua.DG	Surui.DG	0.00082	1.853	51679	50771	1106667
result:	Mbuti.DG	Alaska_USR1_11400BP	Quechua.DG	Peru_LaGalgada_4100BP	0.000602	1.158	40810	40271	894707
result:	Mbuti.DG	Alaska_USR1_11400BP	Quechua.DG	Mayan.DG	-0.000179	-0.448	51446	51644	1106612
result:	Mbuti.DG	Alaska_USR1_11400BP	Quechua.DG	USA_SanCruz_1000BP	0.000508	0.976	48613	48084	1040000
result:	Mbuti.DG	Alaska_USR1_11400BP	Quechua.DG	Argentina-Chile_FuegoPatagonian_100BP	-3.1e-05	-0.077	46096	46126	999994
result:	Mbuti.DG	Alaska_USR1_11400BP	Quechua.DG	Chile_Conchali_700BP	0.000144	0.342	41096	40967	895513
result:	Mbuti.DG	Alaska_USR1_11400BP	Quechua.DG	Peru_Laramate_900BP	0.000118	0.356	43556	43442	970361
result:	Mbuti.DG	Alaska_USR1_11400BP	Quechua.DG	Karitiana.DG	0.000442	1.123	51577	51087	1106830
result:	Mbuti.DG	Alaska_USR1_11400BP	Quechua.DG	Peru_Cuncaicha_9000BP	-0.000281	-0.515	40080	40327	880566
result:	Mbuti.DG	Alaska_USR1_11400BP	Quechua.DG	Yukpa.SG	0.00092	1.816	51344	50327	1105780
result:	Mbuti.DG	Alaska_USR1_11400BP	Quechua.DG	Mexico_Pericues_unknown	-0.000167	-0.276	12228	12272	262955
result:	Mbuti.DG	Alaska_USR1_11400BP	Quechua.DG	Brazil_Moraes_5800BP	-1.1e-05	-0.018	13330	13334	290371
result:	Mbuti.DG	Alaska_USR1_11400BP	Quechua.DG	Chane.DG	0.000282	0.608	51368	51057	1105122
result:	Mbuti.DG	Alaska_USR1_11400BP	Quechua.DG	Argentina_ArroyoSeco2_7700BP	4.8e-05	0.119	44249	44203	948172
result:	Mbuti.DG	Alaska_USR1_11400BP	Quechua.DG	Piapoco.DG	2e-05	0.051	51312	51289	1106655
result:	Mbuti.DG	Alaska_USR1_11400BP	Quechua.DG	USA_SanMiguel_700BP	0.000505	0.992	43903	43426	943672
result:	Mbuti.DG	Alaska_USR1_11400BP	Quechua.DG	Peru_Cuncaicha_3300BP	-0.000719	-1.423	34359	34915	773313
result:	Mbuti.DG	Alaska_USR1_11400BP	Quechua.DG	Argentina_LagunaChica_6800BP	-0.000468	-1.057	25909	26175	567539
result:	Mbuti.DG	Alaska_USR1_11400BP	Quechua.DG	Chile_PicaOcho_700BP	-0.00037	-0.701	22387	22572	499278
result:	Mbuti.DG	Alaska_USR1_11400BP	Quechua.DG	USA_SanNicolas_4900BP	0.000379	0.793	50665	50255	1080762
result:	Mbuti.DG	Alaska_USR1_11400BP	Quechua.DG	Brazil_LapaDoSanto_9600BP	-0.000183	-0.5	47629	47816	1023034
result:	Mbuti.DG	Alaska_USR1_11400BP	Quechua.DG	Peru_Cuncaicha_4200BP	-0.000178	-0.349	38871	39026	869188
result:	Mbuti.DG	Alaska_USR1_11400BP	Quechua.DG	USA_Anzick_12800BP	-0.000363	-0.617	52370	52768	1099011
result:	Mbuti.DG	Alaska_USR1_11400BP	USA_MainlandChumash_NC_1400BP	Aymara.SG	0.00061	0.915	19192	18939	414206
result:	Mbuti.DG	Alaska_USR1_11400BP	USA_MainlandChumash_NC_1400BP	Chile_LosRieles_5100BP	0.000651	0.919	14195	13995	307386
result:	Mbuti.DG	Alaska_USR1_11400BP	USA_MainlandChumash_NC_1400BP	Brazil_Laranjal_6700BP	-0.000192	-0.26	10658	10703	234401
result:	Mbuti.DG	Alaska_USR1_11400BP	USA_MainlandChumash_NC_1400BP	Surui.DG	0.000677	1.063	18706	18431	406105
result:	Mbuti.DG	Alaska_USR1_11400BP	USA_MainlandChumash_NC_1400BP	Peru_LaGalgada_4100BP	0.000978	1.399	16168	15827	349182
result:	Mbuti.DG	Alaska_USR1_11400BP	USA_MainlandChumash_NC_1400BP	Mayan.DG	-0.000143	-0.245	18570	18629	406085
result:	Mbuti.DG	Alaska_USR1_11400BP	USA_MainlandChumash_NC_1400BP	USA_SanCruz_1000BP	0.000362	0.545	17090	16948	391612
result:	Mbuti.DG	Alaska_USR1_11400BP	USA_MainlandChumash_NC_1400BP	Argentina-Chile_FuegoPatagonian_100BP	-0.00018	-0.305	17561	17630	384865
result:	Mbuti.DG	Alaska_USR1_11400BP	USA_MainlandChumash_NC_1400BP	Chile_Conchali_700BP	0.000137	0.22	16137	16089	352223
result:	Mbuti.DG	Alaska_USR1_11400BP	USA_MainlandChumash_NC_1400BP	Peru_Laramate_900BP	0.000101	0.177	17211	17174	375893
result:	Mbuti.DG	Alaska_USR1_11400BP	USA_MainlandChumash_NC_1400BP	Karitiana.DG	3e-05	0.049	19163	19151	414591
result:	Mbuti.DG	Alaska_USR1_11400BP	USA_MainlandChumash_NC_1400BP	Peru_Cuncaicha_9000BP	-0.000666	-0.904	15922	16153	347292
result:	Mbuti.DG	Alaska_USR1_11400BP	USA_MainlandChumash_NC_1400BP	Yukpa.SG	0.000334	0.494	19055	18916	414112
result:	Mbuti.DG	Alaska_USR1_11400BP	USA_MainlandChumash_NC_1400BP	Mexico_Pericues_unknown	0.000947	0.98	4561	4465	100762
result:	Mbuti.DG	Alaska_USR1_11400BP	USA_MainlandChumash_NC_1400BP	Brazil_Moraes_5800BP	0.000814	0.879	5493	5395	120156
result:	Mbuti.DG	Alaska_USR1_11400BP	USA_MainlandChumash_NC_1400BP	Chane.DG	0.000437	0.689	18780	18603	405516
result:	Mbuti.DG	Alaska_USR1_11400BP	USA_MainlandChumash_NC_1400BP	Argentina_ArroyoSeco2_7700BP	-0.000183	-0.292	16931	16998	367414
result:	Mbuti.DG	Alaska_USR1_11400BP	USA_MainlandChumash_NC_1400BP	Piapoco.DG	-0.000107	-0.183	18634	18678	406089
result:	Mbuti.DG	Alaska_USR1_11400BP	USA_MainlandChumash_NC_1400BP	USA_SanMiguel_700BP	0.000648	1.071	15520	15287	358637
result:	Mbuti.DG	Alaska_USR1_11400BP	USA_MainlandChumash_NC_1400BP	Peru_Cuncaicha_3300BP	-0.000869	-1.196	13943	14211	309048
result:	Mbuti.DG	Alaska_USR1_11400BP	USA_MainlandChumash_NC_1400BP	Argentina_LagunaChica_6800BP	-0.000302	-0.42	10873	10945	236905
result:	Mbuti.DG	Alaska_USR1_11400BP	USA_MainlandChumash_NC_1400BP	Chile_PicaOcho_700BP	-0.00069	-0.88	9405	9549	209154
result:	Mbuti.DG	Alaska_USR1_11400BP	USA_MainlandChumash_NC_1400BP	USA_SanNicolas_4900BP	0.000469	0.746	18460	18270	405353
result:	Mbuti.DG	Alaska_USR1_11400BP	USA_MainlandChumash_NC_1400BP	Brazil_LapaDoSanto_9600BP	-0.000288	-0.499	18057	18171	392448
result:	Mbuti.DG	Alaska_USR1_11400BP	USA_MainlandChumash_NC_1400BP	Peru_Cuncaicha_4200BP	-0.000336	-0.466	15570	15686	344252
result:	Mbuti.DG	Alaska_USR1_11400BP	USA_MainlandChumash_NC_1400BP	USA_Anzick_12800BP	-0.000551	-0.723	19296	19524	412655
result:	Mbuti.DG	Alaska_USR1_11400BP	Aymara.SG	Chile_LosRieles_5100BP	0.00043	0.679	35891	35554	782707
result:	Mbuti.DG	Alaska_USR1_11400BP	Aymara.SG	Brazil_Laranjal_6700BP	-0.000539	-0.924	26823	27139	585440
result:	Mbuti.DG	Alaska_USR1_11400BP	Aymara.SG	Surui.DG	0.000325	0.592	51047	50688	1105886
result:	Mbuti.DG	Alaska_USR1_11400BP	Aymara.SG	Peru_LaGalgada_4100BP	0.000252	0.407	41435	41205	912536
result:	Mbuti.DG	Alaska_USR1_11400BP	Aymara.SG	Mayan.DG	-0.000673	-1.327	50932	51676	1105828
result:	Mbuti.DG	Alaska_USR1_11400BP	Aymara.SG	USA_SanCruz_1000BP	7.1e-05	0.117	49514	49438	1064204
result:	Mbuti.DG	Alaska_USR1_11400BP	Aymara.SG	Argentina-Chile_FuegoPatagonian_100BP	-0.000522	-1.051	46430	46963	1021509
result:	Mbuti.DG	Alaska_USR1_11400BP	Aymara.SG	Chile_Conchali_700BP	-0.000265	-0.484	41738	41980	912571
result:	Mbuti.DG	Alaska_USR1_11400BP	Aymara.SG	Peru_Laramate_900BP	-0.000286	-0.622	44310	44593	989999
result:	Mbuti.DG	Alaska_USR1_11400BP	Aymara.SG	Karitiana.DG	-2e-05	-0.039	52483	52505	1133757
result:	Mbuti.DG	Alaska_USR1_11400BP	Aymara.SG	Peru_Cuncaicha_9000BP	-0.000687	-1.122	40553	41169	897500
result:	Mbuti.DG	Alaska_USR1_11400BP	Aymara.SG	Yukpa.SG	0.000413	0.704	51960	51493	1132821
result:	Mbuti.DG	Alaska_USR1_11400BP	Aymara.SG	Mexico_Pericues_unknown	-0.000485	-0.633	12326	12456	268417
result:	Mbuti.DG	Alaska_USR1_11400BP	Aymara.SG	Brazil_Moraes_5800BP	-0.000757	-1.088	13465	13689	296093
result:	Mbuti.DG	Alaska_USR1_11400BP	Aymara.SG	Chane.DG	-0.000204	-0.372	50662	50888	1104330
result:	Mbuti.DG	Alaska_USR1_11400BP	Aymara.SG	Argentina_ArroyoSeco2_7700BP	-0.000275	-0.533	44643	44910	967524
result:	Mbuti.DG	Alaska_USR1_11400BP	Aymara.SG	Piapoco.DG	-0.000475	-0.955	50488	51013	1105872
result:	Mbuti.DG	Alaska_USR1_11400BP	Aymara.SG	USA_SanMiguel_700BP	9e-06	0.016	44443	44434	964070
result:	Mbuti.DG	Alaska_USR1_11400BP	Aymara.SG	Peru_Cuncaicha_3300BP	-0.001044	-1.737	34593	35414	786774
result:	Mbuti.DG	Alaska_USR1_11400BP	Aymara.SG	Argentina_LagunaChica_6800BP	-0.000466	-0.79	26293	26561	576586
result:	Mbuti.DG	Alaska_USR1_11400BP	Aymara.SG	Chile_PicaOcho_700BP	-0.000898	-1.519	22526	22983	508967
result:	Mbuti.DG	Alaska_USR1_11400BP	Aymara.SG	USA_SanNicolas_4900BP	-0.000152	-0.269	51734	51902	1106385
result:	Mbuti.DG	Alaska_USR1_11400BP	Aymara.SG	Brazil_LapaDoSanto_9600BP	-0.000541	-1.138	48068	48633	1045173
result:	Mbuti.DG	Alaska_USR1_11400BP	Aymara.SG	Peru_Cuncaicha_4200BP	-0.000545	-0.973	39188	39671	885929
result:	Mbuti.DG	Alaska_USR1_11400BP	Aymara.SG	USA_Anzick_12800BP	-0.000779	-1.178	53246	54122	1125347
result:	Mbuti.DG	Alaska_USR1_11400BP	Chile_LosRieles_5100BP	Brazil_Laranjal_6700BP	-0.001468	-2.414	22237	22957	490642
result:	Mbuti.DG	Alaska_USR1_11400BP	Chile_LosRieles_5100BP	Surui.DG	-0.000182	-0.313	35099	35239	768583
result:	Mbuti.DG	Alaska_USR1_11400BP	Chile_LosRieles_5100BP	Peru_LaGalgada_4100BP	-0.00031	-0.483	32765	32988	721336
result:	Mbuti.DG	Alaska_USR1_11400BP	Chile_LosRieles_5100BP	Mayan.DG	-0.001116	-2.032	35427	36285	768522
result:	Mbuti.DG	Alaska_USR1_11400BP	Chile_LosRieles_5100BP	USA_SanCruz_1000BP	-0.000411	-0.624	34093	34397	738809
result:	Mbuti.DG	Alaska_USR1_11400BP	Chile_LosRieles_5100BP	Argentina-Chile_FuegoPatagonian_100BP	-0.000963	-1.812	33630	34352	749685
result:	Mbuti.DG	Alaska_USR1_11400BP	Chile_LosRieles_5100BP	Chile_Conchali_700BP	-0.000478	-0.89	32329	32679	732595
result:	Mbuti.DG	Alaska_USR1_11400BP	Chile_LosRieles_5100BP	Peru_Laramate_900BP	-0.000636	-1.283	34244	34728	760153
result:	Mbuti.DG	Alaska_USR1_11400BP	Chile_LosRieles_5100BP	Karitiana.DG	-0.000515	-0.944	35764	36167	783259
result:	Mbuti.DG	Alaska_USR1_11400BP	Chile_LosRieles_5100BP	Peru_Cuncaicha_9000BP	-0.001246	-1.896	32230	33123	717020
result:	Mbuti.DG	Alaska_USR1_11400BP	Chile_LosRieles_5100BP	Yukpa.SG	0.000139	0.218	35673	35564	782534
result:	Mbuti.DG	Alaska_USR1_11400BP	Chile_LosRieles_5100BP	Mexico_Pericues_unknown	-0.001263	-1.588	8661	8901	190169
result:	Mbuti.DG	Alaska_USR1_11400BP	Chile_LosRieles_5100BP	Brazil_Moraes_5800BP	-0.000859	-1.146	11326	11541	251276
result:	Mbuti.DG	Alaska_USR1_11400BP	Chile_LosRieles_5100BP	Chane.DG	-0.000547	-0.915	34921	35341	767495
result:	Mbuti.DG	Alaska_USR1_11400BP	Chile_LosRieles_5100BP	Argentina_ArroyoSeco2_7700BP	-0.000705	-1.335	33457	33981	743274
result:	Mbuti.DG	Alaska_USR1_11400BP	Chile_LosRieles_5100BP	Piapoco.DG	-0.00099	-1.818	34843	35603	768555
result:	Mbuti.DG	Alaska_USR1_11400BP	Chile_LosRieles_5100BP	USA_SanMiguel_700BP	-0.000425	-0.682	31203	31493	681688
result:	Mbuti.DG	Alaska_USR1_11400BP	Chile_LosRieles_5100BP	Peru_Cuncaicha_3300BP	-0.001167	-1.857	29183	29940	648193
result:	Mbuti.DG	Alaska_USR1_11400BP	Chile_LosRieles_5100BP	Argentina_LagunaChica_6800BP	-0.001237	-2.133	23145	23782	514781
result:	Mbuti.DG	Alaska_USR1_11400BP	Chile_LosRieles_5100BP	Chile_PicaOcho_700BP	-0.001293	-1.947	20058	20635	446356
result:	Mbuti.DG	Alaska_USR1_11400BP	Chile_LosRieles_5100BP	USA_SanNicolas_4900BP	-0.000573	-0.945	35276	35715	765400
result:	Mbuti.DG	Alaska_USR1_11400BP	Chile_LosRieles_5100BP	Brazil_LapaDoSanto_9600BP	-0.000949	-1.847	35077	35808	770110
result:	Mbuti.DG	Alaska_USR1_11400BP	Chile_LosRieles_5100BP	Peru_Cuncaicha_4200BP	-0.001128	-1.84	31848	32650	711045
result:	Mbuti.DG	Alaska_USR1_11400BP	Chile_LosRieles_5100BP	USA_Anzick_12800BP	-0.001167	-1.668	36667	37579	782069
result:	Mbuti.DG	Alaska_USR1_11400BP	Brazil_Laranjal_6700BP	Surui.DG	0.000995	1.881	26595	26023	574329
result:	Mbuti.DG	Alaska_USR1_11400BP	Brazil_Laranjal_6700BP	Peru_LaGalgada_4100BP	0.000933	1.547	24761	24260	536243
result:	Mbuti.DG	Alaska_USR1_11400BP	Brazil_Laranjal_6700BP	Mayan.DG	2.7e-05	0.054	26632	26616	574277
result:	Mbuti.DG	Alaska_USR1_11400BP	Brazil_Laranjal_6700BP	USA_SanCruz_1000BP	0.000733	1.176	25903	25498	553265
result:	Mbuti.DG	Alaska_USR1_11400BP	Brazil_Laranjal_6700BP	Argentina-Chile_FuegoPatagonian_100BP	-3e-06	-0.006	25749	25750	560238
result:	Mbuti.DG	Alaska_USR1_11400BP	Brazil_Laranjal_6700BP	Chile_Conchali_700BP	0.000625	1.216	24961	24622	541710
result:	Mbuti.DG	Alaska_USR1_11400BP	Brazil_Laranjal_6700BP	Peru_Laramate_900BP	0.000428	0.95	25853	25612	562772
result:	Mbuti.DG	Alaska_USR1_11400BP	Brazil_Laranjal_6700BP	Karitiana.DG	0.000679	1.395	27124	26726	585872
result:	Mbuti.DG	Alaska_USR1_11400BP	Brazil_Laranjal_6700BP	Peru_Cuncaicha_9000BP	-0.000118	-0.193	24534	24597	536445
result:	Mbuti.DG	Alaska_USR1_11400BP	Brazil_Laranjal_6700BP	Yukpa.SG	0.001035	1.712	27152	26546	585308
result:	Mbuti.DG	Alaska_USR1_11400BP	Brazil_Laranjal_6700BP	Mexico_Pericues_unknown	-0.000566	-0.657	6549	6630	142950
result:	Mbuti.DG	Alaska_USR1_11400BP	Brazil_Laranjal_6700BP	Brazil_Moraes_5800BP	-0.000188	-0.26	8931	8969	206479
result:	Mbuti.DG	Alaska_USR1_11400BP	Brazil_Laranjal_6700BP	Chane.DG	0.000483	0.868	26679	26402	573535
result:	Mbuti.DG	Alaska_USR1_11400BP	Brazil_Laranjal_6700BP	Argentina_ArroyoSeco2_7700BP	0.000341	0.69	25570	25381	553674
result:	Mbuti.DG	Alaska_USR1_11400BP	Brazil_Laranjal_6700BP	Piapoco.DG	0.000226	0.453	26335	26205	574299
result:	Mbuti.DG	Alaska_USR1_11400BP	Brazil_Laranjal_6700BP	USA_SanMiguel_700BP	0.000732	1.218	23891	23517	509897
result:	Mbuti.DG	Alaska_USR1_11400BP	Brazil_Laranjal_6700BP	Peru_Cuncaicha_3300BP	-0.000246	-0.387	22322	22443	487948
result:	Mbuti.DG	Alaska_USR1_11400BP	Brazil_Laranjal_6700BP	Argentina_LagunaChica_6800BP	-0.000179	-0.336	17927	17997	392011
result:	Mbuti.DG	Alaska_USR1_11400BP	Brazil_Laranjal_6700BP	Chile_PicaOcho_700BP	0.000189	0.312	15760	15694	345275
result:	Mbuti.DG	Alaska_USR1_11400BP	Brazil_Laranjal_6700BP	USA_SanNicolas_4900BP	0.000441	0.775	26781	26528	572555
result:	Mbuti.DG	Alaska_USR1_11400BP	Brazil_Laranjal_6700BP	Brazil_LapaDoSanto_9600BP	0.000171	0.376	26508	26409	576104
result:	Mbuti.DG	Alaska_USR1_11400BP	Brazil_Laranjal_6700BP	Peru_Cuncaicha_4200BP	3.9e-05	0.064	24128	24107	530163
result:	Mbuti.DG	Alaska_USR1_11400BP	Brazil_Laranjal_6700BP	USA_Anzick_12800BP	-0.000318	-0.473	27572	27758	584766
result:	Mbuti.DG	Alaska_USR1_11400BP	Surui.DG	Peru_LaGalgada_4100BP	-9e-05	-0.157	40979	41060	894642
result:	Mbuti.DG	Alaska_USR1_11400BP	Surui.DG	Mayan.DG	-0.000998	-2.22	50553	51656	1106533
result:	Mbuti.DG	Alaska_USR1_11400BP	Surui.DG	USA_SanCruz_1000BP	-0.000267	-0.494	47974	48252	1039928
result:	Mbuti.DG	Alaska_USR1_11400BP	Surui.DG	Argentina-Chile_FuegoPatagonian_100BP	-0.00076	-1.643	45355	46114	999915
result:	Mbuti.DG	Alaska_USR1_11400BP	Surui.DG	Chile_Conchali_700BP	-0.000584	-1.199	40714	41237	895455
result:	Mbuti.DG	Alaska_USR1_11400BP	Surui.DG	Peru_Laramate_900BP	-0.000609	-1.477	44065	44656	970297
result:	Mbuti.DG	Alaska_USR1_11400BP	Surui.DG	Karitiana.DG	-0.00038	-0.904	49025	49445	1106751
result:	Mbuti.DG	Alaska_USR1_11400BP	Surui.DG	Peru_Cuncaicha_9000BP	-0.00096	-1.7	39936	40782	880496
result:	Mbuti.DG	Alaska_USR1_11400BP	Surui.DG	Yukpa.SG	9.6e-05	0.179	50051	49946	1105698
result:	Mbuti.DG	Alaska_USR1_11400BP	Surui.DG	Mexico_Pericues_unknown	-0.001158	-1.785	11939	12243	262921
result:	Mbuti.DG	Alaska_USR1_11400BP	Surui.DG	Brazil_Moraes_5800BP	-0.000687	-1.053	13046	13246	290344
result:	Mbuti.DG	Alaska_USR1_11400BP	Surui.DG	Chane.DG	-0.000551	-1.045	49916	50525	1105048
result:	Mbuti.DG	Alaska_USR1_11400BP	Surui.DG	Argentina_ArroyoSeco2_7700BP	-0.000631	-1.358	43509	44108	948116
result:	Mbuti.DG	Alaska_USR1_11400BP	Surui.DG	Piapoco.DG	-0.000797	-1.867	49626	50508	1106582
result:	Mbuti.DG	Alaska_USR1_11400BP	Surui.DG	USA_SanMiguel_700BP	-0.000232	-0.448	43091	43309	943596
result:	Mbuti.DG	Alaska_USR1_11400BP	Surui.DG	Peru_Cuncaicha_3300BP	-0.001221	-2.213	34654	35598	773260
result:	Mbuti.DG	Alaska_USR1_11400BP	Surui.DG	Argentina_LagunaChica_6800BP	-0.001076	-2.187	25564	26175	567509
result:	Mbuti.DG	Alaska_USR1_11400BP	Surui.DG	Chile_PicaOcho_700BP	-0.000955	-1.65	22749	23225	499251
result:	Mbuti.DG	Alaska_USR1_11400BP	Surui.DG	USA_SanNicolas_4900BP	-0.000416	-0.785	50032	50482	1080683
result:	Mbuti.DG	Alaska_USR1_11400BP	Surui.DG	Brazil_LapaDoSanto_9600BP	-0.000943	-2.284	46729	47694	1022956
result:	Mbuti.DG	Alaska_USR1_11400BP	Surui.DG	Peru_Cuncaicha_4200BP	-0.000893	-1.567	39316	40092	869130
result:	Mbuti.DG	Alaska_USR1_11400BP	Surui.DG	USA_Anzick_12800BP	-0.001184	-1.908	51590	52891	1098937
result:	Mbuti.DG	Alaska_USR1_11400BP	Peru_LaGalgada_4100BP	Mayan.DG	-0.000895	-1.676	41027	41828	894594
result:	Mbuti.DG	Alaska_USR1_11400BP	Peru_LaGalgada_4100BP	USA_SanCruz_1000BP	-0.000107	-0.164	40151	40243	860542
result:	Mbuti.DG	Alaska_USR1_11400BP	Peru_LaGalgada_4100BP	Argentina-Chile_FuegoPatagonian_100BP	-0.000634	-1.21	39044	39588	858642
result:	Mbuti.DG	Alaska_USR1_11400BP	Peru_LaGalgada_4100BP	Chile_Conchali_700BP	-0.000427	-0.772	37055	37405	820372
result:	Mbuti.DG	Alaska_USR1_11400BP	Peru_LaGalgada_4100BP	Peru_Laramate_900BP	-0.000514	-1.084	38275	38719	866125
result:	Mbuti.DG	Alaska_USR1_11400BP	Peru_LaGalgada_4100BP	Karitiana.DG	-0.000193	-0.361	42013	42190	913096
result:	Mbuti.DG	Alaska_USR1_11400BP	Peru_LaGalgada_4100BP	Peru_Cuncaicha_9000BP	-0.000845	-1.316	36079	36757	802327
result:	Mbuti.DG	Alaska_USR1_11400BP	Peru_LaGalgada_4100BP	Yukpa.SG	0.000431	0.693	41964	41571	912391
result:	Mbuti.DG	Alaska_USR1_11400BP	Peru_LaGalgada_4100BP	Mexico_Pericues_unknown	-0.000584	-0.744	10042	10170	219948
result:	Mbuti.DG	Alaska_USR1_11400BP	Peru_LaGalgada_4100BP	Brazil_Moraes_5800BP	-0.000414	-0.556	12363	12476	273016
result:	Mbuti.DG	Alaska_USR1_11400BP	Peru_LaGalgada_4100BP	Chane.DG	-0.000385	-0.646	40634	40978	893396
result:	Mbuti.DG	Alaska_USR1_11400BP	Peru_LaGalgada_4100BP	Argentina_ArroyoSeco2_7700BP	-0.000516	-0.979	38435	38871	845621
result:	Mbuti.DG	Alaska_USR1_11400BP	Peru_LaGalgada_4100BP	Piapoco.DG	-0.000642	-1.182	40718	41292	894636
result:	Mbuti.DG	Alaska_USR1_11400BP	Peru_LaGalgada_4100BP	USA_SanMiguel_700BP	-2.4e-05	-0.039	36264	36282	789637
result:	Mbuti.DG	Alaska_USR1_11400BP	Peru_LaGalgada_4100BP	Peru_Cuncaicha_3300BP	-0.001117	-1.75	31802	32599	714411
result:	Mbuti.DG	Alaska_USR1_11400BP	Peru_LaGalgada_4100BP	Argentina_LagunaChica_6800BP	-0.001069	-1.817	24626	25209	545093
result:	Mbuti.DG	Alaska_USR1_11400BP	Peru_LaGalgada_4100BP	Chile_PicaOcho_700BP	-0.001235	-1.974	21149	21740	478593
result:	Mbuti.DG	Alaska_USR1_11400BP	Peru_LaGalgada_4100BP	USA_SanNicolas_4900BP	-0.000305	-0.522	41304	41576	892222
result:	Mbuti.DG	Alaska_USR1_11400BP	Peru_LaGalgada_4100BP	Brazil_LapaDoSanto_9600BP	-0.000728	-1.412	40583	41229	885689
result:	Mbuti.DG	Alaska_USR1_11400BP	Peru_LaGalgada_4100BP	Peru_Cuncaicha_4200BP	-0.000858	-1.442	35285	35966	793733
result:	Mbuti.DG	Alaska_USR1_11400BP	Peru_LaGalgada_4100BP	USA_Anzick_12800BP	-0.00102	-1.477	42810	43739	910602
result:	Mbuti.DG	Alaska_USR1_11400BP	Mayan.DG	USA_SanCruz_1000BP	0.000698	1.317	48905	48179	1039877
result:	Mbuti.DG	Alaska_USR1_11400BP	Mayan.DG	Argentina-Chile_FuegoPatagonian_100BP	0.000154	0.385	46489	46335	999862
result:	Mbuti.DG	Alaska_USR1_11400BP	Mayan.DG	Chile_Conchali_700BP	0.000398	0.912	41512	41155	895394
result:	Mbuti.DG	Alaska_USR1_11400BP	Mayan.DG	Peru_Laramate_900BP	0.000414	1.06	45221	44820	970231
result:	Mbuti.DG	Alaska_USR1_11400BP	Mayan.DG	Karitiana.DG	0.000616	1.483	51805	51123	1106697
result:	Mbuti.DG	Alaska_USR1_11400BP	Mayan.DG	Peru_Cuncaicha_9000BP	4.1e-05	0.073	40974	40937	880449
result:	Mbuti.DG	Alaska_USR1_11400BP	Mayan.DG	Yukpa.SG	0.001091	2.075	51309	50103	1105644
result:	Mbuti.DG	Alaska_USR1_11400BP	Mayan.DG	Mexico_Pericues_unknown	-9.4e-05	-0.151	12262	12287	262927
result:	Mbuti.DG	Alaska_USR1_11400BP	Mayan.DG	Brazil_Moraes_5800BP	0.000389	0.621	13419	13306	290319
result:	Mbuti.DG	Alaska_USR1_11400BP	Mayan.DG	Chane.DG	0.000456	0.949	51327	50823	1105014
result:	Mbuti.DG	Alaska_USR1_11400BP	Mayan.DG	Argentina_ArroyoSeco2_7700BP	0.000295	0.675	44665	44385	948055
result:	Mbuti.DG	Alaska_USR1_11400BP	Mayan.DG	Piapoco.DG	0.000194	0.467	51266	51052	1106524
result:	Mbuti.DG	Alaska_USR1_11400BP	Mayan.DG	USA_SanMiguel_700BP	0.000665	1.337	43799	43171	943558
result:	Mbuti.DG	Alaska_USR1_11400BP	Mayan.DG	Peru_Cuncaicha_3300BP	-0.000336	-0.62	35670	35930	773207
result:	Mbuti.DG	Alaska_USR1_11400BP	Mayan.DG	Argentina_LagunaChica_6800BP	-9.5e-05	-0.205	26258	26312	567453
result:	Mbuti.DG	Alaska_USR1_11400BP	Mayan.DG	Chile_PicaOcho_700BP	-0.000217	-0.416	22993	23101	499205
result:	Mbuti.DG	Alaska_USR1_11400BP	Mayan.DG	USA_SanNicolas_4900BP	0.000571	1.174	51010	50393	1080626
result:	Mbuti.DG	Alaska_USR1_11400BP	Mayan.DG	Brazil_LapaDoSanto_9600BP	7.8e-05	0.199	47895	47816	1022901
result:	Mbuti.DG	Alaska_USR1_11400BP	Mayan.DG	Peru_Cuncaicha_4200BP	0.000117	0.226	40126	40024	869071
result:	Mbuti.DG	Alaska_USR1_11400BP	Mayan.DG	USA_Anzick_12800BP	-0.000163	-0.279	52563	52742	1098886
result:	Mbuti.DG	Alaska_USR1_11400BP	USA_SanCruz_1000BP	Argentina-Chile_FuegoPatagonian_100BP	-0.000472	-0.888	44420	44874	961945
result:	Mbuti.DG	Alaska_USR1_11400BP	USA_SanCruz_1000BP	Chile_Conchali_700BP	-0.000324	-0.582	39775	40054	860763
result:	Mbuti.DG	Alaska_USR1_11400BP	USA_SanCruz_1000BP	Peru_Laramate_900BP	-0.000332	-0.664	42895	43205	933064
result:	Mbuti.DG	Alaska_USR1_11400BP	USA_SanCruz_1000BP	Karitiana.DG	-8e-05	-0.149	49486	49571	1064929
result:	Mbuti.DG	Alaska_USR1_11400BP	USA_SanCruz_1000BP	Peru_Cuncaicha_9000BP	-0.00051	-0.779	39011	39443	846597
result:	Mbuti.DG	Alaska_USR1_11400BP	USA_SanCruz_1000BP	Yukpa.SG	0.00032	0.529	49343	49003	1064034
result:	Mbuti.DG	Alaska_USR1_11400BP	USA_SanCruz_1000BP	Mexico_Pericues_unknown	-0.001322	-1.763	11416	11754	255513
result:	Mbuti.DG	Alaska_USR1_11400BP	USA_SanCruz_1000BP	Brazil_Moraes_5800BP	-5.1e-05	-0.073	12845	12859	280376
result:	Mbuti.DG	Alaska_USR1_11400BP	USA_SanCruz_1000BP	Chane.DG	-0.000239	-0.409	48354	48602	1038469
result:	Mbuti.DG	Alaska_USR1_11400BP	USA_SanCruz_1000BP	Argentina_ArroyoSeco2_7700BP	-0.000348	-0.624	42534	42851	911931
result:	Mbuti.DG	Alaska_USR1_11400BP	USA_SanCruz_1000BP	Piapoco.DG	-0.000514	-0.95	47968	48503	1039917
result:	Mbuti.DG	Alaska_USR1_11400BP	USA_SanCruz_1000BP	USA_SanMiguel_700BP	5.5e-05	0.099	38512	38461	912841
result:	Mbuti.DG	Alaska_USR1_11400BP	USA_SanCruz_1000BP	Peru_Cuncaicha_3300BP	-0.000985	-1.555	33762	34493	742540
result:	Mbuti.DG	Alaska_USR1_11400BP	USA_SanCruz_1000BP	Argentina_LagunaChica_6800BP	-0.000643	-1.086	24927	25277	545022
result:	Mbuti.DG	Alaska_USR1_11400BP	USA_SanCruz_1000BP	Chile_PicaOcho_700BP	-0.000326	-0.504	22110	22267	481636
result:	Mbuti.DG	Alaska_USR1_11400BP	USA_SanCruz_1000BP	USA_SanNicolas_4900BP	-0.000254	-0.443	47319	47584	1042780
result:	Mbuti.DG	Alaska_USR1_11400BP	USA_SanCruz_1000BP	Brazil_LapaDoSanto_9600BP	-0.000654	-1.266	45814	46458	984385
result:	Mbuti.DG	Alaska_USR1_11400BP	USA_SanCruz_1000BP	Peru_Cuncaicha_4200BP	-0.00047	-0.76	37932	38325	835875
result:	Mbuti.DG	Alaska_USR1_11400BP	USA_SanCruz_1000BP	USA_Anzick_12800BP	-0.000784	-1.194	49738	50567	1057528
result:	Mbuti.DG	Alaska_USR1_11400BP	Argentina-Chile_FuegoPatagonian_100BP	Chile_Conchali_700BP	0.000275	0.644	39107	38869	866489
result:	Mbuti.DG	Alaska_USR1_11400BP	Argentina-Chile_FuegoPatagonian_100BP	Peru_Laramate_900BP	0.000102	0.274	42462	42368	928285
result:	Mbuti.DG	Alaska_USR1_11400BP	Argentina-Chile_FuegoPatagonian_100BP	Karitiana.DG	0.000498	1.21	47245	46736	1022382
result:	Mbuti.DG	Alaska_USR1_11400BP	Argentina-Chile_FuegoPatagonian_100BP	Peru_Cuncaicha_9000BP	-0.000164	-0.293	38868	39008	852405
result:	Mbuti.DG	Alaska_USR1_11400BP	Argentina-Chile_FuegoPatagonian_100BP	Yukpa.SG	0.000878	1.733	47210	46313	1021324
result:	Mbuti.DG	Alaska_USR1_11400BP	Argentina-Chile_FuegoPatagonian_100BP	Mexico_Pericues_unknown	-0.000124	-0.192	11258	11288	244942
result:	Mbuti.DG	Alaska_USR1_11400BP	Argentina-Chile_FuegoPatagonian_100BP	Brazil_Moraes_5800BP	0.000133	0.224	12898	12860	283652
result:	Mbuti.DG	Alaska_USR1_11400BP	Argentina-Chile_FuegoPatagonian_100BP	Chane.DG	0.000285	0.607	45843	45558	998525
result:	Mbuti.DG	Alaska_USR1_11400BP	Argentina-Chile_FuegoPatagonian_100BP	Argentina_ArroyoSeco2_7700BP	0.000157	0.404	41300	41158	905226
result:	Mbuti.DG	Alaska_USR1_11400BP	Argentina-Chile_FuegoPatagonian_100BP	Piapoco.DG	2e-06	0.005	45815	45813	999902
result:	Mbuti.DG	Alaska_USR1_11400BP	Argentina-Chile_FuegoPatagonian_100BP	USA_SanMiguel_700BP	0.000653	1.327	40695	40121	878491
result:	Mbuti.DG	Alaska_USR1_11400BP	Argentina-Chile_FuegoPatagonian_100BP	Peru_Cuncaicha_3300BP	-0.000628	-1.212	34072	34545	753918
result:	Mbuti.DG	Alaska_USR1_11400BP	Argentina-Chile_FuegoPatagonian_100BP	Argentina_LagunaChica_6800BP	-0.000153	-0.352	25467	25553	566321
result:	Mbuti.DG	Alaska_USR1_11400BP	Argentina-Chile_FuegoPatagonian_100BP	Chile_PicaOcho_700BP	-0.000167	-0.314	22516	22598	495502
result:	Mbuti.DG	Alaska_USR1_11400BP	Argentina-Chile_FuegoPatagonian_100BP	USA_SanNicolas_4900BP	0.000436	0.938	46373	45938	998118
result:	Mbuti.DG	Alaska_USR1_11400BP	Argentina-Chile_FuegoPatagonian_100BP	Brazil_LapaDoSanto_9600BP	-0.000101	-0.271	44584	44682	967979
result:	Mbuti.DG	Alaska_USR1_11400BP	Argentina-Chile_FuegoPatagonian_100BP	Peru_Cuncaicha_4200BP	-0.000208	-0.424	38165	38341	844982
result:	Mbuti.DG	Alaska_USR1_11400BP	Argentina-Chile_FuegoPatagonian_100BP	USA_Anzick_12800BP	-0.00033	-0.564	48089	48425	1019371
result:	Mbuti.DG	Alaska_USR1_11400BP	Chile_Conchali_700BP	Peru_Laramate_900BP	-5.1e-05	-0.133	39464	39508	874380
result:	Mbuti.DG	Alaska_USR1_11400BP	Chile_Conchali_700BP	Karitiana.DG	0.000298	0.674	42227	41955	913271
result:	Mbuti.DG	Alaska_USR1_11400BP	Chile_Conchali_700BP	Peru_Cuncaicha_9000BP	-0.000443	-0.757	37084	37444	813161
result:	Mbuti.DG	Alaska_USR1_11400BP	Chile_Conchali_700BP	Yukpa.SG	0.000708	1.293	41959	41313	912374
result:	Mbuti.DG	Alaska_USR1_11400BP	Chile_Conchali_700BP	Mexico_Pericues_unknown	-0.00064	-0.944	10143	10285	220760
result:	Mbuti.DG	Alaska_USR1_11400BP	Chile_Conchali_700BP	Brazil_Moraes_5800BP	-0.000334	-0.489	12535	12627	275570
result:	Mbuti.DG	Alaska_USR1_11400BP	Chile_Conchali_700BP	Chane.DG	6.8e-05	0.133	41038	40977	894195
result:	Mbuti.DG	Alaska_USR1_11400BP	Chile_Conchali_700BP	Argentina_ArroyoSeco2_7700BP	-0.000136	-0.314	38557	38673	851765
result:	Mbuti.DG	Alaska_USR1_11400BP	Chile_Conchali_700BP	Piapoco.DG	-0.000218	-0.501	40794	40989	895439
result:	Mbuti.DG	Alaska_USR1_11400BP	Chile_Conchali_700BP	USA_SanMiguel_700BP	0.000424	0.809	36536	36200	791826
result:	Mbuti.DG	Alaska_USR1_11400BP	Chile_Conchali_700BP	Peru_Cuncaicha_3300BP	-0.000961	-1.737	32624	33322	725758
result:	Mbuti.DG	Alaska_USR1_11400BP	Chile_Conchali_700BP	Argentina_LagunaChica_6800BP	-0.000824	-1.708	24941	25401	558323
result:	Mbuti.DG	Alaska_USR1_11400BP	Chile_Conchali_700BP	Chile_PicaOcho_700BP	-0.000764	-1.363	21817	22188	486380
result:	Mbuti.DG	Alaska_USR1_11400BP	Chile_Conchali_700BP	USA_SanNicolas_4900BP	0.00024	0.455	41616	41402	892261
result:	Mbuti.DG	Alaska_USR1_11400BP	Chile_Conchali_700BP	Brazil_LapaDoSanto_9600BP	-0.000261	-0.641	40862	41094	891031
result:	Mbuti.DG	Alaska_USR1_11400BP	Chile_Conchali_700BP	Peru_Cuncaicha_4200BP	-0.00045	-0.824	36413	36776	806234
result:	Mbuti.DG	Alaska_USR1_11400BP	Chile_Conchali_700BP	USA_Anzick_12800BP	-0.000493	-0.78	43116	43566	911481
result:	Mbuti.DG	Alaska_USR1_11400BP	Peru_Laramate_900BP	Karitiana.DG	0.00037	0.97	45855	45488	990744
result:	Mbuti.DG	Alaska_USR1_11400BP	Peru_Laramate_900BP	Peru_Cuncaicha_9000BP	-0.00028	-0.544	38374	38613	854866
result:	Mbuti.DG	Alaska_USR1_11400BP	Peru_Laramate_900BP	Yukpa.SG	0.000758	1.541	45698	44948	989820
result:	Mbuti.DG	Alaska_USR1_11400BP	Peru_Laramate_900BP	Mexico_Pericues_unknown	-0.000335	-0.557	11018	11098	238268
result:	Mbuti.DG	Alaska_USR1_11400BP	Peru_Laramate_900BP	Brazil_Moraes_5800BP	-9.3e-05	-0.156	12899	12925	285267
result:	Mbuti.DG	Alaska_USR1_11400BP	Peru_Laramate_900BP	Chane.DG	0.000164	0.368	44559	44400	968923
result:	Mbuti.DG	Alaska_USR1_11400BP	Peru_Laramate_900BP	Argentina_ArroyoSeco2_7700BP	-6.9e-05	-0.185	41542	41605	905597
result:	Mbuti.DG	Alaska_USR1_11400BP	Peru_Laramate_900BP	Piapoco.DG	-0.000163	-0.439	44414	44572	970275
result:	Mbuti.DG	Alaska_USR1_11400BP	Peru_Laramate_900BP	USA_SanMiguel_700BP	0.000463	0.966	39427	39031	854417
result:	Mbuti.DG	Alaska_USR1_11400BP	Peru_Laramate_900BP	Peru_Cuncaicha_3300BP	-0.000747	-1.568	33373	33938	756623
result:	Mbuti.DG	Alaska_USR1_11400BP	Peru_Laramate_900BP	Argentina_LagunaChica_6800BP	-0.000594	-1.463	25660	25999	569838
result:	Mbuti.DG	Alaska_USR1_11400BP	Peru_Laramate_900BP	Chile_PicaOcho_700BP	-0.000741	-1.548	21978	22348	499285
result:	Mbuti.DG	Alaska_USR1_11400BP	Peru_Laramate_900BP	USA_SanNicolas_4900BP	0.000215	0.476	45206	44998	967700
result:	Mbuti.DG	Alaska_USR1_11400BP	Peru_Laramate_900BP	Brazil_LapaDoSanto_9600BP	-0.000227	-0.702	43942	44159	955879
result:	Mbuti.DG	Alaska_USR1_11400BP	Peru_Laramate_900BP	Peru_Cuncaicha_4200BP	-0.000281	-0.578	37489	37726	846147
result:	Mbuti.DG	Alaska_USR1_11400BP	Peru_Laramate_900BP	USA_Anzick_12800BP	-0.000566	-0.983	46758	47316	987816
result:	Mbuti.DG	Alaska_USR1_11400BP	Karitiana.DG	Peru_Cuncaicha_9000BP	-0.000614	-1.13	41365	41916	898252
result:	Mbuti.DG	Alaska_USR1_11400BP	Karitiana.DG	Yukpa.SG	0.000431	0.865	51974	51485	1133544
result:	Mbuti.DG	Alaska_USR1_11400BP	Karitiana.DG	Mexico_Pericues_unknown	-0.000603	-0.957	12383	12545	268559
result:	Mbuti.DG	Alaska_USR1_11400BP	Karitiana.DG	Brazil_Moraes_5800BP	-0.000177	-0.286	13427	13480	296310
result:	Mbuti.DG	Alaska_USR1_11400BP	Karitiana.DG	Chane.DG	-0.000167	-0.336	50450	50635	1105186
result:	Mbuti.DG	Alaska_USR1_11400BP	Karitiana.DG	Argentina_ArroyoSeco2_7700BP	-0.000444	-1.02	44886	45316	968166
result:	Mbuti.DG	Alaska_USR1_11400BP	Karitiana.DG	Piapoco.DG	-0.000423	-1.066	50177	50645	1106738
result:	Mbuti.DG	Alaska_USR1_11400BP	Karitiana.DG	USA_SanMiguel_700BP	8e-06	0.015	44438	44431	964642
result:	Mbuti.DG	Alaska_USR1_11400BP	Karitiana.DG	Peru_Cuncaicha_3300BP	-0.001019	-1.927	35716	36519	787373
result:	Mbuti.DG	Alaska_USR1_11400BP	Karitiana.DG	Argentina_LagunaChica_6800BP	-0.000779	-1.708	26248	26698	577117
result:	Mbuti.DG	Alaska_USR1_11400BP	Karitiana.DG	Chile_PicaOcho_700BP	-0.000771	-1.451	23285	23678	509460
result:	Mbuti.DG	Alaska_USR1_11400BP	Karitiana.DG	USA_SanNicolas_4900BP	-0.000113	-0.228	51560	51685	1107151
result:	Mbuti.DG	Alaska_USR1_11400BP	Karitiana.DG	Brazil_LapaDoSanto_9600BP	-0.000583	-1.538	48347	48957	1046003
result:	Mbuti.DG	Alaska_USR1_11400BP	Karitiana.DG	Peru_Cuncaicha_4200BP	-0.000592	-1.119	40307	40831	886687
result:	Mbuti.DG	Alaska_USR1_11400BP	Karitiana.DG	USA_Anzick_12800BP	-0.000737	-1.199	53328	54158	1126270
result:	Mbuti.DG	Alaska_USR1_11400BP	Peru_Cuncaicha_9000BP	Yukpa.SG	0.001059	1.647	41414	40463	897340
result:	Mbuti.DG	Alaska_USR1_11400BP	Peru_Cuncaicha_9000BP	Mexico_Pericues_unknown	0.000553	0.699	10125	10005	216676
result:	Mbuti.DG	Alaska_USR1_11400BP	Peru_Cuncaicha_9000BP	Brazil_Moraes_5800BP	0.000677	0.874	12599	12415	272915
result:	Mbuti.DG	Alaska_USR1_11400BP	Peru_Cuncaicha_9000BP	Chane.DG	0.000531	0.882	40832	40365	879270
result:	Mbuti.DG	Alaska_USR1_11400BP	Peru_Cuncaicha_9000BP	Argentina_ArroyoSeco2_7700BP	0.000381	0.688	38650	38331	834264
result:	Mbuti.DG	Alaska_USR1_11400BP	Peru_Cuncaicha_9000BP	Piapoco.DG	0.000215	0.386	40709	40520	880482
result:	Mbuti.DG	Alaska_USR1_11400BP	Peru_Cuncaicha_9000BP	USA_SanMiguel_700BP	0.000708	1.157	35953	35403	777707
result:	Mbuti.DG	Alaska_USR1_11400BP	Peru_Cuncaicha_9000BP	Peru_Cuncaicha_3300BP	-0.000341	-0.53	32187	32431	716316
result:	Mbuti.DG	Alaska_USR1_11400BP	Peru_Cuncaicha_9000BP	Argentina_LagunaChica_6800BP	-0.000164	-0.273	25206	25297	551404
result:	Mbuti.DG	Alaska_USR1_11400BP	Peru_Cuncaicha_9000BP	Chile_PicaOcho_700BP	-0.000305	-0.462	21433	21579	479620
result:	Mbuti.DG	Alaska_USR1_11400BP	Peru_Cuncaicha_9000BP	USA_SanNicolas_4900BP	0.000481	0.807	40967	40545	877378
result:	Mbuti.DG	Alaska_USR1_11400BP	Peru_Cuncaicha_9000BP	Brazil_LapaDoSanto_9600BP	0.000104	0.202	40292	40201	876525
result:	Mbuti.DG	Alaska_USR1_11400BP	Peru_Cuncaicha_9000BP	Peru_Cuncaicha_4200BP	-4.1e-05	-0.065	35735	35767	795551
result:	Mbuti.DG	Alaska_USR1_11400BP	Peru_Cuncaicha_9000BP	USA_Anzick_12800BP	-0.000286	-0.404	42439	42695	896387
result:	Mbuti.DG	Alaska_USR1_11400BP	Yukpa.SG	Mexico_Pericues_unknown	-0.000883	-1.131	12339	12576	268351
result:	Mbuti.DG	Alaska_USR1_11400BP	Yukpa.SG	Brazil_Moraes_5800BP	-0.000645	-0.943	13366	13557	296044
result:	Mbuti.DG	Alaska_USR1_11400BP	Yukpa.SG	Chane.DG	-0.000635	-1.095	49985	50686	1104147
result:	Mbuti.DG	Alaska_USR1_11400BP	Yukpa.SG	Argentina_ArroyoSeco2_7700BP	-0.000769	-1.458	44306	45050	967341
result:	Mbuti.DG	Alaska_USR1_11400BP	Yukpa.SG	Piapoco.DG	-0.000896	-1.763	49638	50628	1105687
result:	Mbuti.DG	Alaska_USR1_11400BP	Yukpa.SG	USA_SanMiguel_700BP	-0.000325	-0.566	44029	44343	963922
result:	Mbuti.DG	Alaska_USR1_11400BP	Yukpa.SG	Peru_Cuncaicha_3300BP	-0.001443	-2.232	35393	36527	786598
result:	Mbuti.DG	Alaska_USR1_11400BP	Yukpa.SG	Argentina_LagunaChica_6800BP	-0.001283	-2.251	25918	26658	576447
result:	Mbuti.DG	Alaska_USR1_11400BP	Yukpa.SG	Chile_PicaOcho_700BP	-0.001852	-2.921	22718	23660	508809
result:	Mbuti.DG	Alaska_USR1_11400BP	Yukpa.SG	USA_SanNicolas_4900BP	-0.000533	-0.938	51167	51757	1106201
result:	Mbuti.DG	Alaska_USR1_11400BP	Yukpa.SG	Brazil_LapaDoSanto_9600BP	-0.000989	-1.999	47792	48825	1044997
result:	Mbuti.DG	Alaska_USR1_11400BP	Yukpa.SG	Peru_Cuncaicha_4200BP	-0.001017	-1.731	39572	40472	885736
result:	Mbuti.DG	Alaska_USR1_11400BP	Yukpa.SG	USA_Anzick_12800BP	-0.00118	-1.796	52789	54117	1125128
result:	Mbuti.DG	Alaska_USR1_11400BP	Mexico_Pericues_unknown	Brazil_Moraes_5800BP	0.000488	0.426	3394	3358	73093
result:	Mbuti.DG	Alaska_USR1_11400BP	Mexico_Pericues_unknown	Chane.DG	5.6e-05	0.081	12208	12193	262576
result:	Mbuti.DG	Alaska_USR1_11400BP	Mexico_Pericues_unknown	Argentina_ArroyoSeco2_7700BP	6.6e-05	0.1	10833	10817	232964
result:	Mbuti.DG	Alaska_USR1_11400BP	Mexico_Pericues_unknown	Piapoco.DG	0.00023	0.355	12166	12106	262923
result:	Mbuti.DG	Alaska_USR1_11400BP	Mexico_Pericues_unknown	USA_SanMiguel_700BP	0.000616	0.872	10608	10463	234941
result:	Mbuti.DG	Alaska_USR1_11400BP	Mexico_Pericues_unknown	Peru_Cuncaicha_3300BP	-0.00026	-0.336	8710	8759	190917
result:	Mbuti.DG	Alaska_USR1_11400BP	Mexico_Pericues_unknown	Argentina_LagunaChica_6800BP	0.000639	0.801	6495	6406	140609
result:	Mbuti.DG	Alaska_USR1_11400BP	Mexico_Pericues_unknown	Chile_PicaOcho_700BP	0.000546	0.613	5725	5657	124564
result:	Mbuti.DG	Alaska_USR1_11400BP	Mexico_Pericues_unknown	USA_SanNicolas_4900BP	0.001071	1.54	12379	12096	264071
result:	Mbuti.DG	Alaska_USR1_11400BP	Mexico_Pericues_unknown	Brazil_LapaDoSanto_9600BP	8.3e-05	0.131	11669	11648	250501
result:	Mbuti.DG	Alaska_USR1_11400BP	Mexico_Pericues_unknown	Peru_Cuncaicha_4200BP	-1.9e-05	-0.024	9812	9816	214433
result:	Mbuti.DG	Alaska_USR1_11400BP	Mexico_Pericues_unknown	USA_Anzick_12800BP	3e-06	0.004	12637	12636	267083
result:	Mbuti.DG	Alaska_USR1_11400BP	Brazil_Moraes_5800BP	Chane.DG	0.000269	0.399	13217	13139	289947
result:	Mbuti.DG	Alaska_USR1_11400BP	Brazil_Moraes_5800BP	Argentina_ArroyoSeco2_7700BP	-0.000103	-0.161	12775	12804	281168
result:	Mbuti.DG	Alaska_USR1_11400BP	Brazil_Moraes_5800BP	Piapoco.DG	-0.000165	-0.263	13198	13246	290335
result:	Mbuti.DG	Alaska_USR1_11400BP	Brazil_Moraes_5800BP	USA_SanMiguel_700BP	0.000434	0.594	11907	11795	258597
result:	Mbuti.DG	Alaska_USR1_11400BP	Brazil_Moraes_5800BP	Peru_Cuncaicha_3300BP	-0.000592	-0.812	11235	11382	249349
result:	Mbuti.DG	Alaska_USR1_11400BP	Brazil_Moraes_5800BP	Argentina_LagunaChica_6800BP	-0.000443	-0.602	9094	9184	202198
result:	Mbuti.DG	Alaska_USR1_11400BP	Brazil_Moraes_5800BP	Chile_PicaOcho_700BP	-0.000755	-0.954	8083	8220	180864
result:	Mbuti.DG	Alaska_USR1_11400BP	Brazil_Moraes_5800BP	USA_SanNicolas_4900BP	-5.6e-05	-0.082	13279	13295	289788
result:	Mbuti.DG	Alaska_USR1_11400BP	Brazil_Moraes_5800BP	Brazil_LapaDoSanto_9600BP	5.1e-05	0.087	13301	13286	291954
result:	Mbuti.DG	Alaska_USR1_11400BP	Brazil_Moraes_5800BP	Peru_Cuncaicha_4200BP	-0.000534	-0.717	12017	12161	269358
result:	Mbuti.DG	Alaska_USR1_11400BP	Brazil_Moraes_5800BP	USA_Anzick_12800BP	-0.000696	-0.876	13717	13923	295761
result:	Mbuti.DG	Alaska_USR1_11400BP	Chane.DG	Argentina_ArroyoSeco2_7700BP	-0.000183	-0.374	43824	43997	946784
result:	Mbuti.DG	Alaska_USR1_11400BP	Chane.DG	Piapoco.DG	-0.000251	-0.542	50639	50915	1105046
result:	Mbuti.DG	Alaska_USR1_11400BP	Chane.DG	USA_SanMiguel_700BP	0.0003	0.529	43603	43321	942282
result:	Mbuti.DG	Alaska_USR1_11400BP	Chane.DG	Peru_Cuncaicha_3300BP	-0.000886	-1.496	35194	35878	772181
result:	Mbuti.DG	Alaska_USR1_11400BP	Chane.DG	Argentina_LagunaChica_6800BP	-0.000835	-1.585	25774	26247	566688
result:	Mbuti.DG	Alaska_USR1_11400BP	Chane.DG	Chile_PicaOcho_700BP	-0.00072	-1.238	22579	22938	498529
result:	Mbuti.DG	Alaska_USR1_11400BP	Chane.DG	USA_SanNicolas_4900BP	9.7e-05	0.176	50549	50444	1079180
result:	Mbuti.DG	Alaska_USR1_11400BP	Chane.DG	Brazil_LapaDoSanto_9600BP	-0.000386	-0.867	47076	47469	1021522
result:	Mbuti.DG	Alaska_USR1_11400BP	Chane.DG	Peru_Cuncaicha_4200BP	-0.000451	-0.762	39553	39944	867890
result:	Mbuti.DG	Alaska_USR1_11400BP	Chane.DG	USA_Anzick_12800BP	-0.000616	-0.961	51814	52490	1097384
result:	Mbuti.DG	Alaska_USR1_11400BP	Argentina_ArroyoSeco2_7700BP	Piapoco.DG	-0.000102	-0.241	43818	43915	948094
result:	Mbuti.DG	Alaska_USR1_11400BP	Argentina_ArroyoSeco2_7700BP	USA_SanMiguel_700BP	0.000518	1.014	38897	38464	835322
result:	Mbuti.DG	Alaska_USR1_11400BP	Argentina_ArroyoSeco2_7700BP	Peru_Cuncaicha_3300BP	-0.000727	-1.334	33659	34196	739237
result:	Mbuti.DG	Alaska_USR1_11400BP	Argentina_ArroyoSeco2_7700BP	Argentina_LagunaChica_6800BP	-0.00042	-0.978	24671	24906	557842
result:	Mbuti.DG	Alaska_USR1_11400BP	Argentina_ArroyoSeco2_7700BP	Chile_PicaOcho_700BP	-0.000517	-0.978	22299	22552	489697
result:	Mbuti.DG	Alaska_USR1_11400BP	Argentina_ArroyoSeco2_7700BP	USA_SanNicolas_4900BP	0.000219	0.456	44401	44193	945880
result:	Mbuti.DG	Alaska_USR1_11400BP	Argentina_ArroyoSeco2_7700BP	Brazil_LapaDoSanto_9600BP	-0.000238	-0.666	42924	43147	933606
result:	Mbuti.DG	Alaska_USR1_11400BP	Argentina_ArroyoSeco2_7700BP	Peru_Cuncaicha_4200BP	-0.000329	-0.636	37760	38031	824543
result:	Mbuti.DG	Alaska_USR1_11400BP	Argentina_ArroyoSeco2_7700BP	USA_Anzick_12800BP	-0.000475	-0.803	45693	46152	965107
result:	Mbuti.DG	Alaska_USR1_11400BP	Piapoco.DG	USA_SanMiguel_700BP	0.000527	1.044	43952	43455	943598
result:	Mbuti.DG	Alaska_USR1_11400BP	Piapoco.DG	Peru_Cuncaicha_3300BP	-0.00055	-1.012	35083	35508	773249
result:	Mbuti.DG	Alaska_USR1_11400BP	Piapoco.DG	Argentina_LagunaChica_6800BP	-0.000552	-1.178	25785	26098	567468
result:	Mbuti.DG	Alaska_USR1_11400BP	Piapoco.DG	Chile_PicaOcho_700BP	-0.000368	-0.7	22581	22764	499230
result:	Mbuti.DG	Alaska_USR1_11400BP	Piapoco.DG	USA_SanNicolas_4900BP	0.000374	0.767	50648	50244	1080670
result:	Mbuti.DG	Alaska_USR1_11400BP	Piapoco.DG	Brazil_LapaDoSanto_9600BP	-0.000107	-0.282	47444	47553	1022942
result:	Mbuti.DG	Alaska_USR1_11400BP	Piapoco.DG	Peru_Cuncaicha_4200BP	-0.000168	-0.316	39674	39821	869115
result:	Mbuti.DG	Alaska_USR1_11400BP	Piapoco.DG	USA_Anzick_12800BP	-0.000368	-0.626	51994	52399	1098924
result:	Mbuti.DG	Alaska_USR1_11400BP	USA_SanMiguel_700BP	Peru_Cuncaicha_3300BP	-0.001037	-1.627	31084	31794	684846
result:	Mbuti.DG	Alaska_USR1_11400BP	USA_SanMiguel_700BP	Argentina_LagunaChica_6800BP	-0.000917	-1.611	22993	23456	505194
result:	Mbuti.DG	Alaska_USR1_11400BP	USA_SanMiguel_700BP	Chile_PicaOcho_700BP	-0.000861	-1.336	20127	20511	445021
result:	Mbuti.DG	Alaska_USR1_11400BP	USA_SanMiguel_700BP	USA_SanNicolas_4900BP	-0.000315	-0.568	42464	42762	946045
result:	Mbuti.DG	Alaska_USR1_11400BP	USA_SanMiguel_700BP	Brazil_LapaDoSanto_9600BP	-0.000615	-1.286	41584	42136	898675
result:	Mbuti.DG	Alaska_USR1_11400BP	USA_SanMiguel_700BP	Peru_Cuncaicha_4200BP	-0.000916	-1.486	34897	35601	768187
result:	Mbuti.DG	Alaska_USR1_11400BP	USA_SanMiguel_700BP	USA_Anzick_12800BP	-0.000883	-1.335	44842	45688	958933
result:	Mbuti.DG	Alaska_USR1_11400BP	Peru_Cuncaicha_3300BP	Argentina_LagunaChica_6800BP	6.6e-05	0.115	23381	23347	512679
result:	Mbuti.DG	Alaska_USR1_11400BP	Peru_Cuncaicha_3300BP	Chile_PicaOcho_700BP	0.000149	0.235	19651	19585	439812
result:	Mbuti.DG	Alaska_USR1_11400BP	Peru_Cuncaicha_3300BP	USA_SanNicolas_4900BP	0.001025	1.759	35769	34981	769140
result:	Mbuti.DG	Alaska_USR1_11400BP	Peru_Cuncaicha_3300BP	Brazil_LapaDoSanto_9600BP	0.000508	1.036	35487	35095	772016
result:	Mbuti.DG	Alaska_USR1_11400BP	Peru_Cuncaicha_3300BP	Peru_Cuncaicha_4200BP	6e-05	0.098	31142	31099	710457
result:	Mbuti.DG	Alaska_USR1_11400BP	Peru_Cuncaicha_3300BP	USA_Anzick_12800BP	0.000147	0.225	37038	36923	786125
result:	Mbuti.DG	Alaska_USR1_11400BP	Argentina_LagunaChica_6800BP	Chile_PicaOcho_700BP	0.000147	0.236	16771	16717	369261
result:	Mbuti.DG	Alaska_USR1_11400BP	Argentina_LagunaChica_6800BP	USA_SanNicolas_4900BP	0.000887	1.667	26169	25670	563229
result:	Mbuti.DG	Alaska_USR1_11400BP	Argentina_LagunaChica_6800BP	Brazil_LapaDoSanto_9600BP	0.000397	0.948	26225	25998	572663
result:	Mbuti.DG	Alaska_USR1_11400BP	Argentina_LagunaChica_6800BP	Peru_Cuncaicha_4200BP	-0.000288	-0.519	24726	24884	548972
result:	Mbuti.DG	Alaska_USR1_11400BP	Argentina_LagunaChica_6800BP	USA_Anzick_12800BP	3.2e-05	0.049	27154	27135	576816
result:	Mbuti.DG	Alaska_USR1_11400BP	Chile_PicaOcho_700BP	USA_SanNicolas_4900BP	0.000948	1.62	22978	22507	497261
result:	Mbuti.DG	Alaska_USR1_11400BP	Chile_PicaOcho_700BP	Brazil_LapaDoSanto_9600BP	0.000463	0.907	23237	23004	503887
result:	Mbuti.DG	Alaska_USR1_11400BP	Chile_PicaOcho_700BP	Peru_Cuncaicha_4200BP	6.4e-05	0.104	21104	21074	477336
result:	Mbuti.DG	Alaska_USR1_11400BP	Chile_PicaOcho_700BP	USA_Anzick_12800BP	0.00015	0.213	24236	24159	508971
result:	Mbuti.DG	Alaska_USR1_11400BP	USA_SanNicolas_4900BP	Brazil_LapaDoSanto_9600BP	-0.000466	-1.036	47594	48069	1021635
result:	Mbuti.DG	Alaska_USR1_11400BP	USA_SanNicolas_4900BP	Peru_Cuncaicha_4200BP	-0.000468	-0.802	39728	40133	866045
result:	Mbuti.DG	Alaska_USR1_11400BP	USA_SanNicolas_4900BP	USA_Anzick_12800BP	-0.000686	-1.083	51613	52367	1099201
result:	Mbuti.DG	Alaska_USR1_11400BP	Brazil_LapaDoSanto_9600BP	Peru_Cuncaicha_4200BP	-4.4e-05	-0.087	39684	39722	865945
result:	Mbuti.DG	Alaska_USR1_11400BP	Brazil_LapaDoSanto_9600BP	USA_Anzick_12800BP	-0.000212	-0.371	49087	49307	1041811
result:	Mbuti.DG	Alaska_USR1_11400BP	Peru_Cuncaicha_4200BP	USA_Anzick_12800BP	-0.000155	-0.233	41475	41613	885106
result:	Mbuti.DG	Alaska_USR1_11400BP	USA_MainlandChumash_1400BP	Argentina-Chile_FuegoPatagonian_1000BP	-0.000696	-1.572	42137	42772	912109
result:	Mbuti.DG	Alaska_USR1_11400BP	USA_MainlandChumash_1400BP	Chane.DG	-0.000213	-0.41	41245	41434	890732
result:	Mbuti.DG	Alaska_USR1_11400BP	USA_MainlandChumash_1400BP	Argentina_ArroyoSeco2_7700BP	-0.000466	-0.977	36543	36910	787634
result:	Mbuti.DG	Alaska_USR1_11400BP	USA_MainlandChumash_1400BP	Piapoco.DG	-0.000435	-0.938	41192	41580	891919
result:	Mbuti.DG	Alaska_USR1_11400BP	USA_MainlandChumash_1400BP	USA_SanMiguel_700BP	0.00017	0.347	34021	33887	788210
result:	Mbuti.DG	Alaska_USR1_11400BP	USA_MainlandChumash_1400BP	Peru_Cuncaicha_3300BP	-0.001031	-1.794	29372	30035	643684
result:	Mbuti.DG	Alaska_USR1_11400BP	USA_MainlandChumash_1400BP	Argentina_LagunaChica_6800BP	-0.001257	-2.299	21506	22102	473831
result:	Mbuti.DG	Alaska_USR1_11400BP	USA_MainlandChumash_1400BP	Chile_PicaOcho_700BP	-0.001004	-1.682	18791	19210	417192
result:	Mbuti.DG	Alaska_USR1_11400BP	USA_MainlandChumash_1400BP	USA_SanNicolas_4900BP	-0.000135	-0.273	40892	41014	894710
result:	Mbuti.DG	Alaska_USR1_11400BP	USA_MainlandChumash_1400BP	Brazil_LapaDoSanto_9600BP	-0.000431	-0.979	39340	39705	847865
result:	Mbuti.DG	Alaska_USR1_11400BP	USA_MainlandChumash_1400BP	Peru_Cuncaicha_4200BP	-0.00058	-1.022	32618	33037	722887
result:	Mbuti.DG	Alaska_USR1_11400BP	USA_MainlandChumash_1400BP	USA_Anzick_12800BP	-0.000834	-1.322	42493	43249	906614
result:	Mbuti.DG	Alaska_USR1_11400BP	Mixe.DG	Bahamas_Taino_1000BP	0.000589	1.146	52000	51348	1105975
result:	Mbuti.DG	Alaska_USR1_11400BP	Mixe.DG	Quechua.DG	-7e-05	-0.186	51596	51673	1106794
result:	Mbuti.DG	Alaska_USR1_11400BP	Mixe.DG	USA_MainlandChumash_NC_1400BP	9e-05	0.159	18680	18643	406149
result:	Mbuti.DG	Alaska_USR1_11400BP	Mixe.DG	Aymara.SG	0.000425	0.853	51511	51041	1106018
result:	Mbuti.DG	Alaska_USR1_11400BP	Mixe.DG	Chile_LosRieles_5100BP	0.000811	1.539	36117	35494	768647
result:	Mbuti.DG	Alaska_USR1_11400BP	Mixe.DG	Brazil_Laranjal_6700BP	-0.000261	-0.552	26702	26852	574375
result:	Mbuti.DG	Alaska_USR1_11400BP	Mixe.DG	Surui.DG	0.000752	1.724	51786	50953	1106719
result:	Mbuti.DG	Alaska_USR1_11400BP	Mixe.DG	Peru_LaGalgada_4100BP	0.000543	1.011	41711	41225	894740
result:	Mbuti.DG	Alaska_USR1_11400BP	Mixe.DG	Mayan.DG	-0.000245	-0.629	51217	51488	1106662
result:	Mbuti.DG	Alaska_USR1_11400BP	Mixe.DG	USA_SanCruz_1000BP	0.000459	0.892	48803	48326	1040046
result:	Mbuti.DG	Alaska_USR1_11400BP	Mixe.DG	Argentina-Chile_FuegoPatagonian_100BP	-9.5e-05	-0.244	46470	46565	1000033
result:	Mbuti.DG	Alaska_USR1_11400BP	Mixe.DG	Chile_Conchali_700BP	0.000104	0.245	41383	41289	895546
result:	Mbuti.DG	Alaska_USR1_11400BP	Mixe.DG	Peru_Laramate_900BP	2.1e-05	0.059	44905	44885	970401
result:	Mbuti.DG	Alaska_USR1_11400BP	Mixe.DG	Karitiana.DG	0.000372	0.962	51642	51229	1106888
result:	Mbuti.DG	Alaska_USR1_11400BP	Mixe.DG	Peru_Cuncaicha_9000BP	-0.000305	-0.57	40871	41139	880594
result:	Mbuti.DG	Alaska_USR1_11400BP	Mixe.DG	Yukpa.SG	0.00085	1.65	51705	50765	1105833
result:	Mbuti.DG	Alaska_USR1_11400BP	Mixe.DG	Mexico_Pericues_unknown	-0.0002	-0.321	12059	12112	262960
result:	Mbuti.DG	Alaska_USR1_11400BP	Mixe.DG	Brazil_Moraes_5800BP	-8.8e-05	-0.146	13430	13456	290376
result:	Mbuti.DG	Alaska_USR1_11400BP	Mixe.DG	Argentina-Chile_FuegoPatagonian_1000BP	-0.000282	-0.725	51821	52133	1106542
result:	Mbuti.DG	Alaska_USR1_11400BP	Mixe.DG	Chane.DG	0.000205	0.434	51598	51371	1105159
result:	Mbuti.DG	Alaska_USR1_11400BP	Mixe.DG	Argentina_ArroyoSeco2_7700BP	2.6e-05	0.062	44493	44468	948212
result:	Mbuti.DG	Alaska_USR1_11400BP	Mixe.DG	Piapoco.DG	-4.9e-05	-0.124	51369	51423	1106703
result:	Mbuti.DG	Alaska_USR1_11400BP	Mixe.DG	USA_SanMiguel_700BP	0.000487	0.999	43810	43350	943710
result:	Mbuti.DG	Alaska_USR1_11400BP	Mixe.DG	Peru_Cuncaicha_3300BP	-0.00069	-1.352	35421	35955	773342
result:	Mbuti.DG	Alaska_USR1_11400BP	Mixe.DG	Argentina_LagunaChica_6800BP	-0.000358	-0.813	26152	26356	567554
result:	Mbuti.DG	Alaska_USR1_11400BP	Mixe.DG	Chile_PicaOcho_700BP	-0.000583	-1.126	22868	23159	499292
result:	Mbuti.DG	Alaska_USR1_11400BP	Mixe.DG	USA_SanNicolas_4900BP	0.00034	0.733	50843	50475	1080806
result:	Mbuti.DG	Alaska_USR1_11400BP	Mixe.DG	Brazil_LapaDoSanto_9600BP	-0.000234	-0.635	47829	48069	1023076
result:	Mbuti.DG	Alaska_USR1_11400BP	Mixe.DG	Peru_Cuncaicha_4200BP	-0.000275	-0.529	40046	40285	869224
result:	Mbuti.DG	Alaska_USR1_11400BP	Mixe.DG	USA_Anzick_12800BP	-0.000415	-0.713	52352	52808	1099067
result:	Mbuti.DG	Alaska_USR1_11400BP	Bahamas_Taino_1000BP	Quechua.DG	-0.000656	-1.272	51117	51843	1105919
result:	Mbuti.DG	Alaska_USR1_11400BP	Bahamas_Taino_1000BP	USA_MainlandChumash_NC_1400BP	-0.000323	-0.463	19053	19186	414409
result:	Mbuti.DG	Alaska_USR1_11400BP	Bahamas_Taino_1000BP	Aymara.SG	-0.000217	-0.375	52186	52432	1132798
result:	Mbuti.DG	Alaska_USR1_11400BP	Bahamas_Taino_1000BP	Chile_LosRieles_5100BP	0.000304	0.482	36323	36085	782808
result:	Mbuti.DG	Alaska_USR1_11400BP	Bahamas_Taino_1000BP	Brazil_Laranjal_6700BP	-0.000723	-1.233	26715	27139	585582
result:	Mbuti.DG	Alaska_USR1_11400BP	Bahamas_Taino_1000BP	Surui.DG	0.000159	0.296	50321	50146	1105849
result:	Mbuti.DG	Alaska_USR1_11400BP	Bahamas_Taino_1000BP	Peru_LaGalgada_4100BP	4.3e-05	0.067	42253	42214	912579
result:	Mbuti.DG	Alaska_USR1_11400BP	Bahamas_Taino_1000BP	Mayan.DG	-0.00083	-1.565	50957	51875	1105798
result:	Mbuti.DG	Alaska_USR1_11400BP	Bahamas_Taino_1000BP	USA_SanCruz_1000BP	-9.7e-05	-0.15	49712	49815	1064288
result:	Mbuti.DG	Alaska_USR1_11400BP	Bahamas_Taino_1000BP	Argentina-Chile_FuegoPatagonian_100BP	-0.000617	-1.181	46590	47220	1021628
result:	Mbuti.DG	Alaska_USR1_11400BP	Bahamas_Taino_1000BP	Chile_Conchali_700BP	-0.000387	-0.712	41714	42067	912668
result:	Mbuti.DG	Alaska_USR1_11400BP	Bahamas_Taino_1000BP	Peru_Laramate_900BP	-0.000549	-1.131	45333	45876	990030
result:	Mbuti.DG	Alaska_USR1_11400BP	Bahamas_Taino_1000BP	Karitiana.DG	-0.000231	-0.456	51966	52228	1133647
result:	Mbuti.DG	Alaska_USR1_11400BP	Bahamas_Taino_1000BP	Peru_Cuncaicha_9000BP	-0.000678	-1.053	41011	41620	897699
result:	Mbuti.DG	Alaska_USR1_11400BP	Bahamas_Taino_1000BP	Yukpa.SG	0.000193	0.326	51609	51391	1132603
result:	Mbuti.DG	Alaska_USR1_11400BP	Bahamas_Taino_1000BP	Mexico_Pericues_unknown	-0.00014	-0.189	12506	12544	268461
result:	Mbuti.DG	Alaska_USR1_11400BP	Bahamas_Taino_1000BP	Brazil_Moraes_5800BP	-0.000891	-1.189	13338	13602	296159
result:	Mbuti.DG	Alaska_USR1_11400BP	Bahamas_Taino_1000BP	Argentina-Chile_FuegoPatagonian_1000BP	-0.000902	-1.698	51966	52988	1133380
result:	Mbuti.DG	Alaska_USR1_11400BP	Bahamas_Taino_1000BP	Chane.DG	-0.00039	-0.668	50565	50996	1104282
result:	Mbuti.DG	Alaska_USR1_11400BP	Bahamas_Taino_1000BP	Argentina_ArroyoSeco2_7700BP	-0.000511	-0.994	44773	45268	967527
result:	Mbuti.DG	Alaska_USR1_11400BP	Bahamas_Taino_1000BP	Piapoco.DG	-0.000643	-1.277	49760	50471	1105829
result:	Mbuti.DG	Alaska_USR1_11400BP	Bahamas_Taino_1000BP	USA_SanMiguel_700BP	4e-06	0.007	44746	44742	964161
result:	Mbuti.DG	Alaska_USR1_11400BP	Bahamas_Taino_1000BP	Peru_Cuncaicha_3300BP	-0.001136	-1.784	35721	36614	786936
result:	Mbuti.DG	Alaska_USR1_11400BP	Bahamas_Taino_1000BP	Argentina_LagunaChica_6800BP	-0.00058	-0.988	26322	26656	576768
result:	Mbuti.DG	Alaska_USR1_11400BP	Bahamas_Taino_1000BP	Chile_PicaOcho_700BP	-0.000948	-1.489	23308	23791	509173
result:	Mbuti.DG	Alaska_USR1_11400BP	Bahamas_Taino_1000BP	USA_SanNicolas_4900BP	-0.000402	-0.673	51505	51950	1106430
result:	Mbuti.DG	Alaska_USR1_11400BP	Bahamas_Taino_1000BP	Brazil_LapaDoSanto_9600BP	-0.000784	-1.661	48074	48893	1045220
result:	Mbuti.DG	Alaska_USR1_11400BP	Bahamas_Taino_1000BP	Peru_Cuncaicha_4200BP	-0.000613	-0.948	40604	41147	886121
result:	Mbuti.DG	Alaska_USR1_11400BP	Bahamas_Taino_1000BP	USA_Anzick_12800BP	-0.00097	-1.412	53387	54479	1125353
result:	Mbuti.DG	Alaska_USR1_11400BP	Quechua.DG	USA_MainlandChumash_NC_1400BP	0.000147	0.255	18742	18682	406138
result:	Mbuti.DG	Alaska_USR1_11400BP	Quechua.DG	Aymara.SG	0.000496	1.03	49960	49411	1105965
result:	Mbuti.DG	Alaska_USR1_11400BP	Quechua.DG	Chile_LosRieles_5100BP	0.000868	1.624	35748	35080	768624
result:	Mbuti.DG	Alaska_USR1_11400BP	Quechua.DG	Brazil_Laranjal_6700BP	-0.000196	-0.392	26480	26593	574355
result:	Mbuti.DG	Alaska_USR1_11400BP	Quechua.DG	Surui.DG	0.00082	1.853	51679	50771	1106667
result:	Mbuti.DG	Alaska_USR1_11400BP	Quechua.DG	Peru_LaGalgada_4100BP	0.000602	1.158	40810	40271	894707
result:	Mbuti.DG	Alaska_USR1_11400BP	Quechua.DG	Mayan.DG	-0.000179	-0.448	51446	51644	1106612
result:	Mbuti.DG	Alaska_USR1_11400BP	Quechua.DG	USA_SanCruz_1000BP	0.000508	0.976	48613	48084	1040000
result:	Mbuti.DG	Alaska_USR1_11400BP	Quechua.DG	Argentina-Chile_FuegoPatagonian_100BP	-3.1e-05	-0.077	46096	46126	999994
result:	Mbuti.DG	Alaska_USR1_11400BP	Quechua.DG	Chile_Conchali_700BP	0.000144	0.342	41096	40967	895513
result:	Mbuti.DG	Alaska_USR1_11400BP	Quechua.DG	Peru_Laramate_900BP	0.000118	0.356	43556	43442	970361
result:	Mbuti.DG	Alaska_USR1_11400BP	Quechua.DG	Karitiana.DG	0.000442	1.123	51577	51087	1106830
result:	Mbuti.DG	Alaska_USR1_11400BP	Quechua.DG	Peru_Cuncaicha_9000BP	-0.000281	-0.515	40080	40327	880566
result:	Mbuti.DG	Alaska_USR1_11400BP	Quechua.DG	Yukpa.SG	0.00092	1.816	51344	50327	1105780
result:	Mbuti.DG	Alaska_USR1_11400BP	Quechua.DG	Mexico_Pericues_unknown	-0.000167	-0.276	12228	12272	262955
result:	Mbuti.DG	Alaska_USR1_11400BP	Quechua.DG	Brazil_Moraes_5800BP	-1.1e-05	-0.018	13330	13334	290371
result:	Mbuti.DG	Alaska_USR1_11400BP	Quechua.DG	Argentina-Chile_FuegoPatagonian_1000BP	-0.000211	-0.513	51430	51664	1106483
result:	Mbuti.DG	Alaska_USR1_11400BP	Quechua.DG	Chane.DG	0.000282	0.608	51368	51057	1105122
result:	Mbuti.DG	Alaska_USR1_11400BP	Quechua.DG	Argentina_ArroyoSeco2_7700BP	4.8e-05	0.119	44249	44203	948172
result:	Mbuti.DG	Alaska_USR1_11400BP	Quechua.DG	Piapoco.DG	2e-05	0.051	51312	51289	1106655
result:	Mbuti.DG	Alaska_USR1_11400BP	Quechua.DG	USA_SanMiguel_700BP	0.000505	0.992	43903	43426	943672
result:	Mbuti.DG	Alaska_USR1_11400BP	Quechua.DG	Peru_Cuncaicha_3300BP	-0.000719	-1.423	34359	34915	773313
result:	Mbuti.DG	Alaska_USR1_11400BP	Quechua.DG	Argentina_LagunaChica_6800BP	-0.000468	-1.057	25909	26175	567539
result:	Mbuti.DG	Alaska_USR1_11400BP	Quechua.DG	Chile_PicaOcho_700BP	-0.00037	-0.701	22387	22572	499278
result:	Mbuti.DG	Alaska_USR1_11400BP	Quechua.DG	USA_SanNicolas_4900BP	0.000379	0.793	50665	50255	1080762
result:	Mbuti.DG	Alaska_USR1_11400BP	Quechua.DG	Brazil_LapaDoSanto_9600BP	-0.000183	-0.5	47629	47816	1023034
result:	Mbuti.DG	Alaska_USR1_11400BP	Quechua.DG	Peru_Cuncaicha_4200BP	-0.000178	-0.349	38871	39026	869188
result:	Mbuti.DG	Alaska_USR1_11400BP	Quechua.DG	USA_Anzick_12800BP	-0.000363	-0.617	52370	52768	1099011
result:	Mbuti.DG	Alaska_USR1_11400BP	USA_MainlandChumash_NC_1400BP	Aymara.SG	0.00061	0.915	19192	18939	414206
result:	Mbuti.DG	Alaska_USR1_11400BP	USA_MainlandChumash_NC_1400BP	Chile_LosRieles_5100BP	0.000651	0.919	14195	13995	307386
result:	Mbuti.DG	Alaska_USR1_11400BP	USA_MainlandChumash_NC_1400BP	Brazil_Laranjal_6700BP	-0.000192	-0.26	10658	10703	234401
result:	Mbuti.DG	Alaska_USR1_11400BP	USA_MainlandChumash_NC_1400BP	Surui.DG	0.000677	1.063	18706	18431	406105
result:	Mbuti.DG	Alaska_USR1_11400BP	USA_MainlandChumash_NC_1400BP	Peru_LaGalgada_4100BP	0.000978	1.399	16168	15827	349182
result:	Mbuti.DG	Alaska_USR1_11400BP	USA_MainlandChumash_NC_1400BP	Mayan.DG	-0.000143	-0.245	18570	18629	406085
result:	Mbuti.DG	Alaska_USR1_11400BP	USA_MainlandChumash_NC_1400BP	USA_SanCruz_1000BP	0.000362	0.545	17090	16948	391612
result:	Mbuti.DG	Alaska_USR1_11400BP	USA_MainlandChumash_NC_1400BP	Argentina-Chile_FuegoPatagonian_100BP	-0.00018	-0.305	17561	17630	384865
result:	Mbuti.DG	Alaska_USR1_11400BP	USA_MainlandChumash_NC_1400BP	Chile_Conchali_700BP	0.000137	0.22	16137	16089	352223
result:	Mbuti.DG	Alaska_USR1_11400BP	USA_MainlandChumash_NC_1400BP	Peru_Laramate_900BP	0.000101	0.177	17211	17174	375893
result:	Mbuti.DG	Alaska_USR1_11400BP	USA_MainlandChumash_NC_1400BP	Karitiana.DG	3e-05	0.049	19163	19151	414591
result:	Mbuti.DG	Alaska_USR1_11400BP	USA_MainlandChumash_NC_1400BP	Peru_Cuncaicha_9000BP	-0.000666	-0.904	15922	16153	347292
result:	Mbuti.DG	Alaska_USR1_11400BP	USA_MainlandChumash_NC_1400BP	Yukpa.SG	0.000334	0.494	19055	18916	414112
result:	Mbuti.DG	Alaska_USR1_11400BP	USA_MainlandChumash_NC_1400BP	Mexico_Pericues_unknown	0.000947	0.98	4561	4465	100762
result:	Mbuti.DG	Alaska_USR1_11400BP	USA_MainlandChumash_NC_1400BP	Brazil_Moraes_5800BP	0.000814	0.879	5493	5395	120156
result:	Mbuti.DG	Alaska_USR1_11400BP	USA_MainlandChumash_NC_1400BP	Argentina-Chile_FuegoPatagonian_1000BP	-0.000297	-0.493	19030	19153	414537
result:	Mbuti.DG	Alaska_USR1_11400BP	USA_MainlandChumash_NC_1400BP	Chane.DG	0.000437	0.689	18780	18603	405516
result:	Mbuti.DG	Alaska_USR1_11400BP	USA_MainlandChumash_NC_1400BP	Argentina_ArroyoSeco2_7700BP	-0.000183	-0.292	16931	16998	367414
result:	Mbuti.DG	Alaska_USR1_11400BP	USA_MainlandChumash_NC_1400BP	Piapoco.DG	-0.000107	-0.183	18634	18678	406089
result:	Mbuti.DG	Alaska_USR1_11400BP	USA_MainlandChumash_NC_1400BP	USA_SanMiguel_700BP	0.000648	1.071	15520	15287	358637
result:	Mbuti.DG	Alaska_USR1_11400BP	USA_MainlandChumash_NC_1400BP	Peru_Cuncaicha_3300BP	-0.000869	-1.196	13943	14211	309048
result:	Mbuti.DG	Alaska_USR1_11400BP	USA_MainlandChumash_NC_1400BP	Argentina_LagunaChica_6800BP	-0.000302	-0.42	10873	10945	236905
result:	Mbuti.DG	Alaska_USR1_11400BP	USA_MainlandChumash_NC_1400BP	Chile_PicaOcho_700BP	-0.00069	-0.88	9405	9549	209154
result:	Mbuti.DG	Alaska_USR1_11400BP	USA_MainlandChumash_NC_1400BP	USA_SanNicolas_4900BP	0.000469	0.746	18460	18270	405353
result:	Mbuti.DG	Alaska_USR1_11400BP	USA_MainlandChumash_NC_1400BP	Brazil_LapaDoSanto_9600BP	-0.000288	-0.499	18057	18171	392448
result:	Mbuti.DG	Alaska_USR1_11400BP	USA_MainlandChumash_NC_1400BP	Peru_Cuncaicha_4200BP	-0.000336	-0.466	15570	15686	344252
result:	Mbuti.DG	Alaska_USR1_11400BP	USA_MainlandChumash_NC_1400BP	USA_Anzick_12800BP	-0.000551	-0.723	19296	19524	412655
result:	Mbuti.DG	Alaska_USR1_11400BP	Aymara.SG	Chile_LosRieles_5100BP	0.00043	0.679	35891	35554	782707
result:	Mbuti.DG	Alaska_USR1_11400BP	Aymara.SG	Brazil_Laranjal_6700BP	-0.000539	-0.924	26823	27139	585440
result:	Mbuti.DG	Alaska_USR1_11400BP	Aymara.SG	Surui.DG	0.000325	0.592	51047	50688	1105886
result:	Mbuti.DG	Alaska_USR1_11400BP	Aymara.SG	Peru_LaGalgada_4100BP	0.000252	0.407	41435	41205	912536
result:	Mbuti.DG	Alaska_USR1_11400BP	Aymara.SG	Mayan.DG	-0.000673	-1.327	50932	51676	1105828
result:	Mbuti.DG	Alaska_USR1_11400BP	Aymara.SG	USA_SanCruz_1000BP	7.1e-05	0.117	49514	49438	1064204
result:	Mbuti.DG	Alaska_USR1_11400BP	Aymara.SG	Argentina-Chile_FuegoPatagonian_100BP	-0.000522	-1.051	46430	46963	1021509
result:	Mbuti.DG	Alaska_USR1_11400BP	Aymara.SG	Chile_Conchali_700BP	-0.000265	-0.484	41738	41980	912571
result:	Mbuti.DG	Alaska_USR1_11400BP	Aymara.SG	Peru_Laramate_900BP	-0.000286	-0.622	44310	44593	989999
result:	Mbuti.DG	Alaska_USR1_11400BP	Aymara.SG	Karitiana.DG	-2e-05	-0.039	52483	52505	1133757
result:	Mbuti.DG	Alaska_USR1_11400BP	Aymara.SG	Peru_Cuncaicha_9000BP	-0.000687	-1.122	40553	41169	897500
result:	Mbuti.DG	Alaska_USR1_11400BP	Aymara.SG	Yukpa.SG	0.000413	0.704	51960	51493	1132821
result:	Mbuti.DG	Alaska_USR1_11400BP	Aymara.SG	Mexico_Pericues_unknown	-0.000485	-0.633	12326	12456	268417
result:	Mbuti.DG	Alaska_USR1_11400BP	Aymara.SG	Brazil_Moraes_5800BP	-0.000757	-1.088	13465	13689	296093
result:	Mbuti.DG	Alaska_USR1_11400BP	Aymara.SG	Argentina-Chile_FuegoPatagonian_1000BP	-0.000691	-1.359	51963	52746	1133393
result:	Mbuti.DG	Alaska_USR1_11400BP	Aymara.SG	Chane.DG	-0.000204	-0.372	50662	50888	1104330
result:	Mbuti.DG	Alaska_USR1_11400BP	Aymara.SG	Argentina_ArroyoSeco2_7700BP	-0.000275	-0.533	44643	44910	967524
result:	Mbuti.DG	Alaska_USR1_11400BP	Aymara.SG	Piapoco.DG	-0.000475	-0.955	50488	51013	1105872
result:	Mbuti.DG	Alaska_USR1_11400BP	Aymara.SG	USA_SanMiguel_700BP	9e-06	0.016	44443	44434	964070
result:	Mbuti.DG	Alaska_USR1_11400BP	Aymara.SG	Peru_Cuncaicha_3300BP	-0.001044	-1.737	34593	35414	786774
result:	Mbuti.DG	Alaska_USR1_11400BP	Aymara.SG	Argentina_LagunaChica_6800BP	-0.000466	-0.79	26293	26561	576586
result:	Mbuti.DG	Alaska_USR1_11400BP	Aymara.SG	Chile_PicaOcho_700BP	-0.000898	-1.519	22526	22983	508967
result:	Mbuti.DG	Alaska_USR1_11400BP	Aymara.SG	USA_SanNicolas_4900BP	-0.000152	-0.269	51734	51902	1106385
result:	Mbuti.DG	Alaska_USR1_11400BP	Aymara.SG	Brazil_LapaDoSanto_9600BP	-0.000541	-1.138	48068	48633	1045173
result:	Mbuti.DG	Alaska_USR1_11400BP	Aymara.SG	Peru_Cuncaicha_4200BP	-0.000545	-0.973	39188	39671	885929
result:	Mbuti.DG	Alaska_USR1_11400BP	Aymara.SG	USA_Anzick_12800BP	-0.000779	-1.178	53246	54122	1125347
result:	Mbuti.DG	Alaska_USR1_11400BP	Chile_LosRieles_5100BP	Brazil_Laranjal_6700BP	-0.001468	-2.414	22237	22957	490642
result:	Mbuti.DG	Alaska_USR1_11400BP	Chile_LosRieles_5100BP	Surui.DG	-0.000182	-0.313	35099	35239	768583
result:	Mbuti.DG	Alaska_USR1_11400BP	Chile_LosRieles_5100BP	Peru_LaGalgada_4100BP	-0.00031	-0.483	32765	32988	721336
result:	Mbuti.DG	Alaska_USR1_11400BP	Chile_LosRieles_5100BP	Mayan.DG	-0.001116	-2.032	35427	36285	768522
result:	Mbuti.DG	Alaska_USR1_11400BP	Chile_LosRieles_5100BP	USA_SanCruz_1000BP	-0.000411	-0.624	34093	34397	738809
result:	Mbuti.DG	Alaska_USR1_11400BP	Chile_LosRieles_5100BP	Argentina-Chile_FuegoPatagonian_100BP	-0.000963	-1.812	33630	34352	749685
result:	Mbuti.DG	Alaska_USR1_11400BP	Chile_LosRieles_5100BP	Chile_Conchali_700BP	-0.000478	-0.89	32329	32679	732595
result:	Mbuti.DG	Alaska_USR1_11400BP	Chile_LosRieles_5100BP	Peru_Laramate_900BP	-0.000636	-1.283	34244	34728	760153
result:	Mbuti.DG	Alaska_USR1_11400BP	Chile_LosRieles_5100BP	Karitiana.DG	-0.000515	-0.944	35764	36167	783259
result:	Mbuti.DG	Alaska_USR1_11400BP	Chile_LosRieles_5100BP	Peru_Cuncaicha_9000BP	-0.001246	-1.896	32230	33123	717020
result:	Mbuti.DG	Alaska_USR1_11400BP	Chile_LosRieles_5100BP	Yukpa.SG	0.000139	0.218	35673	35564	782534
result:	Mbuti.DG	Alaska_USR1_11400BP	Chile_LosRieles_5100BP	Mexico_Pericues_unknown	-0.001263	-1.588	8661	8901	190169
result:	Mbuti.DG	Alaska_USR1_11400BP	Chile_LosRieles_5100BP	Brazil_Moraes_5800BP	-0.000859	-1.146	11326	11541	251276
result:	Mbuti.DG	Alaska_USR1_11400BP	Chile_LosRieles_5100BP	Argentina-Chile_FuegoPatagonian_1000BP	-0.001203	-2.285	35084	36027	783158
result:	Mbuti.DG	Alaska_USR1_11400BP	Chile_LosRieles_5100BP	Chane.DG	-0.000547	-0.915	34921	35341	767495
result:	Mbuti.DG	Alaska_USR1_11400BP	Chile_LosRieles_5100BP	Argentina_ArroyoSeco2_7700BP	-0.000705	-1.335	33457	33981	743274
result:	Mbuti.DG	Alaska_USR1_11400BP	Chile_LosRieles_5100BP	Piapoco.DG	-0.00099	-1.818	34843	35603	768555
result:	Mbuti.DG	Alaska_USR1_11400BP	Chile_LosRieles_5100BP	USA_SanMiguel_700BP	-0.000425	-0.682	31203	31493	681688
result:	Mbuti.DG	Alaska_USR1_11400BP	Chile_LosRieles_5100BP	Peru_Cuncaicha_3300BP	-0.001167	-1.857	29183	29940	648193
result:	Mbuti.DG	Alaska_USR1_11400BP	Chile_LosRieles_5100BP	Argentina_LagunaChica_6800BP	-0.001237	-2.133	23145	23782	514781
result:	Mbuti.DG	Alaska_USR1_11400BP	Chile_LosRieles_5100BP	Chile_PicaOcho_700BP	-0.001293	-1.947	20058	20635	446356
result:	Mbuti.DG	Alaska_USR1_11400BP	Chile_LosRieles_5100BP	USA_SanNicolas_4900BP	-0.000573	-0.945	35276	35715	765400
result:	Mbuti.DG	Alaska_USR1_11400BP	Chile_LosRieles_5100BP	Brazil_LapaDoSanto_9600BP	-0.000949	-1.847	35077	35808	770110
result:	Mbuti.DG	Alaska_USR1_11400BP	Chile_LosRieles_5100BP	Peru_Cuncaicha_4200BP	-0.001128	-1.84	31848	32650	711045
result:	Mbuti.DG	Alaska_USR1_11400BP	Chile_LosRieles_5100BP	USA_Anzick_12800BP	-0.001167	-1.668	36667	37579	782069
result:	Mbuti.DG	Alaska_USR1_11400BP	Brazil_Laranjal_6700BP	Surui.DG	0.000995	1.881	26595	26023	574329
result:	Mbuti.DG	Alaska_USR1_11400BP	Brazil_Laranjal_6700BP	Peru_LaGalgada_4100BP	0.000933	1.547	24761	24260	536243
result:	Mbuti.DG	Alaska_USR1_11400BP	Brazil_Laranjal_6700BP	Mayan.DG	2.7e-05	0.054	26632	26616	574277
result:	Mbuti.DG	Alaska_USR1_11400BP	Brazil_Laranjal_6700BP	USA_SanCruz_1000BP	0.000733	1.176	25903	25498	553265
result:	Mbuti.DG	Alaska_USR1_11400BP	Brazil_Laranjal_6700BP	Argentina-Chile_FuegoPatagonian_100BP	-3e-06	-0.006	25749	25750	560238
result:	Mbuti.DG	Alaska_USR1_11400BP	Brazil_Laranjal_6700BP	Chile_Conchali_700BP	0.000625	1.216	24961	24622	541710
result:	Mbuti.DG	Alaska_USR1_11400BP	Brazil_Laranjal_6700BP	Peru_Laramate_900BP	0.000428	0.95	25853	25612	562772
result:	Mbuti.DG	Alaska_USR1_11400BP	Brazil_Laranjal_6700BP	Karitiana.DG	0.000679	1.395	27124	26726	585872
result:	Mbuti.DG	Alaska_USR1_11400BP	Brazil_Laranjal_6700BP	Peru_Cuncaicha_9000BP	-0.000118	-0.193	24534	24597	536445
result:	Mbuti.DG	Alaska_USR1_11400BP	Brazil_Laranjal_6700BP	Yukpa.SG	0.001035	1.712	27152	26546	585308
result:	Mbuti.DG	Alaska_USR1_11400BP	Brazil_Laranjal_6700BP	Mexico_Pericues_unknown	-0.000566	-0.657	6549	6630	142950
result:	Mbuti.DG	Alaska_USR1_11400BP	Brazil_Laranjal_6700BP	Brazil_Moraes_5800BP	-0.000188	-0.26	8931	8969	206479
result:	Mbuti.DG	Alaska_USR1_11400BP	Brazil_Laranjal_6700BP	Argentina-Chile_FuegoPatagonian_1000BP	-0.000215	-0.446	27004	27130	585817
result:	Mbuti.DG	Alaska_USR1_11400BP	Brazil_Laranjal_6700BP	Chane.DG	0.000483	0.868	26679	26402	573535
result:	Mbuti.DG	Alaska_USR1_11400BP	Brazil_Laranjal_6700BP	Argentina_ArroyoSeco2_7700BP	0.000341	0.69	25570	25381	553674
result:	Mbuti.DG	Alaska_USR1_11400BP	Brazil_Laranjal_6700BP	Piapoco.DG	0.000226	0.453	26335	26205	574299
result:	Mbuti.DG	Alaska_USR1_11400BP	Brazil_Laranjal_6700BP	USA_SanMiguel_700BP	0.000732	1.218	23891	23517	509897
result:	Mbuti.DG	Alaska_USR1_11400BP	Brazil_Laranjal_6700BP	Peru_Cuncaicha_3300BP	-0.000246	-0.387	22322	22443	487948
result:	Mbuti.DG	Alaska_USR1_11400BP	Brazil_Laranjal_6700BP	Argentina_LagunaChica_6800BP	-0.000179	-0.336	17927	17997	392011
result:	Mbuti.DG	Alaska_USR1_11400BP	Brazil_Laranjal_6700BP	Chile_PicaOcho_700BP	0.000189	0.312	15760	15694	345275
result:	Mbuti.DG	Alaska_USR1_11400BP	Brazil_Laranjal_6700BP	USA_SanNicolas_4900BP	0.000441	0.775	26781	26528	572555
result:	Mbuti.DG	Alaska_USR1_11400BP	Brazil_Laranjal_6700BP	Brazil_LapaDoSanto_9600BP	0.000171	0.376	26508	26409	576104
result:	Mbuti.DG	Alaska_USR1_11400BP	Brazil_Laranjal_6700BP	Peru_Cuncaicha_4200BP	3.9e-05	0.064	24128	24107	530163
result:	Mbuti.DG	Alaska_USR1_11400BP	Brazil_Laranjal_6700BP	USA_Anzick_12800BP	-0.000318	-0.473	27572	27758	584766
result:	Mbuti.DG	Alaska_USR1_11400BP	Surui.DG	Peru_LaGalgada_4100BP	-9e-05	-0.157	40979	41060	894642
result:	Mbuti.DG	Alaska_USR1_11400BP	Surui.DG	Mayan.DG	-0.000998	-2.22	50553	51656	1106533
result:	Mbuti.DG	Alaska_USR1_11400BP	Surui.DG	USA_SanCruz_1000BP	-0.000267	-0.494	47974	48252	1039928
result:	Mbuti.DG	Alaska_USR1_11400BP	Surui.DG	Argentina-Chile_FuegoPatagonian_100BP	-0.00076	-1.643	45355	46114	999915
result:	Mbuti.DG	Alaska_USR1_11400BP	Surui.DG	Chile_Conchali_700BP	-0.000584	-1.199	40714	41237	895455
result:	Mbuti.DG	Alaska_USR1_11400BP	Surui.DG	Peru_Laramate_900BP	-0.000609	-1.477	44065	44656	970297
result:	Mbuti.DG	Alaska_USR1_11400BP	Surui.DG	Karitiana.DG	-0.00038	-0.904	49025	49445	1106751
result:	Mbuti.DG	Alaska_USR1_11400BP	Surui.DG	Peru_Cuncaicha_9000BP	-0.00096	-1.7	39936	40782	880496
result:	Mbuti.DG	Alaska_USR1_11400BP	Surui.DG	Yukpa.SG	9.6e-05	0.179	50051	49946	1105698
result:	Mbuti.DG	Alaska_USR1_11400BP	Surui.DG	Mexico_Pericues_unknown	-0.001158	-1.785	11939	12243	262921
result:	Mbuti.DG	Alaska_USR1_11400BP	Surui.DG	Brazil_Moraes_5800BP	-0.000687	-1.053	13046	13246	290344
result:	Mbuti.DG	Alaska_USR1_11400BP	Surui.DG	Argentina-Chile_FuegoPatagonian_1000BP	-0.001032	-2.258	50403	51544	1106404
result:	Mbuti.DG	Alaska_USR1_11400BP	Surui.DG	Chane.DG	-0.000551	-1.045	49916	50525	1105048
result:	Mbuti.DG	Alaska_USR1_11400BP	Surui.DG	Argentina_ArroyoSeco2_7700BP	-0.000631	-1.358	43509	44108	948116
result:	Mbuti.DG	Alaska_USR1_11400BP	Surui.DG	Piapoco.DG	-0.000797	-1.867	49626	50508	1106582
result:	Mbuti.DG	Alaska_USR1_11400BP	Surui.DG	USA_SanMiguel_700BP	-0.000232	-0.448	43091	43309	943596
result:	Mbuti.DG	Alaska_USR1_11400BP	Surui.DG	Peru_Cuncaicha_3300BP	-0.001221	-2.213	34654	35598	773260
result:	Mbuti.DG	Alaska_USR1_11400BP	Surui.DG	Argentina_LagunaChica_6800BP	-0.001076	-2.187	25564	26175	567509
result:	Mbuti.DG	Alaska_USR1_11400BP	Surui.DG	Chile_PicaOcho_700BP	-0.000955	-1.65	22749	23225	499251
result:	Mbuti.DG	Alaska_USR1_11400BP	Surui.DG	USA_SanNicolas_4900BP	-0.000416	-0.785	50032	50482	1080683
result:	Mbuti.DG	Alaska_USR1_11400BP	Surui.DG	Brazil_LapaDoSanto_9600BP	-0.000943	-2.284	46729	47694	1022956
result:	Mbuti.DG	Alaska_USR1_11400BP	Surui.DG	Peru_Cuncaicha_4200BP	-0.000893	-1.567	39316	40092	869130
result:	Mbuti.DG	Alaska_USR1_11400BP	Surui.DG	USA_Anzick_12800BP	-0.001184	-1.908	51590	52891	1098937
result:	Mbuti.DG	Alaska_USR1_11400BP	Peru_LaGalgada_4100BP	Mayan.DG	-0.000895	-1.676	41027	41828	894594
result:	Mbuti.DG	Alaska_USR1_11400BP	Peru_LaGalgada_4100BP	USA_SanCruz_1000BP	-0.000107	-0.164	40151	40243	860542
result:	Mbuti.DG	Alaska_USR1_11400BP	Peru_LaGalgada_4100BP	Argentina-Chile_FuegoPatagonian_100BP	-0.000634	-1.21	39044	39588	858642
result:	Mbuti.DG	Alaska_USR1_11400BP	Peru_LaGalgada_4100BP	Chile_Conchali_700BP	-0.000427	-0.772	37055	37405	820372
result:	Mbuti.DG	Alaska_USR1_11400BP	Peru_LaGalgada_4100BP	Peru_Laramate_900BP	-0.000514	-1.084	38275	38719	866125
result:	Mbuti.DG	Alaska_USR1_11400BP	Peru_LaGalgada_4100BP	Karitiana.DG	-0.000193	-0.361	42013	42190	913096
result:	Mbuti.DG	Alaska_USR1_11400BP	Peru_LaGalgada_4100BP	Peru_Cuncaicha_9000BP	-0.000845	-1.316	36079	36757	802327
result:	Mbuti.DG	Alaska_USR1_11400BP	Peru_LaGalgada_4100BP	Yukpa.SG	0.000431	0.693	41964	41571	912391
result:	Mbuti.DG	Alaska_USR1_11400BP	Peru_LaGalgada_4100BP	Mexico_Pericues_unknown	-0.000584	-0.744	10042	10170	219948
result:	Mbuti.DG	Alaska_USR1_11400BP	Peru_LaGalgada_4100BP	Brazil_Moraes_5800BP	-0.000414	-0.556	12363	12476	273016
result:	Mbuti.DG	Alaska_USR1_11400BP	Peru_LaGalgada_4100BP	Argentina-Chile_FuegoPatagonian_1000BP	-0.000999	-1.886	41659	42571	912943
result:	Mbuti.DG	Alaska_USR1_11400BP	Peru_LaGalgada_4100BP	Chane.DG	-0.000385	-0.646	40634	40978	893396
result:	Mbuti.DG	Alaska_USR1_11400BP	Peru_LaGalgada_4100BP	Argentina_ArroyoSeco2_7700BP	-0.000516	-0.979	38435	38871	845621
result:	Mbuti.DG	Alaska_USR1_11400BP	Peru_LaGalgada_4100BP	Piapoco.DG	-0.000642	-1.182	40718	41292	894636
result:	Mbuti.DG	Alaska_USR1_11400BP	Peru_LaGalgada_4100BP	USA_SanMiguel_700BP	-2.4e-05	-0.039	36264	36282	789637
result:	Mbuti.DG	Alaska_USR1_11400BP	Peru_LaGalgada_4100BP	Peru_Cuncaicha_3300BP	-0.001117	-1.75	31802	32599	714411
result:	Mbuti.DG	Alaska_USR1_11400BP	Peru_LaGalgada_4100BP	Argentina_LagunaChica_6800BP	-0.001069	-1.817	24626	25209	545093
result:	Mbuti.DG	Alaska_USR1_11400BP	Peru_LaGalgada_4100BP	Chile_PicaOcho_700BP	-0.001235	-1.974	21149	21740	478593
result:	Mbuti.DG	Alaska_USR1_11400BP	Peru_LaGalgada_4100BP	USA_SanNicolas_4900BP	-0.000305	-0.522	41304	41576	892222
result:	Mbuti.DG	Alaska_USR1_11400BP	Peru_LaGalgada_4100BP	Brazil_LapaDoSanto_9600BP	-0.000728	-1.412	40583	41229	885689
result:	Mbuti.DG	Alaska_USR1_11400BP	Peru_LaGalgada_4100BP	Peru_Cuncaicha_4200BP	-0.000858	-1.442	35285	35966	793733
result:	Mbuti.DG	Alaska_USR1_11400BP	Peru_LaGalgada_4100BP	USA_Anzick_12800BP	-0.00102	-1.477	42810	43739	910602
result:	Mbuti.DG	Alaska_USR1_11400BP	Mayan.DG	USA_SanCruz_1000BP	0.000698	1.317	48905	48179	1039877
result:	Mbuti.DG	Alaska_USR1_11400BP	Mayan.DG	Argentina-Chile_FuegoPatagonian_100BP	0.000154	0.385	46489	46335	999862
result:	Mbuti.DG	Alaska_USR1_11400BP	Mayan.DG	Chile_Conchali_700BP	0.000398	0.912	41512	41155	895394
result:	Mbuti.DG	Alaska_USR1_11400BP	Mayan.DG	Peru_Laramate_900BP	0.000414	1.06	45221	44820	970231
result:	Mbuti.DG	Alaska_USR1_11400BP	Mayan.DG	Karitiana.DG	0.000616	1.483	51805	51123	1106697
result:	Mbuti.DG	Alaska_USR1_11400BP	Mayan.DG	Peru_Cuncaicha_9000BP	4.1e-05	0.073	40974	40937	880449
result:	Mbuti.DG	Alaska_USR1_11400BP	Mayan.DG	Yukpa.SG	0.001091	2.075	51309	50103	1105644
result:	Mbuti.DG	Alaska_USR1_11400BP	Mayan.DG	Mexico_Pericues_unknown	-9.4e-05	-0.151	12262	12287	262927
result:	Mbuti.DG	Alaska_USR1_11400BP	Mayan.DG	Brazil_Moraes_5800BP	0.000389	0.621	13419	13306	290319
result:	Mbuti.DG	Alaska_USR1_11400BP	Mayan.DG	Argentina-Chile_FuegoPatagonian_1000BP	-3.7e-05	-0.091	51591	51632	1106350
result:	Mbuti.DG	Alaska_USR1_11400BP	Mayan.DG	Chane.DG	0.000456	0.949	51327	50823	1105014
result:	Mbuti.DG	Alaska_USR1_11400BP	Mayan.DG	Argentina_ArroyoSeco2_7700BP	0.000295	0.675	44665	44385	948055
result:	Mbuti.DG	Alaska_USR1_11400BP	Mayan.DG	Piapoco.DG	0.000194	0.467	51266	51052	1106524
result:	Mbuti.DG	Alaska_USR1_11400BP	Mayan.DG	USA_SanMiguel_700BP	0.000665	1.337	43799	43171	943558
result:	Mbuti.DG	Alaska_USR1_11400BP	Mayan.DG	Peru_Cuncaicha_3300BP	-0.000336	-0.62	35670	35930	773207
result:	Mbuti.DG	Alaska_USR1_11400BP	Mayan.DG	Argentina_LagunaChica_6800BP	-9.5e-05	-0.205	26258	26312	567453
result:	Mbuti.DG	Alaska_USR1_11400BP	Mayan.DG	Chile_PicaOcho_700BP	-0.000217	-0.416	22993	23101	499205
result:	Mbuti.DG	Alaska_USR1_11400BP	Mayan.DG	USA_SanNicolas_4900BP	0.000571	1.174	51010	50393	1080626
result:	Mbuti.DG	Alaska_USR1_11400BP	Mayan.DG	Brazil_LapaDoSanto_9600BP	7.8e-05	0.199	47895	47816	1022901
result:	Mbuti.DG	Alaska_USR1_11400BP	Mayan.DG	Peru_Cuncaicha_4200BP	0.000117	0.226	40126	40024	869071
result:	Mbuti.DG	Alaska_USR1_11400BP	Mayan.DG	USA_Anzick_12800BP	-0.000163	-0.279	52563	52742	1098886
result:	Mbuti.DG	Alaska_USR1_11400BP	USA_SanCruz_1000BP	Argentina-Chile_FuegoPatagonian_100BP	-0.000472	-0.888	44420	44874	961945
result:	Mbuti.DG	Alaska_USR1_11400BP	USA_SanCruz_1000BP	Chile_Conchali_700BP	-0.000324	-0.582	39775	40054	860763
result:	Mbuti.DG	Alaska_USR1_11400BP	USA_SanCruz_1000BP	Peru_Laramate_900BP	-0.000332	-0.664	42895	43205	933064
result:	Mbuti.DG	Alaska_USR1_11400BP	USA_SanCruz_1000BP	Karitiana.DG	-8e-05	-0.149	49486	49571	1064929
result:	Mbuti.DG	Alaska_USR1_11400BP	USA_SanCruz_1000BP	Peru_Cuncaicha_9000BP	-0.00051	-0.779	39011	39443	846597
result:	Mbuti.DG	Alaska_USR1_11400BP	USA_SanCruz_1000BP	Yukpa.SG	0.00032	0.529	49343	49003	1064034
result:	Mbuti.DG	Alaska_USR1_11400BP	USA_SanCruz_1000BP	Mexico_Pericues_unknown	-0.001322	-1.763	11416	11754	255513
result:	Mbuti.DG	Alaska_USR1_11400BP	USA_SanCruz_1000BP	Brazil_Moraes_5800BP	-5.1e-05	-0.073	12845	12859	280376
result:	Mbuti.DG	Alaska_USR1_11400BP	USA_SanCruz_1000BP	Argentina-Chile_FuegoPatagonian_1000BP	-0.000679	-1.302	49262	49986	1064746
result:	Mbuti.DG	Alaska_USR1_11400BP	USA_SanCruz_1000BP	Chane.DG	-0.000239	-0.409	48354	48602	1038469
result:	Mbuti.DG	Alaska_USR1_11400BP	USA_SanCruz_1000BP	Argentina_ArroyoSeco2_7700BP	-0.000348	-0.624	42534	42851	911931
result:	Mbuti.DG	Alaska_USR1_11400BP	USA_SanCruz_1000BP	Piapoco.DG	-0.000514	-0.95	47968	48503	1039917
result:	Mbuti.DG	Alaska_USR1_11400BP	USA_SanCruz_1000BP	USA_SanMiguel_700BP	5.5e-05	0.099	38512	38461	912841
result:	Mbuti.DG	Alaska_USR1_11400BP	USA_SanCruz_1000BP	Peru_Cuncaicha_3300BP	-0.000985	-1.555	33762	34493	742540
result:	Mbuti.DG	Alaska_USR1_11400BP	USA_SanCruz_1000BP	Argentina_LagunaChica_6800BP	-0.000643	-1.086	24927	25277	545022
result:	Mbuti.DG	Alaska_USR1_11400BP	USA_SanCruz_1000BP	Chile_PicaOcho_700BP	-0.000326	-0.504	22110	22267	481636
result:	Mbuti.DG	Alaska_USR1_11400BP	USA_SanCruz_1000BP	USA_SanNicolas_4900BP	-0.000254	-0.443	47319	47584	1042780
result:	Mbuti.DG	Alaska_USR1_11400BP	USA_SanCruz_1000BP	Brazil_LapaDoSanto_9600BP	-0.000654	-1.266	45814	46458	984385
result:	Mbuti.DG	Alaska_USR1_11400BP	USA_SanCruz_1000BP	Peru_Cuncaicha_4200BP	-0.00047	-0.76	37932	38325	835875
result:	Mbuti.DG	Alaska_USR1_11400BP	USA_SanCruz_1000BP	USA_Anzick_12800BP	-0.000784	-1.194	49738	50567	1057528
result:	Mbuti.DG	Alaska_USR1_11400BP	Argentina-Chile_FuegoPatagonian_100BP	Chile_Conchali_700BP	0.000275	0.644	39107	38869	866489
result:	Mbuti.DG	Alaska_USR1_11400BP	Argentina-Chile_FuegoPatagonian_100BP	Peru_Laramate_900BP	0.000102	0.274	42462	42368	928285
result:	Mbuti.DG	Alaska_USR1_11400BP	Argentina-Chile_FuegoPatagonian_100BP	Karitiana.DG	0.000498	1.21	47245	46736	1022382
result:	Mbuti.DG	Alaska_USR1_11400BP	Argentina-Chile_FuegoPatagonian_100BP	Peru_Cuncaicha_9000BP	-0.000164	-0.293	38868	39008	852405
result:	Mbuti.DG	Alaska_USR1_11400BP	Argentina-Chile_FuegoPatagonian_100BP	Yukpa.SG	0.000878	1.733	47210	46313	1021324
result:	Mbuti.DG	Alaska_USR1_11400BP	Argentina-Chile_FuegoPatagonian_100BP	Mexico_Pericues_unknown	-0.000124	-0.192	11258	11288	244942
result:	Mbuti.DG	Alaska_USR1_11400BP	Argentina-Chile_FuegoPatagonian_100BP	Brazil_Moraes_5800BP	0.000133	0.224	12898	12860	283652
result:	Mbuti.DG	Alaska_USR1_11400BP	Argentina-Chile_FuegoPatagonian_100BP	Argentina-Chile_FuegoPatagonian_1000BP	-0.000266	-0.894	42041	42313	1022162
result:	Mbuti.DG	Alaska_USR1_11400BP	Argentina-Chile_FuegoPatagonian_100BP	Chane.DG	0.000285	0.607	45843	45558	998525
result:	Mbuti.DG	Alaska_USR1_11400BP	Argentina-Chile_FuegoPatagonian_100BP	Argentina_ArroyoSeco2_7700BP	0.000157	0.404	41300	41158	905226
result:	Mbuti.DG	Alaska_USR1_11400BP	Argentina-Chile_FuegoPatagonian_100BP	Piapoco.DG	2e-06	0.005	45815	45813	999902
result:	Mbuti.DG	Alaska_USR1_11400BP	Argentina-Chile_FuegoPatagonian_100BP	USA_SanMiguel_700BP	0.000653	1.327	40695	40121	878491
result:	Mbuti.DG	Alaska_USR1_11400BP	Argentina-Chile_FuegoPatagonian_100BP	Peru_Cuncaicha_3300BP	-0.000628	-1.212	34072	34545	753918
result:	Mbuti.DG	Alaska_USR1_11400BP	Argentina-Chile_FuegoPatagonian_100BP	Argentina_LagunaChica_6800BP	-0.000153	-0.352	25467	25553	566321
result:	Mbuti.DG	Alaska_USR1_11400BP	Argentina-Chile_FuegoPatagonian_100BP	Chile_PicaOcho_700BP	-0.000167	-0.314	22516	22598	495502
result:	Mbuti.DG	Alaska_USR1_11400BP	Argentina-Chile_FuegoPatagonian_100BP	USA_SanNicolas_4900BP	0.000436	0.938	46373	45938	998118
result:	Mbuti.DG	Alaska_USR1_11400BP	Argentina-Chile_FuegoPatagonian_100BP	Brazil_LapaDoSanto_9600BP	-0.000101	-0.271	44584	44682	967979
result:	Mbuti.DG	Alaska_USR1_11400BP	Argentina-Chile_FuegoPatagonian_100BP	Peru_Cuncaicha_4200BP	-0.000208	-0.424	38165	38341	844982
result:	Mbuti.DG	Alaska_USR1_11400BP	Argentina-Chile_FuegoPatagonian_100BP	USA_Anzick_12800BP	-0.00033	-0.564	48089	48425	1019371
result:	Mbuti.DG	Alaska_USR1_11400BP	Chile_Conchali_700BP	Peru_Laramate_900BP	-5.1e-05	-0.133	39464	39508	874380
result:	Mbuti.DG	Alaska_USR1_11400BP	Chile_Conchali_700BP	Karitiana.DG	0.000298	0.674	42227	41955	913271
result:	Mbuti.DG	Alaska_USR1_11400BP	Chile_Conchali_700BP	Peru_Cuncaicha_9000BP	-0.000443	-0.757	37084	37444	813161
result:	Mbuti.DG	Alaska_USR1_11400BP	Chile_Conchali_700BP	Yukpa.SG	0.000708	1.293	41959	41313	912374
result:	Mbuti.DG	Alaska_USR1_11400BP	Chile_Conchali_700BP	Mexico_Pericues_unknown	-0.00064	-0.944	10143	10285	220760
result:	Mbuti.DG	Alaska_USR1_11400BP	Chile_Conchali_700BP	Brazil_Moraes_5800BP	-0.000334	-0.489	12535	12627	275570
result:	Mbuti.DG	Alaska_USR1_11400BP	Chile_Conchali_700BP	Argentina-Chile_FuegoPatagonian_1000BP	-0.000453	-1.1	41152	41565	913116
result:	Mbuti.DG	Alaska_USR1_11400BP	Chile_Conchali_700BP	Chane.DG	6.8e-05	0.133	41038	40977	894195
result:	Mbuti.DG	Alaska_USR1_11400BP	Chile_Conchali_700BP	Argentina_ArroyoSeco2_7700BP	-0.000136	-0.314	38557	38673	851765
result:	Mbuti.DG	Alaska_USR1_11400BP	Chile_Conchali_700BP	Piapoco.DG	-0.000218	-0.501	40794	40989	895439
result:	Mbuti.DG	Alaska_USR1_11400BP	Chile_Conchali_700BP	USA_SanMiguel_700BP	0.000424	0.809	36536	36200	791826
result:	Mbuti.DG	Alaska_USR1_11400BP	Chile_Conchali_700BP	Peru_Cuncaicha_3300BP	-0.000961	-1.737	32624	33322	725758
result:	Mbuti.DG	Alaska_USR1_11400BP	Chile_Conchali_700BP	Argentina_LagunaChica_6800BP	-0.000824	-1.708	24941	25401	558323
result:	Mbuti.DG	Alaska_USR1_11400BP	Chile_Conchali_700BP	Chile_PicaOcho_700BP	-0.000764	-1.363	21817	22188	486380
result:	Mbuti.DG	Alaska_USR1_11400BP	Chile_Conchali_700BP	USA_SanNicolas_4900BP	0.00024	0.455	41616	41402	892261
result:	Mbuti.DG	Alaska_USR1_11400BP	Chile_Conchali_700BP	Brazil_LapaDoSanto_9600BP	-0.000261	-0.641	40862	41094	891031
result:	Mbuti.DG	Alaska_USR1_11400BP	Chile_Conchali_700BP	Peru_Cuncaicha_4200BP	-0.00045	-0.824	36413	36776	806234
result:	Mbuti.DG	Alaska_USR1_11400BP	Chile_Conchali_700BP	USA_Anzick_12800BP	-0.000493	-0.78	43116	43566	911481
result:	Mbuti.DG	Alaska_USR1_11400BP	Peru_Laramate_900BP	Karitiana.DG	0.00037	0.97	45855	45488	990744
result:	Mbuti.DG	Alaska_USR1_11400BP	Peru_Laramate_900BP	Peru_Cuncaicha_9000BP	-0.00028	-0.544	38374	38613	854866
result:	Mbuti.DG	Alaska_USR1_11400BP	Peru_Laramate_900BP	Yukpa.SG	0.000758	1.541	45698	44948	989820
result:	Mbuti.DG	Alaska_USR1_11400BP	Peru_Laramate_900BP	Mexico_Pericues_unknown	-0.000335	-0.557	11018	11098	238268
result:	Mbuti.DG	Alaska_USR1_11400BP	Peru_Laramate_900BP	Brazil_Moraes_5800BP	-9.3e-05	-0.156	12899	12925	285267
result:	Mbuti.DG	Alaska_USR1_11400BP	Peru_Laramate_900BP	Argentina-Chile_FuegoPatagonian_1000BP	-0.000441	-1.19	45401	45838	990523
result:	Mbuti.DG	Alaska_USR1_11400BP	Peru_Laramate_900BP	Chane.DG	0.000164	0.368	44559	44400	968923
result:	Mbuti.DG	Alaska_USR1_11400BP	Peru_Laramate_900BP	Argentina_ArroyoSeco2_7700BP	-6.9e-05	-0.185	41542	41605	905597
result:	Mbuti.DG	Alaska_USR1_11400BP	Peru_Laramate_900BP	Piapoco.DG	-0.000163	-0.439	44414	44572	970275
result:	Mbuti.DG	Alaska_USR1_11400BP	Peru_Laramate_900BP	USA_SanMiguel_700BP	0.000463	0.966	39427	39031	854417
result:	Mbuti.DG	Alaska_USR1_11400BP	Peru_Laramate_900BP	Peru_Cuncaicha_3300BP	-0.000747	-1.568	33373	33938	756623
result:	Mbuti.DG	Alaska_USR1_11400BP	Peru_Laramate_900BP	Argentina_LagunaChica_6800BP	-0.000594	-1.463	25660	25999	569838
result:	Mbuti.DG	Alaska_USR1_11400BP	Peru_Laramate_900BP	Chile_PicaOcho_700BP	-0.000741	-1.548	21978	22348	499285
result:	Mbuti.DG	Alaska_USR1_11400BP	Peru_Laramate_900BP	USA_SanNicolas_4900BP	0.000215	0.476	45206	44998	967700
result:	Mbuti.DG	Alaska_USR1_11400BP	Peru_Laramate_900BP	Brazil_LapaDoSanto_9600BP	-0.000227	-0.702	43942	44159	955879
result:	Mbuti.DG	Alaska_USR1_11400BP	Peru_Laramate_900BP	Peru_Cuncaicha_4200BP	-0.000281	-0.578	37489	37726	846147
result:	Mbuti.DG	Alaska_USR1_11400BP	Peru_Laramate_900BP	USA_Anzick_12800BP	-0.000566	-0.983	46758	47316	987816
result:	Mbuti.DG	Alaska_USR1_11400BP	Karitiana.DG	Peru_Cuncaicha_9000BP	-0.000614	-1.13	41365	41916	898252
result:	Mbuti.DG	Alaska_USR1_11400BP	Karitiana.DG	Yukpa.SG	0.000431	0.865	51974	51485	1133544
result:	Mbuti.DG	Alaska_USR1_11400BP	Karitiana.DG	Mexico_Pericues_unknown	-0.000603	-0.957	12383	12545	268559
result:	Mbuti.DG	Alaska_USR1_11400BP	Karitiana.DG	Brazil_Moraes_5800BP	-0.000177	-0.286	13427	13480	296310
result:	Mbuti.DG	Alaska_USR1_11400BP	Karitiana.DG	Argentina-Chile_FuegoPatagonian_1000BP	-0.000654	-1.578	52173	52915	1134298
result:	Mbuti.DG	Alaska_USR1_11400BP	Karitiana.DG	Chane.DG	-0.000167	-0.336	50450	50635	1105186
result:	Mbuti.DG	Alaska_USR1_11400BP	Karitiana.DG	Argentina_ArroyoSeco2_7700BP	-0.000444	-1.02	44886	45316	968166
result:	Mbuti.DG	Alaska_USR1_11400BP	Karitiana.DG	Piapoco.DG	-0.000423	-1.066	50177	50645	1106738
result:	Mbuti.DG	Alaska_USR1_11400BP	Karitiana.DG	USA_SanMiguel_700BP	8e-06	0.015	44438	44431	964642
result:	Mbuti.DG	Alaska_USR1_11400BP	Karitiana.DG	Peru_Cuncaicha_3300BP	-0.001019	-1.927	35716	36519	787373
result:	Mbuti.DG	Alaska_USR1_11400BP	Karitiana.DG	Argentina_LagunaChica_6800BP	-0.000779	-1.708	26248	26698	577117
result:	Mbuti.DG	Alaska_USR1_11400BP	Karitiana.DG	Chile_PicaOcho_700BP	-0.000771	-1.451	23285	23678	509460
result:	Mbuti.DG	Alaska_USR1_11400BP	Karitiana.DG	USA_SanNicolas_4900BP	-0.000113	-0.228	51560	51685	1107151
result:	Mbuti.DG	Alaska_USR1_11400BP	Karitiana.DG	Brazil_LapaDoSanto_9600BP	-0.000583	-1.538	48347	48957	1046003
result:	Mbuti.DG	Alaska_USR1_11400BP	Karitiana.DG	Peru_Cuncaicha_4200BP	-0.000592	-1.119	40307	40831	886687
result:	Mbuti.DG	Alaska_USR1_11400BP	Karitiana.DG	USA_Anzick_12800BP	-0.000737	-1.199	53328	54158	1126270
result:	Mbuti.DG	Alaska_USR1_11400BP	Peru_Cuncaicha_9000BP	Yukpa.SG	0.001059	1.647	41414	40463	897340
result:	Mbuti.DG	Alaska_USR1_11400BP	Peru_Cuncaicha_9000BP	Mexico_Pericues_unknown	0.000553	0.699	10125	10005	216676
result:	Mbuti.DG	Alaska_USR1_11400BP	Peru_Cuncaicha_9000BP	Brazil_Moraes_5800BP	0.000677	0.874	12599	12415	272915
result:	Mbuti.DG	Alaska_USR1_11400BP	Peru_Cuncaicha_9000BP	Argentina-Chile_FuegoPatagonian_1000BP	-0.000177	-0.313	41230	41390	898105
result:	Mbuti.DG	Alaska_USR1_11400BP	Peru_Cuncaicha_9000BP	Chane.DG	0.000531	0.882	40832	40365	879270
result:	Mbuti.DG	Alaska_USR1_11400BP	Peru_Cuncaicha_9000BP	Argentina_ArroyoSeco2_7700BP	0.000381	0.688	38650	38331	834264
result:	Mbuti.DG	Alaska_USR1_11400BP	Peru_Cuncaicha_9000BP	Piapoco.DG	0.000215	0.386	40709	40520	880482
result:	Mbuti.DG	Alaska_USR1_11400BP	Peru_Cuncaicha_9000BP	USA_SanMiguel_700BP	0.000708	1.157	35953	35403	777707
result:	Mbuti.DG	Alaska_USR1_11400BP	Peru_Cuncaicha_9000BP	Peru_Cuncaicha_3300BP	-0.000341	-0.53	32187	32431	716316
result:	Mbuti.DG	Alaska_USR1_11400BP	Peru_Cuncaicha_9000BP	Argentina_LagunaChica_6800BP	-0.000164	-0.273	25206	25297	551404
result:	Mbuti.DG	Alaska_USR1_11400BP	Peru_Cuncaicha_9000BP	Chile_PicaOcho_700BP	-0.000305	-0.462	21433	21579	479620
result:	Mbuti.DG	Alaska_USR1_11400BP	Peru_Cuncaicha_9000BP	USA_SanNicolas_4900BP	0.000481	0.807	40967	40545	877378
result:	Mbuti.DG	Alaska_USR1_11400BP	Peru_Cuncaicha_9000BP	Brazil_LapaDoSanto_9600BP	0.000104	0.202	40292	40201	876525
result:	Mbuti.DG	Alaska_USR1_11400BP	Peru_Cuncaicha_9000BP	Peru_Cuncaicha_4200BP	-4.1e-05	-0.065	35735	35767	795551
result:	Mbuti.DG	Alaska_USR1_11400BP	Peru_Cuncaicha_9000BP	USA_Anzick_12800BP	-0.000286	-0.404	42439	42695	896387
result:	Mbuti.DG	Alaska_USR1_11400BP	Yukpa.SG	Mexico_Pericues_unknown	-0.000883	-1.131	12339	12576	268351
result:	Mbuti.DG	Alaska_USR1_11400BP	Yukpa.SG	Brazil_Moraes_5800BP	-0.000645	-0.943	13366	13557	296044
result:	Mbuti.DG	Alaska_USR1_11400BP	Yukpa.SG	Argentina-Chile_FuegoPatagonian_1000BP	-0.001081	-2.1	51458	52683	1133172
result:	Mbuti.DG	Alaska_USR1_11400BP	Yukpa.SG	Chane.DG	-0.000635	-1.095	49985	50686	1104147
result:	Mbuti.DG	Alaska_USR1_11400BP	Yukpa.SG	Argentina_ArroyoSeco2_7700BP	-0.000769	-1.458	44306	45050	967341
result:	Mbuti.DG	Alaska_USR1_11400BP	Yukpa.SG	Piapoco.DG	-0.000896	-1.763	49638	50628	1105687
result:	Mbuti.DG	Alaska_USR1_11400BP	Yukpa.SG	USA_SanMiguel_700BP	-0.000325	-0.566	44029	44343	963922
result:	Mbuti.DG	Alaska_USR1_11400BP	Yukpa.SG	Peru_Cuncaicha_3300BP	-0.001443	-2.232	35393	36527	786598
result:	Mbuti.DG	Alaska_USR1_11400BP	Yukpa.SG	Argentina_LagunaChica_6800BP	-0.001283	-2.251	25918	26658	576447
result:	Mbuti.DG	Alaska_USR1_11400BP	Yukpa.SG	Chile_PicaOcho_700BP	-0.001852	-2.921	22718	23660	508809
result:	Mbuti.DG	Alaska_USR1_11400BP	Yukpa.SG	USA_SanNicolas_4900BP	-0.000533	-0.938	51167	51757	1106201
result:	Mbuti.DG	Alaska_USR1_11400BP	Yukpa.SG	Brazil_LapaDoSanto_9600BP	-0.000989	-1.999	47792	48825	1044997
result:	Mbuti.DG	Alaska_USR1_11400BP	Yukpa.SG	Peru_Cuncaicha_4200BP	-0.001017	-1.731	39572	40472	885736
result:	Mbuti.DG	Alaska_USR1_11400BP	Yukpa.SG	USA_Anzick_12800BP	-0.00118	-1.796	52789	54117	1125128
result:	Mbuti.DG	Alaska_USR1_11400BP	Mexico_Pericues_unknown	Brazil_Moraes_5800BP	0.000488	0.426	3394	3358	73093
result:	Mbuti.DG	Alaska_USR1_11400BP	Mexico_Pericues_unknown	Argentina-Chile_FuegoPatagonian_1000BP	-0.000186	-0.291	12499	12549	268529
result:	Mbuti.DG	Alaska_USR1_11400BP	Mexico_Pericues_unknown	Chane.DG	5.6e-05	0.081	12208	12193	262576
result:	Mbuti.DG	Alaska_USR1_11400BP	Mexico_Pericues_unknown	Argentina_ArroyoSeco2_7700BP	6.6e-05	0.1	10833	10817	232964
result:	Mbuti.DG	Alaska_USR1_11400BP	Mexico_Pericues_unknown	Piapoco.DG	0.00023	0.355	12166	12106	262923
result:	Mbuti.DG	Alaska_USR1_11400BP	Mexico_Pericues_unknown	USA_SanMiguel_700BP	0.000616	0.872	10608	10463	234941
result:	Mbuti.DG	Alaska_USR1_11400BP	Mexico_Pericues_unknown	Peru_Cuncaicha_3300BP	-0.00026	-0.336	8710	8759	190917
result:	Mbuti.DG	Alaska_USR1_11400BP	Mexico_Pericues_unknown	Argentina_LagunaChica_6800BP	0.000639	0.801	6495	6406	140609
result:	Mbuti.DG	Alaska_USR1_11400BP	Mexico_Pericues_unknown	Chile_PicaOcho_700BP	0.000546	0.613	5725	5657	124564
result:	Mbuti.DG	Alaska_USR1_11400BP	Mexico_Pericues_unknown	USA_SanNicolas_4900BP	0.001071	1.54	12379	12096	264071
result:	Mbuti.DG	Alaska_USR1_11400BP	Mexico_Pericues_unknown	Brazil_LapaDoSanto_9600BP	8.3e-05	0.131	11669	11648	250501
result:	Mbuti.DG	Alaska_USR1_11400BP	Mexico_Pericues_unknown	Peru_Cuncaicha_4200BP	-1.9e-05	-0.024	9812	9816	214433
result:	Mbuti.DG	Alaska_USR1_11400BP	Mexico_Pericues_unknown	USA_Anzick_12800BP	3e-06	0.004	12637	12636	267083
result:	Mbuti.DG	Alaska_USR1_11400BP	Brazil_Moraes_5800BP	Argentina-Chile_FuegoPatagonian_1000BP	-0.000561	-0.931	13434	13600	296283
result:	Mbuti.DG	Alaska_USR1_11400BP	Brazil_Moraes_5800BP	Chane.DG	0.000269	0.399	13217	13139	289947
result:	Mbuti.DG	Alaska_USR1_11400BP	Brazil_Moraes_5800BP	Argentina_ArroyoSeco2_7700BP	-0.000103	-0.161	12775	12804	281168
result:	Mbuti.DG	Alaska_USR1_11400BP	Brazil_Moraes_5800BP	Piapoco.DG	-0.000165	-0.263	13198	13246	290335
result:	Mbuti.DG	Alaska_USR1_11400BP	Brazil_Moraes_5800BP	USA_SanMiguel_700BP	0.000434	0.594	11907	11795	258597
result:	Mbuti.DG	Alaska_USR1_11400BP	Brazil_Moraes_5800BP	Peru_Cuncaicha_3300BP	-0.000592	-0.812	11235	11382	249349
result:	Mbuti.DG	Alaska_USR1_11400BP	Brazil_Moraes_5800BP	Argentina_LagunaChica_6800BP	-0.000443	-0.602	9094	9184	202198
result:	Mbuti.DG	Alaska_USR1_11400BP	Brazil_Moraes_5800BP	Chile_PicaOcho_700BP	-0.000755	-0.954	8083	8220	180864
result:	Mbuti.DG	Alaska_USR1_11400BP	Brazil_Moraes_5800BP	USA_SanNicolas_4900BP	-5.6e-05	-0.082	13279	13295	289788
result:	Mbuti.DG	Alaska_USR1_11400BP	Brazil_Moraes_5800BP	Brazil_LapaDoSanto_9600BP	5.1e-05	0.087	13301	13286	291954
result:	Mbuti.DG	Alaska_USR1_11400BP	Brazil_Moraes_5800BP	Peru_Cuncaicha_4200BP	-0.000534	-0.717	12017	12161	269358
result:	Mbuti.DG	Alaska_USR1_11400BP	Brazil_Moraes_5800BP	USA_Anzick_12800BP	-0.000696	-0.876	13717	13923	295761
result:	Mbuti.DG	Alaska_USR1_11400BP	Argentina-Chile_FuegoPatagonian_1000BP	Chane.DG	0.000493	1.042	51195	50651	1104844
result:	Mbuti.DG	Alaska_USR1_11400BP	Argentina-Chile_FuegoPatagonian_1000BP	Argentina_ArroyoSeco2_7700BP	0.000399	1.002	44461	44075	967990
result:	Mbuti.DG	Alaska_USR1_11400BP	Argentina-Chile_FuegoPatagonian_1000BP	Piapoco.DG	0.000231	0.548	51108	50853	1106393
result:	Mbuti.DG	Alaska_USR1_11400BP	Argentina-Chile_FuegoPatagonian_1000BP	USA_SanMiguel_700BP	0.00075	1.522	44991	44268	964518
result:	Mbuti.DG	Alaska_USR1_11400BP	Argentina-Chile_FuegoPatagonian_1000BP	Peru_Cuncaicha_3300BP	-0.000206	-0.392	35872	36034	787275
result:	Mbuti.DG	Alaska_USR1_11400BP	Argentina-Chile_FuegoPatagonian_1000BP	Argentina_LagunaChica_6800BP	5.7e-05	0.125	26179	26146	577042
result:	Mbuti.DG	Alaska_USR1_11400BP	Argentina-Chile_FuegoPatagonian_1000BP	Chile_PicaOcho_700BP	4.6e-05	0.088	23197	23174	509419
result:	Mbuti.DG	Alaska_USR1_11400BP	Argentina-Chile_FuegoPatagonian_1000BP	USA_SanNicolas_4900BP	0.000535	1.16	51715	51123	1106932
result:	Mbuti.DG	Alaska_USR1_11400BP	Argentina-Chile_FuegoPatagonian_1000BP	Brazil_LapaDoSanto_9600BP	0.000105	0.271	48679	48570	1045769
result:	Mbuti.DG	Alaska_USR1_11400BP	Argentina-Chile_FuegoPatagonian_1000BP	Peru_Cuncaicha_4200BP	0.000215	0.427	40494	40303	886550
result:	Mbuti.DG	Alaska_USR1_11400BP	Argentina-Chile_FuegoPatagonian_1000BP	USA_Anzick_12800BP	-8.7e-05	-0.15	53667	53765	1125909
result:	Mbuti.DG	Alaska_USR1_11400BP	Chane.DG	Argentina_ArroyoSeco2_7700BP	-0.000183	-0.374	43824	43997	946784
result:	Mbuti.DG	Alaska_USR1_11400BP	Chane.DG	Piapoco.DG	-0.000251	-0.542	50639	50915	1105046
result:	Mbuti.DG	Alaska_USR1_11400BP	Chane.DG	USA_SanMiguel_700BP	0.0003	0.529	43603	43321	942282
result:	Mbuti.DG	Alaska_USR1_11400BP	Chane.DG	Peru_Cuncaicha_3300BP	-0.000886	-1.496	35194	35878	772181
result:	Mbuti.DG	Alaska_USR1_11400BP	Chane.DG	Argentina_LagunaChica_6800BP	-0.000835	-1.585	25774	26247	566688
result:	Mbuti.DG	Alaska_USR1_11400BP	Chane.DG	Chile_PicaOcho_700BP	-0.00072	-1.238	22579	22938	498529
result:	Mbuti.DG	Alaska_USR1_11400BP	Chane.DG	USA_SanNicolas_4900BP	9.7e-05	0.176	50549	50444	1079180
result:	Mbuti.DG	Alaska_USR1_11400BP	Chane.DG	Brazil_LapaDoSanto_9600BP	-0.000386	-0.867	47076	47469	1021522
result:	Mbuti.DG	Alaska_USR1_11400BP	Chane.DG	Peru_Cuncaicha_4200BP	-0.000451	-0.762	39553	39944	867890
result:	Mbuti.DG	Alaska_USR1_11400BP	Chane.DG	USA_Anzick_12800BP	-0.000616	-0.961	51814	52490	1097384
result:	Mbuti.DG	Alaska_USR1_11400BP	Argentina_ArroyoSeco2_7700BP	Piapoco.DG	-0.000102	-0.241	43818	43915	948094
result:	Mbuti.DG	Alaska_USR1_11400BP	Argentina_ArroyoSeco2_7700BP	USA_SanMiguel_700BP	0.000518	1.014	38897	38464	835322
result:	Mbuti.DG	Alaska_USR1_11400BP	Argentina_ArroyoSeco2_7700BP	Peru_Cuncaicha_3300BP	-0.000727	-1.334	33659	34196	739237
result:	Mbuti.DG	Alaska_USR1_11400BP	Argentina_ArroyoSeco2_7700BP	Argentina_LagunaChica_6800BP	-0.00042	-0.978	24671	24906	557842
result:	Mbuti.DG	Alaska_USR1_11400BP	Argentina_ArroyoSeco2_7700BP	Chile_PicaOcho_700BP	-0.000517	-0.978	22299	22552	489697
result:	Mbuti.DG	Alaska_USR1_11400BP	Argentina_ArroyoSeco2_7700BP	USA_SanNicolas_4900BP	0.000219	0.456	44401	44193	945880
result:	Mbuti.DG	Alaska_USR1_11400BP	Argentina_ArroyoSeco2_7700BP	Brazil_LapaDoSanto_9600BP	-0.000238	-0.666	42924	43147	933606
result:	Mbuti.DG	Alaska_USR1_11400BP	Argentina_ArroyoSeco2_7700BP	Peru_Cuncaicha_4200BP	-0.000329	-0.636	37760	38031	824543
result:	Mbuti.DG	Alaska_USR1_11400BP	Argentina_ArroyoSeco2_7700BP	USA_Anzick_12800BP	-0.000475	-0.803	45693	46152	965107
result:	Mbuti.DG	Alaska_USR1_11400BP	Piapoco.DG	USA_SanMiguel_700BP	0.000527	1.044	43952	43455	943598
result:	Mbuti.DG	Alaska_USR1_11400BP	Piapoco.DG	Peru_Cuncaicha_3300BP	-0.00055	-1.012	35083	35508	773249
result:	Mbuti.DG	Alaska_USR1_11400BP	Piapoco.DG	Argentina_LagunaChica_6800BP	-0.000552	-1.178	25785	26098	567468
result:	Mbuti.DG	Alaska_USR1_11400BP	Piapoco.DG	Chile_PicaOcho_700BP	-0.000368	-0.7	22581	22764	499230
result:	Mbuti.DG	Alaska_USR1_11400BP	Piapoco.DG	USA_SanNicolas_4900BP	0.000374	0.767	50648	50244	1080670
result:	Mbuti.DG	Alaska_USR1_11400BP	Piapoco.DG	Brazil_LapaDoSanto_9600BP	-0.000107	-0.282	47444	47553	1022942
result:	Mbuti.DG	Alaska_USR1_11400BP	Piapoco.DG	Peru_Cuncaicha_4200BP	-0.000168	-0.316	39674	39821	869115
result:	Mbuti.DG	Alaska_USR1_11400BP	Piapoco.DG	USA_Anzick_12800BP	-0.000368	-0.626	51994	52399	1098924
result:	Mbuti.DG	Alaska_USR1_11400BP	USA_SanMiguel_700BP	Peru_Cuncaicha_3300BP	-0.001037	-1.627	31084	31794	684846
result:	Mbuti.DG	Alaska_USR1_11400BP	USA_SanMiguel_700BP	Argentina_LagunaChica_6800BP	-0.000917	-1.611	22993	23456	505194
result:	Mbuti.DG	Alaska_USR1_11400BP	USA_SanMiguel_700BP	Chile_PicaOcho_700BP	-0.000861	-1.336	20127	20511	445021
result:	Mbuti.DG	Alaska_USR1_11400BP	USA_SanMiguel_700BP	USA_SanNicolas_4900BP	-0.000315	-0.568	42464	42762	946045
result:	Mbuti.DG	Alaska_USR1_11400BP	USA_SanMiguel_700BP	Brazil_LapaDoSanto_9600BP	-0.000615	-1.286	41584	42136	898675
result:	Mbuti.DG	Alaska_USR1_11400BP	USA_SanMiguel_700BP	Peru_Cuncaicha_4200BP	-0.000916	-1.486	34897	35601	768187
result:	Mbuti.DG	Alaska_USR1_11400BP	USA_SanMiguel_700BP	USA_Anzick_12800BP	-0.000883	-1.335	44842	45688	958933
result:	Mbuti.DG	Alaska_USR1_11400BP	Peru_Cuncaicha_3300BP	Argentina_LagunaChica_6800BP	6.6e-05	0.115	23381	23347	512679
result:	Mbuti.DG	Alaska_USR1_11400BP	Peru_Cuncaicha_3300BP	Chile_PicaOcho_700BP	0.000149	0.235	19651	19585	439812
result:	Mbuti.DG	Alaska_USR1_11400BP	Peru_Cuncaicha_3300BP	USA_SanNicolas_4900BP	0.001025	1.759	35769	34981	769140
result:	Mbuti.DG	Alaska_USR1_11400BP	Peru_Cuncaicha_3300BP	Brazil_LapaDoSanto_9600BP	0.000508	1.036	35487	35095	772016
result:	Mbuti.DG	Alaska_USR1_11400BP	Peru_Cuncaicha_3300BP	Peru_Cuncaicha_4200BP	6e-05	0.098	31142	31099	710457
result:	Mbuti.DG	Alaska_USR1_11400BP	Peru_Cuncaicha_3300BP	USA_Anzick_12800BP	0.000147	0.225	37038	36923	786125
result:	Mbuti.DG	Alaska_USR1_11400BP	Argentina_LagunaChica_6800BP	Chile_PicaOcho_700BP	0.000147	0.236	16771	16717	369261
result:	Mbuti.DG	Alaska_USR1_11400BP	Argentina_LagunaChica_6800BP	USA_SanNicolas_4900BP	0.000887	1.667	26169	25670	563229
result:	Mbuti.DG	Alaska_USR1_11400BP	Argentina_LagunaChica_6800BP	Brazil_LapaDoSanto_9600BP	0.000397	0.948	26225	25998	572663
result:	Mbuti.DG	Alaska_USR1_11400BP	Argentina_LagunaChica_6800BP	Peru_Cuncaicha_4200BP	-0.000288	-0.519	24726	24884	548972
result:	Mbuti.DG	Alaska_USR1_11400BP	Argentina_LagunaChica_6800BP	USA_Anzick_12800BP	3.2e-05	0.049	27154	27135	576816
result:	Mbuti.DG	Alaska_USR1_11400BP	Chile_PicaOcho_700BP	USA_SanNicolas_4900BP	0.000948	1.62	22978	22507	497261
result:	Mbuti.DG	Alaska_USR1_11400BP	Chile_PicaOcho_700BP	Brazil_LapaDoSanto_9600BP	0.000463	0.907	23237	23004	503887
result:	Mbuti.DG	Alaska_USR1_11400BP	Chile_PicaOcho_700BP	Peru_Cuncaicha_4200BP	6.4e-05	0.104	21104	21074	477336
result:	Mbuti.DG	Alaska_USR1_11400BP	Chile_PicaOcho_700BP	USA_Anzick_12800BP	0.00015	0.213	24236	24159	508971
result:	Mbuti.DG	Alaska_USR1_11400BP	USA_SanNicolas_4900BP	Brazil_LapaDoSanto_9600BP	-0.000466	-1.036	47594	48069	1021635
result:	Mbuti.DG	Alaska_USR1_11400BP	USA_SanNicolas_4900BP	Peru_Cuncaicha_4200BP	-0.000468	-0.802	39728	40133	866045
result:	Mbuti.DG	Alaska_USR1_11400BP	USA_SanNicolas_4900BP	USA_Anzick_12800BP	-0.000686	-1.083	51613	52367	1099201
result:	Mbuti.DG	Alaska_USR1_11400BP	Brazil_LapaDoSanto_9600BP	Peru_Cuncaicha_4200BP	-4.4e-05	-0.087	39684	39722	865945
result:	Mbuti.DG	Alaska_USR1_11400BP	Brazil_LapaDoSanto_9600BP	USA_Anzick_12800BP	-0.000212	-0.371	49087	49307	1041811
result:	Mbuti.DG	Alaska_USR1_11400BP	Peru_Cuncaicha_4200BP	USA_Anzick_12800BP	-0.000155	-0.233	41475	41613	885106
result:	Mbuti.DG	Alaska_USR1_11400BP	Argentina_LagunaChica_6800BP	Chile_LosRieles_10900BP	0.000797	1.331	23796	23386	515527
result:	Mbuti.DG	Alaska_USR1_11400BP	Peru_Cuncaicha_3300BP	Chile_LosRieles_10900BP	0.000977	1.519	30353	29710	657462
result:	Mbuti.DG	Alaska_USR1_11400BP	Brazil_Laranjal_6700BP	Chile_LosRieles_10900BP	0.000332	0.519	23121	22954	502532
result:	Mbuti.DG	Alaska_USR1_11400BP	Brazil_Moraes_5800BP	Chile_LosRieles_10900BP	0.00039	0.527	11777	11676	258198
result:	Mbuti.DG	Alaska_USR1_11400BP	Mexico_Pericues_unknown	Chile_LosRieles_10900BP	0.000522	0.603	9008	8906	194716
result:	Mbuti.DG	Alaska_USR1_11400BP	Mexico_Baja_unknown	Chile_LosRieles_10900BP	-7e-05	-0.053	1998	2001	42791
result:	Mbuti.DG	Alaska_USR1_11400BP	USA_MainlandChumash_1400BP	Chile_LosRieles_10900BP	-0.000135	-0.209	30544	30633	656363
result:	Mbuti.DG	Alaska_USR1_11400BP	Canada_Lucier_500BP	Chile_LosRieles_10900BP	0.000667	0.792	7669	7561	161848
result:	Mbuti.DG	Alaska_USR1_11400BP	Canada_Lucier_4800BP	Chile_LosRieles_10900BP	0.000671	1	27950	27560	581473
result:	Mbuti.DG	Alaska_USR1_11400BP	USA_SanCruz_1000BP	Chile_LosRieles_10900BP	-0.000178	-0.262	35251	35385	757112
result:	Mbuti.DG	Alaska_USR1_11400BP	USA_MainlandChumash_NC_1400BP	Chile_LosRieles_10900BP	0.000138	0.183	14573	14530	314253
result:	Mbuti.DG	Alaska_USR1_11400BP	USA_SanClemente-SantaCatalina_800BP	Chile_LosRieles_10900BP	0.000115	0.182	37523	37432	792606
result:	Mbuti.DG	Alaska_USR1_11400BP	USA_SanMiguel_700BP	Chile_LosRieles_10900BP	-0.000146	-0.223	32017	32119	697809
result:	Mbuti.DG	Alaska_USR1_11400BP	USA_SanNicolas_1400BP	Chile_LosRieles_10900BP	-0.000148	-0.252	36562	36677	779985
result:	Mbuti.DG	Alaska_USR1_11400BP	USA_SanNicolas_4900BP	Chile_LosRieles_10900BP	5.2e-05	0.08	36539	36498	784345
result:	Mbuti.DG	Alaska_USR1_11400BP	Karitiana.DG	Chile_LosRieles_10900BP	-0.000191	-0.328	37217	37371	802654
result:	Mbuti.DG	Alaska_USR1_11400BP	Piapoco.DG	Chile_LosRieles_10900BP	0.000298	0.506	36634	36399	787133
result:	Mbuti.DG	Alaska_USR1_11400BP	Surui.DG	Chile_LosRieles_10900BP	-0.000533	-0.878	36135	36555	787153
result:	Mbuti.DG	Alaska_USR1_11400BP	Nahua.DG	Chile_LosRieles_10900BP	0.00019	0.324	37272	37122	787179
result:	Mbuti.DG	Alaska_USR1_11400BP	Chane.DG	Chile_LosRieles_10900BP	1e-05	0.017	36389	36380	786057
result:	Mbuti.DG	Alaska_USR1_11400BP	Quechua.DG	Chile_LosRieles_10900BP	0.000215	0.383	36561	36392	787196
result:	Mbuti.DG	Alaska_USR1_11400BP	Mixe.DG	Chile_LosRieles_10900BP	0.000143	0.244	36840	36727	787233
result:	Mbuti.DG	Alaska_USR1_11400BP	Pima.DG	Chile_LosRieles_10900BP	-0.000181	-0.309	37056	37198	787157
result:	Mbuti.DG	Alaska_USR1_11400BP	Chipewyan.DG	Chile_LosRieles_10900BP	0.001232	1.923	39345	38375	787193
result:	Mbuti.DG	Alaska_USR1_11400BP	Mayan.DG	Chile_LosRieles_10900BP	0.000445	0.76	36998	36648	787098
result:	Mbuti.DG	Alaska_USR1_11400BP	Huichol.SG	Chile_LosRieles_10900BP	-0.000124	-0.172	37890	37989	802091
result:	Mbuti.DG	Alaska_USR1_11400BP	Aymara.SG	Chile_LosRieles_10900BP	-0.000113	-0.17	36799	36890	802072
result:	Mbuti.DG	Alaska_USR1_11400BP	Yukpa.SG	Chile_LosRieles_10900BP	-0.000777	-1.167	37114	37738	801907
result:	Mbuti.DG	Alaska_USR1_11400BP	Canada_939_6000BP	Chile_LosRieles_10900BP	0.000754	0.889	13004	12805	263603
result:	Mbuti.DG	Alaska_USR1_11400BP	Argentina-Chile_FuegoPatagonian_100BP	Chile_LosRieles_10900BP	0.000411	0.719	35359	35045	763118
result:	Mbuti.DG	Alaska_USR1_11400BP	Mexico_Pericues_500BP	Chile_LosRieles_10900BP	0.000986	1.26	12462	12202	263746
result:	Mbuti.DG	Alaska_USR1_11400BP	Peru_Lauricocha_8600BP	Chile_LosRieles_10900BP	0.00011	0.182	35010	34926	763306
result:	Mbuti.DG	Alaska_USR1_11400BP	Peru_Lauricocha_3500BP	Chile_LosRieles_10900BP	1.4e-05	0.021	23132	23125	507356
result:	Mbuti.DG	Alaska_USR1_11400BP	Peru_Lauricocha_5800BP	Chile_LosRieles_10900BP	-0.000305	-0.433	23838	23997	520368
result:	Mbuti.DG	Alaska_USR1_11400BP	Argentina_ArroyoSeco2_7700BP	Chile_LosRieles_10900BP	0.000206	0.348	34942	34786	755385
result:	Mbuti.DG	Alaska_USR1_11400BP	Peru_Laramate_900BP	Chile_LosRieles_10900BP	0.000229	0.423	35392	35216	770824
result:	Mbuti.DG	Alaska_USR1_11400BP	USA_Anzick_12800BP	Chile_LosRieles_10900BP	0.000573	0.812	37718	37260	800967
result:	Mbuti.DG	Alaska_USR1_11400BP	USA_Kennewick_8800BP	Chile_LosRieles_10900BP	0.001366	1.812	20581	19999	425764
result:	Mbuti.DG	Alaska_USR1_11400BP	Peru_LaGalgada_4100BP	Chile_LosRieles_10900BP	-0.000657	-0.983	33322	33802	730837
result:	Mbuti.DG	Alaska_USR1_11400BP	Chile_PicaOcho_700BP	Chile_LosRieles_10900BP	0.000943	1.361	20781	20358	448282
result:	Mbuti.DG	Alaska_USR1_11400BP	Chile_Conchali_700BP	Chile_LosRieles_10900BP	7.8e-05	0.13	34109	34052	740103
result:	Mbuti.DG	Alaska_USR1_11400BP	Chile_LosRieles_5100BP	Chile_LosRieles_10900BP	-0.000731	-1.092	29970	30454	662764
result:	Mbuti.DG	Alaska_USR1_11400BP	Brazil_Jabuticabeira2_2000BP	Chile_LosRieles_10900BP	0.001218	1.389	6278	6119	130679
result:	Mbuti.DG	Alaska_USR1_11400BP	Belize_SakiTzul_7400BP	Chile_LosRieles_10900BP	-0.00022	-0.328	23062	23171	499492
result:	Mbuti.DG	Alaska_USR1_11400BP	Belize_MayahakCabPek_9300BP	Chile_LosRieles_10900BP	-0.000864	-1.164	17630	17966	387823
result:	Mbuti.DG	Alaska_USR1_11400BP	Brazil_LapaDoSanto_9600BP	Chile_LosRieles_10900BP	0.000306	0.552	36282	36041	787205
result:	Mbuti.DG	Alaska_USR1_11400BP	Peru_Cuncaicha_9000BP	Chile_LosRieles_10900BP	0.000374	0.559	33206	32934	727572
[truncated: 4 more rows]

## Sheet: f4(USR1,USA-SanNicolas)
					f4_value	Z_score	BABA	ABBA	Num_SNPs	f4_standard_error
[truncated: 58 more rows]

[truncated: 6 more sheets: f3(SanNicolas), f4(USR1,Anzick-1), f3(Anzick-1), f4(USR1,USA-SanNicolas)_trans, f4(USR1,Anzick-1)_trans, f3stats.Brazil_6700BP.Pop1.Mbut]
