# Supplementary material for: Reconstructing the Deep Population History of Central and South America
Source: Cell. 2018 Nov 15;175(5):1185–1197.e22. doi: 10.1016/j.cell.2018.10.027 (PMC6327247; doi:10.1016/j.cell.2018.10.027)
Supplement: Table S5. qpWave Analyses, Related to Figures 4 and S4 [file mmc5.xlsx]

## Sheet: 1240k_Pairs
Pop1	Pop2	p_Value_for_Rank0	p_Value_for_Rank1						Statistics with other outgroups:																Statistics with only transversion SNPs:
Chile_LosRieles_10900BP	Brazil_LapaDoSanto_9600BP	0.233091	1			Outgroups:				Removing Mexican groups							Removing only Anzick1
Chile_LosRieles_10900BP	Argentina_ArroyoSeco2_7700BP	0.0822043	1			USA_MainlandChumash_1400BP
Chile_LosRieles_10900BP	Peru_Cuncaicha_9000BP	0.0212719	1			USA_SanFranciscoBay_300BP				Pop1	Pop2	p_Value_for_Rank0	p_Value_for_Rank1				Pop1	Pop2	p_Value_for_Rank0	p_Value_for_Rank1					Pop1	Pop2	p_Value_for_Rank0	p_Value_for_Rank1
Chile_LosRieles_10900BP	Peru_Lauricocha_8600BP	0.0236503	1			USA_SanNicolas_4900BP				Chile_LosRieles_10900BP	Brazil_LapaDoSanto_9600BP	0.187862	1				Chile_Huentelauquen_Coastal_HG	Brazil_LapaDoSanto_9600BP	0.247889	1					Chile_Huentelauquen_Coastal_HG	Brazil_LapaDoSanto_9600BP	0.056393	1		Outgroups:
Chile_LosRieles_10900BP	Peru_Lauricocha_5800BP	0.0112175	1			USA_SanClemente-SantaCatalina_800BP				Chile_LosRieles_10900BP	Argentina_ArroyoSeco2_7700BP	0.0498343	1		Outgroups:		Chile_Huentelauquen_Coastal_HG	Argentina_ArroyoSeco2_7700BP	0.14679	1		Outgroups:			Chile_Huentelauquen_Coastal_HG	Argentina_ArroyoSeco2_7700BP	0.0212744	1		USA_MainlandChumash_1400BP
Chile_LosRieles_10900BP	Peru_Lauricocha_3500BP	0.0158416	1			Chipewyan.DG				Chile_LosRieles_10900BP	Peru_Cuncaicha_9000BP	0.0166597	1		USA_MainlandChumash_1400BP		Chile_Huentelauquen_Coastal_HG	Peru_Cuncaicha_9000BP	0.0678814	1		USA_MainlandChumash_1400BP			Chile_Huentelauquen_Coastal_HG	Peru_Cuncaicha_9000BP	0.003187	1		USA_SanFranciscoBay_300BP
Chile_LosRieles_10900BP	Chile_LosRieles_5100BP	0.16688	1			Russia_MA1_24000BP				Chile_LosRieles_10900BP	Peru_Lauricocha_8600BP	0.00658901	1		USA_SanFranciscoBay_300BP		Chile_Huentelauquen_Coastal_HG	Peru_Lauricocha_8600BP	0.401071	1		USA_SanFranciscoBay_300BP			Chile_Huentelauquen_Coastal_HG	Peru_Lauricocha_8600BP	0.0157165	1		USA_SanNicolas_4900BP
Chile_LosRieles_10900BP	Peru_LaGalgada_4100BP	0.0597803	1			USA_Anzick_12800BP				Chile_LosRieles_10900BP	Peru_Lauricocha_5800BP	0.00937554	1		USA_SanNicolas_4900BP		Chile_Huentelauquen_Coastal_HG	Peru_Lauricocha_5800BP	0.21279	1		USA_SanNicolas_4900BP			Chile_Huentelauquen_Coastal_HG	Peru_Lauricocha_5800BP	0.0213146	1		USA_SanClemente-SantaCatalina_800BP
Chile_LosRieles_10900BP	Peru_Cuncaicha_4200BP	0.0904753	1			Han.DG				Chile_LosRieles_10900BP	Peru_Lauricocha_3500BP	0.0128868	1		USA_SanClemente-SantaCatalina_800BP		Chile_Huentelauquen_Coastal_HG	Peru_Lauricocha_3500BP	0.361385	1		USA_SanClemente-SantaCatalina_800BP			Chile_Huentelauquen_Coastal_HG	Peru_Lauricocha_3500BP	2.58359e-05	1		Chipewyan.DG
Chile_LosRieles_10900BP	Chile_Conchali_700BP	0.0127707	1			Papuan.DG				Chile_LosRieles_10900BP	Chile_LosRieles_5100BP	0.082713	1		Chipewyan.DG		Chile_Huentelauquen_Coastal_HG	Chile_LosRieles_5100BP	0.292899	1		Chipewyan.DG			Chile_Huentelauquen_Coastal_HG	Chile_LosRieles_5100BP	0.423314	1		Russia_MA1_24000BP
Chile_LosRieles_10900BP	Peru_Laramate_900BP	0.00429215	1			Karelia_HG.SG				Chile_LosRieles_10900BP	Peru_LaGalgada_4100BP	0.127485	1		Russia_MA1_24000BP		Chile_Huentelauquen_Coastal_HG	Peru_LaGalgada_4100BP	0.480382	1		Russia_MA1_24000BP			Chile_Huentelauquen_Coastal_HG	Peru_LaGalgada_4100BP	0.0904829	1		USA_Anzick_12800BP
Chile_LosRieles_10900BP	Chile_PicaOcho_700BP	0.0139119	1			Zapotec.DG				Chile_LosRieles_10900BP	Peru_Cuncaicha_4200BP	0.146858	1		USA_Anzick_12800BP		Chile_Huentelauquen_Coastal_HG	Peru_Cuncaicha_4200BP	0.12375	1		Han.DG			Chile_Huentelauquen_Coastal_HG	Peru_Cuncaicha_4200BP	0.122774	1		Han.DG
Chile_LosRieles_10900BP	Argentina_LagunaChica_6800BP	0.280659	1			Mixtec.DG				Chile_LosRieles_10900BP	Chile_Conchali_700BP	0.00835912	1		Han.DG		Chile_Huentelauquen_Coastal_HG	Chile_Conchali_700BP	0.116931	1		Papuan.DG			Chile_Huentelauquen_Coastal_HG	Chile_Conchali_700BP	0.0189881	1		Papuan.DG
Chile_LosRieles_10900BP	Brazil_Laranjal_6700BP	0.123846	1			Mixe.DG				Chile_LosRieles_10900BP	Peru_Laramate_900BP	0.00237323	1		Papuan.DG		Chile_Huentelauquen_Coastal_HG	Peru_Laramate_900BP	0.0804227	1		Karelia_HG.SG			Chile_Huentelauquen_Coastal_HG	Peru_Laramate_900BP	0.000612754	1		Karelia_HG.SG
Chile_LosRieles_10900BP	Peru_Cuncaicha_3300BP	0.0981965	1			Mayan.SG				Chile_LosRieles_10900BP	Chile_PicaOcho_700BP	0.00293391	1		Karelia_HG.SG		Chile_Huentelauquen_Coastal_HG	Chile_PicaOcho_700BP	0.255768	1		Zapotec.DG			Chile_Huentelauquen_Coastal_HG	Chile_PicaOcho_700BP	0.0137817	1		Zapotec.DG
Chile_LosRieles_10900BP	Brazil_Moraes_5800BP	0.0796512	1							Chile_LosRieles_10900BP	Argentina_LagunaChica_6800BP	0.28206	1				Chile_Huentelauquen_Coastal_HG	Argentina_LagunaChica_6800BP	0.519087	1		Mixtec.DG			Chile_Huentelauquen_Coastal_HG	Argentina_LagunaChica_6800BP	0.671102	1		Mixtec.DG
Chile_LosRieles_10900BP	Belize_MayahakCabPek_9300BP	0.133824	1			Note: Cuncaicha_LA_combined is a combination of Peru_Cuncaicha_4200BP and Peru_Cuncaicha_3300BP				Chile_LosRieles_10900BP	Brazil_Laranjal_6700BP	0.0306859	1				Chile_Huentelauquen_Coastal_HG	Brazil_Laranjal_6700BP	0.331044	1		Mixe.DG			Chile_Huentelauquen_Coastal_HG	Brazil_Laranjal_6700BP	0.164826	1		Mixe.DG
Chile_LosRieles_10900BP	Belize_SakiTzul_7400BP	0.0278646	1							Chile_LosRieles_10900BP	Peru_Cuncaicha_3300BP	0.023733	1				Chile_Huentelauquen_Coastal_HG	Peru_Cuncaicha_3300BP	0.457742	1		Mayan.SG			Chile_Huentelauquen_Coastal_HG	Peru_Cuncaicha_3300BP	0.133275	1		Mayan.SG
Brazil_LapaDoSanto_9600BP	Argentina_ArroyoSeco2_7700BP	0.114715	1							Chile_LosRieles_10900BP	Brazil_Moraes_5800BP	0.0559851	1				Chile_Huentelauquen_Coastal_HG	Brazil_Moraes_5800BP	0.151015	1					Chile_Huentelauquen_Coastal_HG	Brazil_Moraes_5800BP	0.331634	1
Brazil_LapaDoSanto_9600BP	Peru_Cuncaicha_9000BP	0.274216	1							Chile_LosRieles_10900BP	Belize_MayahakCabPek_9300BP	0.128428	1				Chile_Huentelauquen_Coastal_HG	Belize_MayahakCabPek_9300BP	0.619745	1					Chile_Huentelauquen_Coastal_HG	Belize_MayahakCabPek_9300BP	0.304091	1
Brazil_LapaDoSanto_9600BP	Peru_Lauricocha_8600BP	0.00213051	1							Chile_LosRieles_10900BP	Belize_SakiTzul_7400BP	0.00602396	1				Chile_Huentelauquen_Coastal_HG	Belize_SakiTzul_7400BP	0.372164	1					Chile_Huentelauquen_Coastal_HG	Belize_SakiTzul_7400BP	0.28839	1
Brazil_LapaDoSanto_9600BP	Peru_Lauricocha_5800BP	0.0210931	1							Brazil_LapaDoSanto_9600BP	Argentina_ArroyoSeco2_7700BP	0.349973	1				Brazil_LapaDoSanto_9600BP	Argentina_ArroyoSeco2_7700BP	0.132965	1					Brazil_LapaDoSanto_9600BP	Argentina_ArroyoSeco2_7700BP	0.0553821	1
Brazil_LapaDoSanto_9600BP	Peru_Lauricocha_3500BP	0.0040338	1							Brazil_LapaDoSanto_9600BP	Peru_Cuncaicha_9000BP	0.186627	1				Brazil_LapaDoSanto_9600BP	Peru_Cuncaicha_9000BP	0.528983	1					Brazil_LapaDoSanto_9600BP	Peru_Cuncaicha_9000BP	0.0199582	1
Brazil_LapaDoSanto_9600BP	Chile_LosRieles_5100BP	0.00123336	1							Brazil_LapaDoSanto_9600BP	Peru_Lauricocha_8600BP	0.000717042	1				Brazil_LapaDoSanto_9600BP	Peru_Lauricocha_8600BP	0.100381	1					Brazil_LapaDoSanto_9600BP	Peru_Lauricocha_8600BP	0.00786393	1
Brazil_LapaDoSanto_9600BP	Peru_LaGalgada_4100BP	0.0022493	1							Brazil_LapaDoSanto_9600BP	Peru_Lauricocha_5800BP	0.0223002	1				Brazil_LapaDoSanto_9600BP	Peru_Lauricocha_5800BP	0.27396	1					Brazil_LapaDoSanto_9600BP	Peru_Lauricocha_5800BP	0.0840991	1
Brazil_LapaDoSanto_9600BP	Peru_Cuncaicha_4200BP	0.0129516	1							Brazil_LapaDoSanto_9600BP	Peru_Lauricocha_3500BP	0.0870229	1				Brazil_LapaDoSanto_9600BP	Peru_Lauricocha_3500BP	0.107301	1					Brazil_LapaDoSanto_9600BP	Peru_Lauricocha_3500BP	0.000245089	1
Brazil_LapaDoSanto_9600BP	Chile_Conchali_700BP	7.19441e-05	1							Brazil_LapaDoSanto_9600BP	Chile_LosRieles_5100BP	0.0137979	1				Brazil_LapaDoSanto_9600BP	Chile_LosRieles_5100BP	0.00307986	1					Brazil_LapaDoSanto_9600BP	Chile_LosRieles_5100BP	0.407594	1
Brazil_LapaDoSanto_9600BP	Peru_Laramate_900BP	4.78053e-07	1							Brazil_LapaDoSanto_9600BP	Peru_LaGalgada_4100BP	0.0282803	1				Brazil_LapaDoSanto_9600BP	Peru_LaGalgada_4100BP	0.0368692	1					Brazil_LapaDoSanto_9600BP	Peru_LaGalgada_4100BP	0.0971864	1
Brazil_LapaDoSanto_9600BP	Chile_PicaOcho_700BP	7.63219e-07	1							Brazil_LapaDoSanto_9600BP	Peru_Cuncaicha_4200BP	0.00636392	1				Brazil_LapaDoSanto_9600BP	Peru_Cuncaicha_4200BP	0.0177501	1					Brazil_LapaDoSanto_9600BP	Peru_Cuncaicha_4200BP	0.0384513	1
Brazil_LapaDoSanto_9600BP	Argentina_LagunaChica_6800BP	0.123125	1							Brazil_LapaDoSanto_9600BP	Chile_Conchali_700BP	0.0105907	1				Brazil_LapaDoSanto_9600BP	Chile_Conchali_700BP	0.00585434	1					Brazil_LapaDoSanto_9600BP	Chile_Conchali_700BP	0.00428526	1
Brazil_LapaDoSanto_9600BP	Brazil_Laranjal_6700BP	0.458611	1							Brazil_LapaDoSanto_9600BP	Peru_Laramate_900BP	0.00822812	1				Brazil_LapaDoSanto_9600BP	Peru_Laramate_900BP	0.00102634	1					Brazil_LapaDoSanto_9600BP	Peru_Laramate_900BP	0.000643063	1
Brazil_LapaDoSanto_9600BP	Peru_Cuncaicha_3300BP	0.00423314	1							Brazil_LapaDoSanto_9600BP	Chile_PicaOcho_700BP	2.34353e-06	1				Brazil_LapaDoSanto_9600BP	Chile_PicaOcho_700BP	0.000322952	1					Brazil_LapaDoSanto_9600BP	Chile_PicaOcho_700BP	0.00251302	1
Brazil_LapaDoSanto_9600BP	Brazil_Moraes_5800BP	0.886579	1							Brazil_LapaDoSanto_9600BP	Argentina_LagunaChica_6800BP	0.130521	1				Brazil_LapaDoSanto_9600BP	Argentina_LagunaChica_6800BP	0.239483	1					Brazil_LapaDoSanto_9600BP	Argentina_LagunaChica_6800BP	0.25705	1
Brazil_LapaDoSanto_9600BP	Belize_MayahakCabPek_9300BP	0.404502	1							Brazil_LapaDoSanto_9600BP	Brazil_Laranjal_6700BP	0.225155	1				Brazil_LapaDoSanto_9600BP	Brazil_Laranjal_6700BP	0.702299	1					Brazil_LapaDoSanto_9600BP	Brazil_Laranjal_6700BP	0.956725	1
Brazil_LapaDoSanto_9600BP	Belize_SakiTzul_7400BP	0.0289687	1							Brazil_LapaDoSanto_9600BP	Peru_Cuncaicha_3300BP	0.0390742	1				Brazil_LapaDoSanto_9600BP	Peru_Cuncaicha_3300BP	0.0277995	1					Brazil_LapaDoSanto_9600BP	Peru_Cuncaicha_3300BP	0.00477329	1
Argentina_ArroyoSeco2_7700BP	Peru_Cuncaicha_9000BP	0.791667	1							Brazil_LapaDoSanto_9600BP	Brazil_Moraes_5800BP	0.770078	1				Brazil_LapaDoSanto_9600BP	Brazil_Moraes_5800BP	0.942742	1					Brazil_LapaDoSanto_9600BP	Brazil_Moraes_5800BP	0.706585	1
Argentina_ArroyoSeco2_7700BP	Peru_Lauricocha_8600BP	0.145291	1							Brazil_LapaDoSanto_9600BP	Belize_MayahakCabPek_9300BP	0.645817	1				Brazil_LapaDoSanto_9600BP	Belize_MayahakCabPek_9300BP	0.617017	1					Brazil_LapaDoSanto_9600BP	Belize_MayahakCabPek_9300BP	0.719058	1
Argentina_ArroyoSeco2_7700BP	Peru_Lauricocha_5800BP	0.0867221	1							Brazil_LapaDoSanto_9600BP	Belize_SakiTzul_7400BP	0.108108	1				Brazil_LapaDoSanto_9600BP	Belize_SakiTzul_7400BP	0.241616	1					Brazil_LapaDoSanto_9600BP	Belize_SakiTzul_7400BP	0.347259	1
Argentina_ArroyoSeco2_7700BP	Peru_Lauricocha_3500BP	0.0840671	1							Argentina_ArroyoSeco2_7700BP	Peru_Cuncaicha_9000BP	0.745219	1				Argentina_ArroyoSeco2_7700BP	Peru_Cuncaicha_9000BP	0.808337	1					Argentina_ArroyoSeco2_7700BP	Peru_Cuncaicha_9000BP	0.784417	1
Argentina_ArroyoSeco2_7700BP	Chile_LosRieles_5100BP	0.0724408	1							Argentina_ArroyoSeco2_7700BP	Peru_Lauricocha_8600BP	0.139934	1				Argentina_ArroyoSeco2_7700BP	Peru_Lauricocha_8600BP	0.522669	1					Argentina_ArroyoSeco2_7700BP	Peru_Lauricocha_8600BP	0.0876296	1
Argentina_ArroyoSeco2_7700BP	Peru_LaGalgada_4100BP	0.005317	1							Argentina_ArroyoSeco2_7700BP	Peru_Lauricocha_5800BP	0.0872414	1				Argentina_ArroyoSeco2_7700BP	Peru_Lauricocha_5800BP	0.217496	1					Argentina_ArroyoSeco2_7700BP	Peru_Lauricocha_5800BP	0.206417	1
Argentina_ArroyoSeco2_7700BP	Peru_Cuncaicha_4200BP	8.93317e-05	1							Argentina_ArroyoSeco2_7700BP	Peru_Lauricocha_3500BP	0.169698	1				Argentina_ArroyoSeco2_7700BP	Peru_Lauricocha_3500BP	0.276374	1					Argentina_ArroyoSeco2_7700BP	Peru_Lauricocha_3500BP	0.000346516	1
Argentina_ArroyoSeco2_7700BP	Chile_Conchali_700BP	0.00173585	1							Argentina_ArroyoSeco2_7700BP	Chile_LosRieles_5100BP	0.237818	1				Argentina_ArroyoSeco2_7700BP	Chile_LosRieles_5100BP	0.0616282	1					Argentina_ArroyoSeco2_7700BP	Chile_LosRieles_5100BP	0.012475	1
Argentina_ArroyoSeco2_7700BP	Peru_Laramate_900BP	4.3563e-05	1							Argentina_ArroyoSeco2_7700BP	Peru_LaGalgada_4100BP	0.178135	1				Argentina_ArroyoSeco2_7700BP	Peru_LaGalgada_4100BP	0.00994491	1					Argentina_ArroyoSeco2_7700BP	Peru_LaGalgada_4100BP	0.0120361	1
Argentina_ArroyoSeco2_7700BP	Chile_PicaOcho_700BP	0.000330573	1							Argentina_ArroyoSeco2_7700BP	Peru_Cuncaicha_4200BP	0.000523712	1				Argentina_ArroyoSeco2_7700BP	Peru_Cuncaicha_4200BP	4.62614e-05	1					Argentina_ArroyoSeco2_7700BP	Peru_Cuncaicha_4200BP	0.000174315	1
Argentina_ArroyoSeco2_7700BP	Argentina_LagunaChica_6800BP	0.189591	1							Argentina_ArroyoSeco2_7700BP	Chile_Conchali_700BP	0.0309313	1				Argentina_ArroyoSeco2_7700BP	Chile_Conchali_700BP	0.00368937	1					Argentina_ArroyoSeco2_7700BP	Chile_Conchali_700BP	0.0827214	1
Argentina_ArroyoSeco2_7700BP	Brazil_Laranjal_6700BP	0.812114	1							Argentina_ArroyoSeco2_7700BP	Peru_Laramate_900BP	0.0442711	1				Argentina_ArroyoSeco2_7700BP	Peru_Laramate_900BP	0.000151952	1					Argentina_ArroyoSeco2_7700BP	Peru_Laramate_900BP	0.000135008	1
Argentina_ArroyoSeco2_7700BP	Peru_Cuncaicha_3300BP	0.0125649	1							Argentina_ArroyoSeco2_7700BP	Chile_PicaOcho_700BP	0.000387531	1				Argentina_ArroyoSeco2_7700BP	Chile_PicaOcho_700BP	0.00124954	1					Argentina_ArroyoSeco2_7700BP	Chile_PicaOcho_700BP	0.048682	1
Argentina_ArroyoSeco2_7700BP	Brazil_Moraes_5800BP	0.477356	1							Argentina_ArroyoSeco2_7700BP	Argentina_LagunaChica_6800BP	0.414861	1				Argentina_ArroyoSeco2_7700BP	Argentina_LagunaChica_6800BP	0.146878	1					Argentina_ArroyoSeco2_7700BP	Argentina_LagunaChica_6800BP	0.239271	1
Argentina_ArroyoSeco2_7700BP	Belize_MayahakCabPek_9300BP	0.61905	1							Argentina_ArroyoSeco2_7700BP	Brazil_Laranjal_6700BP	0.640738	1				Argentina_ArroyoSeco2_7700BP	Brazil_Laranjal_6700BP	0.763555	1					Argentina_ArroyoSeco2_7700BP	Brazil_Laranjal_6700BP	0.233815	1
Argentina_ArroyoSeco2_7700BP	Belize_SakiTzul_7400BP	0.392503	1							Argentina_ArroyoSeco2_7700BP	Peru_Cuncaicha_3300BP	0.014377	1				Argentina_ArroyoSeco2_7700BP	Peru_Cuncaicha_3300BP	0.0256006	1					Argentina_ArroyoSeco2_7700BP	Peru_Cuncaicha_3300BP	0.00354576	1
Peru_Cuncaicha_9000BP	Peru_Lauricocha_8600BP	0.596015	1							Argentina_ArroyoSeco2_7700BP	Brazil_Moraes_5800BP	0.362019	1				Argentina_ArroyoSeco2_7700BP	Brazil_Moraes_5800BP	0.412234	1					Argentina_ArroyoSeco2_7700BP	Brazil_Moraes_5800BP	0.199231	1
Peru_Cuncaicha_9000BP	Peru_Lauricocha_5800BP	0.476524	1							Argentina_ArroyoSeco2_7700BP	Belize_MayahakCabPek_9300BP	0.803484	1				Argentina_ArroyoSeco2_7700BP	Belize_MayahakCabPek_9300BP	0.637417	1					Argentina_ArroyoSeco2_7700BP	Belize_MayahakCabPek_9300BP	0.412165	1
Peru_Cuncaicha_9000BP	Peru_Lauricocha_3500BP	0.378599	1							Argentina_ArroyoSeco2_7700BP	Belize_SakiTzul_7400BP	0.50749	1				Argentina_ArroyoSeco2_7700BP	Belize_SakiTzul_7400BP	0.693334	1					Argentina_ArroyoSeco2_7700BP	Belize_SakiTzul_7400BP	0.574617	1
Peru_Cuncaicha_9000BP	Chile_LosRieles_5100BP	0.147909	1							Peru_Cuncaicha_9000BP	Peru_Lauricocha_8600BP	0.291147	1				Peru_Cuncaicha_9000BP	Peru_Lauricocha_8600BP	0.552749	1					Peru_Cuncaicha_9000BP	Peru_Lauricocha_8600BP	0.699304	1
Peru_Cuncaicha_9000BP	Peru_LaGalgada_4100BP	0.0704351	1							Peru_Cuncaicha_9000BP	Peru_Lauricocha_5800BP	0.325084	1				Peru_Cuncaicha_9000BP	Peru_Lauricocha_5800BP	0.436077	1					Peru_Cuncaicha_9000BP	Peru_Lauricocha_5800BP	0.971898	1
Peru_Cuncaicha_9000BP	Peru_Cuncaicha_4200BP	0.00187572	1							Peru_Cuncaicha_9000BP	Peru_Lauricocha_3500BP	0.314491	1				Peru_Cuncaicha_9000BP	Peru_Lauricocha_3500BP	0.419353	1					Peru_Cuncaicha_9000BP	Peru_Lauricocha_3500BP	0.227379	1
Peru_Cuncaicha_9000BP	Chile_Conchali_700BP	0.115605	1							Peru_Cuncaicha_9000BP	Chile_LosRieles_5100BP	0.309249	1				Peru_Cuncaicha_9000BP	Chile_LosRieles_5100BP	0.107905	1					Peru_Cuncaicha_9000BP	Chile_LosRieles_5100BP	0.475176	1
Peru_Cuncaicha_9000BP	Peru_Laramate_900BP	0.0205766	1							Peru_Cuncaicha_9000BP	Peru_LaGalgada_4100BP	0.322069	1				Peru_Cuncaicha_9000BP	Peru_LaGalgada_4100BP	0.0540573	1					Peru_Cuncaicha_9000BP	Peru_LaGalgada_4100BP	0.415073	1
Peru_Cuncaicha_9000BP	Chile_PicaOcho_700BP	0.00454226	1							Peru_Cuncaicha_9000BP	Peru_Cuncaicha_4200BP	0.000770751	1				Peru_Cuncaicha_9000BP	Peru_Cuncaicha_4200BP	0.001365	1					Peru_Cuncaicha_9000BP	Peru_Cuncaicha_4200BP	0.0164728	1
Peru_Cuncaicha_9000BP	Argentina_LagunaChica_6800BP	0.271301	1							Peru_Cuncaicha_9000BP	Chile_Conchali_700BP	0.126145	1				Peru_Cuncaicha_9000BP	Chile_Conchali_700BP	0.0862178	1					Peru_Cuncaicha_9000BP	Chile_Conchali_700BP	0.619254	1
Peru_Cuncaicha_9000BP	Brazil_Laranjal_6700BP	0.897319	1							Peru_Cuncaicha_9000BP	Peru_Laramate_900BP	0.129472	1				Peru_Cuncaicha_9000BP	Peru_Laramate_900BP	0.0156416	1					Peru_Cuncaicha_9000BP	Peru_Laramate_900BP	0.099227	1
Peru_Cuncaicha_9000BP	Peru_Cuncaicha_3300BP	0.0278198	1							Peru_Cuncaicha_9000BP	Chile_PicaOcho_700BP	0.00638711	1				Peru_Cuncaicha_9000BP	Chile_PicaOcho_700BP	0.00502248	1					Peru_Cuncaicha_9000BP	Chile_PicaOcho_700BP	0.275522	1
Peru_Cuncaicha_9000BP	Brazil_Moraes_5800BP	0.754503	1							Peru_Cuncaicha_9000BP	Argentina_LagunaChica_6800BP	0.293778	1				Peru_Cuncaicha_9000BP	Argentina_LagunaChica_6800BP	0.249898	1					Peru_Cuncaicha_9000BP	Argentina_LagunaChica_6800BP	0.0179534	1
Peru_Cuncaicha_9000BP	Belize_MayahakCabPek_9300BP	0.300873	1							Peru_Cuncaicha_9000BP	Brazil_Laranjal_6700BP	0.893428	1				Peru_Cuncaicha_9000BP	Brazil_Laranjal_6700BP	0.883523	1					Peru_Cuncaicha_9000BP	Brazil_Laranjal_6700BP	0.766376	1
Peru_Cuncaicha_9000BP	Belize_SakiTzul_7400BP	0.792228	1							Peru_Cuncaicha_9000BP	Peru_Cuncaicha_3300BP	0.0693886	1				Peru_Cuncaicha_9000BP	Peru_Cuncaicha_3300BP	0.0181899	1					Peru_Cuncaicha_9000BP	Peru_Cuncaicha_3300BP	0.0221962	1
Peru_Lauricocha_8600BP	Peru_Lauricocha_5800BP	0.780738	1							Peru_Cuncaicha_9000BP	Brazil_Moraes_5800BP	0.481345	1				Peru_Cuncaicha_9000BP	Brazil_Moraes_5800BP	0.74232	1					Peru_Cuncaicha_9000BP	Brazil_Moraes_5800BP	0.698819	1
Peru_Lauricocha_8600BP	Peru_Lauricocha_3500BP	0.246371	1							Peru_Cuncaicha_9000BP	Belize_MayahakCabPek_9300BP	0.558762	1				Peru_Cuncaicha_9000BP	Belize_MayahakCabPek_9300BP	0.240195	1					Peru_Cuncaicha_9000BP	Belize_MayahakCabPek_9300BP	0.511637	1
Peru_Lauricocha_8600BP	Chile_LosRieles_5100BP	0.0522595	1							Peru_Cuncaicha_9000BP	Belize_SakiTzul_7400BP	0.979255	1				Peru_Cuncaicha_9000BP	Belize_SakiTzul_7400BP	0.724687	1					Peru_Cuncaicha_9000BP	Belize_SakiTzul_7400BP	0.78388	1
Peru_Lauricocha_8600BP	Peru_LaGalgada_4100BP	0.0578955	1							Peru_Lauricocha_8600BP	Peru_Lauricocha_5800BP	0.889294	1				Peru_Lauricocha_8600BP	Peru_Lauricocha_5800BP	0.714344	1					Peru_Lauricocha_8600BP	Peru_Lauricocha_5800BP	0.0368371	1
Peru_Lauricocha_8600BP	Peru_Cuncaicha_4200BP	0.00897969	1							Peru_Lauricocha_8600BP	Peru_Lauricocha_3500BP	0.408835	1				Peru_Lauricocha_8600BP	Peru_Lauricocha_3500BP	0.189265	1					Peru_Lauricocha_8600BP	Peru_Lauricocha_3500BP	0.0267514	1
Peru_Lauricocha_8600BP	Chile_Conchali_700BP	0.0485765	1							Peru_Lauricocha_8600BP	Chile_LosRieles_5100BP	0.134756	1				Peru_Lauricocha_8600BP	Chile_LosRieles_5100BP	0.0726055	1					Peru_Lauricocha_8600BP	Chile_LosRieles_5100BP	0.00945241	1
Peru_Lauricocha_8600BP	Peru_Laramate_900BP	0.00051584	1							Peru_Lauricocha_8600BP	Peru_LaGalgada_4100BP	0.390112	1				Peru_Lauricocha_8600BP	Peru_LaGalgada_4100BP	0.041731	1					Peru_Lauricocha_8600BP	Peru_LaGalgada_4100BP	0.0789466	1
Peru_Lauricocha_8600BP	Chile_PicaOcho_700BP	0.00324321	1							Peru_Lauricocha_8600BP	Peru_Cuncaicha_4200BP	0.013374	1				Peru_Lauricocha_8600BP	Peru_Cuncaicha_4200BP	0.0268484	1					Peru_Lauricocha_8600BP	Peru_Cuncaicha_4200BP	0.116306	1
Peru_Lauricocha_8600BP	Argentina_LagunaChica_6800BP	0.0622036	1							Peru_Lauricocha_8600BP	Chile_Conchali_700BP	0.0499388	1				Peru_Lauricocha_8600BP	Chile_Conchali_700BP	0.0422059	1					Peru_Lauricocha_8600BP	Chile_Conchali_700BP	0.0626012	1
Peru_Lauricocha_8600BP	Brazil_Laranjal_6700BP	0.289672	1							Peru_Lauricocha_8600BP	Peru_Laramate_900BP	0.0215056	1				Peru_Lauricocha_8600BP	Peru_Laramate_900BP	0.000299157	1					Peru_Lauricocha_8600BP	Peru_Laramate_900BP	0.00957987	1
Peru_Lauricocha_8600BP	Peru_Cuncaicha_3300BP	0.0391918	1							Peru_Lauricocha_8600BP	Chile_PicaOcho_700BP	0.00208337	1				Peru_Lauricocha_8600BP	Chile_PicaOcho_700BP	0.00188684	1					Peru_Lauricocha_8600BP	Chile_PicaOcho_700BP	0.0939468	1
Peru_Lauricocha_8600BP	Brazil_Moraes_5800BP	0.729325	1							Peru_Lauricocha_8600BP	Argentina_LagunaChica_6800BP	0.0615995	1				Peru_Lauricocha_8600BP	Argentina_LagunaChica_6800BP	0.165984	1					Peru_Lauricocha_8600BP	Argentina_LagunaChica_6800BP	0.00962531	1
Peru_Lauricocha_8600BP	Belize_MayahakCabPek_9300BP	0.294506	1							Peru_Lauricocha_8600BP	Brazil_Laranjal_6700BP	0.141585	1				Peru_Lauricocha_8600BP	Brazil_Laranjal_6700BP	0.348959	1					Peru_Lauricocha_8600BP	Brazil_Laranjal_6700BP	0.085975	1
Peru_Lauricocha_8600BP	Belize_SakiTzul_7400BP	0.504839	1							Peru_Lauricocha_8600BP	Peru_Cuncaicha_3300BP	0.0798765	1				Peru_Lauricocha_8600BP	Peru_Cuncaicha_3300BP	0.0366026	1					Peru_Lauricocha_8600BP	Peru_Cuncaicha_3300BP	0.0508227	1
Peru_Lauricocha_5800BP	Peru_Lauricocha_3500BP	0.560179	1							Peru_Lauricocha_8600BP	Brazil_Moraes_5800BP	0.552315	1				Peru_Lauricocha_8600BP	Brazil_Moraes_5800BP	0.864605	1					Peru_Lauricocha_8600BP	Brazil_Moraes_5800BP	0.943892	1
Peru_Lauricocha_5800BP	Chile_LosRieles_5100BP	0.0755086	1							Peru_Lauricocha_8600BP	Belize_MayahakCabPek_9300BP	0.515039	1				Peru_Lauricocha_8600BP	Belize_MayahakCabPek_9300BP	0.249456	1					Peru_Lauricocha_8600BP	Belize_MayahakCabPek_9300BP	0.108584	1
Peru_Lauricocha_5800BP	Peru_LaGalgada_4100BP	0.382178	1							Peru_Lauricocha_8600BP	Belize_SakiTzul_7400BP	0.531399	1				Peru_Lauricocha_8600BP	Belize_SakiTzul_7400BP	0.440144	1					Peru_Lauricocha_8600BP	Belize_SakiTzul_7400BP	0.892183	1
Peru_Lauricocha_5800BP	Peru_Cuncaicha_4200BP	0.620556	1							Peru_Lauricocha_5800BP	Peru_Lauricocha_3500BP	0.687456	1				Peru_Lauricocha_5800BP	Peru_Lauricocha_3500BP	0.478891	1					Peru_Lauricocha_5800BP	Peru_Lauricocha_3500BP	0.638505	1
Peru_Lauricocha_5800BP	Chile_Conchali_700BP	0.0673751	1							Peru_Lauricocha_5800BP	Chile_LosRieles_5100BP	0.151462	1				Peru_Lauricocha_5800BP	Chile_LosRieles_5100BP	0.119979	1					Peru_Lauricocha_5800BP	Chile_LosRieles_5100BP	0.117759	1
Peru_Lauricocha_5800BP	Peru_Laramate_900BP	0.0801969	1							Peru_Lauricocha_5800BP	Peru_LaGalgada_4100BP	0.622779	1				Peru_Lauricocha_5800BP	Peru_LaGalgada_4100BP	0.320361	1					Peru_Lauricocha_5800BP	Peru_LaGalgada_4100BP	0.338936	1
Peru_Lauricocha_5800BP	Chile_PicaOcho_700BP	0.249707	1							Peru_Lauricocha_5800BP	Peru_Cuncaicha_4200BP	0.354716	1				Peru_Lauricocha_5800BP	Peru_Cuncaicha_4200BP	0.804687	1					Peru_Lauricocha_5800BP	Peru_Cuncaicha_4200BP	0.234905	1
Peru_Lauricocha_5800BP	Argentina_LagunaChica_6800BP	0.0822565	1							Peru_Lauricocha_5800BP	Chile_Conchali_700BP	0.162944	1				Peru_Lauricocha_5800BP	Chile_Conchali_700BP	0.0637197	1					Peru_Lauricocha_5800BP	Chile_Conchali_700BP	0.503081	1
Peru_Lauricocha_5800BP	Brazil_Laranjal_6700BP	0.157937	1							Peru_Lauricocha_5800BP	Peru_Laramate_900BP	0.327975	1				Peru_Lauricocha_5800BP	Peru_Laramate_900BP	0.0619989	1					Peru_Lauricocha_5800BP	Peru_Laramate_900BP	0.145546	1
Peru_Lauricocha_5800BP	Peru_Cuncaicha_3300BP	0.371201	1							Peru_Lauricocha_5800BP	Chile_PicaOcho_700BP	0.351377	1				Peru_Lauricocha_5800BP	Chile_PicaOcho_700BP	0.191631	1					Peru_Lauricocha_5800BP	Chile_PicaOcho_700BP	0.519879	1
Peru_Lauricocha_5800BP	Brazil_Moraes_5800BP	0.303949	1							Peru_Lauricocha_5800BP	Argentina_LagunaChica_6800BP	0.231847	1				Peru_Lauricocha_5800BP	Argentina_LagunaChica_6800BP	0.119856	1					Peru_Lauricocha_5800BP	Argentina_LagunaChica_6800BP	0.059502	1
Peru_Lauricocha_5800BP	Belize_MayahakCabPek_9300BP	0.192569	1							Peru_Lauricocha_5800BP	Brazil_Laranjal_6700BP	0.298978	1				Peru_Lauricocha_5800BP	Brazil_Laranjal_6700BP	0.206526	1					Peru_Lauricocha_5800BP	Brazil_Laranjal_6700BP	0.257527	1
Peru_Lauricocha_5800BP	Belize_SakiTzul_7400BP	0.0994981	1							Peru_Lauricocha_5800BP	Peru_Cuncaicha_3300BP	0.778379	1				Peru_Lauricocha_5800BP	Peru_Cuncaicha_3300BP	0.347234	1					Peru_Lauricocha_5800BP	Peru_Cuncaicha_3300BP	0.0660946	1
Peru_Lauricocha_3500BP	Chile_LosRieles_5100BP	0.547157	1							Peru_Lauricocha_5800BP	Brazil_Moraes_5800BP	0.220148	1				Peru_Lauricocha_5800BP	Brazil_Moraes_5800BP	0.303015	1					Peru_Lauricocha_5800BP	Brazil_Moraes_5800BP	0.549602	1
Peru_Lauricocha_3500BP	Peru_LaGalgada_4100BP	0.325663	1							Peru_Lauricocha_5800BP	Belize_MayahakCabPek_9300BP	0.548396	1				Peru_Lauricocha_5800BP	Belize_MayahakCabPek_9300BP	0.155773	1					Peru_Lauricocha_5800BP	Belize_MayahakCabPek_9300BP	0.448191	1
Peru_Lauricocha_3500BP	Peru_Cuncaicha_4200BP	0.111701	1							Peru_Lauricocha_5800BP	Belize_SakiTzul_7400BP	0.658653	1				Peru_Lauricocha_5800BP	Belize_SakiTzul_7400BP	0.0722464	1					Peru_Lauricocha_5800BP	Belize_SakiTzul_7400BP	0.277602	1
Peru_Lauricocha_3500BP	Chile_Conchali_700BP	0.324938	1							Peru_Lauricocha_3500BP	Chile_LosRieles_5100BP	0.3845	1				Peru_Lauricocha_3500BP	Chile_LosRieles_5100BP	0.540737	1					Peru_Lauricocha_3500BP	Chile_LosRieles_5100BP	0.218631	1
Peru_Lauricocha_3500BP	Peru_Laramate_900BP	0.857146	1							Peru_Lauricocha_3500BP	Peru_LaGalgada_4100BP	0.602897	1				Peru_Lauricocha_3500BP	Peru_LaGalgada_4100BP	0.273535	1					Peru_Lauricocha_3500BP	Peru_LaGalgada_4100BP	0.244956	1
Peru_Lauricocha_3500BP	Chile_PicaOcho_700BP	0.559872	1							Peru_Lauricocha_3500BP	Peru_Cuncaicha_4200BP	0.229585	1				Peru_Lauricocha_3500BP	Peru_Cuncaicha_4200BP	0.236387	1					Peru_Lauricocha_3500BP	Peru_Cuncaicha_4200BP	0.00247622	1
Peru_Lauricocha_3500BP	Argentina_LagunaChica_6800BP	0.0149111	1							Peru_Lauricocha_3500BP	Chile_Conchali_700BP	0.250895	1				Peru_Lauricocha_3500BP	Chile_Conchali_700BP	0.305191	1					Peru_Lauricocha_3500BP	Chile_Conchali_700BP	0.537986	1
Peru_Lauricocha_3500BP	Brazil_Laranjal_6700BP	0.442646	1							Peru_Lauricocha_3500BP	Peru_Laramate_900BP	0.852345	1				Peru_Lauricocha_3500BP	Peru_Laramate_900BP	0.843712	1					Peru_Lauricocha_3500BP	Peru_Laramate_900BP	0.0185712	1
Peru_Lauricocha_3500BP	Peru_Cuncaicha_3300BP	0.478533	1							Peru_Lauricocha_3500BP	Chile_PicaOcho_700BP	0.301487	1				Peru_Lauricocha_3500BP	Chile_PicaOcho_700BP	0.482877	1					Peru_Lauricocha_3500BP	Chile_PicaOcho_700BP	0.497441	1
Peru_Lauricocha_3500BP	Brazil_Moraes_5800BP	0.20849	1							Peru_Lauricocha_3500BP	Argentina_LagunaChica_6800BP	0.20208	1				Peru_Lauricocha_3500BP	Argentina_LagunaChica_6800BP	0.0473528	1					Peru_Lauricocha_3500BP	Argentina_LagunaChica_6800BP	0.000263527	1
Peru_Lauricocha_3500BP	Belize_MayahakCabPek_9300BP	0.382563	1							Peru_Lauricocha_3500BP	Brazil_Laranjal_6700BP	0.571185	1				Peru_Lauricocha_3500BP	Brazil_Laranjal_6700BP	0.38112	1					Peru_Lauricocha_3500BP	Brazil_Laranjal_6700BP	0.18825	1
Peru_Lauricocha_3500BP	Belize_SakiTzul_7400BP	0.4495	1							Peru_Lauricocha_3500BP	Peru_Cuncaicha_3300BP	0.348246	1				Peru_Lauricocha_3500BP	Peru_Cuncaicha_3300BP	0.408721	1					Peru_Lauricocha_3500BP	Peru_Cuncaicha_3300BP	0.191361	1
Chile_LosRieles_5100BP	Peru_LaGalgada_4100BP	0.570549	1							Peru_Lauricocha_3500BP	Brazil_Moraes_5800BP	0.304505	1				Peru_Lauricocha_3500BP	Brazil_Moraes_5800BP	0.237555	1					Peru_Lauricocha_3500BP	Brazil_Moraes_5800BP	0.667543	1
Chile_LosRieles_5100BP	Peru_Cuncaicha_4200BP	0.0402053	1							Peru_Lauricocha_3500BP	Belize_MayahakCabPek_9300BP	0.79621	1				Peru_Lauricocha_3500BP	Belize_MayahakCabPek_9300BP	0.310711	1					Peru_Lauricocha_3500BP	Belize_MayahakCabPek_9300BP	0.215843	1
Chile_LosRieles_5100BP	Chile_Conchali_700BP	0.0671685	1							Peru_Lauricocha_3500BP	Belize_SakiTzul_7400BP	0.783551	1				Peru_Lauricocha_3500BP	Belize_SakiTzul_7400BP	0.407352	1					Peru_Lauricocha_3500BP	Belize_SakiTzul_7400BP	0.252291	1
Chile_LosRieles_5100BP	Peru_Laramate_900BP	0.0329795	1							Chile_LosRieles_5100BP	Peru_LaGalgada_4100BP	0.416111	1				Chile_LosRieles_5100BP	Peru_LaGalgada_4100BP	0.580829	1					Chile_LosRieles_5100BP	Peru_LaGalgada_4100BP	0.792456	1
Chile_LosRieles_5100BP	Chile_PicaOcho_700BP	0.169645	1							Chile_LosRieles_5100BP	Peru_Cuncaicha_4200BP	0.0584905	1				Chile_LosRieles_5100BP	Peru_Cuncaicha_4200BP	0.031385	1					Chile_LosRieles_5100BP	Peru_Cuncaicha_4200BP	0.182243	1
Chile_LosRieles_5100BP	Argentina_LagunaChica_6800BP	0.0379935	1							Chile_LosRieles_5100BP	Chile_Conchali_700BP	0.177702	1				Chile_LosRieles_5100BP	Chile_Conchali_700BP	0.0541673	1					Chile_LosRieles_5100BP	Chile_Conchali_700BP	0.449246	1
Chile_LosRieles_5100BP	Brazil_Laranjal_6700BP	0.191801	1							Chile_LosRieles_5100BP	Peru_Laramate_900BP	0.0379893	1				Chile_LosRieles_5100BP	Peru_Laramate_900BP	0.0334349	1					Chile_LosRieles_5100BP	Peru_Laramate_900BP	0.0637544	1
Chile_LosRieles_5100BP	Peru_Cuncaicha_3300BP	0.102855	1							Chile_LosRieles_5100BP	Chile_PicaOcho_700BP	0.123802	1				Chile_LosRieles_5100BP	Chile_PicaOcho_700BP	0.244291	1					Chile_LosRieles_5100BP	Chile_PicaOcho_700BP	0.73238	1
Chile_LosRieles_5100BP	Brazil_Moraes_5800BP	0.215978	1							Chile_LosRieles_5100BP	Argentina_LagunaChica_6800BP	0.184764	1				Chile_LosRieles_5100BP	Argentina_LagunaChica_6800BP	0.0252703	1					Chile_LosRieles_5100BP	Argentina_LagunaChica_6800BP	0.31055	1
Chile_LosRieles_5100BP	Belize_MayahakCabPek_9300BP	0.808205	1							Chile_LosRieles_5100BP	Brazil_Laranjal_6700BP	0.194834	1				Chile_LosRieles_5100BP	Brazil_Laranjal_6700BP	0.146113	1					Chile_LosRieles_5100BP	Brazil_Laranjal_6700BP	0.356257	1
Chile_LosRieles_5100BP	Belize_SakiTzul_7400BP	0.546662	1							Chile_LosRieles_5100BP	Peru_Cuncaicha_3300BP	0.0317207	1				Chile_LosRieles_5100BP	Peru_Cuncaicha_3300BP	0.0810661	1					Chile_LosRieles_5100BP	Peru_Cuncaicha_3300BP	0.0325899	1
Peru_LaGalgada_4100BP	Peru_Cuncaicha_4200BP	0.0438356	1							Chile_LosRieles_5100BP	Brazil_Moraes_5800BP	0.461909	1				Chile_LosRieles_5100BP	Brazil_Moraes_5800BP	0.164799	1					Chile_LosRieles_5100BP	Brazil_Moraes_5800BP	0.661688	1
Peru_LaGalgada_4100BP	Chile_Conchali_700BP	0.0177621	1							Chile_LosRieles_5100BP	Belize_MayahakCabPek_9300BP	0.615246	1				Chile_LosRieles_5100BP	Belize_MayahakCabPek_9300BP	0.767503	1					Chile_LosRieles_5100BP	Belize_MayahakCabPek_9300BP	0.382467	1
Peru_LaGalgada_4100BP	Peru_Laramate_900BP	0.108207	1							Chile_LosRieles_5100BP	Belize_SakiTzul_7400BP	0.586515	1				Chile_LosRieles_5100BP	Belize_SakiTzul_7400BP	0.498909	1					Chile_LosRieles_5100BP	Belize_SakiTzul_7400BP	0.147616	1
Peru_LaGalgada_4100BP	Chile_PicaOcho_700BP	0.24128	1							Peru_LaGalgada_4100BP	Peru_Cuncaicha_4200BP	0.0425243	1				Peru_LaGalgada_4100BP	Peru_Cuncaicha_4200BP	0.0682724	1					Peru_LaGalgada_4100BP	Peru_Cuncaicha_4200BP	0.0119844	1
Peru_LaGalgada_4100BP	Argentina_LagunaChica_6800BP	0.00606646	1							Peru_LaGalgada_4100BP	Chile_Conchali_700BP	0.0688707	1				Peru_LaGalgada_4100BP	Chile_Conchali_700BP	0.0116776	1					Peru_LaGalgada_4100BP	Chile_Conchali_700BP	0.265632	1
Peru_LaGalgada_4100BP	Brazil_Laranjal_6700BP	0.41911	1							Peru_LaGalgada_4100BP	Peru_Laramate_900BP	0.232462	1				Peru_LaGalgada_4100BP	Peru_Laramate_900BP	0.0770361	1					Peru_LaGalgada_4100BP	Peru_Laramate_900BP	0.204703	1
Peru_LaGalgada_4100BP	Peru_Cuncaicha_3300BP	0.304938	1							Peru_LaGalgada_4100BP	Chile_PicaOcho_700BP	0.356629	1				Peru_LaGalgada_4100BP	Chile_PicaOcho_700BP	0.25297	1					Peru_LaGalgada_4100BP	Chile_PicaOcho_700BP	0.461216	1
Peru_LaGalgada_4100BP	Brazil_Moraes_5800BP	0.257853	1							Peru_LaGalgada_4100BP	Argentina_LagunaChica_6800BP	0.309694	1				Peru_LaGalgada_4100BP	Argentina_LagunaChica_6800BP	0.0136938	1					Peru_LaGalgada_4100BP	Argentina_LagunaChica_6800BP	0.0962927	1
Peru_LaGalgada_4100BP	Belize_MayahakCabPek_9300BP	0.188284	1							Peru_LaGalgada_4100BP	Brazil_Laranjal_6700BP	0.739495	1				Peru_LaGalgada_4100BP	Brazil_Laranjal_6700BP	0.504256	1					Peru_LaGalgada_4100BP	Brazil_Laranjal_6700BP	0.799219	1
Peru_LaGalgada_4100BP	Belize_SakiTzul_7400BP	0.0480858	1							Peru_LaGalgada_4100BP	Peru_Cuncaicha_3300BP	0.779432	1				Peru_LaGalgada_4100BP	Peru_Cuncaicha_3300BP	0.245216	1					Peru_LaGalgada_4100BP	Peru_Cuncaicha_3300BP	0.258714	1
Peru_Cuncaicha_4200BP	Chile_Conchali_700BP	0.0391579	1							Peru_LaGalgada_4100BP	Brazil_Moraes_5800BP	0.694029	1				Peru_LaGalgada_4100BP	Brazil_Moraes_5800BP	0.214421	1					Peru_LaGalgada_4100BP	Brazil_Moraes_5800BP	0.0741651	1
Peru_Cuncaicha_4200BP	Peru_Laramate_900BP	0.00575336	1							Peru_LaGalgada_4100BP	Belize_MayahakCabPek_9300BP	0.581173	1				Peru_LaGalgada_4100BP	Belize_MayahakCabPek_9300BP	0.162962	1					Peru_LaGalgada_4100BP	Belize_MayahakCabPek_9300BP	0.444948	1
Peru_Cuncaicha_4200BP	Chile_PicaOcho_700BP	0.238859	1							Peru_LaGalgada_4100BP	Belize_SakiTzul_7400BP	0.654294	1				Peru_LaGalgada_4100BP	Belize_SakiTzul_7400BP	0.0324001	1					Peru_LaGalgada_4100BP	Belize_SakiTzul_7400BP	0.727684	1
Peru_Cuncaicha_4200BP	Argentina_LagunaChica_6800BP	0.0378778	1							Peru_Cuncaicha_4200BP	Chile_Conchali_700BP	0.141974	1				Peru_Cuncaicha_4200BP	Chile_Conchali_700BP	0.0515451	1					Peru_Cuncaicha_4200BP	Chile_Conchali_700BP	0.00827671	1
Peru_Cuncaicha_4200BP	Brazil_Laranjal_6700BP	0.00107321	1							Peru_Cuncaicha_4200BP	Peru_Laramate_900BP	0.0207498	1				Peru_Cuncaicha_4200BP	Peru_Laramate_900BP	0.0104945	1					Peru_Cuncaicha_4200BP	Peru_Laramate_900BP	0.0332172	1
Peru_Cuncaicha_4200BP	Peru_Cuncaicha_3300BP	0.0047037	1							Peru_Cuncaicha_4200BP	Chile_PicaOcho_700BP	0.49016	1				Peru_Cuncaicha_4200BP	Chile_PicaOcho_700BP	0.409893	1					Peru_Cuncaicha_4200BP	Chile_PicaOcho_700BP	0.0633482	1
Peru_Cuncaicha_4200BP	Brazil_Moraes_5800BP	0.241831	1							Peru_Cuncaicha_4200BP	Argentina_LagunaChica_6800BP	0.0716067	1				Peru_Cuncaicha_4200BP	Argentina_LagunaChica_6800BP	0.0253031	1					Peru_Cuncaicha_4200BP	Argentina_LagunaChica_6800BP	0.129822	1
Peru_Cuncaicha_4200BP	Belize_MayahakCabPek_9300BP	0.356272	1							Peru_Cuncaicha_4200BP	Brazil_Laranjal_6700BP	0.000853291	1				Peru_Cuncaicha_4200BP	Brazil_Laranjal_6700BP	0.00070388	1					Peru_Cuncaicha_4200BP	Brazil_Laranjal_6700BP	0.0349436	1
Peru_Cuncaicha_4200BP	Belize_SakiTzul_7400BP	0.00125234	1							Peru_Cuncaicha_4200BP	Peru_Cuncaicha_3300BP	0.0415194	1				Peru_Cuncaicha_4200BP	Peru_Cuncaicha_3300BP	0.00416031	1					Peru_Cuncaicha_4200BP	Peru_Cuncaicha_3300BP	0.00365662	1
Chile_Conchali_700BP	Peru_Laramate_900BP	0.670288	1							Peru_Cuncaicha_4200BP	Brazil_Moraes_5800BP	0.220362	1				Peru_Cuncaicha_4200BP	Brazil_Moraes_5800BP	0.191144	1					Peru_Cuncaicha_4200BP	Brazil_Moraes_5800BP	0.39696	1
Chile_Conchali_700BP	Chile_PicaOcho_700BP	0.12339	1							Peru_Cuncaicha_4200BP	Belize_MayahakCabPek_9300BP	0.61341	1				Peru_Cuncaicha_4200BP	Belize_MayahakCabPek_9300BP	0.326524	1					Peru_Cuncaicha_4200BP	Belize_MayahakCabPek_9300BP	0.0801345	1
Chile_Conchali_700BP	Argentina_LagunaChica_6800BP	7.06157e-05	1							Peru_Cuncaicha_4200BP	Belize_SakiTzul_7400BP	0.121712	1				Peru_Cuncaicha_4200BP	Belize_SakiTzul_7400BP	0.00205936	1					Peru_Cuncaicha_4200BP	Belize_SakiTzul_7400BP	0.247971	1
Chile_Conchali_700BP	Brazil_Laranjal_6700BP	0.0100533	1							Chile_Conchali_700BP	Peru_Laramate_900BP	0.673799	1				Chile_Conchali_700BP	Peru_Laramate_900BP	0.629783	1					Chile_Conchali_700BP	Peru_Laramate_900BP	0.963376	1
Chile_Conchali_700BP	Peru_Cuncaicha_3300BP	0.0033613	1							Chile_Conchali_700BP	Chile_PicaOcho_700BP	0.0650616	1				Chile_Conchali_700BP	Chile_PicaOcho_700BP	0.102395	1					Chile_Conchali_700BP	Chile_PicaOcho_700BP	0.321829	1
Chile_Conchali_700BP	Brazil_Moraes_5800BP	0.032842	1							Chile_Conchali_700BP	Argentina_LagunaChica_6800BP	0.026985	1				Chile_Conchali_700BP	Argentina_LagunaChica_6800BP	0.000218685	1					Chile_Conchali_700BP	Argentina_LagunaChica_6800BP	0.000702173	1
Chile_Conchali_700BP	Belize_MayahakCabPek_9300BP	0.16419	1							Chile_Conchali_700BP	Brazil_Laranjal_6700BP	0.028936	1				Chile_Conchali_700BP	Brazil_Laranjal_6700BP	0.00903783	1					Chile_Conchali_700BP	Brazil_Laranjal_6700BP	0.697846	1
Chile_Conchali_700BP	Belize_SakiTzul_7400BP	0.123655	1							Chile_Conchali_700BP	Peru_Cuncaicha_3300BP	0.00262896	1				Chile_Conchali_700BP	Peru_Cuncaicha_3300BP	0.00197253	1					Chile_Conchali_700BP	Peru_Cuncaicha_3300BP	0.0117718	1
Peru_Laramate_900BP	Chile_PicaOcho_700BP	0.0244397	1							Chile_Conchali_700BP	Brazil_Moraes_5800BP	0.078819	1				Chile_Conchali_700BP	Brazil_Moraes_5800BP	0.0448231	1					Chile_Conchali_700BP	Brazil_Moraes_5800BP	0.53978	1
Peru_Laramate_900BP	Argentina_LagunaChica_6800BP	1.832e-07	1							Chile_Conchali_700BP	Belize_MayahakCabPek_9300BP	0.955375	1				Chile_Conchali_700BP	Belize_MayahakCabPek_9300BP	0.124721	1					Chile_Conchali_700BP	Belize_MayahakCabPek_9300BP	0.680317	1
Peru_Laramate_900BP	Brazil_Laranjal_6700BP	0.00374438	1							Chile_Conchali_700BP	Belize_SakiTzul_7400BP	0.3236	1				Chile_Conchali_700BP	Belize_SakiTzul_7400BP	0.0913509	1					Chile_Conchali_700BP	Belize_SakiTzul_7400BP	0.866586	1
Peru_Laramate_900BP	Peru_Cuncaicha_3300BP	0.010781	1							Peru_Laramate_900BP	Chile_PicaOcho_700BP	0.00468317	1				Peru_Laramate_900BP	Chile_PicaOcho_700BP	0.0220292	1					Peru_Laramate_900BP	Chile_PicaOcho_700BP	0.15722	1
Peru_Laramate_900BP	Brazil_Moraes_5800BP	0.159689	1							Peru_Laramate_900BP	Argentina_LagunaChica_6800BP	0.00513923	1				Peru_Laramate_900BP	Argentina_LagunaChica_6800BP	2.64139e-07	1					Peru_Laramate_900BP	Argentina_LagunaChica_6800BP	1.3017e-05	1
Peru_Laramate_900BP	Belize_MayahakCabPek_9300BP	0.116125	1							Peru_Laramate_900BP	Brazil_Laranjal_6700BP	0.142557	1				Peru_Laramate_900BP	Brazil_Laranjal_6700BP	0.00385461	1					Peru_Laramate_900BP	Brazil_Laranjal_6700BP	0.135874	1
Peru_Laramate_900BP	Belize_SakiTzul_7400BP	0.0237279	1							Peru_Laramate_900BP	Peru_Cuncaicha_3300BP	0.0174784	1				Peru_Laramate_900BP	Peru_Cuncaicha_3300BP	0.00792718	1					Peru_Laramate_900BP	Peru_Cuncaicha_3300BP	0.00372354	1
Chile_PicaOcho_700BP	Argentina_LagunaChica_6800BP	0.0012886	1							Peru_Laramate_900BP	Brazil_Moraes_5800BP	0.349559	1				Peru_Laramate_900BP	Brazil_Moraes_5800BP	0.172334	1					Peru_Laramate_900BP	Brazil_Moraes_5800BP	0.486986	1
Chile_PicaOcho_700BP	Brazil_Laranjal_6700BP	0.000345477	1							Peru_Laramate_900BP	Belize_MayahakCabPek_9300BP	0.970656	1				Peru_Laramate_900BP	Belize_MayahakCabPek_9300BP	0.0949695	1					Peru_Laramate_900BP	Belize_MayahakCabPek_9300BP	0.274693	1
Chile_PicaOcho_700BP	Peru_Cuncaicha_3300BP	0.0363806	1							Peru_Laramate_900BP	Belize_SakiTzul_7400BP	0.515473	1				Peru_Laramate_900BP	Belize_SakiTzul_7400BP	0.015236	1					Peru_Laramate_900BP	Belize_SakiTzul_7400BP	0.584788	1
Chile_PicaOcho_700BP	Brazil_Moraes_5800BP	0.0877967	1							Chile_PicaOcho_700BP	Argentina_LagunaChica_6800BP	0.0327598	1				Chile_PicaOcho_700BP	Argentina_LagunaChica_6800BP	0.00218004	1					Chile_PicaOcho_700BP	Argentina_LagunaChica_6800BP	0.0663333	1
Chile_PicaOcho_700BP	Belize_MayahakCabPek_9300BP	0.193638	1							Chile_PicaOcho_700BP	Brazil_Laranjal_6700BP	0.000538935	1				Chile_PicaOcho_700BP	Brazil_Laranjal_6700BP	0.000988057	1					Chile_PicaOcho_700BP	Brazil_Laranjal_6700BP	0.00360776	1
Chile_PicaOcho_700BP	Belize_SakiTzul_7400BP	0.0822324	1							Chile_PicaOcho_700BP	Peru_Cuncaicha_3300BP	0.0104615	1				Chile_PicaOcho_700BP	Peru_Cuncaicha_3300BP	0.0379091	1					Chile_PicaOcho_700BP	Peru_Cuncaicha_3300BP	0.127017	1
Argentina_LagunaChica_6800BP	Brazil_Laranjal_6700BP	0.299503	1							Chile_PicaOcho_700BP	Brazil_Moraes_5800BP	0.107134	1				Chile_PicaOcho_700BP	Brazil_Moraes_5800BP	0.0794221	1					Chile_PicaOcho_700BP	Brazil_Moraes_5800BP	0.273111	1
Argentina_LagunaChica_6800BP	Peru_Cuncaicha_3300BP	0.106058	1							Chile_PicaOcho_700BP	Belize_MayahakCabPek_9300BP	0.335172	1				Chile_PicaOcho_700BP	Belize_MayahakCabPek_9300BP	0.186741	1					Chile_PicaOcho_700BP	Belize_MayahakCabPek_9300BP	0.491364	1
Argentina_LagunaChica_6800BP	Brazil_Moraes_5800BP	0.669202	1							Chile_PicaOcho_700BP	Belize_SakiTzul_7400BP	0.0846814	1				Chile_PicaOcho_700BP	Belize_SakiTzul_7400BP	0.0855683	1					Chile_PicaOcho_700BP	Belize_SakiTzul_7400BP	0.218326	1
Argentina_LagunaChica_6800BP	Belize_MayahakCabPek_9300BP	0.286583	1							Argentina_LagunaChica_6800BP	Brazil_Laranjal_6700BP	0.244176	1				Argentina_LagunaChica_6800BP	Brazil_Laranjal_6700BP	0.245794	1					Argentina_LagunaChica_6800BP	Brazil_Laranjal_6700BP	0.0171804	1
Argentina_LagunaChica_6800BP	Belize_SakiTzul_7400BP	0.0461679	1							Argentina_LagunaChica_6800BP	Peru_Cuncaicha_3300BP	0.511871	1				Argentina_LagunaChica_6800BP	Peru_Cuncaicha_3300BP	0.140104	1					Argentina_LagunaChica_6800BP	Peru_Cuncaicha_3300BP	0.0929065	1
Brazil_Laranjal_6700BP	Peru_Cuncaicha_3300BP	0.529147	1							Argentina_LagunaChica_6800BP	Brazil_Moraes_5800BP	0.664689	1				Argentina_LagunaChica_6800BP	Brazil_Moraes_5800BP	0.596037	1					Argentina_LagunaChica_6800BP	Brazil_Moraes_5800BP	0.651585	1
Brazil_Laranjal_6700BP	Brazil_Moraes_5800BP	0.952062	1							Argentina_LagunaChica_6800BP	Belize_MayahakCabPek_9300BP	0.871131	1				Argentina_LagunaChica_6800BP	Belize_MayahakCabPek_9300BP	0.276466	1					Argentina_LagunaChica_6800BP	Belize_MayahakCabPek_9300BP	0.461678	1
Brazil_Laranjal_6700BP	Belize_MayahakCabPek_9300BP	0.786839	1							Argentina_LagunaChica_6800BP	Belize_SakiTzul_7400BP	0.0983932	1				Argentina_LagunaChica_6800BP	Belize_SakiTzul_7400BP	0.0497621	1					Argentina_LagunaChica_6800BP	Belize_SakiTzul_7400BP	0.225873	1
Brazil_Laranjal_6700BP	Belize_SakiTzul_7400BP	0.915022	1							Brazil_Laranjal_6700BP	Peru_Cuncaicha_3300BP	0.520556	1				Brazil_Laranjal_6700BP	Peru_Cuncaicha_3300BP	0.463994	1					Brazil_Laranjal_6700BP	Peru_Cuncaicha_3300BP	0.0793692	1
Peru_Cuncaicha_3300BP	Brazil_Moraes_5800BP	0.699763	1							Brazil_Laranjal_6700BP	Brazil_Moraes_5800BP	0.971386	1				Brazil_Laranjal_6700BP	Brazil_Moraes_5800BP	0.924339	1					Brazil_Laranjal_6700BP	Brazil_Moraes_5800BP	0.535364	1
Peru_Cuncaicha_3300BP	Belize_MayahakCabPek_9300BP	0.163541	1							Brazil_Laranjal_6700BP	Belize_MayahakCabPek_9300BP	0.764937	1				Brazil_Laranjal_6700BP	Belize_MayahakCabPek_9300BP	0.771038	1					Brazil_Laranjal_6700BP	Belize_MayahakCabPek_9300BP	0.82079	1
Peru_Cuncaicha_3300BP	Belize_SakiTzul_7400BP	0.276055	1							Brazil_Laranjal_6700BP	Belize_SakiTzul_7400BP	0.991827	1				Brazil_Laranjal_6700BP	Belize_SakiTzul_7400BP	0.917275	1					Brazil_Laranjal_6700BP	Belize_SakiTzul_7400BP	0.929679	1
Brazil_Moraes_5800BP	Belize_MayahakCabPek_9300BP	0.46673	1							Peru_Cuncaicha_3300BP	Brazil_Moraes_5800BP	0.925426	1				Peru_Cuncaicha_3300BP	Brazil_Moraes_5800BP	0.710041	1					Peru_Cuncaicha_3300BP	Brazil_Moraes_5800BP	0.985498	1
Brazil_Moraes_5800BP	Belize_SakiTzul_7400BP	0.299239	1							Peru_Cuncaicha_3300BP	Belize_MayahakCabPek_9300BP	0.175426	1				Peru_Cuncaicha_3300BP	Belize_MayahakCabPek_9300BP	0.130004	1					Peru_Cuncaicha_3300BP	Belize_MayahakCabPek_9300BP	0.00663445	1
Belize_MayahakCabPek_9300BP	Belize_SakiTzul_7400BP	0.86461	1							Peru_Cuncaicha_3300BP	Belize_SakiTzul_7400BP	0.206662	1				Peru_Cuncaicha_3300BP	Belize_SakiTzul_7400BP	0.218566	1					Peru_Cuncaicha_3300BP	Belize_SakiTzul_7400BP	0.857546	1
										Brazil_Moraes_5800BP	Belize_MayahakCabPek_9300BP	0.501743	1				Brazil_Moraes_5800BP	Belize_MayahakCabPek_9300BP	0.415144	1					Brazil_Moraes_5800BP	Belize_MayahakCabPek_9300BP	0.397576	1
										Brazil_Moraes_5800BP	Belize_SakiTzul_7400BP	0.451574	1				Brazil_Moraes_5800BP	Belize_SakiTzul_7400BP	0.277281	1					Brazil_Moraes_5800BP	Belize_SakiTzul_7400BP	0.80618	1
Cuncaicha_LA_combined	Chile_Huentelauquen_Coastal_HG	0.151148	1							Belize_MayahakCabPek_9300BP	Belize_SakiTzul_7400BP	0.843316	1				Belize_MayahakCabPek_9300BP	Belize_SakiTzul_7400BP	0.865852	1					Belize_MayahakCabPek_9300BP	Belize_SakiTzul_7400BP	0.792996	1
Cuncaicha_LA_combined	Brazil_LapaDoSanto_9600BP	0.00974091	1
Cuncaicha_LA_combined	Argentina_ArroyoSeco2_7700BP	0.00283431	1																						Cuncaicha_LA_combined	Chile_Huentelauquen_Coastal_HG	0.124419	1
Cuncaicha_LA_combined	Peru_Cuncaicha_9000BP	0.0107634	1							Cuncaicha_LA_combined	Chile_Huentelauquen_Coastal_HG	0.0804657	1				Cuncaicha_LA_combined	Chile_Huentelauquen_Coastal_HG	0.419741	1					Cuncaicha_LA_combined	Brazil_LapaDoSanto_9600BP	0.0151636	1
Cuncaicha_LA_combined	Peru_Lauricocha_8600BP	0.0703958	1							Cuncaicha_LA_combined	Brazil_LapaDoSanto_9600BP	0.0084692	1				Cuncaicha_LA_combined	Brazil_LapaDoSanto_9600BP	0.0588752	1					Cuncaicha_LA_combined	Argentina_ArroyoSeco2_7700BP	0.000383589	1
Cuncaicha_LA_combined	Peru_Lauricocha_5800BP	0.716061	1							Cuncaicha_LA_combined	Argentina_ArroyoSeco2_7700BP	0.00280419	1				Cuncaicha_LA_combined	Argentina_ArroyoSeco2_7700BP	0.00147714	1					Cuncaicha_LA_combined	Peru_Cuncaicha_9000BP	0.00888965	1
Cuncaicha_LA_combined	Peru_Lauricocha_3500BP	0.60235	1							Cuncaicha_LA_combined	Peru_Cuncaicha_9000BP	0.00483484	1				Cuncaicha_LA_combined	Peru_Cuncaicha_9000BP	0.00782159	1					Cuncaicha_LA_combined	Peru_Lauricocha_8600BP	0.0804531	1
Cuncaicha_LA_combined	Chile_LosRieles_5100BP	0.31349	1							Cuncaicha_LA_combined	Peru_Lauricocha_8600BP	0.0899015	1				Cuncaicha_LA_combined	Peru_Lauricocha_8600BP	0.0736941	1					Cuncaicha_LA_combined	Peru_Lauricocha_5800BP	0.252098	1
Cuncaicha_LA_combined	Peru_LaGalgada_4100BP	0.309438	1							Cuncaicha_LA_combined	Peru_Lauricocha_5800BP	0.628186	1				Cuncaicha_LA_combined	Peru_Lauricocha_5800BP	0.833739	1					Cuncaicha_LA_combined	Peru_Lauricocha_3500BP	0.00367988	1
Cuncaicha_LA_combined	Chile_Conchali_700BP	0.00978948	1							Cuncaicha_LA_combined	Peru_Lauricocha_3500BP	0.541797	1				Cuncaicha_LA_combined	Peru_Lauricocha_3500BP	0.719654	1					Cuncaicha_LA_combined	Chile_LosRieles_5100BP	0.141223	1
Cuncaicha_LA_combined	Peru_Laramate_900BP	0.00312082	1							Cuncaicha_LA_combined	Chile_LosRieles_5100BP	0.187383	1				Cuncaicha_LA_combined	Chile_LosRieles_5100BP	0.144947	1					Cuncaicha_LA_combined	Peru_LaGalgada_4100BP	0.120776	1
Cuncaicha_LA_combined	Chile_PicaOcho_700BP	0.082434	1							Cuncaicha_LA_combined	Peru_LaGalgada_4100BP	0.375674	1				Cuncaicha_LA_combined	Peru_LaGalgada_4100BP	0.349065	1					Cuncaicha_LA_combined	Chile_Conchali_700BP	0.00418752	1
Cuncaicha_LA_combined	Argentina_LagunaChica_6800BP	0.0333758	1							Cuncaicha_LA_combined	Chile_Conchali_700BP	0.0204309	1				Cuncaicha_LA_combined	Chile_Conchali_700BP	0.0072349	1					Cuncaicha_LA_combined	Peru_Laramate_900BP	0.00259967	1
Cuncaicha_LA_combined	Brazil_Laranjal_6700BP	0.204169	1							Cuncaicha_LA_combined	Peru_Laramate_900BP	0.00531372	1				Cuncaicha_LA_combined	Peru_Laramate_900BP	0.00782659	1					Cuncaicha_LA_combined	Chile_PicaOcho_700BP	0.0557286	1
Cuncaicha_LA_combined	Brazil_Moraes_5800BP	0.610858	1							Cuncaicha_LA_combined	Chile_PicaOcho_700BP	0.0718643	1				Cuncaicha_LA_combined	Chile_PicaOcho_700BP	0.200522	1					Cuncaicha_LA_combined	Argentina_LagunaChica_6800BP	0.0593456	1
Cuncaicha_LA_combined	Belize_MayahakCabPek_9300BP	0.277868	1							Cuncaicha_LA_combined	Argentina_LagunaChica_6800BP	0.0667756	1				Cuncaicha_LA_combined	Argentina_LagunaChica_6800BP	0.0378071	1					Cuncaicha_LA_combined	Brazil_Laranjal_6700BP	0.0583454	1
Cuncaicha_LA_combined	Belize_SakiTzul_7400BP	0.0296727	1							Cuncaicha_LA_combined	Brazil_Laranjal_6700BP	0.0727377	1				Cuncaicha_LA_combined	Brazil_Laranjal_6700BP	0.168085	1					Cuncaicha_LA_combined	Brazil_Moraes_5800BP	0.854693	1
										Cuncaicha_LA_combined	Brazil_Moraes_5800BP	0.631968	1				Cuncaicha_LA_combined	Brazil_Moraes_5800BP	0.548366	1					Cuncaicha_LA_combined	Belize_MayahakCabPek_9300BP	0.00929669	1
										Cuncaicha_LA_combined	Belize_MayahakCabPek_9300BP	0.325396	1				Cuncaicha_LA_combined	Belize_MayahakCabPek_9300BP	0.266732	1					Cuncaicha_LA_combined	Belize_SakiTzul_7400BP	0.770118	1
										Cuncaicha_LA_combined	Belize_SakiTzul_7400BP	0.229341	1				Cuncaicha_LA_combined	Belize_SakiTzul_7400BP	0.0309156	1

## Sheet: 1240k_triplets
Pop1	Pop2	Pop3	p_Value_for_Rank0	p_Value_for_Rank1	p_Value_for_Rank2					Statistics with different outgroups:
Chile_LosRieles_10900BP	Brazil_LapaDoSanto_9600BP	Argentina_ArroyoSeco2_7700BP	0.0928274	0.331125	1
Chile_LosRieles_10900BP	Brazil_LapaDoSanto_9600BP	Peru_Cuncaicha_9000BP	0.139556	0.723327	1		Outgroups:			Pop1	Pop2	Pop3	Outgroup_Removed	p_Value_for_Rank0	p_Value_for_Rank1	p_Value_for_Rank2
Chile_LosRieles_10900BP	Brazil_LapaDoSanto_9600BP	Peru_Lauricocha_8600BP	0.00370371	0.194807	1		USA_MainlandChumash_1400BP			Brazil_LapaDoSanto_9600BP	Peru_Lauricocha_8600BP	Peru_Laramate_900BP	None_Removed	3.12876e-08	0.0022423	1		Note: Lapa3 is the Brazil_LapaDoSanto_9600BP sample used with 3 base pairs trimmed from the ends of the reads. Clovis10 is the USA_Anzick_12800BP sample used with 10 base pairs trimmed from the ends of the reads.
Chile_LosRieles_10900BP	Brazil_LapaDoSanto_9600BP	Peru_Lauricocha_5800BP	0.00365482	0.263155	1		USA_SanFranciscoBay_300BP			Brazil_LapaDoSanto_9600BP	Peru_Lauricocha_8600BP	Chile_PicaOcho_700BP	None_Removed	7.67285e-08	0.0029232	1
Chile_LosRieles_10900BP	Brazil_LapaDoSanto_9600BP	Peru_Lauricocha_3500BP	0.00174968	0.199495	1		USA_SanNicolas_4900BP			Lapa3	Peru_Lauricocha_8600BP	Peru_Laramate_900BP	None_Removed	1.16621e-07	0.00170204	1			Only_non_Native_American_Outgroups:
Chile_LosRieles_10900BP	Brazil_LapaDoSanto_9600BP	Chile_LosRieles_5100BP	0.0251115	0.180161	1		USA_SanClemente-SantaCatalina_800BP			Lapa3	Peru_Lauricocha_8600BP	Chile_PicaOcho_700BP	None_Removed	3.03087e-08	0.00156852	1			All 1240k SNPs used
Chile_LosRieles_10900BP	Brazil_LapaDoSanto_9600BP	Peru_LaGalgada_4100BP	0.00260301	0.178161	1		Chipewyan.DG			Brazil_LapaDoSanto_9600BP	Peru_Lauricocha_8600BP	Peru_Cuncaicha_4200BP	None_Removed	0.000157598	0.012942	1			Pop1	Pop2	Pop3	p_Value_for_Rank0	p_Value_for_Rank1	p_Value_for_Rank2		Outgroups (All non-Native American):
Chile_LosRieles_10900BP	Brazil_LapaDoSanto_9600BP	Peru_Cuncaicha_4200BP	0.0327455	0.175469	1		Russia_MA1_24000BP			Brazil_LapaDoSanto_9600BP	Peru_Lauricocha_8600BP	Peru_Laramate_900BP	All Mexican Groups	0.000241761	0.0600281	1			Brazil_LapaDoSanto_9600BP	Peru_Lauricocha_8600BP	Peru_Laramate_900BP	0.0911795	0.602869	1		Mbuti.DG
Chile_LosRieles_10900BP	Brazil_LapaDoSanto_9600BP	Chile_Conchali_700BP	7.93974e-05	0.176661	1		USA_Anzick_12800BP			Brazil_LapaDoSanto_9600BP	Peru_Lauricocha_8600BP	Chile_PicaOcho_700BP	All Mexican Groups	2.65553e-07	0.00133142	1			Brazil_LapaDoSanto_9600BP	Peru_Lauricocha_8600BP	Chile_PicaOcho_700BP	0.8024	0.72154	1		Yoruba.DG
Chile_LosRieles_10900BP	Brazil_LapaDoSanto_9600BP	Peru_Laramate_900BP	4.73826e-06	0.215728	1		Han.DG			Lapa3	Peru_Lauricocha_8600BP	Peru_Laramate_900BP	All Mexican Groups	3.08402e-07	0.00101005	1										French.DG
Chile_LosRieles_10900BP	Brazil_LapaDoSanto_9600BP	Chile_PicaOcho_700BP	2.08295e-05	0.24071	1		Papuan.DG			Lapa3	Peru_Lauricocha_8600BP	Chile_PicaOcho_700BP	All Mexican Groups	0.00015566	0.0858648	1										Finnish.DG
Chile_LosRieles_10900BP	Brazil_LapaDoSanto_9600BP	Argentina_LagunaChica_6800BP	0.0962511	0.22933	1		Karelia_HG.SG			Brazil_LapaDoSanto_9600BP	Peru_Lauricocha_8600BP	Peru_Laramate_900BP	USA_Anzick_12800BP	0.000111146	0.11218	1			Pairs:							Han.DG
Chile_LosRieles_10900BP	Brazil_LapaDoSanto_9600BP	Brazil_Laranjal_6700BP	0.29161	0.675479	1		Zapotec.DG			Brazil_LapaDoSanto_9600BP	Peru_Lauricocha_8600BP	Chile_PicaOcho_700BP	USA_Anzick_12800BP	0.00011079	0.0869063	1			Pop1	Pop2	p_Value_for_Rank0	p_Value_for_Rank1				Ami.DG
Chile_LosRieles_10900BP	Brazil_LapaDoSanto_9600BP	Peru_Cuncaicha_3300BP	0.00663311	0.202709	1		Mixtec.DG			Lapa3	Peru_Lauricocha_8600BP	Peru_Laramate_900BP	USA_Anzick_12800BP	0.000163725	0.0638672	1			Brazil_LapaDoSanto_9600BP	Peru_Lauricocha_8600BP	0.592815	1				Papuan.DG
Chile_LosRieles_10900BP	Brazil_LapaDoSanto_9600BP	Brazil_Moraes_5800BP	0.270915	0.763906	1		Mixe.DG			Lapa3	Peru_Lauricocha_8600BP	Chile_PicaOcho_700BP	USA_Anzick_12800BP	0.000142076	0.0856911	1			Brazil_LapaDoSanto_9600BP	Peru_Laramate_900BP	0.0182562	1				Australian.DG
Chile_LosRieles_10900BP	Brazil_LapaDoSanto_9600BP	Belize_MayahakCabPek_9300BP	0.0588581	0.234448	1		Mayan.SG			Chile_LosRieles_10900BP	Peru_Lauricocha_8600BP	Peru_Laramate_900BP	USA_Anzick_12800BP	0.00301605	0.345269	1			Brazil_LapaDoSanto_9600BP	Chile_PicaOcho_700BP	0.650433	1				Onge.DG
Chile_LosRieles_10900BP	Brazil_LapaDoSanto_9600BP	Belize_SakiTzul_7400BP	0.0121841	0.311602	1					Chile_LosRieles_10900BP	Peru_Lauricocha_8600BP	Chile_PicaOcho_700BP	USA_Anzick_12800BP	0.0474285	0.459628	1			Peru_Lauricocha_8600BP	Peru_Laramate_900BP	0.531626412	1				Bengali.DG
Chile_LosRieles_10900BP	Brazil_LapaDoSanto_9600BP	Cuncaicha_LA_combined	0.0193675	0.179246	1		Note: Cuncaicha_LA_combined is a combination of Peru_Cuncaicha_4200BP and Peru_Cuncaicha_3300BP			Brazil_LapaDoSanto_9600BP	Peru_Lauricocha_8600BP	Peru_Laramate_900BP	Russia_MA1_24000BP	7.13699e-08	0.00789032	1			Peru_Lauricocha_8600BP	Chile_PicaOcho_700BP	0.404456	1				Uygur.DG
Chile_LosRieles_10900BP	Argentina_ArroyoSeco2_7700BP	Peru_Cuncaicha_9000BP	0.10294	0.726403	1					Brazil_LapaDoSanto_9600BP	Peru_Lauricocha_8600BP	Chile_PicaOcho_700BP	Russia_MA1_24000BP	1.2141e-06	0.0323184	1										Yakut.DG
Chile_LosRieles_10900BP	Argentina_ArroyoSeco2_7700BP	Peru_Lauricocha_8600BP	0.043874	0.303557	1					Lapa3	Peru_Lauricocha_8600BP	Peru_Laramate_900BP	Russia_MA1_24000BP	2.04481e-06	0.0316186	1										Kyrgyz.DG
Chile_LosRieles_10900BP	Argentina_ArroyoSeco2_7700BP	Peru_Lauricocha_5800BP	0.0176582	0.199283	1					Lapa3	Peru_Lauricocha_8600BP	Chile_PicaOcho_700BP	Russia_MA1_24000BP	8.79308e-08	0.00812016	1										Mongola.DG
Chile_LosRieles_10900BP	Argentina_ArroyoSeco2_7700BP	Peru_Lauricocha_3500BP	0.0112013	0.240247	1					Brazil_LapaDoSanto_9600BP	Peru_Lauricocha_8600BP	Peru_Laramate_900BP	Chipewyan.DG	3.33873e-08	0.00723888	1
Chile_LosRieles_10900BP	Argentina_ArroyoSeco2_7700BP	Chile_LosRieles_5100BP	0.0947617	0.153578	1					Brazil_LapaDoSanto_9600BP	Peru_Lauricocha_8600BP	Chile_PicaOcho_700BP	Chipewyan.DG	6.63002e-07	0.00557693	1
Chile_LosRieles_10900BP	Argentina_ArroyoSeco2_7700BP	Peru_LaGalgada_4100BP	0.00165806	0.0765625	1					Lapa3	Peru_Lauricocha_8600BP	Peru_Laramate_900BP	Chipewyan.DG	9.07622e-07	0.00314158	1
Chile_LosRieles_10900BP	Argentina_ArroyoSeco2_7700BP	Peru_Cuncaicha_4200BP	0.00201561	0.102114	1					Lapa3	Peru_Lauricocha_8600BP	Chile_PicaOcho_700BP	Chipewyan.DG	3.32437e-08	0.0048365	1
Chile_LosRieles_10900BP	Argentina_ArroyoSeco2_7700BP	Chile_Conchali_700BP	0.000221085	0.0602424	1					Brazil_LapaDoSanto_9600BP	Peru_Lauricocha_8600BP	Peru_Laramate_900BP	Han.DG	1.05296e-08	0.00128305	1
Chile_LosRieles_10900BP	Argentina_ArroyoSeco2_7700BP	Peru_Laramate_900BP	5.95359e-06	0.0622959	1					Brazil_LapaDoSanto_9600BP	Peru_Lauricocha_8600BP	Chile_PicaOcho_700BP	Han.DG	2.35054e-08	0.00166944	1
Chile_LosRieles_10900BP	Argentina_ArroyoSeco2_7700BP	Chile_PicaOcho_700BP	8.94405e-05	0.0748622	1					Lapa3	Peru_Lauricocha_8600BP	Peru_Laramate_900BP	Han.DG	3.61914e-08	0.000950749	1
Chile_LosRieles_10900BP	Argentina_ArroyoSeco2_7700BP	Argentina_LagunaChica_6800BP	0.0239531	0.227045	1					Lapa3	Peru_Lauricocha_8600BP	Chile_PicaOcho_700BP	Han.DG	1.0871e-08	0.000892112	1
Chile_LosRieles_10900BP	Argentina_ArroyoSeco2_7700BP	Brazil_Laranjal_6700BP	0.28739	0.878256	1					Brazil_LapaDoSanto_9600BP	Peru_Lauricocha_8600BP	Peru_Laramate_900BP	Papuan.DG	2.21708e-08	0.00145223	1
Chile_LosRieles_10900BP	Argentina_ArroyoSeco2_7700BP	Peru_Cuncaicha_3300BP	0.00639777	0.0811447	1					Brazil_LapaDoSanto_9600BP	Peru_Lauricocha_8600BP	Chile_PicaOcho_700BP	Papuan.DG	6.25267e-08	0.00258696	1
Chile_LosRieles_10900BP	Argentina_ArroyoSeco2_7700BP	Brazil_Moraes_5800BP	0.140303	0.789423	1					Lapa3	Peru_Lauricocha_8600BP	Peru_Laramate_900BP	Papuan.DG	1.11029e-07	0.00180214	1
Chile_LosRieles_10900BP	Argentina_ArroyoSeco2_7700BP	Belize_MayahakCabPek_9300BP	0.0577911	0.322738	1					Lapa3	Peru_Lauricocha_8600BP	Chile_PicaOcho_700BP	Papuan.DG	2.02149e-08	0.00103216	1
Chile_LosRieles_10900BP	Argentina_ArroyoSeco2_7700BP	Belize_SakiTzul_7400BP	0.0551817	0.692562	1					Brazil_LapaDoSanto_9600BP	Peru_Lauricocha_8600BP	Peru_Laramate_900BP	Karelia_HG.SG	2.82411e-08	0.00199481	1
Chile_LosRieles_10900BP	Argentina_ArroyoSeco2_7700BP	Cuncaicha_LA_combined	0.0171711	0.110863	1					Brazil_LapaDoSanto_9600BP	Peru_Lauricocha_8600BP	Chile_PicaOcho_700BP	Karelia_HG.SG	3.25342e-08	0.0020881	1
Chile_LosRieles_10900BP	Peru_Cuncaicha_9000BP	Peru_Lauricocha_8600BP	0.0563882	0.634152	1					Lapa3	Peru_Lauricocha_8600BP	Peru_Laramate_900BP	Karelia_HG.SG	4.09743e-08	0.00102397	1
Chile_LosRieles_10900BP	Peru_Cuncaicha_9000BP	Peru_Lauricocha_5800BP	0.0166216	0.4182	1					Lapa3	Peru_Lauricocha_8600BP	Chile_PicaOcho_700BP	Karelia_HG.SG	3.28082e-08	0.00120685	1
Chile_LosRieles_10900BP	Peru_Cuncaicha_9000BP	Peru_Lauricocha_3500BP	0.0208871	0.457066	1					Brazil_LapaDoSanto_9600BP	Peru_Lauricocha_8600BP	Peru_Laramate_900BP	All California Groups	4.39518e-10	0.00148495	1
Chile_LosRieles_10900BP	Peru_Cuncaicha_9000BP	Chile_LosRieles_5100BP	0.0391216	0.232466	1					Brazil_LapaDoSanto_9600BP	Peru_Lauricocha_8600BP	Chile_PicaOcho_700BP	All California Groups	2.01614e-06	0.00266286	1
Chile_LosRieles_10900BP	Peru_Cuncaicha_9000BP	Peru_LaGalgada_4100BP	0.0102547	0.0607295	1					Lapa3	Peru_Lauricocha_8600BP	Peru_Laramate_900BP	All California Groups	1.95666e-06	0.00220765	1
Chile_LosRieles_10900BP	Peru_Cuncaicha_9000BP	Peru_Cuncaicha_4200BP	0.00741322	0.0657574	1					Lapa3	Peru_Lauricocha_8600BP	Chile_PicaOcho_700BP	All California Groups	6.59304e-10	0.00146739	1
Chile_LosRieles_10900BP	Peru_Cuncaicha_9000BP	Chile_Conchali_700BP	0.0107271	0.0834553	1					Brazil_LapaDoSanto_9600BP	Peru_Lauricocha_8600BP	Peru_Laramate_900BP	All California and Mexican Groups	0.000879534	0.123044	1
Chile_LosRieles_10900BP	Peru_Cuncaicha_9000BP	Peru_Laramate_900BP	0.00256248	0.0603442	1					Brazil_LapaDoSanto_9600BP	Peru_Lauricocha_8600BP	Chile_PicaOcho_700BP	All California and Mexican Groups	0.001253	0.131663	1
Chile_LosRieles_10900BP	Peru_Cuncaicha_9000BP	Chile_PicaOcho_700BP	0.00178664	0.0192639	1					Lapa3	Peru_Lauricocha_8600BP	Peru_Laramate_900BP	All California and Mexican Groups	0.000848714	0.134064	1
Chile_LosRieles_10900BP	Peru_Cuncaicha_9000BP	Argentina_LagunaChica_6800BP	0.0462264	0.29911	1					Lapa3	Peru_Lauricocha_8600BP	Chile_PicaOcho_700BP	All California and Mexican Groups	0.00103012	0.127362	1
Chile_LosRieles_10900BP	Peru_Cuncaicha_9000BP	Brazil_Laranjal_6700BP	0.177421	0.884817	1								Replaced USA_Anzick_12800BP with Clovis10 (USA_Anzick_12800BP with 10bp trimmed from the ends)
Chile_LosRieles_10900BP	Peru_Cuncaicha_9000BP	Peru_Cuncaicha_3300BP	0.0162619	0.0682177	1					Brazil_LapaDoSanto_9600BP	Peru_Lauricocha_8600BP	Peru_Laramate_900BP	Clovis10_used	2.51833e-08	0.003268185	1
Chile_LosRieles_10900BP	Peru_Cuncaicha_9000BP	Brazil_Moraes_5800BP	0.0906214	0.931733	1					Brazil_LapaDoSanto_9600BP	Peru_Lauricocha_8600BP	Chile_PicaOcho_700BP	Clovis10_used	9.85107e-08	0.003782539	1
Chile_LosRieles_10900BP	Peru_Cuncaicha_9000BP	Belize_MayahakCabPek_9300BP	0.0287119	0.102121	1					Lapa3	Peru_Lauricocha_8600BP	Peru_Laramate_900BP	Clovis10_used	1.30412e-07	0.002710026	1
Chile_LosRieles_10900BP	Peru_Cuncaicha_9000BP	Belize_SakiTzul_7400BP	0.0731664	0.858094	1					Lapa3	Peru_Lauricocha_8600BP	Chile_PicaOcho_700BP	Clovis10_used	4.51415e-08	0.002654198	1			Outgroups:
Chile_LosRieles_10900BP	Peru_Cuncaicha_9000BP	Cuncaicha_LA_combined	0.0288065	0.169471	1														USA_MainlandChumash_1400BP
Chile_LosRieles_10900BP	Peru_Lauricocha_8600BP	Peru_Lauricocha_5800BP	0.0431421	0.652746	1														USA_SanFranciscoBay_300BP
Chile_LosRieles_10900BP	Peru_Lauricocha_8600BP	Peru_Lauricocha_3500BP	0.0266294	0.286874	1					Only Transversions:									USA_SanNicolas_4900BP
Chile_LosRieles_10900BP	Peru_Lauricocha_8600BP	Chile_LosRieles_5100BP	0.0139367	0.145571	1					Pop1	Pop2	Pop3	SNP_Set_Used	p_Value_for_Rank0	p_Value_for_Rank1	p_Value_for_Rank2	Number_of_SNPs		USA_SanClemente-SantaCatalina_800BP
Chile_LosRieles_10900BP	Peru_Lauricocha_8600BP	Peru_LaGalgada_4100BP	0.00745367	0.115614	1					Brazil_LapaDoSanto_9600BP	Peru_Lauricocha_8600BP	Peru_Laramate_900BP	Only_Transversions	4.54203e-05	0.0142002	1	75352		Chipewyan.DG
Chile_LosRieles_10900BP	Peru_Lauricocha_8600BP	Peru_Cuncaicha_4200BP	0.00331652	0.0666711	1					Brazil_LapaDoSanto_9600BP	Peru_Lauricocha_8600BP	Chile_PicaOcho_700BP	Only_Transversions	0.000799328	0.160766	1	27181		Russia_MA1_24000BP
Chile_LosRieles_10900BP	Peru_Lauricocha_8600BP	Chile_Conchali_700BP	0.00227369	0.019098	1														USA_Anzick_12800BP
Chile_LosRieles_10900BP	Peru_Lauricocha_8600BP	Peru_Laramate_900BP	9.34111e-05	0.015189	1					Pop1	Pop2	p_Value_for_Rank0	p_Value_for_Rank1	Number_of_SNPs					Han.DG
Chile_LosRieles_10900BP	Peru_Lauricocha_8600BP	Chile_PicaOcho_700BP	0.00219574	0.0144879	1					Brazil_LapaDoSanto_9600BP	Peru_Lauricocha_8600BP	0.004831	1	131179					Papuan.DG
Chile_LosRieles_10900BP	Peru_Lauricocha_8600BP	Argentina_LagunaChica_6800BP	0.0485034	0.333946	1					Lapa3	Peru_Lauricocha_8600BP	0.00839231	1	130869					Karelia_HG.SG
Chile_LosRieles_10900BP	Peru_Lauricocha_8600BP	Brazil_Laranjal_6700BP	0.122839	0.696815	1					Brazil_LapaDoSanto_9600BP	Peru_Laramate_900BP	0.000162085	1	132270					Zapotec.DG
Chile_LosRieles_10900BP	Peru_Lauricocha_8600BP	Peru_Cuncaicha_3300BP	0.0292824	0.150114	1					Brazil_LapaDoSanto_9600BP	Chile_PicaOcho_700BP	0.0023882	1	66956					Mixtec.DG
Chile_LosRieles_10900BP	Peru_Lauricocha_8600BP	Brazil_Moraes_5800BP	0.0650086	0.503799	1					Lapa3	Peru_Laramate_900BP	0.000649108	1	132026					Mixe.DG
Chile_LosRieles_10900BP	Peru_Lauricocha_8600BP	Belize_MayahakCabPek_9300BP	0.0556283	0.278226	1					Lapa3	Chile_PicaOcho_700BP	0.00285564	1	66854					Mayan.SG
Chile_LosRieles_10900BP	Peru_Lauricocha_8600BP	Belize_SakiTzul_7400BP	0.102764	0.852124	1					Peru_Lauricocha_8600BP	Peru_Laramate_900BP	0.0146043	1	124578
Chile_LosRieles_10900BP	Peru_Lauricocha_8600BP	Cuncaicha_LA_combined	0.0216928	0.238595	1					Peru_Lauricocha_8600BP	Chile_PicaOcho_700BP	0.0925502	1	62505
Chile_LosRieles_10900BP	Peru_Lauricocha_5800BP	Peru_Lauricocha_3500BP	0.0574052	0.817771	1
Chile_LosRieles_10900BP	Peru_Lauricocha_5800BP	Chile_LosRieles_5100BP	0.0167612	0.30668	1					Only Transversions After Grouping:
Chile_LosRieles_10900BP	Peru_Lauricocha_5800BP	Peru_LaGalgada_4100BP	0.0775978	0.790492	1					Old_Peru		Combination_0	Combination_1
Chile_LosRieles_10900BP	Peru_Lauricocha_5800BP	Peru_Cuncaicha_4200BP	0.0406063	0.909838	1					Peru_Lauricocha_8600BP		Young_Peru	Young_Peru
Chile_LosRieles_10900BP	Peru_Lauricocha_5800BP	Chile_Conchali_700BP	0.00570865	0.127589	1					Peru_Lauricocha_5800BP		Peru_Laramate_900BP	Peru_Laramate_900BP
Chile_LosRieles_10900BP	Peru_Lauricocha_5800BP	Peru_Laramate_900BP	0.00778003	0.346048	1					Peru_Cuncaicha_9000BP		Chile_PicaOcho_700BP	Chile_PicaOcho_700BP
Chile_LosRieles_10900BP	Peru_Lauricocha_5800BP	Chile_PicaOcho_700BP	0.0194728	0.593422	1					Peru_Lauricocha_3500BP			Cuncaicha_LA_combined
Chile_LosRieles_10900BP	Peru_Lauricocha_5800BP	Argentina_LagunaChica_6800BP	0.00876889	0.241947	1					Peru_LaGalgada_4100BP
Chile_LosRieles_10900BP	Peru_Lauricocha_5800BP	Brazil_Laranjal_6700BP	0.0280367	0.375527	1
Chile_LosRieles_10900BP	Peru_Lauricocha_5800BP	Peru_Cuncaicha_3300BP	0.0373843	0.377255	1					Pop1	Pop2	p_Value_for_Rank0	p_Value_for_Rank1	Combination
Chile_LosRieles_10900BP	Peru_Lauricocha_5800BP	Brazil_Moraes_5800BP	0.0266179	0.321309	1					Brazil_LapaDoSanto_9600BP	Old_Peru	0.0020575	1	N/A
Chile_LosRieles_10900BP	Peru_Lauricocha_5800BP	Belize_MayahakCabPek_9300BP	0.029937	0.258028	1					Brazil_LapaDoSanto_9600BP	Young_Peru	3.12758e-05	1	0
Chile_LosRieles_10900BP	Peru_Lauricocha_5800BP	Belize_SakiTzul_7400BP	0.0124466	0.120978	1					Old_Peru	Young_Peru	0.0272632	1	0
Chile_LosRieles_10900BP	Peru_Lauricocha_5800BP	Cuncaicha_LA_combined	0.136486	0.993342	1					Brazil_LapaDoSanto_9600BP	Young_Peru	0.000308081	1	1
Chile_LosRieles_10900BP	Peru_Lauricocha_3500BP	Chile_LosRieles_5100BP	0.0873499	0.68597	1					Old_Peru	Young_Peru	0.0758913	1	1
Chile_LosRieles_10900BP	Peru_Lauricocha_3500BP	Peru_LaGalgada_4100BP	0.0472817	0.502965	1
Chile_LosRieles_10900BP	Peru_Lauricocha_3500BP	Peru_Cuncaicha_4200BP	0.00605431	0.105323	1					Pop1	Pop2	Pop3	Outgroup_Removed	p_Value_for_Rank0	p_Value_for_Rank1	p_Value_for_Rank2	Combination
Chile_LosRieles_10900BP	Peru_Lauricocha_3500BP	Chile_Conchali_700BP	0.013409	0.340956	1					Brazil_LapaDoSanto_9600BP	Old_Peru	Young_Peru	Only_Transversions	1.18508e-05	0.0126874	1	0
Chile_LosRieles_10900BP	Peru_Lauricocha_3500BP	Peru_Laramate_900BP	0.0117519	0.720487	1					Brazil_LapaDoSanto_9600BP	Old_Peru	Young_Peru	Only_Transversions	0.000368761	0.0527076	1	1
Chile_LosRieles_10900BP	Peru_Lauricocha_3500BP	Chile_PicaOcho_700BP	0.057871	0.855473	1
Chile_LosRieles_10900BP	Peru_Lauricocha_3500BP	Argentina_LagunaChica_6800BP	0.00580898	0.23054	1
Chile_LosRieles_10900BP	Peru_Lauricocha_3500BP	Brazil_Laranjal_6700BP	0.0437294	0.462279	1
Chile_LosRieles_10900BP	Peru_Lauricocha_3500BP	Peru_Cuncaicha_3300BP	0.0487664	0.499881	1
Chile_LosRieles_10900BP	Peru_Lauricocha_3500BP	Brazil_Moraes_5800BP	0.0142177	0.177828	1
Chile_LosRieles_10900BP	Peru_Lauricocha_3500BP	Belize_MayahakCabPek_9300BP	0.0532861	0.338572	1
Chile_LosRieles_10900BP	Peru_Lauricocha_3500BP	Belize_SakiTzul_7400BP	0.035568	0.512232	1
Chile_LosRieles_10900BP	Peru_Lauricocha_3500BP	Cuncaicha_LA_combined	0.0644122	0.712395	1
Chile_LosRieles_10900BP	Chile_LosRieles_5100BP	Peru_LaGalgada_4100BP	0.138518	0.48757	1
Chile_LosRieles_10900BP	Chile_LosRieles_5100BP	Peru_Cuncaicha_4200BP	0.0210836	0.180784	1
Chile_LosRieles_10900BP	Chile_LosRieles_5100BP	Chile_Conchali_700BP	0.00889205	0.137054	1
Chile_LosRieles_10900BP	Chile_LosRieles_5100BP	Peru_Laramate_900BP	0.0036675	0.206201	1
Chile_LosRieles_10900BP	Chile_LosRieles_5100BP	Chile_PicaOcho_700BP	0.0263588	0.210379	1
Chile_LosRieles_10900BP	Chile_LosRieles_5100BP	Argentina_LagunaChica_6800BP	0.0372523	0.248487	1
Chile_LosRieles_10900BP	Chile_LosRieles_5100BP	Brazil_Laranjal_6700BP	0.108701	0.228458	1
Chile_LosRieles_10900BP	Chile_LosRieles_5100BP	Peru_Cuncaicha_3300BP	0.032857	0.140208	1
Chile_LosRieles_10900BP	Chile_LosRieles_5100BP	Brazil_Moraes_5800BP	0.0313543	0.121384	1
Chile_LosRieles_10900BP	Chile_LosRieles_5100BP	Belize_MayahakCabPek_9300BP	0.129634	0.501279	1
Chile_LosRieles_10900BP	Chile_LosRieles_5100BP	Belize_SakiTzul_7400BP	0.0374413	0.360835	1
Chile_LosRieles_10900BP	Chile_LosRieles_5100BP	Cuncaicha_LA_combined	0.0571545	0.100087	1
Chile_LosRieles_10900BP	Peru_LaGalgada_4100BP	Peru_Cuncaicha_4200BP	0.0372557	0.163118	1
Chile_LosRieles_10900BP	Peru_LaGalgada_4100BP	Chile_Conchali_700BP	0.00335124	0.047422	1
Chile_LosRieles_10900BP	Peru_LaGalgada_4100BP	Peru_Laramate_900BP	0.00472649	0.185703	1
Chile_LosRieles_10900BP	Peru_LaGalgada_4100BP	Chile_PicaOcho_700BP	0.0291007	0.272042	1
Chile_LosRieles_10900BP	Peru_LaGalgada_4100BP	Argentina_LagunaChica_6800BP	0.0111501	0.229187	1
Chile_LosRieles_10900BP	Peru_LaGalgada_4100BP	Brazil_Laranjal_6700BP	0.0365278	0.196199	1
Chile_LosRieles_10900BP	Peru_LaGalgada_4100BP	Peru_Cuncaicha_3300BP	0.0449476	0.128118	1
Chile_LosRieles_10900BP	Peru_LaGalgada_4100BP	Brazil_Moraes_5800BP	0.0208775	0.0646868	1
Chile_LosRieles_10900BP	Peru_LaGalgada_4100BP	Belize_MayahakCabPek_9300BP	0.048673	0.201826	1
Chile_LosRieles_10900BP	Peru_LaGalgada_4100BP	Belize_SakiTzul_7400BP	0.00810263	0.0328001	1
Chile_LosRieles_10900BP	Peru_LaGalgada_4100BP	Cuncaicha_LA_combined	0.129174	0.563127	1
Chile_LosRieles_10900BP	Peru_Cuncaicha_4200BP	Chile_Conchali_700BP	0.00490622	0.0675528	1
Chile_LosRieles_10900BP	Peru_Cuncaicha_4200BP	Peru_Laramate_900BP	0.000936146	0.0836968	1
Chile_LosRieles_10900BP	Peru_Cuncaicha_4200BP	Chile_PicaOcho_700BP	0.0149349	0.358547	1
Chile_LosRieles_10900BP	Peru_Cuncaicha_4200BP	Argentina_LagunaChica_6800BP	0.0179332	0.246553	1
Chile_LosRieles_10900BP	Peru_Cuncaicha_4200BP	Brazil_Laranjal_6700BP	0.0188756	0.102039	1
Chile_LosRieles_10900BP	Peru_Cuncaicha_4200BP	Peru_Cuncaicha_3300BP	0.00501032	0.117577	1
Chile_LosRieles_10900BP	Peru_Cuncaicha_4200BP	Brazil_Moraes_5800BP	0.0315036	0.116268	1
Chile_LosRieles_10900BP	Peru_Cuncaicha_4200BP	Belize_MayahakCabPek_9300BP	0.0293133	0.0910986	1
Chile_LosRieles_10900BP	Peru_Cuncaicha_4200BP	Belize_SakiTzul_7400BP	0.0018519	0.100869	1
Chile_LosRieles_10900BP	Chile_Conchali_700BP	Peru_Laramate_900BP	0.0135468	0.414553	1
Chile_LosRieles_10900BP	Chile_Conchali_700BP	Chile_PicaOcho_700BP	0.00601137	0.0358797	1
Chile_LosRieles_10900BP	Chile_Conchali_700BP	Argentina_LagunaChica_6800BP	0.000132709	0.24822	1
Chile_LosRieles_10900BP	Chile_Conchali_700BP	Brazil_Laranjal_6700BP	0.00575583	0.1023	1
Chile_LosRieles_10900BP	Chile_Conchali_700BP	Peru_Cuncaicha_3300BP	0.000556539	0.0913327	1
Chile_LosRieles_10900BP	Chile_Conchali_700BP	Brazil_Moraes_5800BP	0.0016955	0.0588975	1
Chile_LosRieles_10900BP	Chile_Conchali_700BP	Belize_MayahakCabPek_9300BP	0.0114681	0.105895	1
Chile_LosRieles_10900BP	Chile_Conchali_700BP	Belize_SakiTzul_7400BP	0.010032	0.114251	1
Chile_LosRieles_10900BP	Chile_Conchali_700BP	Cuncaicha_LA_combined	0.00143238	0.110619	1
Chile_LosRieles_10900BP	Peru_Laramate_900BP	Chile_PicaOcho_700BP	0.00220084	0.0393222	1
Chile_LosRieles_10900BP	Peru_Laramate_900BP	Argentina_LagunaChica_6800BP	1.446e-06	0.250227	1
Chile_LosRieles_10900BP	Peru_Laramate_900BP	Brazil_Laranjal_6700BP	0.000580744	0.184931	1
Chile_LosRieles_10900BP	Peru_Laramate_900BP	Peru_Cuncaicha_3300BP	0.000192075	0.0717143	1
Chile_LosRieles_10900BP	Peru_Laramate_900BP	Brazil_Moraes_5800BP	0.000506569	0.0784503	1
Chile_LosRieles_10900BP	Peru_Laramate_900BP	Belize_MayahakCabPek_9300BP	0.00207077	0.132699	1
Chile_LosRieles_10900BP	Peru_Laramate_900BP	Belize_SakiTzul_7400BP	0.000715144	0.0308202	1
Chile_LosRieles_10900BP	Peru_Laramate_900BP	Cuncaicha_LA_combined	0.000645623	0.262139	1
Chile_LosRieles_10900BP	Chile_PicaOcho_700BP	Argentina_LagunaChica_6800BP	0.000947676	0.224452	1
Chile_LosRieles_10900BP	Chile_PicaOcho_700BP	Brazil_Laranjal_6700BP	0.00177545	0.087727	1
Chile_LosRieles_10900BP	Chile_PicaOcho_700BP	Peru_Cuncaicha_3300BP	0.00475749	0.082049	1
Chile_LosRieles_10900BP	Chile_PicaOcho_700BP	Brazil_Moraes_5800BP	0.0011755	0.0751291	1
Chile_LosRieles_10900BP	Chile_PicaOcho_700BP	Belize_MayahakCabPek_9300BP	0.0124462	0.132555	1
Chile_LosRieles_10900BP	Chile_PicaOcho_700BP	Belize_SakiTzul_7400BP	0.00492538	0.0186982	1
Chile_LosRieles_10900BP	Chile_PicaOcho_700BP	Cuncaicha_LA_combined	0.0204575	0.444309	1
Chile_LosRieles_10900BP	Argentina_LagunaChica_6800BP	Brazil_Laranjal_6700BP	0.272748	0.479832	1
Chile_LosRieles_10900BP	Argentina_LagunaChica_6800BP	Peru_Cuncaicha_3300BP	0.059086	0.224056	1
Chile_LosRieles_10900BP	Argentina_LagunaChica_6800BP	Brazil_Moraes_5800BP	0.256896	0.495121	1
Chile_LosRieles_10900BP	Argentina_LagunaChica_6800BP	Belize_MayahakCabPek_9300BP	0.192608	0.337012	1
Chile_LosRieles_10900BP	Argentina_LagunaChica_6800BP	Belize_SakiTzul_7400BP	0.0652468	0.387945	1
Chile_LosRieles_10900BP	Argentina_LagunaChica_6800BP	Cuncaicha_LA_combined	0.0284767	0.244019	1
Chile_LosRieles_10900BP	Brazil_Laranjal_6700BP	Peru_Cuncaicha_3300BP	0.132301	0.39295	1
Chile_LosRieles_10900BP	Brazil_Laranjal_6700BP	Brazil_Moraes_5800BP	0.290048	0.975991	1
Chile_LosRieles_10900BP	Brazil_Laranjal_6700BP	Belize_MayahakCabPek_9300BP	0.137925	0.400944	1
Chile_LosRieles_10900BP	Brazil_Laranjal_6700BP	Belize_SakiTzul_7400BP	0.225542	0.979232	1
Chile_LosRieles_10900BP	Brazil_Laranjal_6700BP	Cuncaicha_LA_combined	0.151059	0.294162	1
Chile_LosRieles_10900BP	Peru_Cuncaicha_3300BP	Brazil_Moraes_5800BP	0.110207	0.420225	1
Chile_LosRieles_10900BP	Peru_Cuncaicha_3300BP	Belize_MayahakCabPek_9300BP	0.0227971	0.111212	1
Chile_LosRieles_10900BP	Peru_Cuncaicha_3300BP	Belize_SakiTzul_7400BP	0.0385064	0.235844	1
Chile_LosRieles_10900BP	Brazil_Moraes_5800BP	Belize_MayahakCabPek_9300BP	0.0664386	0.084911	1
Chile_LosRieles_10900BP	Brazil_Moraes_5800BP	Belize_SakiTzul_7400BP	0.0829339	0.772554	1
Chile_LosRieles_10900BP	Brazil_Moraes_5800BP	Cuncaicha_LA_combined	0.127651	0.373796	1
Chile_LosRieles_10900BP	Belize_MayahakCabPek_9300BP	Belize_SakiTzul_7400BP	0.0821148	0.409428	1
Chile_LosRieles_10900BP	Belize_MayahakCabPek_9300BP	Cuncaicha_LA_combined	0.0563753	0.193604	1
Chile_LosRieles_10900BP	Belize_SakiTzul_7400BP	Cuncaicha_LA_combined	0.0193149	0.12238	1
Brazil_LapaDoSanto_9600BP	Argentina_ArroyoSeco2_7700BP	Peru_Cuncaicha_9000BP	0.235507	0.781411	1
Brazil_LapaDoSanto_9600BP	Argentina_ArroyoSeco2_7700BP	Peru_Lauricocha_8600BP	0.00278524	0.332316	1
Brazil_LapaDoSanto_9600BP	Argentina_ArroyoSeco2_7700BP	Peru_Lauricocha_5800BP	0.0215141	0.241196	1
Brazil_LapaDoSanto_9600BP	Argentina_ArroyoSeco2_7700BP	Peru_Lauricocha_3500BP	0.00351522	0.265904	1
Brazil_LapaDoSanto_9600BP	Argentina_ArroyoSeco2_7700BP	Chile_LosRieles_5100BP	0.00732864	0.182167	1
Brazil_LapaDoSanto_9600BP	Argentina_ArroyoSeco2_7700BP	Peru_LaGalgada_4100BP	0.000341299	0.0750427	1
Brazil_LapaDoSanto_9600BP	Argentina_ArroyoSeco2_7700BP	Chile_Conchali_700BP	7.88e-05	0.0760451	1
Brazil_LapaDoSanto_9600BP	Argentina_ArroyoSeco2_7700BP	Peru_Laramate_900BP	4.48e-08	0.093992	1
Brazil_LapaDoSanto_9600BP	Argentina_ArroyoSeco2_7700BP	Chile_PicaOcho_700BP	3.18e-06	0.0774401	1
Brazil_LapaDoSanto_9600BP	Argentina_ArroyoSeco2_7700BP	Argentina_LagunaChica_6800BP	0.0014369	0.366155	1
Brazil_LapaDoSanto_9600BP	Argentina_ArroyoSeco2_7700BP	Brazil_Laranjal_6700BP	0.288148	0.700901	1
Brazil_LapaDoSanto_9600BP	Argentina_ArroyoSeco2_7700BP	Brazil_Moraes_5800BP	0.402817	0.833242	1
Brazil_LapaDoSanto_9600BP	Argentina_ArroyoSeco2_7700BP	Belize_MayahakCabPek_9300BP	0.153384	0.587401	1
Brazil_LapaDoSanto_9600BP	Argentina_ArroyoSeco2_7700BP	Belize_SakiTzul_7400BP	0.0355721	0.679844	1
Brazil_LapaDoSanto_9600BP	Argentina_ArroyoSeco2_7700BP	Cuncaicha_LA_combined	0.00244905	0.0813526	1
Brazil_LapaDoSanto_9600BP	Peru_Cuncaicha_9000BP	Peru_Lauricocha_8600BP	0.0237917	0.6458	1
Brazil_LapaDoSanto_9600BP	Peru_Cuncaicha_9000BP	Peru_Lauricocha_5800BP	0.0921244	0.520814	1
Brazil_LapaDoSanto_9600BP	Peru_Cuncaicha_9000BP	Peru_Lauricocha_3500BP	0.0185269	0.466177	1
Brazil_LapaDoSanto_9600BP	Peru_Cuncaicha_9000BP	Chile_LosRieles_5100BP	0.01209	0.439837	1
Brazil_LapaDoSanto_9600BP	Peru_Cuncaicha_9000BP	Peru_LaGalgada_4100BP	0.00233935	0.252013	1
Brazil_LapaDoSanto_9600BP	Peru_Cuncaicha_9000BP	Chile_Conchali_700BP	0.00073006	0.418448	1
Brazil_LapaDoSanto_9600BP	Peru_Cuncaicha_9000BP	Peru_Laramate_900BP	2.78e-06	0.306211	1
Brazil_LapaDoSanto_9600BP	Peru_Cuncaicha_9000BP	Chile_PicaOcho_700BP	1.33e-05	0.232491	1
Brazil_LapaDoSanto_9600BP	Peru_Cuncaicha_9000BP	Argentina_LagunaChica_6800BP	0.0529246	0.378838	1
Brazil_LapaDoSanto_9600BP	Peru_Cuncaicha_9000BP	Brazil_Laranjal_6700BP	0.517066	0.886846	1
Brazil_LapaDoSanto_9600BP	Peru_Cuncaicha_9000BP	Brazil_Moraes_5800BP	0.675128	0.944583	1
Brazil_LapaDoSanto_9600BP	Peru_Cuncaicha_9000BP	Belize_MayahakCabPek_9300BP	0.257728	0.302834	1
Brazil_LapaDoSanto_9600BP	Peru_Cuncaicha_9000BP	Belize_SakiTzul_7400BP	0.114308	0.693166	1
Brazil_LapaDoSanto_9600BP	Peru_Cuncaicha_9000BP	Cuncaicha_LA_combined	0.00803652	0.306023	1
Brazil_LapaDoSanto_9600BP	Peru_Lauricocha_8600BP	Peru_Lauricocha_5800BP	0.0102999	0.747859	1
Brazil_LapaDoSanto_9600BP	Peru_Lauricocha_8600BP	Peru_Lauricocha_3500BP	0.000790042	0.0384217	1
Brazil_LapaDoSanto_9600BP	Peru_Lauricocha_8600BP	Chile_LosRieles_5100BP	3.27e-05	0.00719303	1
Brazil_LapaDoSanto_9600BP	Peru_Lauricocha_8600BP	Peru_LaGalgada_4100BP	6.62e-05	0.00459405	1
Brazil_LapaDoSanto_9600BP	Peru_Lauricocha_8600BP	Chile_Conchali_700BP	9.2e-06	0.0230715	1
Brazil_LapaDoSanto_9600BP	Peru_Lauricocha_8600BP	Peru_Laramate_900BP	3.13e-08	0.0022423	1
Brazil_LapaDoSanto_9600BP	Peru_Lauricocha_8600BP	Chile_PicaOcho_700BP	7.67e-08	0.0029232	1
Brazil_LapaDoSanto_9600BP	Peru_Lauricocha_8600BP	Argentina_LagunaChica_6800BP	0.00184677	0.140153	1
Brazil_LapaDoSanto_9600BP	Peru_Lauricocha_8600BP	Brazil_Laranjal_6700BP	0.0377698	0.784501	1
Brazil_LapaDoSanto_9600BP	Peru_Lauricocha_8600BP	Brazil_Moraes_5800BP	0.0543681	0.915356	1
Brazil_LapaDoSanto_9600BP	Peru_Lauricocha_8600BP	Belize_MayahakCabPek_9300BP	0.0123573	0.334271	1
Brazil_LapaDoSanto_9600BP	Peru_Lauricocha_8600BP	Belize_SakiTzul_7400BP	0.00431019	0.690488	1
Brazil_LapaDoSanto_9600BP	Peru_Lauricocha_8600BP	Peru_Cuncaicha_4200BP	0.000157598	0.012942	1
Brazil_LapaDoSanto_9600BP	Peru_Lauricocha_8600BP	Cuncaicha_LA_combined	0.000249976	0.0536289	1
Brazil_LapaDoSanto_9600BP	Peru_Lauricocha_5800BP	Peru_Lauricocha_3500BP	0.0109541	0.316189	1
Brazil_LapaDoSanto_9600BP	Peru_Lauricocha_5800BP	Chile_LosRieles_5100BP	0.00106868	0.0812117	1
Brazil_LapaDoSanto_9600BP	Peru_Lauricocha_5800BP	Peru_LaGalgada_4100BP	0.00297751	0.220683	1
Brazil_LapaDoSanto_9600BP	Peru_Lauricocha_5800BP	Chile_Conchali_700BP	6.86e-05	0.0605408	1
Brazil_LapaDoSanto_9600BP	Peru_Lauricocha_5800BP	Peru_Laramate_900BP	1.75e-06	0.119272	1
Brazil_LapaDoSanto_9600BP	Peru_Lauricocha_5800BP	Chile_PicaOcho_700BP	5.66e-06	0.173374	1
Brazil_LapaDoSanto_9600BP	Peru_Lauricocha_5800BP	Argentina_LagunaChica_6800BP	0.00294562	0.0745778	1
Brazil_LapaDoSanto_9600BP	Peru_Lauricocha_5800BP	Brazil_Laranjal_6700BP	0.0919488	0.666258	1
Brazil_LapaDoSanto_9600BP	Peru_Lauricocha_5800BP	Brazil_Moraes_5800BP	0.236694	0.890846	1
Brazil_LapaDoSanto_9600BP	Peru_Lauricocha_5800BP	Belize_MayahakCabPek_9300BP	0.0572591	0.350044	1
Brazil_LapaDoSanto_9600BP	Peru_Lauricocha_5800BP	Belize_SakiTzul_7400BP	0.00800659	0.0735515	1
Brazil_LapaDoSanto_9600BP	Peru_Lauricocha_5800BP	Cuncaicha_LA_combined	0.00731904	0.659728	1
Brazil_LapaDoSanto_9600BP	Peru_Lauricocha_3500BP	Chile_LosRieles_5100BP	0.000856141	0.320909	1
Brazil_LapaDoSanto_9600BP	Peru_Lauricocha_3500BP	Peru_LaGalgada_4100BP	0.000451717	0.290396	1
Brazil_LapaDoSanto_9600BP	Peru_Lauricocha_3500BP	Chile_Conchali_700BP	2.93e-05	0.328905	1
Brazil_LapaDoSanto_9600BP	Peru_Lauricocha_3500BP	Peru_Laramate_900BP	1.52e-05	0.920369	1
Brazil_LapaDoSanto_9600BP	Peru_Lauricocha_3500BP	Chile_PicaOcho_700BP	6.18e-06	0.850789	1
Brazil_LapaDoSanto_9600BP	Peru_Lauricocha_3500BP	Argentina_LagunaChica_6800BP	0.000144357	0.209595	1
Brazil_LapaDoSanto_9600BP	Peru_Lauricocha_3500BP	Brazil_Laranjal_6700BP	0.0383495	0.698929	1
Brazil_LapaDoSanto_9600BP	Peru_Lauricocha_3500BP	Brazil_Moraes_5800BP	0.0558467	0.893193	1
Brazil_LapaDoSanto_9600BP	Peru_Lauricocha_3500BP	Belize_MayahakCabPek_9300BP	0.0131649	0.260657	1
Brazil_LapaDoSanto_9600BP	Peru_Lauricocha_3500BP	Belize_SakiTzul_7400BP	0.00202181	0.313303	1
Brazil_LapaDoSanto_9600BP	Peru_Lauricocha_3500BP	Cuncaicha_LA_combined	0.00335643	0.496191	1
Brazil_LapaDoSanto_9600BP	Chile_LosRieles_5100BP	Peru_LaGalgada_4100BP	0.000674976	0.450539	1
Brazil_LapaDoSanto_9600BP	Chile_LosRieles_5100BP	Chile_Conchali_700BP	8.75e-06	0.0164777	1
Brazil_LapaDoSanto_9600BP	Chile_LosRieles_5100BP	Peru_Laramate_900BP	1.07e-07	0.0189239	1
Brazil_LapaDoSanto_9600BP	Chile_LosRieles_5100BP	Chile_PicaOcho_700BP	2.15e-06	0.209521	1
Brazil_LapaDoSanto_9600BP	Chile_LosRieles_5100BP	Argentina_LagunaChica_6800BP	0.000439935	0.0860786	1
Brazil_LapaDoSanto_9600BP	Chile_LosRieles_5100BP	Brazil_Laranjal_6700BP	0.0297049	0.804637	1
Brazil_LapaDoSanto_9600BP	Chile_LosRieles_5100BP	Brazil_Moraes_5800BP	0.0382015	0.846718	1
Brazil_LapaDoSanto_9600BP	Chile_LosRieles_5100BP	Belize_MayahakCabPek_9300BP	0.0121718	0.74493	1
Brazil_LapaDoSanto_9600BP	Chile_LosRieles_5100BP	Belize_SakiTzul_7400BP	0.000875137	0.276527	1
Brazil_LapaDoSanto_9600BP	Chile_LosRieles_5100BP	Cuncaicha_LA_combined	0.00187607	0.135989	1
Brazil_LapaDoSanto_9600BP	Peru_LaGalgada_4100BP	Chile_Conchali_700BP	5.01e-06	0.00225214	1
Brazil_LapaDoSanto_9600BP	Peru_LaGalgada_4100BP	Peru_Laramate_900BP	6.94e-07	0.0617417	1
Brazil_LapaDoSanto_9600BP	Peru_LaGalgada_4100BP	Chile_PicaOcho_700BP	1.58e-06	0.166953	1
Brazil_LapaDoSanto_9600BP	Peru_LaGalgada_4100BP	Argentina_LagunaChica_6800BP	6.13e-05	0.0933251	1
Brazil_LapaDoSanto_9600BP	Peru_LaGalgada_4100BP	Brazil_Laranjal_6700BP	0.00849059	0.661062	1
Brazil_LapaDoSanto_9600BP	Peru_LaGalgada_4100BP	Brazil_Moraes_5800BP	0.0340858	0.854158	1
Brazil_LapaDoSanto_9600BP	Peru_LaGalgada_4100BP	Belize_MayahakCabPek_9300BP	0.00305084	0.293333	1
Brazil_LapaDoSanto_9600BP	Peru_LaGalgada_4100BP	Belize_SakiTzul_7400BP	0.000299302	0.0347467	1
Brazil_LapaDoSanto_9600BP	Peru_LaGalgada_4100BP	Cuncaicha_LA_combined	0.00388734	0.469706	1
Brazil_LapaDoSanto_9600BP	Chile_Conchali_700BP	Peru_Laramate_900BP	1.32e-07	0.363198	1
Brazil_LapaDoSanto_9600BP	Chile_Conchali_700BP	Chile_PicaOcho_700BP	1.29e-07	0.0433653	1
Brazil_LapaDoSanto_9600BP	Chile_Conchali_700BP	Argentina_LagunaChica_6800BP	1.34e-06	0.139708	1
Brazil_LapaDoSanto_9600BP	Chile_Conchali_700BP	Brazil_Laranjal_6700BP	0.000789984	0.448432	1
Brazil_LapaDoSanto_9600BP	Chile_Conchali_700BP	Brazil_Moraes_5800BP	0.00142886	0.833819	1
Brazil_LapaDoSanto_9600BP	Chile_Conchali_700BP	Belize_MayahakCabPek_9300BP	0.000681898	0.284203	1
Brazil_LapaDoSanto_9600BP	Chile_Conchali_700BP	Belize_SakiTzul_7400BP	7.31e-05	0.171434	1
Brazil_LapaDoSanto_9600BP	Chile_Conchali_700BP	Cuncaicha_LA_combined	5.44e-06	0.0194017	1
Brazil_LapaDoSanto_9600BP	Peru_Laramate_900BP	Chile_PicaOcho_700BP	4.23e-09	0.0290858	1
Brazil_LapaDoSanto_9600BP	Peru_Laramate_900BP	Argentina_LagunaChica_6800BP	3.11e-10	0.210681	1
Brazil_LapaDoSanto_9600BP	Peru_Laramate_900BP	Brazil_Laranjal_6700BP	3.32e-06	0.521886	1
Brazil_LapaDoSanto_9600BP	Peru_Laramate_900BP	Brazil_Moraes_5800BP	1.76e-05	0.852813	1
Brazil_LapaDoSanto_9600BP	Peru_Laramate_900BP	Belize_MayahakCabPek_9300BP	1.94e-06	0.290181	1
Brazil_LapaDoSanto_9600BP	Peru_Laramate_900BP	Belize_SakiTzul_7400BP	2.13e-07	0.094509	1
Brazil_LapaDoSanto_9600BP	Peru_Laramate_900BP	Cuncaicha_LA_combined	1.99e-07	0.099348	1
Brazil_LapaDoSanto_9600BP	Chile_PicaOcho_700BP	Argentina_LagunaChica_6800BP	2.73e-07	0.0724966	1
Brazil_LapaDoSanto_9600BP	Chile_PicaOcho_700BP	Brazil_Laranjal_6700BP	2.56e-05	0.502286	1
Brazil_LapaDoSanto_9600BP	Chile_PicaOcho_700BP	Brazil_Moraes_5800BP	6.98e-05	0.845061	1
Brazil_LapaDoSanto_9600BP	Chile_PicaOcho_700BP	Belize_MayahakCabPek_9300BP	1.09e-05	0.318614	1
Brazil_LapaDoSanto_9600BP	Chile_PicaOcho_700BP	Belize_SakiTzul_7400BP	1.85e-06	0.058055	1
Brazil_LapaDoSanto_9600BP	Chile_PicaOcho_700BP	Cuncaicha_LA_combined	2.72e-05	0.795951	1
Brazil_LapaDoSanto_9600BP	Argentina_LagunaChica_6800BP	Brazil_Laranjal_6700BP	0.232482	0.453962	1
Brazil_LapaDoSanto_9600BP	Argentina_LagunaChica_6800BP	Brazil_Moraes_5800BP	0.311129	0.829509	1
Brazil_LapaDoSanto_9600BP	Argentina_LagunaChica_6800BP	Belize_MayahakCabPek_9300BP	0.112923	0.380565	1
Brazil_LapaDoSanto_9600BP	Argentina_LagunaChica_6800BP	Belize_SakiTzul_7400BP	0.0131737	0.132217	1
Brazil_LapaDoSanto_9600BP	Argentina_LagunaChica_6800BP	Cuncaicha_LA_combined	0.00161068	0.0945157	1
Brazil_LapaDoSanto_9600BP	Brazil_Laranjal_6700BP	Brazil_Moraes_5800BP	0.839104	0.96218	1
Brazil_LapaDoSanto_9600BP	Brazil_Laranjal_6700BP	Belize_MayahakCabPek_9300BP	0.440453	0.504671	1
Brazil_LapaDoSanto_9600BP	Brazil_Laranjal_6700BP	Belize_SakiTzul_7400BP	0.163977	0.983121	1
Brazil_LapaDoSanto_9600BP	Brazil_Laranjal_6700BP	Cuncaicha_LA_combined	0.0492813	0.523285	1
Brazil_LapaDoSanto_9600BP	Brazil_Moraes_5800BP	Belize_MayahakCabPek_9300BP	0.661179	0.930381	1
Brazil_LapaDoSanto_9600BP	Brazil_Moraes_5800BP	Belize_SakiTzul_7400BP	0.21312	0.890835	1
Brazil_LapaDoSanto_9600BP	Brazil_Moraes_5800BP	Cuncaicha_LA_combined	0.13871	0.857423	1
Brazil_LapaDoSanto_9600BP	Belize_MayahakCabPek_9300BP	Belize_SakiTzul_7400BP	0.0932964	0.400745	1
Brazil_LapaDoSanto_9600BP	Belize_MayahakCabPek_9300BP	Cuncaicha_LA_combined	0.0175643	0.310735	1
Brazil_LapaDoSanto_9600BP	Belize_SakiTzul_7400BP	Cuncaicha_LA_combined	0.00343003	0.061588	1
Argentina_ArroyoSeco2_7700BP	Peru_Cuncaicha_9000BP	Peru_Lauricocha_8600BP	0.444396	0.813218	1
Argentina_ArroyoSeco2_7700BP	Peru_Cuncaicha_9000BP	Peru_Lauricocha_5800BP	0.336558	0.801214	1
Argentina_ArroyoSeco2_7700BP	Peru_Cuncaicha_9000BP	Peru_Lauricocha_3500BP	0.271489	0.801491	1
Argentina_ArroyoSeco2_7700BP	Peru_Cuncaicha_9000BP	Chile_LosRieles_5100BP	0.244032	0.797533	1
Argentina_ArroyoSeco2_7700BP	Peru_Cuncaicha_9000BP	Peru_LaGalgada_4100BP	0.0273175	0.797252	1
Argentina_ArroyoSeco2_7700BP	Peru_Cuncaicha_9000BP	Chile_Conchali_700BP	0.0229243	0.814998	1
Argentina_ArroyoSeco2_7700BP	Peru_Cuncaicha_9000BP	Peru_Laramate_900BP	0.000450273	0.797616	1
Argentina_ArroyoSeco2_7700BP	Peru_Cuncaicha_9000BP	Chile_PicaOcho_700BP	0.00262444	0.801082	1
Argentina_ArroyoSeco2_7700BP	Peru_Cuncaicha_9000BP	Argentina_LagunaChica_6800BP	0.195392	0.796104	1
Argentina_ArroyoSeco2_7700BP	Peru_Cuncaicha_9000BP	Brazil_Laranjal_6700BP	0.966508	0.915721	1
Argentina_ArroyoSeco2_7700BP	Peru_Cuncaicha_9000BP	Brazil_Moraes_5800BP	0.849076	0.901359	1
Argentina_ArroyoSeco2_7700BP	Peru_Cuncaicha_9000BP	Belize_MayahakCabPek_9300BP	0.561192	0.919105	1
Argentina_ArroyoSeco2_7700BP	Peru_Cuncaicha_9000BP	Belize_SakiTzul_7400BP	0.639297	0.805417	1
Argentina_ArroyoSeco2_7700BP	Peru_Cuncaicha_9000BP	Cuncaicha_LA_combined	0.00505386	0.831285	1
Argentina_ArroyoSeco2_7700BP	Peru_Lauricocha_8600BP	Peru_Lauricocha_5800BP	0.221028	0.928853	1
Argentina_ArroyoSeco2_7700BP	Peru_Lauricocha_8600BP	Peru_Lauricocha_3500BP	0.0921236	0.105033	1
Argentina_ArroyoSeco2_7700BP	Peru_Lauricocha_8600BP	Chile_LosRieles_5100BP	0.0155559	0.160829	1
Argentina_ArroyoSeco2_7700BP	Peru_Lauricocha_8600BP	Peru_LaGalgada_4100BP	0.00544344	0.16187	1
Argentina_ArroyoSeco2_7700BP	Peru_Lauricocha_8600BP	Chile_Conchali_700BP	0.00285928	0.132656	1
Argentina_ArroyoSeco2_7700BP	Peru_Lauricocha_8600BP	Peru_Laramate_900BP	4.86e-05	0.112921	1
Argentina_ArroyoSeco2_7700BP	Peru_Lauricocha_8600BP	Chile_PicaOcho_700BP	0.000374119	0.111593	1
Argentina_ArroyoSeco2_7700BP	Peru_Lauricocha_8600BP	Argentina_LagunaChica_6800BP	0.0115139	0.109775	1
Argentina_ArroyoSeco2_7700BP	Peru_Lauricocha_8600BP	Brazil_Laranjal_6700BP	0.517174	0.914185	1
Argentina_ArroyoSeco2_7700BP	Peru_Lauricocha_8600BP	Brazil_Moraes_5800BP	0.253832	0.482545	1
Argentina_ArroyoSeco2_7700BP	Peru_Lauricocha_8600BP	Belize_MayahakCabPek_9300BP	0.209951	0.566041	1
Argentina_ArroyoSeco2_7700BP	Peru_Lauricocha_8600BP	Belize_SakiTzul_7400BP	0.207725	0.362888	1
Argentina_ArroyoSeco2_7700BP	Peru_Lauricocha_8600BP	Cuncaicha_LA_combined	0.00175767	0.197089	1
Argentina_ArroyoSeco2_7700BP	Peru_Lauricocha_5800BP	Peru_Lauricocha_3500BP	0.11244	0.311216	1
Argentina_ArroyoSeco2_7700BP	Peru_Lauricocha_5800BP	Chile_LosRieles_5100BP	0.0343056	0.0633635	1
Argentina_ArroyoSeco2_7700BP	Peru_Lauricocha_5800BP	Peru_LaGalgada_4100BP	0.0162479	0.276671	1
Argentina_ArroyoSeco2_7700BP	Peru_Lauricocha_5800BP	Chile_Conchali_700BP	0.0022727	0.0639722	1
Argentina_ArroyoSeco2_7700BP	Peru_Lauricocha_5800BP	Peru_Laramate_900BP	0.00017129	0.117682	1
Argentina_ArroyoSeco2_7700BP	Peru_Lauricocha_5800BP	Chile_PicaOcho_700BP	0.00204595	0.190639	1
Argentina_ArroyoSeco2_7700BP	Peru_Lauricocha_5800BP	Argentina_LagunaChica_6800BP	0.0112889	0.0706474	1
Argentina_ArroyoSeco2_7700BP	Peru_Lauricocha_5800BP	Brazil_Laranjal_6700BP	0.370793	0.919671	1
Argentina_ArroyoSeco2_7700BP	Peru_Lauricocha_5800BP	Brazil_Moraes_5800BP	0.225525	0.511757	1
Argentina_ArroyoSeco2_7700BP	Peru_Lauricocha_5800BP	Belize_MayahakCabPek_9300BP	0.182064	0.465137	1
Argentina_ArroyoSeco2_7700BP	Peru_Lauricocha_5800BP	Belize_SakiTzul_7400BP	0.0941233	0.32525	1
Argentina_ArroyoSeco2_7700BP	Peru_Lauricocha_5800BP	Cuncaicha_LA_combined	0.00697086	0.565885	1
Argentina_ArroyoSeco2_7700BP	Peru_Lauricocha_3500BP	Chile_LosRieles_5100BP	0.0463035	0.252565	1
Argentina_ArroyoSeco2_7700BP	Peru_Lauricocha_3500BP	Peru_LaGalgada_4100BP	0.00990747	0.301111	1
Argentina_ArroyoSeco2_7700BP	Peru_Lauricocha_3500BP	Chile_Conchali_700BP	0.000442179	0.183527	1
Argentina_ArroyoSeco2_7700BP	Peru_Lauricocha_3500BP	Peru_Laramate_900BP	0.000561412	0.708811	1
Argentina_ArroyoSeco2_7700BP	Peru_Lauricocha_3500BP	Chile_PicaOcho_700BP	0.00437928	0.92518	1
Argentina_ArroyoSeco2_7700BP	Peru_Lauricocha_3500BP	Argentina_LagunaChica_6800BP	0.00315737	0.169117	1
Argentina_ArroyoSeco2_7700BP	Peru_Lauricocha_3500BP	Brazil_Laranjal_6700BP	0.351162	0.917746	1
Argentina_ArroyoSeco2_7700BP	Peru_Lauricocha_3500BP	Brazil_Moraes_5800BP	0.159067	0.559564	1
Argentina_ArroyoSeco2_7700BP	Peru_Lauricocha_3500BP	Belize_MayahakCabPek_9300BP	0.110328	0.485022	1
Argentina_ArroyoSeco2_7700BP	Peru_Lauricocha_3500BP	Belize_SakiTzul_7400BP	0.224548	0.538175	1
Argentina_ArroyoSeco2_7700BP	Peru_Lauricocha_3500BP	Cuncaicha_LA_combined	0.00620844	0.383182	1
Argentina_ArroyoSeco2_7700BP	Chile_LosRieles_5100BP	Peru_LaGalgada_4100BP	0.0187502	0.735308	1
Argentina_ArroyoSeco2_7700BP	Chile_LosRieles_5100BP	Chile_Conchali_700BP	0.00181386	0.0762107	1
Argentina_ArroyoSeco2_7700BP	Chile_LosRieles_5100BP	Peru_Laramate_900BP	3.88e-05	0.0800816	1
Argentina_ArroyoSeco2_7700BP	Chile_LosRieles_5100BP	Chile_PicaOcho_700BP	0.00297483	0.657015	1
Argentina_ArroyoSeco2_7700BP	Chile_LosRieles_5100BP	Argentina_LagunaChica_6800BP	0.0102561	0.0658137	1
Argentina_ArroyoSeco2_7700BP	Chile_LosRieles_5100BP	Brazil_Laranjal_6700BP	0.402549	0.944544	1
Argentina_ArroyoSeco2_7700BP	Chile_LosRieles_5100BP	Brazil_Moraes_5800BP	0.147114	0.527581	1
Argentina_ArroyoSeco2_7700BP	Chile_LosRieles_5100BP	Belize_MayahakCabPek_9300BP	0.33899	0.775484	1
Argentina_ArroyoSeco2_7700BP	Chile_LosRieles_5100BP	Belize_SakiTzul_7400BP	0.190674	0.599148	1
Argentina_ArroyoSeco2_7700BP	Chile_LosRieles_5100BP	Cuncaicha_LA_combined	0.0061786	0.273034	1
Argentina_ArroyoSeco2_7700BP	Peru_LaGalgada_4100BP	Chile_Conchali_700BP	0.000104185	0.0112784	1
Argentina_ArroyoSeco2_7700BP	Peru_LaGalgada_4100BP	Peru_Laramate_900BP	7.96e-05	0.123445	1
Argentina_ArroyoSeco2_7700BP	Peru_LaGalgada_4100BP	Chile_PicaOcho_700BP	9.99e-05	0.136415	1
Argentina_ArroyoSeco2_7700BP	Peru_LaGalgada_4100BP	Argentina_LagunaChica_6800BP	0.000870065	0.0442102	1
Argentina_ArroyoSeco2_7700BP	Peru_LaGalgada_4100BP	Brazil_Laranjal_6700BP	0.0657144	0.960027	1
Argentina_ArroyoSeco2_7700BP	Peru_LaGalgada_4100BP	Brazil_Moraes_5800BP	0.0450184	0.597779	1
Argentina_ArroyoSeco2_7700BP	Peru_LaGalgada_4100BP	Belize_MayahakCabPek_9300BP	0.0381837	0.493114	1
Argentina_ArroyoSeco2_7700BP	Peru_LaGalgada_4100BP	Belize_SakiTzul_7400BP	0.0146828	0.41301	1
Argentina_ArroyoSeco2_7700BP	Peru_LaGalgada_4100BP	Cuncaicha_LA_combined	0.00241051	0.343417	1
Argentina_ArroyoSeco2_7700BP	Chile_Conchali_700BP	Peru_Laramate_900BP	4.47e-05	0.24489	1
Argentina_ArroyoSeco2_7700BP	Chile_Conchali_700BP	Chile_PicaOcho_700BP	0.000114379	0.0801109	1
Argentina_ArroyoSeco2_7700BP	Chile_Conchali_700BP	Argentina_LagunaChica_6800BP	6.02e-05	0.0408265	1
Argentina_ArroyoSeco2_7700BP	Chile_Conchali_700BP	Brazil_Laranjal_6700BP	0.00773544	0.917682	1
Argentina_ArroyoSeco2_7700BP	Chile_Conchali_700BP	Brazil_Moraes_5800BP	0.00319593	0.479548	1
Argentina_ArroyoSeco2_7700BP	Chile_Conchali_700BP	Belize_MayahakCabPek_9300BP	0.00855032	0.450338	1
Argentina_ArroyoSeco2_7700BP	Chile_Conchali_700BP	Belize_SakiTzul_7400BP	0.00614574	0.329518	1
Argentina_ArroyoSeco2_7700BP	Chile_Conchali_700BP	Cuncaicha_LA_combined	1.52e-05	0.00504616	1
Argentina_ArroyoSeco2_7700BP	Peru_Laramate_900BP	Chile_PicaOcho_700BP	4.08e-06	0.0523889	1
Argentina_ArroyoSeco2_7700BP	Peru_Laramate_900BP	Argentina_LagunaChica_6800BP	3.78e-07	0.0867667	1
Argentina_ArroyoSeco2_7700BP	Peru_Laramate_900BP	Brazil_Laranjal_6700BP	0.00017756	0.913136	1
Argentina_ArroyoSeco2_7700BP	Peru_Laramate_900BP	Brazil_Moraes_5800BP	0.00042696	0.554608	1
Argentina_ArroyoSeco2_7700BP	Peru_Laramate_900BP	Belize_MayahakCabPek_9300BP	0.000475617	0.446915	1
Argentina_ArroyoSeco2_7700BP	Peru_Laramate_900BP	Belize_SakiTzul_7400BP	0.000148924	0.388875	1
Argentina_ArroyoSeco2_7700BP	Peru_Laramate_900BP	Cuncaicha_LA_combined	9.81e-06	0.0324217	1
Argentina_ArroyoSeco2_7700BP	Chile_PicaOcho_700BP	Argentina_LagunaChica_6800BP	0.000152477	0.0383429	1
Argentina_ArroyoSeco2_7700BP	Chile_PicaOcho_700BP	Brazil_Laranjal_6700BP	0.0063615	0.913474	1
Argentina_ArroyoSeco2_7700BP	Chile_PicaOcho_700BP	Brazil_Moraes_5800BP	0.000896473	0.474285	1
Argentina_ArroyoSeco2_7700BP	Chile_PicaOcho_700BP	Belize_MayahakCabPek_9300BP	0.00407644	0.536919	1
Argentina_ArroyoSeco2_7700BP	Chile_PicaOcho_700BP	Belize_SakiTzul_7400BP	0.00650254	0.467127	1
Argentina_ArroyoSeco2_7700BP	Chile_PicaOcho_700BP	Cuncaicha_LA_combined	0.000136426	0.460917	1
Argentina_ArroyoSeco2_7700BP	Argentina_LagunaChica_6800BP	Brazil_Laranjal_6700BP	0.318879	0.949956	1
Argentina_ArroyoSeco2_7700BP	Argentina_LagunaChica_6800BP	Brazil_Moraes_5800BP	0.121265	0.485389	1
Argentina_ArroyoSeco2_7700BP	Argentina_LagunaChica_6800BP	Belize_MayahakCabPek_9300BP	0.0728001	0.498459	1
Argentina_ArroyoSeco2_7700BP	Argentina_LagunaChica_6800BP	Belize_SakiTzul_7400BP	0.0445679	0.310499	1
Argentina_ArroyoSeco2_7700BP	Argentina_LagunaChica_6800BP	Cuncaicha_LA_combined	0.000259186	0.0360426	1
Argentina_ArroyoSeco2_7700BP	Brazil_Laranjal_6700BP	Brazil_Moraes_5800BP	0.90107	0.936338	1
Argentina_ArroyoSeco2_7700BP	Brazil_Laranjal_6700BP	Belize_MayahakCabPek_9300BP	0.827186	0.936391	1
Argentina_ArroyoSeco2_7700BP	Brazil_Laranjal_6700BP	Belize_SakiTzul_7400BP	0.840447	0.941196	1
Argentina_ArroyoSeco2_7700BP	Brazil_Laranjal_6700BP	Cuncaicha_LA_combined	0.038528	0.939841	1
Argentina_ArroyoSeco2_7700BP	Brazil_Moraes_5800BP	Belize_MayahakCabPek_9300BP	0.493703	0.806578	1
Argentina_ArroyoSeco2_7700BP	Brazil_Moraes_5800BP	Belize_SakiTzul_7400BP	0.469921	0.398037	1
Argentina_ArroyoSeco2_7700BP	Brazil_Moraes_5800BP	Cuncaicha_LA_combined	0.0283261	0.724833	1
Argentina_ArroyoSeco2_7700BP	Belize_MayahakCabPek_9300BP	Belize_SakiTzul_7400BP	0.426435	0.523744	1
Argentina_ArroyoSeco2_7700BP	Belize_MayahakCabPek_9300BP	Cuncaicha_LA_combined	0.0132615	0.452355	1
Argentina_ArroyoSeco2_7700BP	Belize_SakiTzul_7400BP	Cuncaicha_LA_combined	0.00596997	0.34272	1
Peru_Cuncaicha_9000BP	Peru_Lauricocha_8600BP	Peru_Lauricocha_5800BP	0.844071	0.931495	1
Peru_Cuncaicha_9000BP	Peru_Lauricocha_8600BP	Peru_Lauricocha_3500BP	0.676487	0.691375	1
Peru_Cuncaicha_9000BP	Peru_Lauricocha_8600BP	Chile_LosRieles_5100BP	0.119794	0.63275	1
Peru_Cuncaicha_9000BP	Peru_Lauricocha_8600BP	Peru_LaGalgada_4100BP	0.0793553	0.621182	1
Peru_Cuncaicha_9000BP	Peru_Lauricocha_8600BP	Chile_Conchali_700BP	0.187496	0.603088	1
Peru_Cuncaicha_9000BP	Peru_Lauricocha_8600BP	Peru_Laramate_900BP	0.00302871	0.602874	1
Peru_Cuncaicha_9000BP	Peru_Lauricocha_8600BP	Chile_PicaOcho_700BP	0.0145589	0.684189	1
Peru_Cuncaicha_9000BP	Peru_Lauricocha_8600BP	Argentina_LagunaChica_6800BP	0.22188	0.601225	1
Peru_Cuncaicha_9000BP	Peru_Lauricocha_8600BP	Brazil_Laranjal_6700BP	0.83679	0.87153	1
Peru_Cuncaicha_9000BP	Peru_Lauricocha_8600BP	Brazil_Moraes_5800BP	0.670061	0.799295	1
Peru_Cuncaicha_9000BP	Peru_Lauricocha_8600BP	Belize_MayahakCabPek_9300BP	0.390888	0.727557	1
Peru_Cuncaicha_9000BP	Peru_Lauricocha_8600BP	Belize_SakiTzul_7400BP	0.772395	0.706842	1
Peru_Cuncaicha_9000BP	Peru_Lauricocha_8600BP	Cuncaicha_LA_combined	0.0384399	0.80873	1
Peru_Cuncaicha_9000BP	Peru_Lauricocha_5800BP	Peru_Lauricocha_3500BP	0.624841	0.779046	1
Peru_Cuncaicha_9000BP	Peru_Lauricocha_5800BP	Chile_LosRieles_5100BP	0.24596	0.41058	1
Peru_Cuncaicha_9000BP	Peru_Lauricocha_5800BP	Peru_LaGalgada_4100BP	0.13133	0.452128	1
Peru_Cuncaicha_9000BP	Peru_Lauricocha_5800BP	Chile_Conchali_700BP	0.248592	0.439416	1
Peru_Cuncaicha_9000BP	Peru_Lauricocha_5800BP	Peru_Laramate_900BP	0.020903	0.438196	1
Peru_Cuncaicha_9000BP	Peru_Lauricocha_5800BP	Chile_PicaOcho_700BP	0.0262118	0.667719	1
Peru_Cuncaicha_9000BP	Peru_Lauricocha_5800BP	Argentina_LagunaChica_6800BP	0.208786	0.397978	1
Peru_Cuncaicha_9000BP	Peru_Lauricocha_5800BP	Brazil_Laranjal_6700BP	0.717354	0.857607	1
Peru_Cuncaicha_9000BP	Peru_Lauricocha_5800BP	Brazil_Moraes_5800BP	0.454503	0.777635	1
Peru_Cuncaicha_9000BP	Peru_Lauricocha_5800BP	Belize_MayahakCabPek_9300BP	0.314435	0.5103	1
Peru_Cuncaicha_9000BP	Peru_Lauricocha_5800BP	Belize_SakiTzul_7400BP	0.368009	0.815687	1
Peru_Cuncaicha_9000BP	Peru_Lauricocha_5800BP	Cuncaicha_LA_combined	0.12309	0.8079	1
Peru_Cuncaicha_9000BP	Peru_Lauricocha_3500BP	Chile_LosRieles_5100BP	0.37646	0.445506	1
Peru_Cuncaicha_9000BP	Peru_Lauricocha_3500BP	Peru_LaGalgada_4100BP	0.197985	0.595615	1
Peru_Cuncaicha_9000BP	Peru_Lauricocha_3500BP	Chile_Conchali_700BP	0.238905	0.651661	1
Peru_Cuncaicha_9000BP	Peru_Lauricocha_3500BP	Peru_Laramate_900BP	0.189282	0.902222	1
Peru_Cuncaicha_9000BP	Peru_Lauricocha_3500BP	Chile_PicaOcho_700BP	0.119765	0.998251	1
Peru_Cuncaicha_9000BP	Peru_Lauricocha_3500BP	Argentina_LagunaChica_6800BP	0.0549802	0.460935	1
Peru_Cuncaicha_9000BP	Peru_Lauricocha_3500BP	Brazil_Laranjal_6700BP	0.566724	0.884026	1
Peru_Cuncaicha_9000BP	Peru_Lauricocha_3500BP	Brazil_Moraes_5800BP	0.383317	0.593357	1
Peru_Cuncaicha_9000BP	Peru_Lauricocha_3500BP	Belize_MayahakCabPek_9300BP	0.209732	0.362555	1
Peru_Cuncaicha_9000BP	Peru_Lauricocha_3500BP	Belize_SakiTzul_7400BP	0.573223	0.66264	1
Peru_Cuncaicha_9000BP	Peru_Lauricocha_3500BP	Cuncaicha_LA_combined	0.116061	0.825387	1
Peru_Cuncaicha_9000BP	Chile_LosRieles_5100BP	Peru_LaGalgada_4100BP	0.228875	0.756997	1
Peru_Cuncaicha_9000BP	Chile_LosRieles_5100BP	Chile_Conchali_700BP	0.0396223	0.319794	1
Peru_Cuncaicha_9000BP	Chile_LosRieles_5100BP	Peru_Laramate_900BP	0.00871106	0.188687	1
Peru_Cuncaicha_9000BP	Chile_LosRieles_5100BP	Chile_PicaOcho_700BP	0.0396118	0.557743	1
Peru_Cuncaicha_9000BP	Chile_LosRieles_5100BP	Argentina_LagunaChica_6800BP	0.0265192	0.381747	1
Peru_Cuncaicha_9000BP	Chile_LosRieles_5100BP	Brazil_Laranjal_6700BP	0.624841	0.918967	1
Peru_Cuncaicha_9000BP	Chile_LosRieles_5100BP	Brazil_Moraes_5800BP	0.202341	0.617606	1
Peru_Cuncaicha_9000BP	Chile_LosRieles_5100BP	Belize_MayahakCabPek_9300BP	0.287435	0.468148	1
Peru_Cuncaicha_9000BP	Chile_LosRieles_5100BP	Belize_SakiTzul_7400BP	0.428017	0.661606	1
Peru_Cuncaicha_9000BP	Chile_LosRieles_5100BP	Cuncaicha_LA_combined	0.0270162	0.193279	1
Peru_Cuncaicha_9000BP	Peru_LaGalgada_4100BP	Chile_Conchali_700BP	0.00427715	0.134933	1
Peru_Cuncaicha_9000BP	Peru_LaGalgada_4100BP	Peru_Laramate_900BP	0.00799773	0.0963937	1
Peru_Cuncaicha_9000BP	Peru_LaGalgada_4100BP	Chile_PicaOcho_700BP	0.0119458	0.284588	1
Peru_Cuncaicha_9000BP	Peru_LaGalgada_4100BP	Argentina_LagunaChica_6800BP	0.00222697	0.25021	1
Peru_Cuncaicha_9000BP	Peru_LaGalgada_4100BP	Brazil_Laranjal_6700BP	0.148909	0.911456	1
Peru_Cuncaicha_9000BP	Peru_LaGalgada_4100BP	Brazil_Moraes_5800BP	0.160053	0.634209	1
Peru_Cuncaicha_9000BP	Peru_LaGalgada_4100BP	Belize_MayahakCabPek_9300BP	0.0362069	0.252854	1
Peru_Cuncaicha_9000BP	Peru_LaGalgada_4100BP	Belize_SakiTzul_7400BP	0.0521699	0.661708	1
Peru_Cuncaicha_9000BP	Peru_LaGalgada_4100BP	Cuncaicha_LA_combined	0.017569	0.252888	1
Peru_Cuncaicha_9000BP	Chile_Conchali_700BP	Peru_Laramate_900BP	0.0382642	0.454232	1
Peru_Cuncaicha_9000BP	Chile_Conchali_700BP	Chile_PicaOcho_700BP	0.0102509	0.25817	1
Peru_Cuncaicha_9000BP	Chile_Conchali_700BP	Argentina_LagunaChica_6800BP	0.00156003	0.450713	1
Peru_Cuncaicha_9000BP	Chile_Conchali_700BP	Brazil_Laranjal_6700BP	0.042573	0.920073	1
Peru_Cuncaicha_9000BP	Chile_Conchali_700BP	Brazil_Moraes_5800BP	0.0536481	0.83745	1
Peru_Cuncaicha_9000BP	Chile_Conchali_700BP	Belize_MayahakCabPek_9300BP	0.057992	0.234934	1
Peru_Cuncaicha_9000BP	Chile_Conchali_700BP	Belize_SakiTzul_7400BP	0.114971	0.701013	1
Peru_Cuncaicha_9000BP	Chile_Conchali_700BP	Cuncaicha_LA_combined	0.00207327	0.11021	1
Peru_Cuncaicha_9000BP	Peru_Laramate_900BP	Chile_PicaOcho_700BP	0.00814329	0.146652	1
Peru_Cuncaicha_9000BP	Peru_Laramate_900BP	Argentina_LagunaChica_6800BP	1.98e-06	0.373932	1
Peru_Cuncaicha_9000BP	Peru_Laramate_900BP	Brazil_Laranjal_6700BP	0.00139248	0.858681	1
Peru_Cuncaicha_9000BP	Peru_Laramate_900BP	Brazil_Moraes_5800BP	0.00927302	0.597631	1
Peru_Cuncaicha_9000BP	Peru_Laramate_900BP	Belize_MayahakCabPek_9300BP	0.00673365	0.206816	1
Peru_Cuncaicha_9000BP	Peru_Laramate_900BP	Belize_SakiTzul_7400BP	0.00799554	0.661935	1
Peru_Cuncaicha_9000BP	Peru_Laramate_900BP	Cuncaicha_LA_combined	0.000461733	0.014607	1
Peru_Cuncaicha_9000BP	Chile_PicaOcho_700BP	Argentina_LagunaChica_6800BP	0.000287497	0.210943	1
Peru_Cuncaicha_9000BP	Chile_PicaOcho_700BP	Brazil_Laranjal_6700BP	0.00837649	0.859268	1
Peru_Cuncaicha_9000BP	Chile_PicaOcho_700BP	Brazil_Moraes_5800BP	0.00962362	0.599645	1
Peru_Cuncaicha_9000BP	Chile_PicaOcho_700BP	Belize_MayahakCabPek_9300BP	0.0178685	0.266292	1
Peru_Cuncaicha_9000BP	Chile_PicaOcho_700BP	Belize_SakiTzul_7400BP	0.0165735	0.65978	1
Peru_Cuncaicha_9000BP	Chile_PicaOcho_700BP	Cuncaicha_LA_combined	0.00159339	0.321515	1
Peru_Cuncaicha_9000BP	Argentina_LagunaChica_6800BP	Brazil_Laranjal_6700BP	0.505144	0.868898	1
Peru_Cuncaicha_9000BP	Argentina_LagunaChica_6800BP	Brazil_Moraes_5800BP	0.280674	0.584814	1
Peru_Cuncaicha_9000BP	Argentina_LagunaChica_6800BP	Belize_MayahakCabPek_9300BP	0.140838	0.254448	1
Peru_Cuncaicha_9000BP	Argentina_LagunaChica_6800BP	Belize_SakiTzul_7400BP	0.174059	0.708906	1
Peru_Cuncaicha_9000BP	Argentina_LagunaChica_6800BP	Cuncaicha_LA_combined	0.00302229	0.208834	1
Peru_Cuncaicha_9000BP	Brazil_Laranjal_6700BP	Brazil_Moraes_5800BP	0.898076	0.855135	1
Peru_Cuncaicha_9000BP	Brazil_Laranjal_6700BP	Belize_MayahakCabPek_9300BP	0.592049	0.85737	1
Peru_Cuncaicha_9000BP	Brazil_Laranjal_6700BP	Belize_SakiTzul_7400BP	0.915495	0.874953	1
Peru_Cuncaicha_9000BP	Brazil_Laranjal_6700BP	Cuncaicha_LA_combined	0.0317115	0.886896	1
Peru_Cuncaicha_9000BP	Brazil_Moraes_5800BP	Belize_MayahakCabPek_9300BP	0.285805	0.638937	1
Peru_Cuncaicha_9000BP	Brazil_Moraes_5800BP	Belize_SakiTzul_7400BP	0.7352	0.668582	1
Peru_Cuncaicha_9000BP	Brazil_Moraes_5800BP	Cuncaicha_LA_combined	0.0735309	0.710088	1
Peru_Cuncaicha_9000BP	Belize_MayahakCabPek_9300BP	Belize_SakiTzul_7400BP	0.371203	0.663638	1
Peru_Cuncaicha_9000BP	Belize_MayahakCabPek_9300BP	Cuncaicha_LA_combined	0.0226422	0.314003	1
Peru_Cuncaicha_9000BP	Belize_SakiTzul_7400BP	Cuncaicha_LA_combined	0.0234627	0.672833	1
Peru_Lauricocha_8600BP	Peru_Lauricocha_5800BP	Peru_Lauricocha_3500BP	0.570723	0.845935	1
Peru_Lauricocha_8600BP	Peru_Lauricocha_5800BP	Chile_LosRieles_5100BP	0.221106	0.804552	1
Peru_Lauricocha_8600BP	Peru_Lauricocha_5800BP	Peru_LaGalgada_4100BP	0.313109	0.877541	1
Peru_Lauricocha_8600BP	Peru_Lauricocha_5800BP	Chile_Conchali_700BP	0.121765	0.835646	1
Peru_Lauricocha_8600BP	Peru_Lauricocha_5800BP	Peru_Laramate_900BP	0.00364135	0.810857	1
Peru_Lauricocha_8600BP	Peru_Lauricocha_5800BP	Chile_PicaOcho_700BP	0.0718747	0.853811	1
Peru_Lauricocha_8600BP	Peru_Lauricocha_5800BP	Argentina_LagunaChica_6800BP	0.0430349	0.85051	1
Peru_Lauricocha_8600BP	Peru_Lauricocha_5800BP	Brazil_Laranjal_6700BP	0.500204	0.822989	1
Peru_Lauricocha_8600BP	Peru_Lauricocha_5800BP	Brazil_Moraes_5800BP	0.886084	0.805059	1
Peru_Lauricocha_8600BP	Peru_Lauricocha_5800BP	Belize_MayahakCabPek_9300BP	0.417364	0.813632	1
Peru_Lauricocha_8600BP	Peru_Lauricocha_5800BP	Belize_SakiTzul_7400BP	0.474821	0.974787	1
Peru_Lauricocha_8600BP	Peru_Lauricocha_5800BP	Cuncaicha_LA_combined	0.38752	0.876512	1
Peru_Lauricocha_8600BP	Peru_Lauricocha_3500BP	Chile_LosRieles_5100BP	0.179769	0.699892	1
Peru_Lauricocha_8600BP	Peru_Lauricocha_3500BP	Peru_LaGalgada_4100BP	0.149637	0.510232	1
Peru_Lauricocha_8600BP	Peru_Lauricocha_3500BP	Chile_Conchali_700BP	0.115687	0.368282	1
Peru_Lauricocha_8600BP	Peru_Lauricocha_3500BP	Peru_Laramate_900BP	0.021072	0.78125	1
Peru_Lauricocha_8600BP	Peru_Lauricocha_3500BP	Chile_PicaOcho_700BP	0.0387652	0.941329	1
Peru_Lauricocha_8600BP	Peru_Lauricocha_3500BP	Argentina_LagunaChica_6800BP	0.0262981	0.217257	1
Peru_Lauricocha_8600BP	Peru_Lauricocha_3500BP	Brazil_Laranjal_6700BP	0.412516	0.566912	1
Peru_Lauricocha_8600BP	Peru_Lauricocha_3500BP	Brazil_Moraes_5800BP	0.426759	0.69846	1
Peru_Lauricocha_8600BP	Peru_Lauricocha_3500BP	Belize_MayahakCabPek_9300BP	0.209201	0.43529	1
Peru_Lauricocha_8600BP	Peru_Lauricocha_3500BP	Belize_SakiTzul_7400BP	0.460795	0.576136	1
Peru_Lauricocha_8600BP	Peru_Lauricocha_3500BP	Cuncaicha_LA_combined	0.102726	0.534153	1
Peru_Lauricocha_8600BP	Chile_LosRieles_5100BP	Peru_LaGalgada_4100BP	0.0759416	0.576812	1
Peru_Lauricocha_8600BP	Chile_LosRieles_5100BP	Chile_Conchali_700BP	0.0152275	0.143122	1
Peru_Lauricocha_8600BP	Chile_LosRieles_5100BP	Peru_Laramate_900BP	0.000479661	0.0848037	1
Peru_Lauricocha_8600BP	Chile_LosRieles_5100BP	Chile_PicaOcho_700BP	0.00413391	0.369251	1
Peru_Lauricocha_8600BP	Chile_LosRieles_5100BP	Argentina_LagunaChica_6800BP	0.0041673	0.0470939	1
Peru_Lauricocha_8600BP	Chile_LosRieles_5100BP	Brazil_Laranjal_6700BP	0.157816	0.558619	1
Peru_Lauricocha_8600BP	Chile_LosRieles_5100BP	Brazil_Moraes_5800BP	0.17252	0.687938	1
Peru_Lauricocha_8600BP	Chile_LosRieles_5100BP	Belize_MayahakCabPek_9300BP	0.111872	0.550868	1
Peru_Lauricocha_8600BP	Chile_LosRieles_5100BP	Belize_SakiTzul_7400BP	0.21551	0.549298	1
Peru_Lauricocha_8600BP	Chile_LosRieles_5100BP	Cuncaicha_LA_combined	0.0426314	0.357834	1
Peru_Lauricocha_8600BP	Peru_LaGalgada_4100BP	Chile_Conchali_700BP	0.00521176	0.0455959	1
Peru_Lauricocha_8600BP	Peru_LaGalgada_4100BP	Peru_Laramate_900BP	0.00109736	0.116194	1
Peru_Lauricocha_8600BP	Peru_LaGalgada_4100BP	Chile_PicaOcho_700BP	0.00157149	0.111415	1
Peru_Lauricocha_8600BP	Peru_LaGalgada_4100BP	Argentina_LagunaChica_6800BP	0.000826405	0.085848	1
Peru_Lauricocha_8600BP	Peru_LaGalgada_4100BP	Brazil_Laranjal_6700BP	0.0404225	0.33189	1
Peru_Lauricocha_8600BP	Peru_LaGalgada_4100BP	Brazil_Moraes_5800BP	0.176548	0.685942	1
Peru_Lauricocha_8600BP	Peru_LaGalgada_4100BP	Belize_MayahakCabPek_9300BP	0.0476963	0.154021	1
Peru_Lauricocha_8600BP	Peru_LaGalgada_4100BP	Belize_SakiTzul_7400BP	0.0664185	0.5095	1
Peru_Lauricocha_8600BP	Peru_LaGalgada_4100BP	Cuncaicha_LA_combined	0.0606913	0.504587	1
Peru_Lauricocha_8600BP	Chile_Conchali_700BP	Peru_Laramate_900BP	0.00567433	0.378375	1
Peru_Lauricocha_8600BP	Chile_Conchali_700BP	Chile_PicaOcho_700BP	0.00868253	0.120865	1
Peru_Lauricocha_8600BP	Chile_Conchali_700BP	Argentina_LagunaChica_6800BP	0.00107814	0.0929314	1
Peru_Lauricocha_8600BP	Chile_Conchali_700BP	Brazil_Laranjal_6700BP	0.0152397	0.339021	1
Peru_Lauricocha_8600BP	Chile_Conchali_700BP	Brazil_Moraes_5800BP	0.102021	0.68703	1
Peru_Lauricocha_8600BP	Chile_Conchali_700BP	Belize_MayahakCabPek_9300BP	0.0680355	0.168066	1
Peru_Lauricocha_8600BP	Chile_Conchali_700BP	Belize_SakiTzul_7400BP	0.0938393	0.451907	1
Peru_Lauricocha_8600BP	Chile_Conchali_700BP	Cuncaicha_LA_combined	0.00171153	0.0737115	1
Peru_Lauricocha_8600BP	Peru_Laramate_900BP	Chile_PicaOcho_700BP	5.77e-05	0.0148971	1
Peru_Lauricocha_8600BP	Peru_Laramate_900BP	Argentina_LagunaChica_6800BP	2.09e-07	0.0541572	1
Peru_Lauricocha_8600BP	Peru_Laramate_900BP	Brazil_Laranjal_6700BP	3.62e-05	0.336949	1
Peru_Lauricocha_8600BP	Peru_Laramate_900BP	Brazil_Moraes_5800BP	0.00194278	0.686352	1
Peru_Lauricocha_8600BP	Peru_Laramate_900BP	Belize_MayahakCabPek_9300BP	0.00179583	0.173445	1
Peru_Lauricocha_8600BP	Peru_Laramate_900BP	Belize_SakiTzul_7400BP	0.00140046	0.4608	1
Peru_Lauricocha_8600BP	Peru_Laramate_900BP	Cuncaicha_LA_combined	5.36e-05	0.0927478	1
Peru_Lauricocha_8600BP	Chile_PicaOcho_700BP	Argentina_LagunaChica_6800BP	6.55e-05	0.0400205	1
Peru_Lauricocha_8600BP	Chile_PicaOcho_700BP	Brazil_Laranjal_6700BP	0.00553746	0.345931	1
Peru_Lauricocha_8600BP	Chile_PicaOcho_700BP	Brazil_Moraes_5800BP	0.0202076	0.701942	1
Peru_Lauricocha_8600BP	Chile_PicaOcho_700BP	Belize_MayahakCabPek_9300BP	0.00476753	0.166092	1
Peru_Lauricocha_8600BP	Chile_PicaOcho_700BP	Belize_SakiTzul_7400BP	0.00651956	0.448697	1
Peru_Lauricocha_8600BP	Chile_PicaOcho_700BP	Cuncaicha_LA_combined	0.00233511	0.26664	1
Peru_Lauricocha_8600BP	Argentina_LagunaChica_6800BP	Brazil_Laranjal_6700BP	0.204847	0.789345	1
Peru_Lauricocha_8600BP	Argentina_LagunaChica_6800BP	Brazil_Moraes_5800BP	0.288069	0.884575	1
Peru_Lauricocha_8600BP	Argentina_LagunaChica_6800BP	Belize_MayahakCabPek_9300BP	0.0534897	0.212373	1
Peru_Lauricocha_8600BP	Argentina_LagunaChica_6800BP	Belize_SakiTzul_7400BP	0.0276332	0.452177	1
Peru_Lauricocha_8600BP	Argentina_LagunaChica_6800BP	Cuncaicha_LA_combined	0.00387827	0.0400941	1
Peru_Lauricocha_8600BP	Brazil_Laranjal_6700BP	Brazil_Moraes_5800BP	0.825335	0.93186	1
Peru_Lauricocha_8600BP	Brazil_Laranjal_6700BP	Belize_MayahakCabPek_9300BP	0.365694	0.674514	1
Peru_Lauricocha_8600BP	Brazil_Laranjal_6700BP	Belize_SakiTzul_7400BP	0.644055	0.855782	1
Peru_Lauricocha_8600BP	Brazil_Laranjal_6700BP	Cuncaicha_LA_combined	0.0940768	0.3833	1
Peru_Lauricocha_8600BP	Brazil_Moraes_5800BP	Belize_MayahakCabPek_9300BP	0.304185	0.710799	1
Peru_Lauricocha_8600BP	Brazil_Moraes_5800BP	Belize_SakiTzul_7400BP	0.599927	0.719529	1
Peru_Lauricocha_8600BP	Brazil_Moraes_5800BP	Cuncaicha_LA_combined	0.283978	0.735048	1
Peru_Lauricocha_8600BP	Belize_MayahakCabPek_9300BP	Belize_SakiTzul_7400BP	0.366452	0.504424	1
Peru_Lauricocha_8600BP	Belize_MayahakCabPek_9300BP	Cuncaicha_LA_combined	0.0751824	0.148398	1
Peru_Lauricocha_8600BP	Belize_SakiTzul_7400BP	Cuncaicha_LA_combined	0.0340608	0.491079	1
Peru_Lauricocha_5800BP	Peru_Lauricocha_3500BP	Chile_LosRieles_5100BP	0.484086	0.810665	1
Peru_Lauricocha_5800BP	Peru_Lauricocha_3500BP	Peru_LaGalgada_4100BP	0.542816	0.503479	1
Peru_Lauricocha_5800BP	Peru_Lauricocha_3500BP	Chile_Conchali_700BP	0.244189	0.639448	1
Peru_Lauricocha_5800BP	Peru_Lauricocha_3500BP	Peru_Laramate_900BP	0.338033	0.797612	1
Peru_Lauricocha_5800BP	Peru_Lauricocha_3500BP	Chile_PicaOcho_700BP	0.657574	0.964393	1
Peru_Lauricocha_5800BP	Peru_Lauricocha_3500BP	Argentina_LagunaChica_6800BP	0.111188	0.53038	1
Peru_Lauricocha_5800BP	Peru_Lauricocha_3500BP	Brazil_Laranjal_6700BP	0.375069	0.502878	1
Peru_Lauricocha_5800BP	Peru_Lauricocha_3500BP	Brazil_Moraes_5800BP	0.489362	0.736007	1
Peru_Lauricocha_5800BP	Peru_Lauricocha_3500BP	Belize_MayahakCabPek_9300BP	0.306754	0.504621	1
Peru_Lauricocha_5800BP	Peru_Lauricocha_3500BP	Belize_SakiTzul_7400BP	0.184005	0.530764	1
Peru_Lauricocha_5800BP	Peru_Lauricocha_3500BP	Cuncaicha_LA_combined	0.786429	0.60211	1
Peru_Lauricocha_5800BP	Chile_LosRieles_5100BP	Peru_LaGalgada_4100BP	0.281302	0.56434	1
Peru_Lauricocha_5800BP	Chile_LosRieles_5100BP	Chile_Conchali_700BP	0.0198404	0.091353	1
Peru_Lauricocha_5800BP	Chile_LosRieles_5100BP	Peru_Laramate_900BP	0.0312078	0.09772	1
Peru_Lauricocha_5800BP	Chile_LosRieles_5100BP	Chile_PicaOcho_700BP	0.156496	0.539421	1
Peru_Lauricocha_5800BP	Chile_LosRieles_5100BP	Argentina_LagunaChica_6800BP	0.0256759	0.0433706	1
Peru_Lauricocha_5800BP	Chile_LosRieles_5100BP	Brazil_Laranjal_6700BP	0.170916	0.4502	1
Peru_Lauricocha_5800BP	Chile_LosRieles_5100BP	Brazil_Moraes_5800BP	0.252901	0.588899	1
Peru_Lauricocha_5800BP	Chile_LosRieles_5100BP	Belize_MayahakCabPek_9300BP	0.156392	0.326836	1
Peru_Lauricocha_5800BP	Chile_LosRieles_5100BP	Belize_SakiTzul_7400BP	0.0650506	0.0894	1
Peru_Lauricocha_5800BP	Chile_LosRieles_5100BP	Cuncaicha_LA_combined	0.368906	0.824579	1
Peru_Lauricocha_5800BP	Peru_LaGalgada_4100BP	Chile_Conchali_700BP	0.0135589	0.390448	1
Peru_Lauricocha_5800BP	Peru_LaGalgada_4100BP	Peru_Laramate_900BP	0.0481416	0.294521	1
Peru_Lauricocha_5800BP	Peru_LaGalgada_4100BP	Chile_PicaOcho_700BP	0.264756	0.262263	1
Peru_Lauricocha_5800BP	Peru_LaGalgada_4100BP	Argentina_LagunaChica_6800BP	0.0180585	0.330508	1
Peru_Lauricocha_5800BP	Peru_LaGalgada_4100BP	Brazil_Laranjal_6700BP	0.159038	0.290511	1
Peru_Lauricocha_5800BP	Peru_LaGalgada_4100BP	Brazil_Moraes_5800BP	0.328088	0.295394	1
Peru_Lauricocha_5800BP	Peru_LaGalgada_4100BP	Belize_MayahakCabPek_9300BP	0.176661	0.305696	1
Peru_Lauricocha_5800BP	Peru_LaGalgada_4100BP	Belize_SakiTzul_7400BP	0.0831197	0.289841	1
Peru_Lauricocha_5800BP	Peru_LaGalgada_4100BP	Cuncaicha_LA_combined	0.675547	0.799343	1
Peru_Lauricocha_5800BP	Chile_Conchali_700BP	Peru_Laramate_900BP	0.112183	0.511684	1
Peru_Lauricocha_5800BP	Chile_Conchali_700BP	Chile_PicaOcho_700BP	0.0687302	0.248408	1
Peru_Lauricocha_5800BP	Chile_Conchali_700BP	Argentina_LagunaChica_6800BP	0.00261596	0.108801	1
Peru_Lauricocha_5800BP	Chile_Conchali_700BP	Brazil_Laranjal_6700BP	0.0101352	0.188743	1
Peru_Lauricocha_5800BP	Chile_Conchali_700BP	Brazil_Moraes_5800BP	0.0779194	0.231508	1
Peru_Lauricocha_5800BP	Chile_Conchali_700BP	Belize_MayahakCabPek_9300BP	0.053739	0.127028	1
Peru_Lauricocha_5800BP	Chile_Conchali_700BP	Belize_SakiTzul_7400BP	0.00758096	0.0828278	1
Peru_Lauricocha_5800BP	Chile_Conchali_700BP	Cuncaicha_LA_combined	0.0114144	0.652669	1
Peru_Lauricocha_5800BP	Peru_Laramate_900BP	Chile_PicaOcho_700BP	0.0858851	0.300467	1
Peru_Lauricocha_5800BP	Peru_Laramate_900BP	Argentina_LagunaChica_6800BP	0.000890998	0.126381	1
Peru_Lauricocha_5800BP	Peru_Laramate_900BP	Brazil_Laranjal_6700BP	0.0133163	0.154032	1
Peru_Lauricocha_5800BP	Peru_Laramate_900BP	Brazil_Moraes_5800BP	0.092855	0.31158	1
Peru_Lauricocha_5800BP	Peru_Laramate_900BP	Belize_MayahakCabPek_9300BP	0.035921	0.128628	1
Peru_Lauricocha_5800BP	Peru_Laramate_900BP	Belize_SakiTzul_7400BP	0.0175596	0.0592362	1
Peru_Lauricocha_5800BP	Peru_Laramate_900BP	Cuncaicha_LA_combined	0.0484521	0.661383	1
Peru_Lauricocha_5800BP	Chile_PicaOcho_700BP	Argentina_LagunaChica_6800BP	0.0369438	0.192792	1
Peru_Lauricocha_5800BP	Chile_PicaOcho_700BP	Brazil_Laranjal_6700BP	0.154298	0.20255	1
Peru_Lauricocha_5800BP	Chile_PicaOcho_700BP	Brazil_Moraes_5800BP	0.30318	0.486432	1
Peru_Lauricocha_5800BP	Chile_PicaOcho_700BP	Belize_MayahakCabPek_9300BP	0.202612	0.268553	1
Peru_Lauricocha_5800BP	Chile_PicaOcho_700BP	Belize_SakiTzul_7400BP	0.0569348	0.200082	1
Peru_Lauricocha_5800BP	Chile_PicaOcho_700BP	Cuncaicha_LA_combined	0.547711	0.830502	1
Peru_Lauricocha_5800BP	Argentina_LagunaChica_6800BP	Brazil_Laranjal_6700BP	0.289196	0.873915	1
Peru_Lauricocha_5800BP	Argentina_LagunaChica_6800BP	Brazil_Moraes_5800BP	0.237763	0.724823	1
Peru_Lauricocha_5800BP	Argentina_LagunaChica_6800BP	Belize_MayahakCabPek_9300BP	0.131743	0.432698	1
Peru_Lauricocha_5800BP	Argentina_LagunaChica_6800BP	Belize_SakiTzul_7400BP	0.0950149	0.254585	1
Peru_Lauricocha_5800BP	Argentina_LagunaChica_6800BP	Cuncaicha_LA_combined	0.0931308	0.651396	1
Peru_Lauricocha_5800BP	Brazil_Laranjal_6700BP	Brazil_Moraes_5800BP	0.386369	0.767501	1
Peru_Lauricocha_5800BP	Brazil_Laranjal_6700BP	Belize_MayahakCabPek_9300BP	0.239465	0.438132	1
Peru_Lauricocha_5800BP	Brazil_Laranjal_6700BP	Belize_SakiTzul_7400BP	0.311158	0.912071	1
Peru_Lauricocha_5800BP	Brazil_Laranjal_6700BP	Cuncaicha_LA_combined	0.369083	0.671978	1
Peru_Lauricocha_5800BP	Brazil_Moraes_5800BP	Belize_MayahakCabPek_9300BP	0.250816	0.273026	1
Peru_Lauricocha_5800BP	Brazil_Moraes_5800BP	Belize_SakiTzul_7400BP	0.158473	0.702542	1
Peru_Lauricocha_5800BP	Brazil_Moraes_5800BP	Cuncaicha_LA_combined	0.661483	0.766777	1
Peru_Lauricocha_5800BP	Belize_MayahakCabPek_9300BP	Belize_SakiTzul_7400BP	0.0840851	0.138081	1
Peru_Lauricocha_5800BP	Belize_MayahakCabPek_9300BP	Cuncaicha_LA_combined	0.322427	0.64973	1
Peru_Lauricocha_5800BP	Belize_SakiTzul_7400BP	Cuncaicha_LA_combined	0.140927	0.676406	1
Peru_Lauricocha_3500BP	Chile_LosRieles_5100BP	Peru_LaGalgada_4100BP	0.559097	0.644948	1
Peru_Lauricocha_3500BP	Chile_LosRieles_5100BP	Chile_Conchali_700BP	0.307403	0.627252	1
Peru_Lauricocha_3500BP	Chile_LosRieles_5100BP	Peru_Laramate_900BP	0.335022	0.95332	1
Peru_Lauricocha_3500BP	Chile_LosRieles_5100BP	Chile_PicaOcho_700BP	0.538031	0.657441	1
Peru_Lauricocha_3500BP	Chile_LosRieles_5100BP	Argentina_LagunaChica_6800BP	0.0165732	0.662817	1
Peru_Lauricocha_3500BP	Chile_LosRieles_5100BP	Brazil_Laranjal_6700BP	0.577256	0.62762	1
Peru_Lauricocha_3500BP	Chile_LosRieles_5100BP	Brazil_Moraes_5800BP	0.100255	0.856133	1
Peru_Lauricocha_3500BP	Chile_LosRieles_5100BP	Belize_MayahakCabPek_9300BP	0.642831	0.649344	1
Peru_Lauricocha_3500BP	Chile_LosRieles_5100BP	Belize_SakiTzul_7400BP	0.422869	0.684085	1
Peru_Lauricocha_3500BP	Chile_LosRieles_5100BP	Cuncaicha_LA_combined	0.614992	0.771929	1
Peru_Lauricocha_3500BP	Peru_LaGalgada_4100BP	Chile_Conchali_700BP	0.0113588	0.732834	1
Peru_Lauricocha_3500BP	Peru_LaGalgada_4100BP	Peru_Laramate_900BP	0.139438	0.859271	1
Peru_Lauricocha_3500BP	Peru_LaGalgada_4100BP	Chile_PicaOcho_700BP	0.186521	0.611542	1
Peru_Lauricocha_3500BP	Peru_LaGalgada_4100BP	Argentina_LagunaChica_6800BP	0.00101369	0.29109	1
Peru_Lauricocha_3500BP	Peru_LaGalgada_4100BP	Brazil_Laranjal_6700BP	0.369442	0.338047	1
Peru_Lauricocha_3500BP	Peru_LaGalgada_4100BP	Brazil_Moraes_5800BP	0.0977312	0.510164	1
Peru_Lauricocha_3500BP	Peru_LaGalgada_4100BP	Belize_MayahakCabPek_9300BP	0.21583	0.356362	1
Peru_Lauricocha_3500BP	Peru_LaGalgada_4100BP	Belize_SakiTzul_7400BP	0.117763	0.574537	1
Peru_Lauricocha_3500BP	Peru_LaGalgada_4100BP	Cuncaicha_LA_combined	0.29286	0.547014	1
Peru_Lauricocha_3500BP	Chile_Conchali_700BP	Peru_Laramate_900BP	0.515898	0.825245	1
Peru_Lauricocha_3500BP	Chile_Conchali_700BP	Chile_PicaOcho_700BP	0.295829	0.540112	1
Peru_Lauricocha_3500BP	Chile_Conchali_700BP	Argentina_LagunaChica_6800BP	0.000827375	0.272615	1
Peru_Lauricocha_3500BP	Chile_Conchali_700BP	Brazil_Laranjal_6700BP	0.0325861	0.601501	1
Peru_Lauricocha_3500BP	Chile_Conchali_700BP	Brazil_Moraes_5800BP	0.0324534	0.68145	1
Peru_Lauricocha_3500BP	Chile_Conchali_700BP	Belize_MayahakCabPek_9300BP	0.130022	0.348087	1
Peru_Lauricocha_3500BP	Chile_Conchali_700BP	Belize_SakiTzul_7400BP	0.0841583	0.576986	1
Peru_Lauricocha_3500BP	Chile_Conchali_700BP	Cuncaicha_LA_combined	0.0701799	0.629093	1
Peru_Lauricocha_3500BP	Peru_Laramate_900BP	Chile_PicaOcho_700BP	0.548722	0.851644	1
Peru_Lauricocha_3500BP	Peru_Laramate_900BP	Argentina_LagunaChica_6800BP	0.00170505	0.807809	1
Peru_Lauricocha_3500BP	Peru_Laramate_900BP	Brazil_Laranjal_6700BP	0.0743999	0.905268	1
Peru_Lauricocha_3500BP	Peru_Laramate_900BP	Brazil_Moraes_5800BP	0.314545	0.808319	1
Peru_Lauricocha_3500BP	Peru_Laramate_900BP	Belize_MayahakCabPek_9300BP	0.209844	0.891585	1
Peru_Lauricocha_3500BP	Peru_Laramate_900BP	Belize_SakiTzul_7400BP	0.167735	0.857815	1
Peru_Lauricocha_3500BP	Peru_Laramate_900BP	Cuncaicha_LA_combined	0.316578	0.820242	1
Peru_Lauricocha_3500BP	Chile_PicaOcho_700BP	Argentina_LagunaChica_6800BP	0.00131571	0.688343	1
Peru_Lauricocha_3500BP	Chile_PicaOcho_700BP	Brazil_Laranjal_6700BP	0.0576834	0.89666	1
Peru_Lauricocha_3500BP	Chile_PicaOcho_700BP	Brazil_Moraes_5800BP	0.114844	0.640662	1
Peru_Lauricocha_3500BP	Chile_PicaOcho_700BP	Belize_MayahakCabPek_9300BP	0.208436	0.744463	1
Peru_Lauricocha_3500BP	Chile_PicaOcho_700BP	Belize_SakiTzul_7400BP	0.125197	0.837277	1
Peru_Lauricocha_3500BP	Chile_PicaOcho_700BP	Cuncaicha_LA_combined	0.339585	0.688873	1
Peru_Lauricocha_3500BP	Argentina_LagunaChica_6800BP	Brazil_Laranjal_6700BP	0.0557673	0.624873	1
Peru_Lauricocha_3500BP	Argentina_LagunaChica_6800BP	Brazil_Moraes_5800BP	0.0118879	0.222323	1
Peru_Lauricocha_3500BP	Argentina_LagunaChica_6800BP	Belize_MayahakCabPek_9300BP	0.0359708	0.419035	1
Peru_Lauricocha_3500BP	Argentina_LagunaChica_6800BP	Belize_SakiTzul_7400BP	0.0203429	0.371592	1
Peru_Lauricocha_3500BP	Argentina_LagunaChica_6800BP	Cuncaicha_LA_combined	0.068999	0.714372	1
Peru_Lauricocha_3500BP	Brazil_Laranjal_6700BP	Brazil_Moraes_5800BP	0.144265	0.477764	1
Peru_Lauricocha_3500BP	Brazil_Laranjal_6700BP	Belize_MayahakCabPek_9300BP	0.310749	0.422948	1
Peru_Lauricocha_3500BP	Brazil_Laranjal_6700BP	Belize_SakiTzul_7400BP	0.711654	0.92143	1
Peru_Lauricocha_3500BP	Brazil_Laranjal_6700BP	Cuncaicha_LA_combined	0.584828	0.550342	1
Peru_Lauricocha_3500BP	Brazil_Moraes_5800BP	Belize_MayahakCabPek_9300BP	0.0999502	0.494351	1
Peru_Lauricocha_3500BP	Brazil_Moraes_5800BP	Belize_SakiTzul_7400BP	0.241315	0.365938	1
Peru_Lauricocha_3500BP	Brazil_Moraes_5800BP	Cuncaicha_LA_combined	0.527478	0.60339	1
Peru_Lauricocha_3500BP	Belize_MayahakCabPek_9300BP	Belize_SakiTzul_7400BP	0.380688	0.40447	1
Peru_Lauricocha_3500BP	Belize_MayahakCabPek_9300BP	Cuncaicha_LA_combined	0.335391	0.525464	1
Peru_Lauricocha_3500BP	Belize_SakiTzul_7400BP	Cuncaicha_LA_combined	0.39787	0.536695	1
Chile_LosRieles_5100BP	Peru_LaGalgada_4100BP	Chile_Conchali_700BP	0.0178129	0.595777	1
Chile_LosRieles_5100BP	Peru_LaGalgada_4100BP	Peru_Laramate_900BP	0.0485351	0.573676	1
Chile_LosRieles_5100BP	Peru_LaGalgada_4100BP	Chile_PicaOcho_700BP	0.115879	0.549255	1
Chile_LosRieles_5100BP	Peru_LaGalgada_4100BP	Argentina_LagunaChica_6800BP	0.00922032	0.582062	1
Chile_LosRieles_5100BP	Peru_LaGalgada_4100BP	Brazil_Laranjal_6700BP	0.35871	0.586195	1
Chile_LosRieles_5100BP	Peru_LaGalgada_4100BP	Brazil_Moraes_5800BP	0.4676	0.606252	1
Chile_LosRieles_5100BP	Peru_LaGalgada_4100BP	Belize_MayahakCabPek_9300BP	0.593334	0.864338	1
Chile_LosRieles_5100BP	Peru_LaGalgada_4100BP	Belize_SakiTzul_7400BP	0.236917	0.808963	1
Chile_LosRieles_5100BP	Peru_LaGalgada_4100BP	Cuncaicha_LA_combined	0.561143	0.623282	1
Chile_LosRieles_5100BP	Chile_Conchali_700BP	Peru_Laramate_900BP	0.118616	0.486487	1
Chile_LosRieles_5100BP	Chile_Conchali_700BP	Chile_PicaOcho_700BP	0.0258768	0.140953	1
Chile_LosRieles_5100BP	Chile_Conchali_700BP	Argentina_LagunaChica_6800BP	6.61e-05	0.0702353	1
Chile_LosRieles_5100BP	Chile_Conchali_700BP	Brazil_Laranjal_6700BP	0.00505499	0.361583	1
Chile_LosRieles_5100BP	Chile_Conchali_700BP	Brazil_Moraes_5800BP	0.0307377	0.186014	1
Chile_LosRieles_5100BP	Chile_Conchali_700BP	Belize_MayahakCabPek_9300BP	0.198048	0.745663	1
Chile_LosRieles_5100BP	Chile_Conchali_700BP	Belize_SakiTzul_7400BP	0.0285318	0.507209	1
Chile_LosRieles_5100BP	Chile_Conchali_700BP	Cuncaicha_LA_combined	0.0177006	0.246551	1
Chile_LosRieles_5100BP	Peru_Laramate_900BP	Chile_PicaOcho_700BP	0.0112522	0.143302	1
Chile_LosRieles_5100BP	Peru_Laramate_900BP	Argentina_LagunaChica_6800BP	4.38e-08	0.165178	1
Chile_LosRieles_5100BP	Peru_Laramate_900BP	Brazil_Laranjal_6700BP	0.000897803	0.357448	1
Chile_LosRieles_5100BP	Peru_Laramate_900BP	Brazil_Moraes_5800BP	0.0227386	0.192405	1
Chile_LosRieles_5100BP	Peru_Laramate_900BP	Belize_MayahakCabPek_9300BP	0.0949155	0.74365	1
Chile_LosRieles_5100BP	Peru_Laramate_900BP	Belize_SakiTzul_7400BP	0.00602339	0.523521	1
Chile_LosRieles_5100BP	Peru_Laramate_900BP	Cuncaicha_LA_combined	0.00919703	0.252274	1
Chile_LosRieles_5100BP	Chile_PicaOcho_700BP	Argentina_LagunaChica_6800BP	0.000129064	0.337503	1
Chile_LosRieles_5100BP	Chile_PicaOcho_700BP	Brazil_Laranjal_6700BP	0.00576555	0.750924	1
Chile_LosRieles_5100BP	Chile_PicaOcho_700BP	Brazil_Moraes_5800BP	0.0503913	0.328478	1
Chile_LosRieles_5100BP	Chile_PicaOcho_700BP	Belize_MayahakCabPek_9300BP	0.280542	0.749897	1
Chile_LosRieles_5100BP	Chile_PicaOcho_700BP	Belize_SakiTzul_7400BP	0.0593599	0.674004	1
Chile_LosRieles_5100BP	Chile_PicaOcho_700BP	Cuncaicha_LA_combined	0.0701381	0.245541	1
Chile_LosRieles_5100BP	Argentina_LagunaChica_6800BP	Brazil_Laranjal_6700BP	0.157701	0.835582	1
Chile_LosRieles_5100BP	Argentina_LagunaChica_6800BP	Brazil_Moraes_5800BP	0.0623163	0.383558	1
Chile_LosRieles_5100BP	Argentina_LagunaChica_6800BP	Belize_MayahakCabPek_9300BP	0.131341	0.793144	1
Chile_LosRieles_5100BP	Argentina_LagunaChica_6800BP	Belize_SakiTzul_7400BP	0.0263537	0.516618	1
Chile_LosRieles_5100BP	Argentina_LagunaChica_6800BP	Cuncaicha_LA_combined	0.00667166	0.244966	1
Chile_LosRieles_5100BP	Brazil_Laranjal_6700BP	Brazil_Moraes_5800BP	0.428964	0.765821	1
Chile_LosRieles_5100BP	Brazil_Laranjal_6700BP	Belize_MayahakCabPek_9300BP	0.602986	0.744663	1
Chile_LosRieles_5100BP	Brazil_Laranjal_6700BP	Belize_SakiTzul_7400BP	0.563379	0.630736	1
Chile_LosRieles_5100BP	Brazil_Laranjal_6700BP	Cuncaicha_LA_combined	0.1508	0.348589	1
Chile_LosRieles_5100BP	Brazil_Moraes_5800BP	Belize_MayahakCabPek_9300BP	0.40409	0.758677	1
Chile_LosRieles_5100BP	Brazil_Moraes_5800BP	Belize_SakiTzul_7400BP	0.461801	0.58013	1
Chile_LosRieles_5100BP	Brazil_Moraes_5800BP	Cuncaicha_LA_combined	0.407849	0.786853	1
Chile_LosRieles_5100BP	Belize_MayahakCabPek_9300BP	Belize_SakiTzul_7400BP	0.727095	0.762691	1
Chile_LosRieles_5100BP	Belize_MayahakCabPek_9300BP	Cuncaicha_LA_combined	0.416299	0.741845	1
Chile_LosRieles_5100BP	Belize_SakiTzul_7400BP	Cuncaicha_LA_combined	0.0599989	0.615911	1
Peru_LaGalgada_4100BP	Chile_Conchali_700BP	Peru_Laramate_900BP	0.0833063	0.867274	1
Peru_LaGalgada_4100BP	Chile_Conchali_700BP	Chile_PicaOcho_700BP	0.0105738	0.217418	1
Peru_LaGalgada_4100BP	Chile_Conchali_700BP	Argentina_LagunaChica_6800BP	1.32e-05	0.0140416	1
Peru_LaGalgada_4100BP	Chile_Conchali_700BP	Brazil_Laranjal_6700BP	0.00609724	0.284619	1
Peru_LaGalgada_4100BP	Chile_Conchali_700BP	Brazil_Moraes_5800BP	0.0286347	0.226999	1
Peru_LaGalgada_4100BP	Chile_Conchali_700BP	Belize_MayahakCabPek_9300BP	0.0102922	0.115172	1
Peru_LaGalgada_4100BP	Chile_Conchali_700BP	Belize_SakiTzul_7400BP	0.00445339	0.0334493	1
Peru_LaGalgada_4100BP	Chile_Conchali_700BP	Cuncaicha_LA_combined	0.00392002	0.254196	1
Peru_LaGalgada_4100BP	Peru_Laramate_900BP	Chile_PicaOcho_700BP	0.017014	0.216138	1
Peru_LaGalgada_4100BP	Peru_Laramate_900BP	Argentina_LagunaChica_6800BP	2.95e-08	0.194367	1
Peru_LaGalgada_4100BP	Peru_Laramate_900BP	Brazil_Laranjal_6700BP	0.0118286	0.258062	1
Peru_LaGalgada_4100BP	Peru_Laramate_900BP	Brazil_Moraes_5800BP	0.0824696	0.199959	1
Peru_LaGalgada_4100BP	Peru_Laramate_900BP	Belize_MayahakCabPek_9300BP	0.00892881	0.111439	1
Peru_LaGalgada_4100BP	Peru_Laramate_900BP	Belize_SakiTzul_7400BP	0.00841017	0.0810804	1
Peru_LaGalgada_4100BP	Peru_Laramate_900BP	Cuncaicha_LA_combined	0.00604865	0.286911	1
Peru_LaGalgada_4100BP	Chile_PicaOcho_700BP	Argentina_LagunaChica_6800BP	0.000109417	0.262649	1
Peru_LaGalgada_4100BP	Chile_PicaOcho_700BP	Brazil_Laranjal_6700BP	0.0377208	0.413194	1
Peru_LaGalgada_4100BP	Chile_PicaOcho_700BP	Brazil_Moraes_5800BP	0.0641987	0.261364	1
Peru_LaGalgada_4100BP	Chile_PicaOcho_700BP	Belize_MayahakCabPek_9300BP	0.0453033	0.229841	1
Peru_LaGalgada_4100BP	Chile_PicaOcho_700BP	Belize_SakiTzul_7400BP	0.00572109	0.223391	1
Peru_LaGalgada_4100BP	Chile_PicaOcho_700BP	Cuncaicha_LA_combined	0.101617	0.24769	1
Peru_LaGalgada_4100BP	Argentina_LagunaChica_6800BP	Brazil_Laranjal_6700BP	0.0482434	0.867524	1
Peru_LaGalgada_4100BP	Argentina_LagunaChica_6800BP	Brazil_Moraes_5800BP	0.0377245	0.712808	1
Peru_LaGalgada_4100BP	Argentina_LagunaChica_6800BP	Belize_MayahakCabPek_9300BP	0.0110859	0.303224	1
Peru_LaGalgada_4100BP	Argentina_LagunaChica_6800BP	Belize_SakiTzul_7400BP	0.00169764	0.0389757	1
Peru_LaGalgada_4100BP	Argentina_LagunaChica_6800BP	Cuncaicha_LA_combined	0.00450621	0.301504	1
Peru_LaGalgada_4100BP	Brazil_Laranjal_6700BP	Brazil_Moraes_5800BP	0.597921	0.936809	1
Peru_LaGalgada_4100BP	Brazil_Laranjal_6700BP	Belize_MayahakCabPek_9300BP	0.169503	0.641897	1
Peru_LaGalgada_4100BP	Brazil_Laranjal_6700BP	Belize_SakiTzul_7400BP	0.170214	0.825594	1
Peru_LaGalgada_4100BP	Brazil_Laranjal_6700BP	Cuncaicha_LA_combined	0.356643	0.442633	1
Peru_LaGalgada_4100BP	Brazil_Moraes_5800BP	Belize_MayahakCabPek_9300BP	0.181087	0.394815	1
Peru_LaGalgada_4100BP	Brazil_Moraes_5800BP	Belize_SakiTzul_7400BP	0.174548	0.779402	1
Peru_LaGalgada_4100BP	Brazil_Moraes_5800BP	Cuncaicha_LA_combined	0.370162	0.637718	1
Peru_LaGalgada_4100BP	Belize_MayahakCabPek_9300BP	Belize_SakiTzul_7400BP	0.0952671	0.454726	1
Peru_LaGalgada_4100BP	Belize_MayahakCabPek_9300BP	Cuncaicha_LA_combined	0.0952932	0.349836	1
Peru_LaGalgada_4100BP	Belize_SakiTzul_7400BP	Cuncaicha_LA_combined	0.0201917	0.243308	1
Chile_Conchali_700BP	Peru_Laramate_900BP	Chile_PicaOcho_700BP	0.201777	0.614608	1
Chile_Conchali_700BP	Peru_Laramate_900BP	Argentina_LagunaChica_6800BP	2.52e-06	0.637247	1
Chile_Conchali_700BP	Peru_Laramate_900BP	Brazil_Laranjal_6700BP	0.0116731	0.610649	1
Chile_Conchali_700BP	Peru_Laramate_900BP	Brazil_Moraes_5800BP	0.108823	0.597523	1
Chile_Conchali_700BP	Peru_Laramate_900BP	Belize_MayahakCabPek_9300BP	0.25304	0.631423	1
Chile_Conchali_700BP	Peru_Laramate_900BP	Belize_SakiTzul_7400BP	0.0673155	0.590791	1
Chile_Conchali_700BP	Peru_Laramate_900BP	Cuncaicha_LA_combined	0.01854	0.74374	1
Chile_Conchali_700BP	Chile_PicaOcho_700BP	Argentina_LagunaChica_6800BP	1.07e-05	0.105557	1
Chile_Conchali_700BP	Chile_PicaOcho_700BP	Brazil_Laranjal_6700BP	0.00336893	0.0936392	1
Chile_Conchali_700BP	Chile_PicaOcho_700BP	Brazil_Moraes_5800BP	0.0239478	0.0922595	1
Chile_Conchali_700BP	Chile_PicaOcho_700BP	Belize_MayahakCabPek_9300BP	0.0637175	0.114056	1
Chile_Conchali_700BP	Chile_PicaOcho_700BP	Belize_SakiTzul_7400BP	0.0196893	0.159546	1
Chile_Conchali_700BP	Chile_PicaOcho_700BP	Cuncaicha_LA_combined	0.0154833	0.120411	1
Chile_Conchali_700BP	Argentina_LagunaChica_6800BP	Brazil_Laranjal_6700BP	0.000661409	0.674874	1
Chile_Conchali_700BP	Argentina_LagunaChica_6800BP	Brazil_Moraes_5800BP	0.000459248	0.836126	1
Chile_Conchali_700BP	Argentina_LagunaChica_6800BP	Belize_MayahakCabPek_9300BP	0.000965346	0.300318	1
Chile_Conchali_700BP	Argentina_LagunaChica_6800BP	Belize_SakiTzul_7400BP	0.000148219	0.177156	1
Chile_Conchali_700BP	Argentina_LagunaChica_6800BP	Cuncaicha_LA_combined	5.34e-06	0.0136038	1
Chile_Conchali_700BP	Brazil_Laranjal_6700BP	Brazil_Moraes_5800BP	0.0591418	0.995678	1
Chile_Conchali_700BP	Brazil_Laranjal_6700BP	Belize_MayahakCabPek_9300BP	0.0158118	0.317529	1
Chile_Conchali_700BP	Brazil_Laranjal_6700BP	Belize_SakiTzul_7400BP	0.0563366	0.730628	1
Chile_Conchali_700BP	Brazil_Laranjal_6700BP	Cuncaicha_LA_combined	0.0062827	0.13011	1
Chile_Conchali_700BP	Brazil_Moraes_5800BP	Belize_MayahakCabPek_9300BP	0.0536041	0.13231	1
Chile_Conchali_700BP	Brazil_Moraes_5800BP	Belize_SakiTzul_7400BP	0.0374291	0.491372	1
Chile_Conchali_700BP	Brazil_Moraes_5800BP	Cuncaicha_LA_combined	0.0179743	0.270886	1
Chile_Conchali_700BP	Belize_MayahakCabPek_9300BP	Belize_SakiTzul_7400BP	0.0799653	0.290384	1
Chile_Conchali_700BP	Belize_MayahakCabPek_9300BP	Cuncaicha_LA_combined	0.0101226	0.177542	1
Chile_Conchali_700BP	Belize_SakiTzul_7400BP	Cuncaicha_LA_combined	0.00401339	0.0764365	1
Peru_Laramate_900BP	Chile_PicaOcho_700BP	Argentina_LagunaChica_6800BP	2.09e-08	0.0145641	1
Peru_Laramate_900BP	Chile_PicaOcho_700BP	Brazil_Laranjal_6700BP	0.000207303	0.0165682	1
Peru_Laramate_900BP	Chile_PicaOcho_700BP	Brazil_Moraes_5800BP	0.0158875	0.133742	1
Peru_Laramate_900BP	Chile_PicaOcho_700BP	Belize_MayahakCabPek_9300BP	0.00632171	0.06481	1
Peru_Laramate_900BP	Chile_PicaOcho_700BP	Belize_SakiTzul_7400BP	0.0031392	0.0174921	1
Peru_Laramate_900BP	Chile_PicaOcho_700BP	Cuncaicha_LA_combined	0.00108489	0.0736841	1
Peru_Laramate_900BP	Argentina_LagunaChica_6800BP	Brazil_Laranjal_6700BP	8.01e-07	0.879036	1
Peru_Laramate_900BP	Argentina_LagunaChica_6800BP	Brazil_Moraes_5800BP	4.59e-06	0.684353	1
Peru_Laramate_900BP	Argentina_LagunaChica_6800BP	Belize_MayahakCabPek_9300BP	3.22e-07	0.669561	1
Peru_Laramate_900BP	Argentina_LagunaChica_6800BP	Belize_SakiTzul_7400BP	5.23e-07	0.280101	1
Peru_Laramate_900BP	Argentina_LagunaChica_6800BP	Cuncaicha_LA_combined	8.41e-09	0.106114	1
Peru_Laramate_900BP	Brazil_Laranjal_6700BP	Brazil_Moraes_5800BP	0.0273612	0.925556	1
Peru_Laramate_900BP	Brazil_Laranjal_6700BP	Belize_MayahakCabPek_9300BP	0.0017747	0.514391	1
Peru_Laramate_900BP	Brazil_Laranjal_6700BP	Belize_SakiTzul_7400BP	0.00631532	0.918614	1
Peru_Laramate_900BP	Brazil_Laranjal_6700BP	Cuncaicha_LA_combined	0.000440652	0.126803	1
Peru_Laramate_900BP	Brazil_Moraes_5800BP	Belize_MayahakCabPek_9300BP	0.0608356	0.279214	1
Peru_Laramate_900BP	Brazil_Moraes_5800BP	Belize_SakiTzul_7400BP	0.0341748	0.611245	1
Peru_Laramate_900BP	Brazil_Moraes_5800BP	Cuncaicha_LA_combined	0.0141619	0.607037	1
Peru_Laramate_900BP	Belize_MayahakCabPek_9300BP	Belize_SakiTzul_7400BP	0.0207172	0.366965	1
Peru_Laramate_900BP	Belize_MayahakCabPek_9300BP	Cuncaicha_LA_combined	0.0013052	0.170184	1
Peru_Laramate_900BP	Belize_SakiTzul_7400BP	Cuncaicha_LA_combined	0.000524274	0.0485738	1
Chile_PicaOcho_700BP	Argentina_LagunaChica_6800BP	Brazil_Laranjal_6700BP	0.000221196	0.150655	1
Chile_PicaOcho_700BP	Argentina_LagunaChica_6800BP	Brazil_Moraes_5800BP	0.0105833	0.493311	1
Chile_PicaOcho_700BP	Argentina_LagunaChica_6800BP	Belize_MayahakCabPek_9300BP	0.0100236	0.528308	1
Chile_PicaOcho_700BP	Argentina_LagunaChica_6800BP	Belize_SakiTzul_7400BP	0.00181011	0.264536	1
Chile_PicaOcho_700BP	Argentina_LagunaChica_6800BP	Cuncaicha_LA_combined	0.00641842	0.316332	1
Chile_PicaOcho_700BP	Brazil_Laranjal_6700BP	Brazil_Moraes_5800BP	0.00324904	0.844954	1
Chile_PicaOcho_700BP	Brazil_Laranjal_6700BP	Belize_MayahakCabPek_9300BP	0.00335243	0.312036	1
Chile_PicaOcho_700BP	Brazil_Laranjal_6700BP	Belize_SakiTzul_7400BP	0.00979162	0.845449	1
Chile_PicaOcho_700BP	Brazil_Laranjal_6700BP	Cuncaicha_LA_combined	0.00227147	0.304438	1
Chile_PicaOcho_700BP	Brazil_Moraes_5800BP	Belize_MayahakCabPek_9300BP	0.0630049	0.386951	1
Chile_PicaOcho_700BP	Brazil_Moraes_5800BP	Belize_SakiTzul_7400BP	0.150145	0.960481	1
Chile_PicaOcho_700BP	Brazil_Moraes_5800BP	Cuncaicha_LA_combined	0.116314	0.456954	1
Chile_PicaOcho_700BP	Belize_MayahakCabPek_9300BP	Belize_SakiTzul_7400BP	0.12548	0.573656	1
Chile_PicaOcho_700BP	Belize_MayahakCabPek_9300BP	Cuncaicha_LA_combined	0.0842444	0.334091	1
Chile_PicaOcho_700BP	Belize_SakiTzul_7400BP	Cuncaicha_LA_combined	0.0543656	0.186399	1
Argentina_LagunaChica_6800BP	Brazil_Laranjal_6700BP	Brazil_Moraes_5800BP	0.834171	0.904055	1
Argentina_LagunaChica_6800BP	Brazil_Laranjal_6700BP	Belize_MayahakCabPek_9300BP	0.420793	0.579413	1
Argentina_LagunaChica_6800BP	Brazil_Laranjal_6700BP	Belize_SakiTzul_7400BP	0.151714	0.879414	1
Argentina_LagunaChica_6800BP	Brazil_Laranjal_6700BP	Cuncaicha_LA_combined	0.138452	0.735397	1
Argentina_LagunaChica_6800BP	Brazil_Moraes_5800BP	Belize_MayahakCabPek_9300BP	0.304327	0.672437	1
Argentina_LagunaChica_6800BP	Brazil_Moraes_5800BP	Belize_SakiTzul_7400BP	0.130078	0.890002	1
Argentina_LagunaChica_6800BP	Brazil_Moraes_5800BP	Cuncaicha_LA_combined	0.246055	0.890243	1
Argentina_LagunaChica_6800BP	Belize_MayahakCabPek_9300BP	Belize_SakiTzul_7400BP	0.0317686	0.223947	1
Argentina_LagunaChica_6800BP	Belize_MayahakCabPek_9300BP	Cuncaicha_LA_combined	0.0193679	0.222162	1
Argentina_LagunaChica_6800BP	Belize_SakiTzul_7400BP	Cuncaicha_LA_combined	0.00109741	0.0130068	1
Brazil_Laranjal_6700BP	Brazil_Moraes_5800BP	Belize_MayahakCabPek_9300BP	0.865331	0.91654	1
Brazil_Laranjal_6700BP	Brazil_Moraes_5800BP	Belize_SakiTzul_7400BP	0.923826	0.845954	1
Brazil_Laranjal_6700BP	Brazil_Moraes_5800BP	Cuncaicha_LA_combined	0.498461	0.861569	1
Brazil_Laranjal_6700BP	Belize_MayahakCabPek_9300BP	Belize_SakiTzul_7400BP	0.822625	0.870756	1
Brazil_Laranjal_6700BP	Belize_MayahakCabPek_9300BP	Cuncaicha_LA_combined	0.362463	0.721677	1
Brazil_Laranjal_6700BP	Belize_SakiTzul_7400BP	Cuncaicha_LA_combined	0.059919	0.960444	1
Brazil_Moraes_5800BP	Belize_MayahakCabPek_9300BP	Belize_SakiTzul_7400BP	0.407064	0.383056	1
Brazil_Moraes_5800BP	Belize_MayahakCabPek_9300BP	Cuncaicha_LA_combined	0.188448	0.729999	1
Brazil_Moraes_5800BP	Belize_SakiTzul_7400BP	Cuncaicha_LA_combined	0.148121	0.627821	1
Belize_MayahakCabPek_9300BP	Belize_SakiTzul_7400BP	Cuncaicha_LA_combined	0.217436	0.721275	1

## Sheet: 1240k_quadruplets
Pop1	Pop2	Pop3	Pop4	p_Value_for_Rank0	p_Value_for_Rank1	p_Value_for_Rank2	p_Value_for_Rank3			Note: Lowest p-value for Rank3 is 0.015
Brazil_LapaDoSanto_9600BP	Argentina_ArroyoSeco2_7700BP	Peru_Cuncaicha_9000BP	Peru_Lauricocha_8600BP	0.0223679	0.592382	0.732841	1						Population Y signal
Brazil_LapaDoSanto_9600BP	Argentina_ArroyoSeco2_7700BP	Peru_Cuncaicha_9000BP	Peru_Lauricocha_5800BP	0.0972112	0.502384	0.726694	1			Outgroups:			Pop1	Pop2	Pop3	Pop4	p_Value_for_Rank0	p_Value_for_Rank1	p_Value_for_Rank2	p_Value_for_Rank3
Brazil_LapaDoSanto_9600BP	Argentina_ArroyoSeco2_7700BP	Peru_Cuncaicha_9000BP	Peru_Lauricocha_3500BP	0.0173954	0.423678	0.710217	1			USA_MainlandChumash_1400BP			Brazil_LapaDoSanto_9600BP	Peru_Lauricocha_8600BP	Peru_Laramate_900BP	Surui.DG	4.76409e-10	0.000535234	0.0372274	1
Brazil_LapaDoSanto_9600BP	Argentina_ArroyoSeco2_7700BP	Peru_Cuncaicha_9000BP	Chile_LosRieles_5100BP	0.0265462	0.331518	0.712564	1			USA_SanFranciscoBay_300BP			Brazil_LapaDoSanto_9600BP	Peru_Lauricocha_8600BP	Chile_PicaOcho_700BP	Surui.DG	4.89476e-10	0.000383545	0.0298502	1
Brazil_LapaDoSanto_9600BP	Argentina_ArroyoSeco2_7700BP	Peru_Cuncaicha_9000BP	Peru_LaGalgada_4100BP	0.000912821	0.164113	0.71442	1			USA_SanNicolas_4900BP
Brazil_LapaDoSanto_9600BP	Argentina_ArroyoSeco2_7700BP	Peru_Cuncaicha_9000BP	Chile_Conchali_700BP	0.0006752	0.191656	0.762581	1			USA_SanClemente-SantaCatalina_800BP
Brazil_LapaDoSanto_9600BP	Argentina_ArroyoSeco2_7700BP	Peru_Cuncaicha_9000BP	Cuncaicha_LA_combined	0.00431187	0.294649	0.771232	1			Chipewyan.DG
Brazil_LapaDoSanto_9600BP	Argentina_ArroyoSeco2_7700BP	Peru_Cuncaicha_9000BP	Peru_Laramate_900BP	5.34396e-07	0.177313	0.713132	1			Russia_MA1_24000BP
Brazil_LapaDoSanto_9600BP	Argentina_ArroyoSeco2_7700BP	Peru_Cuncaicha_9000BP	Chile_PicaOcho_700BP	2.6741e-05	0.159809	0.710444	1			USA_Anzick_12800BP
Brazil_LapaDoSanto_9600BP	Argentina_ArroyoSeco2_7700BP	Peru_Cuncaicha_9000BP	Argentina_LagunaChica_6800BP	0.00289962	0.509071	0.723251	1			Han.DG
Brazil_LapaDoSanto_9600BP	Argentina_ArroyoSeco2_7700BP	Peru_Cuncaicha_9000BP	Brazil_Laranjal_6700BP	0.422233	0.885037	0.848121	1			Papuan.DG
Brazil_LapaDoSanto_9600BP	Argentina_ArroyoSeco2_7700BP	Peru_Cuncaicha_9000BP	Brazil_Moraes_5800BP	0.459626	0.892181	0.954937	1			Karelia_HG.SG
Brazil_LapaDoSanto_9600BP	Argentina_ArroyoSeco2_7700BP	Peru_Lauricocha_8600BP	Peru_Lauricocha_5800BP	0.00589658	0.537384	0.790065	1			Zapotec.DG
Brazil_LapaDoSanto_9600BP	Argentina_ArroyoSeco2_7700BP	Peru_Lauricocha_8600BP	Peru_Lauricocha_3500BP	0.000822819	0.0513583	0.316827	1			Mixtec.DG
Brazil_LapaDoSanto_9600BP	Argentina_ArroyoSeco2_7700BP	Peru_Lauricocha_8600BP	Chile_LosRieles_5100BP	0.00010867	0.0175481	0.303041	1			Mixe.DG
Brazil_LapaDoSanto_9600BP	Argentina_ArroyoSeco2_7700BP	Peru_Lauricocha_8600BP	Peru_LaGalgada_4100BP	1.47976e-05	0.00256101	0.328077	1			Mayan.SG
Brazil_LapaDoSanto_9600BP	Argentina_ArroyoSeco2_7700BP	Peru_Lauricocha_8600BP	Chile_Conchali_700BP	5.54487e-06	0.0142926	0.361735	1
Brazil_LapaDoSanto_9600BP	Argentina_ArroyoSeco2_7700BP	Peru_Lauricocha_8600BP	Cuncaicha_LA_combined	3.86249e-05	0.0151945	0.524821	1
Brazil_LapaDoSanto_9600BP	Argentina_ArroyoSeco2_7700BP	Peru_Lauricocha_8600BP	Peru_Laramate_900BP	6.05049e-09	0.00245669	0.268338	1
Brazil_LapaDoSanto_9600BP	Argentina_ArroyoSeco2_7700BP	Peru_Lauricocha_8600BP	Chile_PicaOcho_700BP	1.29685e-07	0.0024802	0.29024	1
Brazil_LapaDoSanto_9600BP	Argentina_ArroyoSeco2_7700BP	Peru_Lauricocha_8600BP	Argentina_LagunaChica_6800BP	1.55441e-05	0.0250334	0.799524	1
Brazil_LapaDoSanto_9600BP	Argentina_ArroyoSeco2_7700BP	Peru_Lauricocha_8600BP	Brazil_Laranjal_6700BP	0.0229951	0.592583	0.733593	1
Brazil_LapaDoSanto_9600BP	Argentina_ArroyoSeco2_7700BP	Peru_Lauricocha_8600BP	Brazil_Moraes_5800BP	0.023633	0.656255	0.93352	1
Brazil_LapaDoSanto_9600BP	Argentina_ArroyoSeco2_7700BP	Peru_Lauricocha_5800BP	Peru_Lauricocha_3500BP	0.00817469	0.296542	0.195942	1
Brazil_LapaDoSanto_9600BP	Argentina_ArroyoSeco2_7700BP	Peru_Lauricocha_5800BP	Chile_LosRieles_5100BP	0.00253119	0.0924986	0.188986	1
Brazil_LapaDoSanto_9600BP	Argentina_ArroyoSeco2_7700BP	Peru_Lauricocha_5800BP	Peru_LaGalgada_4100BP	0.000926186	0.0821974	0.445753	1
Brazil_LapaDoSanto_9600BP	Argentina_ArroyoSeco2_7700BP	Peru_Lauricocha_5800BP	Chile_Conchali_700BP	5.0072e-05	0.0281867	0.205237	1
Brazil_LapaDoSanto_9600BP	Argentina_ArroyoSeco2_7700BP	Peru_Lauricocha_5800BP	Cuncaicha_LA_combined	0.00135659	0.169602	0.712422	1
Brazil_LapaDoSanto_9600BP	Argentina_ArroyoSeco2_7700BP	Peru_Lauricocha_5800BP	Peru_Laramate_900BP	1.40423e-07	0.0878595	0.236138	1
Brazil_LapaDoSanto_9600BP	Argentina_ArroyoSeco2_7700BP	Peru_Lauricocha_5800BP	Chile_PicaOcho_700BP	6.95151e-06	0.0733905	0.290413	1
Brazil_LapaDoSanto_9600BP	Argentina_ArroyoSeco2_7700BP	Peru_Lauricocha_5800BP	Argentina_LagunaChica_6800BP	8.40513e-05	0.0621618	0.394898	1
Brazil_LapaDoSanto_9600BP	Argentina_ArroyoSeco2_7700BP	Peru_Lauricocha_5800BP	Brazil_Laranjal_6700BP	0.0695719	0.47052	0.713312	1
Brazil_LapaDoSanto_9600BP	Argentina_ArroyoSeco2_7700BP	Peru_Lauricocha_5800BP	Brazil_Moraes_5800BP	0.131296	0.596584	0.862726	1
Brazil_LapaDoSanto_9600BP	Argentina_ArroyoSeco2_7700BP	Peru_Lauricocha_3500BP	Chile_LosRieles_5100BP	0.00113268	0.151962	0.271356	1
Brazil_LapaDoSanto_9600BP	Argentina_ArroyoSeco2_7700BP	Peru_Lauricocha_3500BP	Peru_LaGalgada_4100BP	7.03735e-05	0.0887367	0.679665	1
Brazil_LapaDoSanto_9600BP	Argentina_ArroyoSeco2_7700BP	Peru_Lauricocha_3500BP	Chile_Conchali_700BP	3.73623e-06	0.0666001	0.649659	1
Brazil_LapaDoSanto_9600BP	Argentina_ArroyoSeco2_7700BP	Peru_Lauricocha_3500BP	Cuncaicha_LA_combined	0.000556898	0.139428	0.767505	1
Brazil_LapaDoSanto_9600BP	Argentina_ArroyoSeco2_7700BP	Peru_Lauricocha_3500BP	Peru_Laramate_900BP	2.95142e-07	0.349034	0.970735	1
Brazil_LapaDoSanto_9600BP	Argentina_ArroyoSeco2_7700BP	Peru_Lauricocha_3500BP	Chile_PicaOcho_700BP	4.59133e-06	0.382935	0.925272	1
Brazil_LapaDoSanto_9600BP	Argentina_ArroyoSeco2_7700BP	Peru_Lauricocha_3500BP	Argentina_LagunaChica_6800BP	3.78123e-06	0.131975	0.299302	1
Brazil_LapaDoSanto_9600BP	Argentina_ArroyoSeco2_7700BP	Peru_Lauricocha_3500BP	Brazil_Laranjal_6700BP	0.0231894	0.478471	0.662653	1
Brazil_LapaDoSanto_9600BP	Argentina_ArroyoSeco2_7700BP	Peru_Lauricocha_3500BP	Brazil_Moraes_5800BP	0.0227961	0.515434	0.888762	1
Brazil_LapaDoSanto_9600BP	Argentina_ArroyoSeco2_7700BP	Chile_LosRieles_5100BP	Peru_LaGalgada_4100BP	0.000277361	0.171896	0.62937	1
Brazil_LapaDoSanto_9600BP	Argentina_ArroyoSeco2_7700BP	Chile_LosRieles_5100BP	Chile_Conchali_700BP	1.36018e-05	0.00968872	0.155625	1
Brazil_LapaDoSanto_9600BP	Argentina_ArroyoSeco2_7700BP	Chile_LosRieles_5100BP	Cuncaicha_LA_combined	0.000881277	0.0530021	0.256045	1
Brazil_LapaDoSanto_9600BP	Argentina_ArroyoSeco2_7700BP	Chile_LosRieles_5100BP	Peru_Laramate_900BP	1.58755e-08	0.0115346	0.13559	1
Brazil_LapaDoSanto_9600BP	Argentina_ArroyoSeco2_7700BP	Chile_LosRieles_5100BP	Chile_PicaOcho_700BP	5.32924e-06	0.111571	0.429941	1
Brazil_LapaDoSanto_9600BP	Argentina_ArroyoSeco2_7700BP	Chile_LosRieles_5100BP	Argentina_LagunaChica_6800BP	1.89684e-05	0.0251188	0.558161	1
Brazil_LapaDoSanto_9600BP	Argentina_ArroyoSeco2_7700BP	Chile_LosRieles_5100BP	Brazil_Laranjal_6700BP	0.0403379	0.55845	0.780711	1
Brazil_LapaDoSanto_9600BP	Argentina_ArroyoSeco2_7700BP	Chile_LosRieles_5100BP	Brazil_Moraes_5800BP	0.0395878	0.506919	0.786954	1
Brazil_LapaDoSanto_9600BP	Argentina_ArroyoSeco2_7700BP	Peru_LaGalgada_4100BP	Chile_Conchali_700BP	5.90521e-07	0.00087615	0.0523293	1
Brazil_LapaDoSanto_9600BP	Argentina_ArroyoSeco2_7700BP	Peru_LaGalgada_4100BP	Cuncaicha_LA_combined	0.000207175	0.144857	0.387887	1
Brazil_LapaDoSanto_9600BP	Argentina_ArroyoSeco2_7700BP	Peru_LaGalgada_4100BP	Peru_Laramate_900BP	6.34912e-09	0.0146715	0.122664	1
Brazil_LapaDoSanto_9600BP	Argentina_ArroyoSeco2_7700BP	Peru_LaGalgada_4100BP	Chile_PicaOcho_700BP	2.27527e-07	0.063868	0.208204	1
Brazil_LapaDoSanto_9600BP	Argentina_ArroyoSeco2_7700BP	Peru_LaGalgada_4100BP	Argentina_LagunaChica_6800BP	1.12117e-06	0.00182198	0.291596	1
Brazil_LapaDoSanto_9600BP	Argentina_ArroyoSeco2_7700BP	Peru_LaGalgada_4100BP	Brazil_Laranjal_6700BP	0.00277293	0.278889	0.793495	1
Brazil_LapaDoSanto_9600BP	Argentina_ArroyoSeco2_7700BP	Peru_LaGalgada_4100BP	Brazil_Moraes_5800BP	0.00692211	0.317096	0.798879	1
Brazil_LapaDoSanto_9600BP	Argentina_ArroyoSeco2_7700BP	Chile_Conchali_700BP	Cuncaicha_LA_combined	6.70526e-07	0.00630115	0.061195	1
Brazil_LapaDoSanto_9600BP	Argentina_ArroyoSeco2_7700BP	Chile_Conchali_700BP	Peru_Laramate_900BP	5.1562e-10	0.103464	0.356059	1
Brazil_LapaDoSanto_9600BP	Argentina_ArroyoSeco2_7700BP	Chile_Conchali_700BP	Chile_PicaOcho_700BP	2.98894e-08	0.019162	0.0449001	1
Brazil_LapaDoSanto_9600BP	Argentina_ArroyoSeco2_7700BP	Chile_Conchali_700BP	Argentina_LagunaChica_6800BP	6.21676e-08	0.00295391	0.299106	1
Brazil_LapaDoSanto_9600BP	Argentina_ArroyoSeco2_7700BP	Chile_Conchali_700BP	Brazil_Laranjal_6700BP	0.000791302	0.214684	0.624083	1
Brazil_LapaDoSanto_9600BP	Argentina_ArroyoSeco2_7700BP	Chile_Conchali_700BP	Brazil_Moraes_5800BP	0.00062275	0.297464	0.776351	1
Brazil_LapaDoSanto_9600BP	Argentina_ArroyoSeco2_7700BP	Cuncaicha_LA_combined	Peru_Laramate_900BP	8.36647e-09	0.034081	0.20882	1
Brazil_LapaDoSanto_9600BP	Argentina_ArroyoSeco2_7700BP	Cuncaicha_LA_combined	Chile_PicaOcho_700BP	5.55126e-06	0.281428	0.72754	1
Brazil_LapaDoSanto_9600BP	Argentina_ArroyoSeco2_7700BP	Cuncaicha_LA_combined	Argentina_LagunaChica_6800BP	1.42994e-05	0.00776849	0.291268	1
Brazil_LapaDoSanto_9600BP	Argentina_ArroyoSeco2_7700BP	Cuncaicha_LA_combined	Brazil_Laranjal_6700BP	0.0124365	0.241085	0.675379	1
Brazil_LapaDoSanto_9600BP	Argentina_ArroyoSeco2_7700BP	Cuncaicha_LA_combined	Brazil_Moraes_5800BP	0.0311648	0.30658	0.808359	1
Brazil_LapaDoSanto_9600BP	Argentina_ArroyoSeco2_7700BP	Peru_Laramate_900BP	Chile_PicaOcho_700BP	3.82319e-10	0.0238647	0.107933	1
Brazil_LapaDoSanto_9600BP	Argentina_ArroyoSeco2_7700BP	Peru_Laramate_900BP	Argentina_LagunaChica_6800BP	9.46605e-12	0.0136271	0.306424	1
Brazil_LapaDoSanto_9600BP	Argentina_ArroyoSeco2_7700BP	Peru_Laramate_900BP	Brazil_Laranjal_6700BP	4.20658e-07	0.228593	0.64634	1
Brazil_LapaDoSanto_9600BP	Argentina_ArroyoSeco2_7700BP	Peru_Laramate_900BP	Brazil_Moraes_5800BP	8.14002e-07	0.337348	0.80681	1
Brazil_LapaDoSanto_9600BP	Argentina_ArroyoSeco2_7700BP	Chile_PicaOcho_700BP	Argentina_LagunaChica_6800BP	2.42663e-08	0.00243937	0.293306	1
Brazil_LapaDoSanto_9600BP	Argentina_ArroyoSeco2_7700BP	Chile_PicaOcho_700BP	Brazil_Laranjal_6700BP	4.76965e-05	0.214842	0.650926	1
Brazil_LapaDoSanto_9600BP	Argentina_ArroyoSeco2_7700BP	Chile_PicaOcho_700BP	Brazil_Moraes_5800BP	4.7447e-05	0.300368	0.793233	1
Brazil_LapaDoSanto_9600BP	Argentina_ArroyoSeco2_7700BP	Argentina_LagunaChica_6800BP	Brazil_Laranjal_6700BP	0.00794152	0.609976	0.860069	1
Brazil_LapaDoSanto_9600BP	Argentina_ArroyoSeco2_7700BP	Argentina_LagunaChica_6800BP	Brazil_Moraes_5800BP	0.010738	0.633551	0.767797	1
Brazil_LapaDoSanto_9600BP	Argentina_ArroyoSeco2_7700BP	Brazil_Laranjal_6700BP	Brazil_Moraes_5800BP	0.556982	0.904701	0.98337	1
Brazil_LapaDoSanto_9600BP	Peru_Cuncaicha_9000BP	Peru_Lauricocha_8600BP	Peru_Lauricocha_5800BP	0.0481227	0.791388	0.837285	1
Brazil_LapaDoSanto_9600BP	Peru_Cuncaicha_9000BP	Peru_Lauricocha_8600BP	Peru_Lauricocha_3500BP	0.00681105	0.136634	0.57729	1
Brazil_LapaDoSanto_9600BP	Peru_Cuncaicha_9000BP	Peru_Lauricocha_8600BP	Chile_LosRieles_5100BP	0.000471368	0.0398051	0.627901	1
Brazil_LapaDoSanto_9600BP	Peru_Cuncaicha_9000BP	Peru_Lauricocha_8600BP	Peru_LaGalgada_4100BP	0.000330358	0.0147133	0.578779	1
Brazil_LapaDoSanto_9600BP	Peru_Cuncaicha_9000BP	Peru_Lauricocha_8600BP	Chile_Conchali_700BP	0.000120499	0.1059	0.5651	1
Brazil_LapaDoSanto_9600BP	Peru_Cuncaicha_9000BP	Peru_Lauricocha_8600BP	Cuncaicha_LA_combined	0.000612632	0.0479213	0.939837	1
Brazil_LapaDoSanto_9600BP	Peru_Cuncaicha_9000BP	Peru_Lauricocha_8600BP	Peru_Laramate_900BP	5.55891e-07	0.019929	0.561754	1
Brazil_LapaDoSanto_9600BP	Peru_Cuncaicha_9000BP	Peru_Lauricocha_8600BP	Chile_PicaOcho_700BP	9.15846e-07	0.0173446	0.645954	1
Brazil_LapaDoSanto_9600BP	Peru_Cuncaicha_9000BP	Peru_Lauricocha_8600BP	Argentina_LagunaChica_6800BP	0.00343636	0.192467	0.835695	1
Brazil_LapaDoSanto_9600BP	Peru_Cuncaicha_9000BP	Peru_Lauricocha_8600BP	Brazil_Laranjal_6700BP	0.127885	0.849178	0.838939	1
Brazil_LapaDoSanto_9600BP	Peru_Cuncaicha_9000BP	Peru_Lauricocha_8600BP	Brazil_Moraes_5800BP	0.137765	0.907734	0.912427	1
Brazil_LapaDoSanto_9600BP	Peru_Cuncaicha_9000BP	Peru_Lauricocha_5800BP	Peru_Lauricocha_3500BP	0.0369292	0.435524	0.384756	1
Brazil_LapaDoSanto_9600BP	Peru_Cuncaicha_9000BP	Peru_Lauricocha_5800BP	Chile_LosRieles_5100BP	0.0065342	0.221255	0.461778	1
Brazil_LapaDoSanto_9600BP	Peru_Cuncaicha_9000BP	Peru_Lauricocha_5800BP	Peru_LaGalgada_4100BP	0.00621126	0.296974	0.540211	1
Brazil_LapaDoSanto_9600BP	Peru_Cuncaicha_9000BP	Peru_Lauricocha_5800BP	Chile_Conchali_700BP	0.000524079	0.15825	0.441928	1
Brazil_LapaDoSanto_9600BP	Peru_Cuncaicha_9000BP	Peru_Lauricocha_5800BP	Cuncaicha_LA_combined	0.0103228	0.45111	0.962019	1
Brazil_LapaDoSanto_9600BP	Peru_Cuncaicha_9000BP	Peru_Lauricocha_5800BP	Peru_Laramate_900BP	6.67522e-06	0.20718	0.460194	1
Brazil_LapaDoSanto_9600BP	Peru_Cuncaicha_9000BP	Peru_Lauricocha_5800BP	Chile_PicaOcho_700BP	3.1171e-05	0.236203	0.58987	1
Brazil_LapaDoSanto_9600BP	Peru_Cuncaicha_9000BP	Peru_Lauricocha_5800BP	Argentina_LagunaChica_6800BP	0.00641218	0.143645	0.524532	1
Brazil_LapaDoSanto_9600BP	Peru_Cuncaicha_9000BP	Peru_Lauricocha_5800BP	Brazil_Laranjal_6700BP	0.22444	0.762777	0.83745	1
Brazil_LapaDoSanto_9600BP	Peru_Cuncaicha_9000BP	Peru_Lauricocha_5800BP	Brazil_Moraes_5800BP	0.348572	0.842935	0.912574	1
Brazil_LapaDoSanto_9600BP	Peru_Cuncaicha_9000BP	Peru_Lauricocha_3500BP	Chile_LosRieles_5100BP	0.00440676	0.391418	0.421711	1
Brazil_LapaDoSanto_9600BP	Peru_Cuncaicha_9000BP	Peru_Lauricocha_3500BP	Peru_LaGalgada_4100BP	0.000779734	0.339789	0.637584	1
Brazil_LapaDoSanto_9600BP	Peru_Cuncaicha_9000BP	Peru_Lauricocha_3500BP	Chile_Conchali_700BP	0.000140194	0.32695	0.433122	1
Brazil_LapaDoSanto_9600BP	Peru_Cuncaicha_9000BP	Peru_Lauricocha_3500BP	Cuncaicha_LA_combined	0.00312283	0.256026	0.931012	1
Brazil_LapaDoSanto_9600BP	Peru_Cuncaicha_9000BP	Peru_Lauricocha_3500BP	Peru_Laramate_900BP	3.31762e-05	0.733352	0.934712	1
Brazil_LapaDoSanto_9600BP	Peru_Cuncaicha_9000BP	Peru_Lauricocha_3500BP	Chile_PicaOcho_700BP	3.97066e-05	0.621577	0.930107	1
Brazil_LapaDoSanto_9600BP	Peru_Cuncaicha_9000BP	Peru_Lauricocha_3500BP	Argentina_LagunaChica_6800BP	0.000306714	0.277534	0.384668	1
Brazil_LapaDoSanto_9600BP	Peru_Cuncaicha_9000BP	Peru_Lauricocha_3500BP	Brazil_Laranjal_6700BP	0.0855704	0.711606	0.836417	1
Brazil_LapaDoSanto_9600BP	Peru_Cuncaicha_9000BP	Peru_Lauricocha_3500BP	Brazil_Moraes_5800BP	0.0878115	0.761369	0.912605	1
Brazil_LapaDoSanto_9600BP	Peru_Cuncaicha_9000BP	Chile_LosRieles_5100BP	Peru_LaGalgada_4100BP	0.000870288	0.388765	0.613666	1
Brazil_LapaDoSanto_9600BP	Peru_Cuncaicha_9000BP	Chile_LosRieles_5100BP	Chile_Conchali_700BP	8.58551e-05	0.0478229	0.425209	1
Brazil_LapaDoSanto_9600BP	Peru_Cuncaicha_9000BP	Chile_LosRieles_5100BP	Cuncaicha_LA_combined	0.00222074	0.084388	0.574299	1
Brazil_LapaDoSanto_9600BP	Peru_Cuncaicha_9000BP	Chile_LosRieles_5100BP	Peru_Laramate_900BP	6.97198e-07	0.0528508	0.359146	1
Brazil_LapaDoSanto_9600BP	Peru_Cuncaicha_9000BP	Chile_LosRieles_5100BP	Chile_PicaOcho_700BP	1.31861e-05	0.201798	0.511546	1
Brazil_LapaDoSanto_9600BP	Peru_Cuncaicha_9000BP	Chile_LosRieles_5100BP	Argentina_LagunaChica_6800BP	0.00040605	0.0711837	0.454836	1
Brazil_LapaDoSanto_9600BP	Peru_Cuncaicha_9000BP	Chile_LosRieles_5100BP	Brazil_Laranjal_6700BP	0.0561368	0.804368	0.895005	1
Brazil_LapaDoSanto_9600BP	Peru_Cuncaicha_9000BP	Chile_LosRieles_5100BP	Brazil_Moraes_5800BP	0.0610569	0.692657	0.945637	1
Brazil_LapaDoSanto_9600BP	Peru_Cuncaicha_9000BP	Peru_LaGalgada_4100BP	Chile_Conchali_700BP	1.18915e-05	0.00446241	0.340931	1
Brazil_LapaDoSanto_9600BP	Peru_Cuncaicha_9000BP	Peru_LaGalgada_4100BP	Cuncaicha_LA_combined	0.00128143	0.296186	0.767414	1
Brazil_LapaDoSanto_9600BP	Peru_Cuncaicha_9000BP	Peru_LaGalgada_4100BP	Peru_Laramate_900BP	6.70909e-07	0.0711666	0.273825	1
Brazil_LapaDoSanto_9600BP	Peru_Cuncaicha_9000BP	Peru_LaGalgada_4100BP	Chile_PicaOcho_700BP	2.40007e-06	0.188766	0.260647	1
Brazil_LapaDoSanto_9600BP	Peru_Cuncaicha_9000BP	Peru_LaGalgada_4100BP	Argentina_LagunaChica_6800BP	3.93508e-05	0.0619537	0.307788	1
Brazil_LapaDoSanto_9600BP	Peru_Cuncaicha_9000BP	Peru_LaGalgada_4100BP	Brazil_Laranjal_6700BP	0.00834077	0.546678	0.896199	1
Brazil_LapaDoSanto_9600BP	Peru_Cuncaicha_9000BP	Peru_LaGalgada_4100BP	Brazil_Moraes_5800BP	0.0291975	0.613995	0.91229	1
Brazil_LapaDoSanto_9600BP	Peru_Cuncaicha_9000BP	Chile_Conchali_700BP	Cuncaicha_LA_combined	5.64136e-06	0.011677	0.53566	1
Brazil_LapaDoSanto_9600BP	Peru_Cuncaicha_9000BP	Chile_Conchali_700BP	Peru_Laramate_900BP	1.97456e-07	0.25292	0.527858	1
Brazil_LapaDoSanto_9600BP	Peru_Cuncaicha_9000BP	Chile_Conchali_700BP	Chile_PicaOcho_700BP	1.04769e-06	0.0534891	0.484515	1
Brazil_LapaDoSanto_9600BP	Peru_Cuncaicha_9000BP	Chile_Conchali_700BP	Argentina_LagunaChica_6800BP	1.83829e-06	0.183071	0.356252	1
Brazil_LapaDoSanto_9600BP	Peru_Cuncaicha_9000BP	Chile_Conchali_700BP	Brazil_Laranjal_6700BP	0.00356797	0.550466	0.879365	1
Brazil_LapaDoSanto_9600BP	Peru_Cuncaicha_9000BP	Chile_Conchali_700BP	Brazil_Moraes_5800BP	0.0042706	0.740909	0.946383	1
Brazil_LapaDoSanto_9600BP	Peru_Cuncaicha_9000BP	Cuncaicha_LA_combined	Peru_Laramate_900BP	2.10381e-07	0.0522761	0.642925	1
Brazil_LapaDoSanto_9600BP	Peru_Cuncaicha_9000BP	Cuncaicha_LA_combined	Chile_PicaOcho_700BP	2.33514e-05	0.448269	0.820242	1
Brazil_LapaDoSanto_9600BP	Peru_Cuncaicha_9000BP	Cuncaicha_LA_combined	Argentina_LagunaChica_6800BP	0.000562224	0.0554841	0.363172	1
Brazil_LapaDoSanto_9600BP	Peru_Cuncaicha_9000BP	Cuncaicha_LA_combined	Brazil_Laranjal_6700BP	0.0318899	0.491222	0.892566	1
Brazil_LapaDoSanto_9600BP	Peru_Cuncaicha_9000BP	Cuncaicha_LA_combined	Brazil_Moraes_5800BP	0.0727675	0.656906	0.916075	1
Brazil_LapaDoSanto_9600BP	Peru_Cuncaicha_9000BP	Peru_Laramate_900BP	Chile_PicaOcho_700BP	2.06175e-08	0.0534916	0.355519	1
Brazil_LapaDoSanto_9600BP	Peru_Cuncaicha_9000BP	Peru_Laramate_900BP	Argentina_LagunaChica_6800BP	8.91614e-10	0.195477	0.192889	1
Brazil_LapaDoSanto_9600BP	Peru_Cuncaicha_9000BP	Peru_Laramate_900BP	Brazil_Laranjal_6700BP	1.08852e-05	0.481574	0.835829	1
Brazil_LapaDoSanto_9600BP	Peru_Cuncaicha_9000BP	Peru_Laramate_900BP	Brazil_Moraes_5800BP	3.02497e-05	0.643889	0.91538	1
Brazil_LapaDoSanto_9600BP	Peru_Cuncaicha_9000BP	Chile_PicaOcho_700BP	Argentina_LagunaChica_6800BP	4.79061e-07	0.0390829	0.302552	1
Brazil_LapaDoSanto_9600BP	Peru_Cuncaicha_9000BP	Chile_PicaOcho_700BP	Brazil_Laranjal_6700BP	0.000114416	0.416489	0.835699	1
Brazil_LapaDoSanto_9600BP	Peru_Cuncaicha_9000BP	Chile_PicaOcho_700BP	Brazil_Moraes_5800BP	0.000163962	0.562831	0.913158	1
Brazil_LapaDoSanto_9600BP	Peru_Cuncaicha_9000BP	Argentina_LagunaChica_6800BP	Brazil_Laranjal_6700BP	0.170678	0.593097	0.933254	1
Brazil_LapaDoSanto_9600BP	Peru_Cuncaicha_9000BP	Argentina_LagunaChica_6800BP	Brazil_Moraes_5800BP	0.149859	0.769343	0.920468	1
Brazil_LapaDoSanto_9600BP	Peru_Cuncaicha_9000BP	Brazil_Laranjal_6700BP	Brazil_Moraes_5800BP	0.784563	0.982734	0.93727	1
Brazil_LapaDoSanto_9600BP	Peru_Lauricocha_8600BP	Peru_Lauricocha_5800BP	Peru_Lauricocha_3500BP	0.00677469	0.194246	0.745102	1
Brazil_LapaDoSanto_9600BP	Peru_Lauricocha_8600BP	Peru_Lauricocha_5800BP	Chile_LosRieles_5100BP	0.000184915	0.0366854	0.672007	1
Brazil_LapaDoSanto_9600BP	Peru_Lauricocha_8600BP	Peru_Lauricocha_5800BP	Peru_LaGalgada_4100BP	0.000978566	0.0590695	0.834728	1
Brazil_LapaDoSanto_9600BP	Peru_Lauricocha_8600BP	Peru_Lauricocha_5800BP	Chile_Conchali_700BP	7.07186e-05	0.0610589	0.693443	1
Brazil_LapaDoSanto_9600BP	Peru_Lauricocha_8600BP	Peru_Lauricocha_5800BP	Cuncaicha_LA_combined	0.00208227	0.28648	0.830513	1
Brazil_LapaDoSanto_9600BP	Peru_Lauricocha_8600BP	Peru_Lauricocha_5800BP	Peru_Laramate_900BP	4.49283e-07	0.0127064	0.71006	1
Brazil_LapaDoSanto_9600BP	Peru_Lauricocha_8600BP	Peru_Lauricocha_5800BP	Chile_PicaOcho_700BP	1.79883e-06	0.0217526	0.723155	1
Brazil_LapaDoSanto_9600BP	Peru_Lauricocha_8600BP	Peru_Lauricocha_5800BP	Argentina_LagunaChica_6800BP	0.00119864	0.227666	0.810163	1
Brazil_LapaDoSanto_9600BP	Peru_Lauricocha_8600BP	Peru_Lauricocha_5800BP	Brazil_Laranjal_6700BP	0.0477227	0.827833	0.700211	1
Brazil_LapaDoSanto_9600BP	Peru_Lauricocha_8600BP	Peru_Lauricocha_5800BP	Brazil_Moraes_5800BP	0.0749372	0.925231	0.875223	1
Brazil_LapaDoSanto_9600BP	Peru_Lauricocha_8600BP	Peru_Lauricocha_3500BP	Chile_LosRieles_5100BP	5.70914e-05	0.010845	0.280189	1
Brazil_LapaDoSanto_9600BP	Peru_Lauricocha_8600BP	Peru_Lauricocha_3500BP	Peru_LaGalgada_4100BP	6.77185e-05	0.00895604	0.274839	1
Brazil_LapaDoSanto_9600BP	Peru_Lauricocha_8600BP	Peru_Lauricocha_3500BP	Chile_Conchali_700BP	1.3715e-05	0.0451747	0.259172	1
Brazil_LapaDoSanto_9600BP	Peru_Lauricocha_8600BP	Peru_Lauricocha_3500BP	Cuncaicha_LA_combined	0.000197975	0.0223381	0.419667	1
Brazil_LapaDoSanto_9600BP	Peru_Lauricocha_8600BP	Peru_Lauricocha_3500BP	Peru_Laramate_900BP	1.45714e-06	0.0660676	0.888823	1
Brazil_LapaDoSanto_9600BP	Peru_Lauricocha_8600BP	Peru_Lauricocha_3500BP	Chile_PicaOcho_700BP	6.28091e-07	0.0317418	0.794964	1
Brazil_LapaDoSanto_9600BP	Peru_Lauricocha_8600BP	Peru_Lauricocha_3500BP	Argentina_LagunaChica_6800BP	4.96754e-05	0.0204749	0.64877	1
Brazil_LapaDoSanto_9600BP	Peru_Lauricocha_8600BP	Peru_Lauricocha_3500BP	Brazil_Laranjal_6700BP	0.00955333	0.183284	0.761891	1
Brazil_LapaDoSanto_9600BP	Peru_Lauricocha_8600BP	Peru_Lauricocha_3500BP	Brazil_Moraes_5800BP	0.0076122	0.19585	0.878277	1
Brazil_LapaDoSanto_9600BP	Peru_Lauricocha_8600BP	Chile_LosRieles_5100BP	Peru_LaGalgada_4100BP	1.01512e-05	0.00807544	0.37451	1
Brazil_LapaDoSanto_9600BP	Peru_Lauricocha_8600BP	Chile_LosRieles_5100BP	Chile_Conchali_700BP	1.57049e-07	0.000722315	0.0249916	1
Brazil_LapaDoSanto_9600BP	Peru_Lauricocha_8600BP	Chile_LosRieles_5100BP	Cuncaicha_LA_combined	2.34844e-05	0.00616295	0.130077	1
Brazil_LapaDoSanto_9600BP	Peru_Lauricocha_8600BP	Chile_LosRieles_5100BP	Peru_Laramate_900BP	1.84641e-09	0.000184134	0.0153867	1
Brazil_LapaDoSanto_9600BP	Peru_Lauricocha_8600BP	Chile_LosRieles_5100BP	Chile_PicaOcho_700BP	1.78027e-08	0.00422253	0.165783	1
Brazil_LapaDoSanto_9600BP	Peru_Lauricocha_8600BP	Chile_LosRieles_5100BP	Argentina_LagunaChica_6800BP	5.02035e-06	0.00448134	0.100464	1
Brazil_LapaDoSanto_9600BP	Peru_Lauricocha_8600BP	Chile_LosRieles_5100BP	Brazil_Laranjal_6700BP	0.000861903	0.106155	0.887228	1
Brazil_LapaDoSanto_9600BP	Peru_Lauricocha_8600BP	Chile_LosRieles_5100BP	Brazil_Moraes_5800BP	0.000697902	0.0712391	0.916829	1
Brazil_LapaDoSanto_9600BP	Peru_Lauricocha_8600BP	Peru_LaGalgada_4100BP	Chile_Conchali_700BP	3.01475e-07	0.000530119	0.0145388	1
Brazil_LapaDoSanto_9600BP	Peru_Lauricocha_8600BP	Peru_LaGalgada_4100BP	Cuncaicha_LA_combined	9.04319e-05	0.0104708	0.473185	1
Brazil_LapaDoSanto_9600BP	Peru_Lauricocha_8600BP	Peru_LaGalgada_4100BP	Peru_Laramate_900BP	1.54648e-08	0.000395509	0.0418726	1
Brazil_LapaDoSanto_9600BP	Peru_Lauricocha_8600BP	Peru_LaGalgada_4100BP	Chile_PicaOcho_700BP	1.8319e-08	0.00164288	0.133488	1
Brazil_LapaDoSanto_9600BP	Peru_Lauricocha_8600BP	Peru_LaGalgada_4100BP	Argentina_LagunaChica_6800BP	1.78153e-06	0.00294814	0.202967	1
Brazil_LapaDoSanto_9600BP	Peru_Lauricocha_8600BP	Peru_LaGalgada_4100BP	Brazil_Laranjal_6700BP	0.000644278	0.0417545	0.792708	1
Brazil_LapaDoSanto_9600BP	Peru_Lauricocha_8600BP	Peru_LaGalgada_4100BP	Brazil_Moraes_5800BP	0.00183775	0.0802739	0.872299	1
Brazil_LapaDoSanto_9600BP	Peru_Lauricocha_8600BP	Chile_Conchali_700BP	Cuncaicha_LA_combined	2.91027e-07	0.00249579	0.050305	1
Brazil_LapaDoSanto_9600BP	Peru_Lauricocha_8600BP	Chile_Conchali_700BP	Peru_Laramate_900BP	7.29672e-09	0.010366	0.314923	1
Brazil_LapaDoSanto_9600BP	Peru_Lauricocha_8600BP	Chile_Conchali_700BP	Chile_PicaOcho_700BP	2.17715e-08	0.00150329	0.0513663	1
Brazil_LapaDoSanto_9600BP	Peru_Lauricocha_8600BP	Chile_Conchali_700BP	Argentina_LagunaChica_6800BP	1.05567e-07	0.0226655	0.519961	1
Brazil_LapaDoSanto_9600BP	Peru_Lauricocha_8600BP	Chile_Conchali_700BP	Brazil_Laranjal_6700BP	9.70287e-05	0.105336	0.760265	1
Brazil_LapaDoSanto_9600BP	Peru_Lauricocha_8600BP	Chile_Conchali_700BP	Brazil_Moraes_5800BP	0.000127056	0.177287	0.906392	1
Brazil_LapaDoSanto_9600BP	Peru_Lauricocha_8600BP	Cuncaicha_LA_combined	Peru_Laramate_900BP	1.41391e-09	0.000642143	0.10807	1
Brazil_LapaDoSanto_9600BP	Peru_Lauricocha_8600BP	Cuncaicha_LA_combined	Chile_PicaOcho_700BP	1.24932e-07	0.0200204	0.76622	1
Brazil_LapaDoSanto_9600BP	Peru_Lauricocha_8600BP	Cuncaicha_LA_combined	Argentina_LagunaChica_6800BP	3.60453e-05	0.0118503	0.293624	1
Brazil_LapaDoSanto_9600BP	Peru_Lauricocha_8600BP	Cuncaicha_LA_combined	Brazil_Laranjal_6700BP	0.00240545	0.171873	0.715228	1
Brazil_LapaDoSanto_9600BP	Peru_Lauricocha_8600BP	Cuncaicha_LA_combined	Brazil_Moraes_5800BP	0.00507994	0.3394	0.874437	1
Brazil_LapaDoSanto_9600BP	Peru_Lauricocha_8600BP	Peru_Laramate_900BP	Chile_PicaOcho_700BP	1.13843e-10	0.000238836	0.020613	1
Brazil_LapaDoSanto_9600BP	Peru_Lauricocha_8600BP	Peru_Laramate_900BP	Argentina_LagunaChica_6800BP	2.24312e-11	0.0141249	0.618906	1
Brazil_LapaDoSanto_9600BP	Peru_Lauricocha_8600BP	Peru_Laramate_900BP	Brazil_Laranjal_6700BP	1.92268e-07	0.0289713	0.712991	1
Brazil_LapaDoSanto_9600BP	Peru_Lauricocha_8600BP	Peru_Laramate_900BP	Brazil_Moraes_5800BP	7.81352e-07	0.0448338	0.874256	1
Brazil_LapaDoSanto_9600BP	Peru_Lauricocha_8600BP	Chile_PicaOcho_700BP	Argentina_LagunaChica_6800BP	9.02392e-09	0.00253556	0.161841	1
Brazil_LapaDoSanto_9600BP	Peru_Lauricocha_8600BP	Chile_PicaOcho_700BP	Brazil_Laranjal_6700BP	1.52033e-06	0.0311963	0.710876	1
Brazil_LapaDoSanto_9600BP	Peru_Lauricocha_8600BP	Chile_PicaOcho_700BP	Brazil_Moraes_5800BP	2.13272e-06	0.0439861	0.874043	1
Brazil_LapaDoSanto_9600BP	Peru_Lauricocha_8600BP	Argentina_LagunaChica_6800BP	Brazil_Laranjal_6700BP	0.0167922	0.381827	0.726787	1
Brazil_LapaDoSanto_9600BP	Peru_Lauricocha_8600BP	Argentina_LagunaChica_6800BP	Brazil_Moraes_5800BP	0.0167679	0.366397	0.878998	1
Brazil_LapaDoSanto_9600BP	Peru_Lauricocha_8600BP	Brazil_Laranjal_6700BP	Brazil_Moraes_5800BP	0.197172	0.954068	0.940333	1
Brazil_LapaDoSanto_9600BP	Peru_Lauricocha_5800BP	Peru_Lauricocha_3500BP	Chile_LosRieles_5100BP	0.0025308	0.223203	0.417144	1
Brazil_LapaDoSanto_9600BP	Peru_Lauricocha_5800BP	Peru_Lauricocha_3500BP	Peru_LaGalgada_4100BP	0.00323496	0.339479	0.246324	1
Brazil_LapaDoSanto_9600BP	Peru_Lauricocha_5800BP	Peru_Lauricocha_3500BP	Chile_Conchali_700BP	0.000145052	0.198096	0.550958	1
Brazil_LapaDoSanto_9600BP	Peru_Lauricocha_5800BP	Peru_Lauricocha_3500BP	Cuncaicha_LA_combined	0.00915289	0.537912	0.583126	1
Brazil_LapaDoSanto_9600BP	Peru_Lauricocha_5800BP	Peru_Lauricocha_3500BP	Peru_Laramate_900BP	4.20104e-05	0.516079	0.903178	1
Brazil_LapaDoSanto_9600BP	Peru_Lauricocha_5800BP	Peru_Lauricocha_3500BP	Chile_PicaOcho_700BP	4.69497e-05	0.548978	0.794594	1
Brazil_LapaDoSanto_9600BP	Peru_Lauricocha_5800BP	Peru_Lauricocha_3500BP	Argentina_LagunaChica_6800BP	0.000210506	0.157388	0.590796	1
Brazil_LapaDoSanto_9600BP	Peru_Lauricocha_5800BP	Peru_Lauricocha_3500BP	Brazil_Laranjal_6700BP	0.0522902	0.552803	0.637216	1
Brazil_LapaDoSanto_9600BP	Peru_Lauricocha_5800BP	Peru_Lauricocha_3500BP	Brazil_Moraes_5800BP	0.0780241	0.700347	0.849488	1
Brazil_LapaDoSanto_9600BP	Peru_Lauricocha_5800BP	Chile_LosRieles_5100BP	Peru_LaGalgada_4100BP	0.00114352	0.218099	0.451124	1
Brazil_LapaDoSanto_9600BP	Peru_Lauricocha_5800BP	Chile_LosRieles_5100BP	Chile_Conchali_700BP	6.42804e-06	0.00820345	0.0471431	1
Brazil_LapaDoSanto_9600BP	Peru_Lauricocha_5800BP	Chile_LosRieles_5100BP	Cuncaicha_LA_combined	0.00143055	0.163601	0.578098	1
Brazil_LapaDoSanto_9600BP	Peru_Lauricocha_5800BP	Chile_LosRieles_5100BP	Peru_Laramate_900BP	3.21019e-07	0.0162296	0.0880759	1
Brazil_LapaDoSanto_9600BP	Peru_Lauricocha_5800BP	Chile_LosRieles_5100BP	Chile_PicaOcho_700BP	2.73181e-06	0.0746598	0.319373	1
Brazil_LapaDoSanto_9600BP	Peru_Lauricocha_5800BP	Chile_LosRieles_5100BP	Argentina_LagunaChica_6800BP	3.32188e-05	0.0165804	0.0744327	1
Brazil_LapaDoSanto_9600BP	Peru_Lauricocha_5800BP	Chile_LosRieles_5100BP	Brazil_Laranjal_6700BP	0.00819568	0.38776	0.798585	1
Brazil_LapaDoSanto_9600BP	Peru_Lauricocha_5800BP	Chile_LosRieles_5100BP	Brazil_Moraes_5800BP	0.0141411	0.36136	0.89446	1
Brazil_LapaDoSanto_9600BP	Peru_Lauricocha_5800BP	Peru_LaGalgada_4100BP	Chile_Conchali_700BP	1.44274e-05	0.00376778	0.206883	1
Brazil_LapaDoSanto_9600BP	Peru_Lauricocha_5800BP	Peru_LaGalgada_4100BP	Cuncaicha_LA_combined	0.00455279	0.377722	0.640123	1
Brazil_LapaDoSanto_9600BP	Peru_Lauricocha_5800BP	Peru_LaGalgada_4100BP	Peru_Laramate_900BP	3.32224e-06	0.0519259	0.166544	1
Brazil_LapaDoSanto_9600BP	Peru_Lauricocha_5800BP	Peru_LaGalgada_4100BP	Chile_PicaOcho_700BP	1.30319e-05	0.184172	0.17341	1
Brazil_LapaDoSanto_9600BP	Peru_Lauricocha_5800BP	Peru_LaGalgada_4100BP	Argentina_LagunaChica_6800BP	2.80788e-05	0.0627631	0.236862	1
Brazil_LapaDoSanto_9600BP	Peru_Lauricocha_5800BP	Peru_LaGalgada_4100BP	Brazil_Laranjal_6700BP	0.00766304	0.43232	0.625383	1
Brazil_LapaDoSanto_9600BP	Peru_Lauricocha_5800BP	Peru_LaGalgada_4100BP	Brazil_Moraes_5800BP	0.0343496	0.675309	0.842421	1
Brazil_LapaDoSanto_9600BP	Peru_Lauricocha_5800BP	Chile_Conchali_700BP	Cuncaicha_LA_combined	5.38923e-06	0.0113306	0.593852	1
Brazil_LapaDoSanto_9600BP	Peru_Lauricocha_5800BP	Chile_Conchali_700BP	Peru_Laramate_900BP	1.78663e-07	0.0959268	0.463237	1
Brazil_LapaDoSanto_9600BP	Peru_Lauricocha_5800BP	Chile_Conchali_700BP	Chile_PicaOcho_700BP	3.0348e-07	0.0225046	0.146079	1
Brazil_LapaDoSanto_9600BP	Peru_Lauricocha_5800BP	Chile_Conchali_700BP	Argentina_LagunaChica_6800BP	1.75133e-07	0.0302109	0.14519	1
Brazil_LapaDoSanto_9600BP	Peru_Lauricocha_5800BP	Chile_Conchali_700BP	Brazil_Laranjal_6700BP	0.000301061	0.164337	0.588125	1
Brazil_LapaDoSanto_9600BP	Peru_Lauricocha_5800BP	Chile_Conchali_700BP	Brazil_Moraes_5800BP	0.000973452	0.346291	0.849109	1
Brazil_LapaDoSanto_9600BP	Peru_Lauricocha_5800BP	Cuncaicha_LA_combined	Peru_Laramate_900BP	6.87945e-07	0.0749986	0.584597	1
Brazil_LapaDoSanto_9600BP	Peru_Lauricocha_5800BP	Cuncaicha_LA_combined	Chile_PicaOcho_700BP	5.43601e-05	0.535461	0.843634	1
Brazil_LapaDoSanto_9600BP	Peru_Lauricocha_5800BP	Cuncaicha_LA_combined	Argentina_LagunaChica_6800BP	0.000259128	0.178689	0.575447	1
Brazil_LapaDoSanto_9600BP	Peru_Lauricocha_5800BP	Cuncaicha_LA_combined	Brazil_Laranjal_6700BP	0.0204464	0.64403	0.709865	1
Brazil_LapaDoSanto_9600BP	Peru_Lauricocha_5800BP	Cuncaicha_LA_combined	Brazil_Moraes_5800BP	0.0647699	0.880303	0.856582	1
Brazil_LapaDoSanto_9600BP	Peru_Lauricocha_5800BP	Peru_Laramate_900BP	Chile_PicaOcho_700BP	3.08521e-08	0.0234468	0.12854	1
Brazil_LapaDoSanto_9600BP	Peru_Lauricocha_5800BP	Peru_Laramate_900BP	Argentina_LagunaChica_6800BP	2.03564e-10	0.0993874	0.411794	1
Brazil_LapaDoSanto_9600BP	Peru_Lauricocha_5800BP	Peru_Laramate_900BP	Brazil_Laranjal_6700BP	3.86109e-06	0.256376	0.582125	1
Brazil_LapaDoSanto_9600BP	Peru_Lauricocha_5800BP	Peru_Laramate_900BP	Brazil_Moraes_5800BP	2.67243e-05	0.482222	0.84153	1
Brazil_LapaDoSanto_9600BP	Peru_Lauricocha_5800BP	Chile_PicaOcho_700BP	Argentina_LagunaChica_6800BP	1.00351e-07	0.0385674	0.132852	1
Brazil_LapaDoSanto_9600BP	Peru_Lauricocha_5800BP	Chile_PicaOcho_700BP	Brazil_Laranjal_6700BP	3.68709e-05	0.29681	0.58161	1
Brazil_LapaDoSanto_9600BP	Peru_Lauricocha_5800BP	Chile_PicaOcho_700BP	Brazil_Moraes_5800BP	0.000166859	0.535524	0.847536	1
Brazil_LapaDoSanto_9600BP	Peru_Lauricocha_5800BP	Argentina_LagunaChica_6800BP	Brazil_Laranjal_6700BP	0.0194575	0.268751	0.671159	1
Brazil_LapaDoSanto_9600BP	Peru_Lauricocha_5800BP	Argentina_LagunaChica_6800BP	Brazil_Moraes_5800BP	0.0284156	0.304144	0.8385	1
Brazil_LapaDoSanto_9600BP	Peru_Lauricocha_5800BP	Brazil_Laranjal_6700BP	Brazil_Moraes_5800BP	0.361057	0.905492	0.941322	1
Brazil_LapaDoSanto_9600BP	Peru_Lauricocha_3500BP	Chile_LosRieles_5100BP	Peru_LaGalgada_4100BP	0.00059468	0.382066	0.257243	1
Brazil_LapaDoSanto_9600BP	Peru_Lauricocha_3500BP	Chile_LosRieles_5100BP	Chile_Conchali_700BP	9.31214e-06	0.0497611	0.518444	1
Brazil_LapaDoSanto_9600BP	Peru_Lauricocha_3500BP	Chile_LosRieles_5100BP	Cuncaicha_LA_combined	0.00173988	0.282269	0.539972	1
Brazil_LapaDoSanto_9600BP	Peru_Lauricocha_3500BP	Chile_LosRieles_5100BP	Peru_Laramate_900BP	4.49061e-06	0.221033	0.931539	1
Brazil_LapaDoSanto_9600BP	Peru_Lauricocha_3500BP	Chile_LosRieles_5100BP	Chile_PicaOcho_700BP	1.22936e-05	0.444892	0.795899	1
Brazil_LapaDoSanto_9600BP	Peru_Lauricocha_3500BP	Chile_LosRieles_5100BP	Argentina_LagunaChica_6800BP	5.04296e-06	0.0670399	0.663944	1
Brazil_LapaDoSanto_9600BP	Peru_Lauricocha_3500BP	Chile_LosRieles_5100BP	Brazil_Laranjal_6700BP	0.00913281	0.638152	0.747868	1
Brazil_LapaDoSanto_9600BP	Peru_Lauricocha_3500BP	Chile_LosRieles_5100BP	Brazil_Moraes_5800BP	0.00629311	0.546869	0.957392	1
Brazil_LapaDoSanto_9600BP	Peru_Lauricocha_3500BP	Peru_LaGalgada_4100BP	Chile_Conchali_700BP	2.38592e-06	0.0155677	0.700807	1
Brazil_LapaDoSanto_9600BP	Peru_Lauricocha_3500BP	Peru_LaGalgada_4100BP	Cuncaicha_LA_combined	0.001756	0.395654	0.414833	1
Brazil_LapaDoSanto_9600BP	Peru_Lauricocha_3500BP	Peru_LaGalgada_4100BP	Peru_Laramate_900BP	4.50296e-06	0.276915	0.87902	1
Brazil_LapaDoSanto_9600BP	Peru_Lauricocha_3500BP	Peru_LaGalgada_4100BP	Chile_PicaOcho_700BP	4.1241e-06	0.333369	0.794943	1
Brazil_LapaDoSanto_9600BP	Peru_Lauricocha_3500BP	Peru_LaGalgada_4100BP	Argentina_LagunaChica_6800BP	7.54585e-07	0.0866265	0.396829	1
Brazil_LapaDoSanto_9600BP	Peru_Lauricocha_3500BP	Peru_LaGalgada_4100BP	Brazil_Laranjal_6700BP	0.0024433	0.557735	0.64066	1
Brazil_LapaDoSanto_9600BP	Peru_Lauricocha_3500BP	Peru_LaGalgada_4100BP	Brazil_Moraes_5800BP	0.00518076	0.658144	0.847424	1
Brazil_LapaDoSanto_9600BP	Peru_Lauricocha_3500BP	Chile_Conchali_700BP	Cuncaicha_LA_combined	9.14628e-06	0.0900029	0.725222	1
Brazil_LapaDoSanto_9600BP	Peru_Lauricocha_3500BP	Chile_Conchali_700BP	Peru_Laramate_900BP	2.44224e-06	0.614552	0.921563	1
Brazil_LapaDoSanto_9600BP	Peru_Lauricocha_3500BP	Chile_Conchali_700BP	Chile_PicaOcho_700BP	8.54928e-07	0.212979	0.838831	1
Brazil_LapaDoSanto_9600BP	Peru_Lauricocha_3500BP	Chile_Conchali_700BP	Argentina_LagunaChica_6800BP	8.54387e-09	0.149914	0.344364	1
Brazil_LapaDoSanto_9600BP	Peru_Lauricocha_3500BP	Chile_Conchali_700BP	Brazil_Laranjal_6700BP	0.000137414	0.368662	0.831796	1
Brazil_LapaDoSanto_9600BP	Peru_Lauricocha_3500BP	Chile_Conchali_700BP	Brazil_Moraes_5800BP	0.00021309	0.642257	0.919571	1
Brazil_LapaDoSanto_9600BP	Peru_Lauricocha_3500BP	Cuncaicha_LA_combined	Peru_Laramate_900BP	2.50202e-06	0.438815	0.892841	1
Brazil_LapaDoSanto_9600BP	Peru_Lauricocha_3500BP	Cuncaicha_LA_combined	Chile_PicaOcho_700BP	4.17182e-05	0.862487	0.860979	1
Brazil_LapaDoSanto_9600BP	Peru_Lauricocha_3500BP	Cuncaicha_LA_combined	Argentina_LagunaChica_6800BP	3.72637e-05	0.216035	0.629833	1
Brazil_LapaDoSanto_9600BP	Peru_Lauricocha_3500BP	Cuncaicha_LA_combined	Brazil_Laranjal_6700BP	0.0203589	0.679254	0.725185	1
Brazil_LapaDoSanto_9600BP	Peru_Lauricocha_3500BP	Cuncaicha_LA_combined	Brazil_Moraes_5800BP	0.0325672	0.82441	0.866195	1
Brazil_LapaDoSanto_9600BP	Peru_Lauricocha_3500BP	Peru_Laramate_900BP	Chile_PicaOcho_700BP	2.96484e-07	0.327319	0.967171	1
Brazil_LapaDoSanto_9600BP	Peru_Lauricocha_3500BP	Peru_Laramate_900BP	Argentina_LagunaChica_6800BP	1.02138e-09	0.591553	0.888369	1
Brazil_LapaDoSanto_9600BP	Peru_Lauricocha_3500BP	Peru_Laramate_900BP	Brazil_Laranjal_6700BP	3.4047e-05	0.808418	0.928211	1
Brazil_LapaDoSanto_9600BP	Peru_Lauricocha_3500BP	Peru_Laramate_900BP	Brazil_Moraes_5800BP	0.000119038	0.968407	0.96961	1
Brazil_LapaDoSanto_9600BP	Peru_Lauricocha_3500BP	Chile_PicaOcho_700BP	Argentina_LagunaChica_6800BP	2.91723e-08	0.216077	0.909704	1
Brazil_LapaDoSanto_9600BP	Peru_Lauricocha_3500BP	Chile_PicaOcho_700BP	Brazil_Laranjal_6700BP	6.23829e-05	0.814894	0.907345	1
Brazil_LapaDoSanto_9600BP	Peru_Lauricocha_3500BP	Chile_PicaOcho_700BP	Brazil_Moraes_5800BP	8.99638e-05	0.947265	0.953476	1
Brazil_LapaDoSanto_9600BP	Peru_Lauricocha_3500BP	Argentina_LagunaChica_6800BP	Brazil_Laranjal_6700BP	0.00291155	0.498367	0.887869	1
Brazil_LapaDoSanto_9600BP	Peru_Lauricocha_3500BP	Argentina_LagunaChica_6800BP	Brazil_Moraes_5800BP	0.00156141	0.578824	0.853444	1
Brazil_LapaDoSanto_9600BP	Peru_Lauricocha_3500BP	Brazil_Laranjal_6700BP	Brazil_Moraes_5800BP	0.174303	0.896098	0.941849	1
Brazil_LapaDoSanto_9600BP	Chile_LosRieles_5100BP	Peru_LaGalgada_4100BP	Chile_Conchali_700BP	2.33992e-06	0.00221345	0.372869	1
Brazil_LapaDoSanto_9600BP	Chile_LosRieles_5100BP	Peru_LaGalgada_4100BP	Cuncaicha_LA_combined	0.00230725	0.411435	0.635901	1
Brazil_LapaDoSanto_9600BP	Chile_LosRieles_5100BP	Peru_LaGalgada_4100BP	Peru_Laramate_900BP	3.00653e-07	0.0153053	0.439424	1
Brazil_LapaDoSanto_9600BP	Chile_LosRieles_5100BP	Peru_LaGalgada_4100BP	Chile_PicaOcho_700BP	3.7218e-06	0.156953	0.366475	1
Brazil_LapaDoSanto_9600BP	Chile_LosRieles_5100BP	Peru_LaGalgada_4100BP	Argentina_LagunaChica_6800BP	8.04266e-06	0.0747044	0.444329	1
Brazil_LapaDoSanto_9600BP	Chile_LosRieles_5100BP	Peru_LaGalgada_4100BP	Brazil_Laranjal_6700BP	0.00390215	0.719974	0.737319	1
Brazil_LapaDoSanto_9600BP	Chile_LosRieles_5100BP	Peru_LaGalgada_4100BP	Brazil_Moraes_5800BP	0.00633782	0.709243	0.89889	1
Brazil_LapaDoSanto_9600BP	Chile_LosRieles_5100BP	Chile_Conchali_700BP	Cuncaicha_LA_combined	3.16367e-06	0.00758601	0.0980823	1
Brazil_LapaDoSanto_9600BP	Chile_LosRieles_5100BP	Chile_Conchali_700BP	Peru_Laramate_900BP	1.5841e-08	0.0304275	0.32212	1
Brazil_LapaDoSanto_9600BP	Chile_LosRieles_5100BP	Chile_Conchali_700BP	Chile_PicaOcho_700BP	1.21085e-07	0.020209	0.270861	1
Brazil_LapaDoSanto_9600BP	Chile_LosRieles_5100BP	Chile_Conchali_700BP	Argentina_LagunaChica_6800BP	1.69304e-08	0.00321976	0.174995	1
Brazil_LapaDoSanto_9600BP	Chile_LosRieles_5100BP	Chile_Conchali_700BP	Brazil_Laranjal_6700BP	5.97002e-05	0.0620786	0.737915	1
Brazil_LapaDoSanto_9600BP	Chile_LosRieles_5100BP	Chile_Conchali_700BP	Brazil_Moraes_5800BP	8.05154e-05	0.128	0.804444	1
Brazil_LapaDoSanto_9600BP	Chile_LosRieles_5100BP	Cuncaicha_LA_combined	Peru_Laramate_900BP	8.4347e-08	0.0171969	0.121087	1
Brazil_LapaDoSanto_9600BP	Chile_LosRieles_5100BP	Cuncaicha_LA_combined	Chile_PicaOcho_700BP	3.25167e-05	0.371296	0.831439	1
Brazil_LapaDoSanto_9600BP	Chile_LosRieles_5100BP	Cuncaicha_LA_combined	Argentina_LagunaChica_6800BP	9.74483e-05	0.0319569	0.137594	1
Brazil_LapaDoSanto_9600BP	Chile_LosRieles_5100BP	Cuncaicha_LA_combined	Brazil_Laranjal_6700BP	0.00963365	0.366009	0.736421	1
Brazil_LapaDoSanto_9600BP	Chile_LosRieles_5100BP	Cuncaicha_LA_combined	Brazil_Moraes_5800BP	0.0142597	0.460571	0.881727	1
Brazil_LapaDoSanto_9600BP	Chile_LosRieles_5100BP	Peru_Laramate_900BP	Chile_PicaOcho_700BP	5.18098e-09	0.00956949	0.256603	1
Brazil_LapaDoSanto_9600BP	Chile_LosRieles_5100BP	Peru_Laramate_900BP	Argentina_LagunaChica_6800BP	5.12857e-12	0.0108891	0.399135	1
Brazil_LapaDoSanto_9600BP	Chile_LosRieles_5100BP	Peru_Laramate_900BP	Brazil_Laranjal_6700BP	5.39711e-07	0.0699488	0.740211	1
Brazil_LapaDoSanto_9600BP	Chile_LosRieles_5100BP	Peru_Laramate_900BP	Brazil_Moraes_5800BP	1.0144e-06	0.118502	0.853795	1
Brazil_LapaDoSanto_9600BP	Chile_LosRieles_5100BP	Chile_PicaOcho_700BP	Argentina_LagunaChica_6800BP	6.06116e-08	0.0260256	0.187619	1
Brazil_LapaDoSanto_9600BP	Chile_LosRieles_5100BP	Chile_PicaOcho_700BP	Brazil_Laranjal_6700BP	2.5915e-05	0.361212	0.820185	1
Brazil_LapaDoSanto_9600BP	Chile_LosRieles_5100BP	Chile_PicaOcho_700BP	Brazil_Moraes_5800BP	2.61592e-05	0.465544	0.900233	1
Brazil_LapaDoSanto_9600BP	Chile_LosRieles_5100BP	Argentina_LagunaChica_6800BP	Brazil_Laranjal_6700BP	0.00569447	0.353283	0.752969	1
Brazil_LapaDoSanto_9600BP	Chile_LosRieles_5100BP	Argentina_LagunaChica_6800BP	Brazil_Moraes_5800BP	0.00389794	0.273904	0.786812	1
Brazil_LapaDoSanto_9600BP	Chile_LosRieles_5100BP	Brazil_Laranjal_6700BP	Brazil_Moraes_5800BP	0.113421	0.938535	0.998193	1
Brazil_LapaDoSanto_9600BP	Peru_LaGalgada_4100BP	Chile_Conchali_700BP	Cuncaicha_LA_combined	2.40466e-06	0.00244171	0.387409	1
Brazil_LapaDoSanto_9600BP	Peru_LaGalgada_4100BP	Chile_Conchali_700BP	Peru_Laramate_900BP	3.50453e-08	0.0241432	0.858293	1
Brazil_LapaDoSanto_9600BP	Peru_LaGalgada_4100BP	Chile_Conchali_700BP	Chile_PicaOcho_700BP	3.40352e-08	0.00428977	0.296218	1
Brazil_LapaDoSanto_9600BP	Peru_LaGalgada_4100BP	Chile_Conchali_700BP	Argentina_LagunaChica_6800BP	1.11293e-08	0.000961943	0.101816	1
Brazil_LapaDoSanto_9600BP	Peru_LaGalgada_4100BP	Chile_Conchali_700BP	Brazil_Laranjal_6700BP	1.70915e-05	0.0148138	0.576981	1
Brazil_LapaDoSanto_9600BP	Peru_LaGalgada_4100BP	Chile_Conchali_700BP	Brazil_Moraes_5800BP	8.83895e-05	0.0489168	0.79426	1
Brazil_LapaDoSanto_9600BP	Peru_LaGalgada_4100BP	Cuncaicha_LA_combined	Peru_Laramate_900BP	3.41516e-07	0.0472912	0.394549	1
Brazil_LapaDoSanto_9600BP	Peru_LaGalgada_4100BP	Cuncaicha_LA_combined	Chile_PicaOcho_700BP	2.59037e-05	0.394827	0.738949	1
Brazil_LapaDoSanto_9600BP	Peru_LaGalgada_4100BP	Cuncaicha_LA_combined	Argentina_LagunaChica_6800BP	3.38266e-05	0.137016	0.482983	1
Brazil_LapaDoSanto_9600BP	Peru_LaGalgada_4100BP	Cuncaicha_LA_combined	Brazil_Laranjal_6700BP	0.00992785	0.605488	0.693596	1
Brazil_LapaDoSanto_9600BP	Peru_LaGalgada_4100BP	Cuncaicha_LA_combined	Brazil_Moraes_5800BP	0.0351215	0.796956	0.798828	1
Brazil_LapaDoSanto_9600BP	Peru_LaGalgada_4100BP	Peru_Laramate_900BP	Chile_PicaOcho_700BP	3.58113e-09	0.00639087	0.127849	1
Brazil_LapaDoSanto_9600BP	Peru_LaGalgada_4100BP	Peru_Laramate_900BP	Argentina_LagunaChica_6800BP	1.65632e-11	0.0366156	0.251564	1
Brazil_LapaDoSanto_9600BP	Peru_LaGalgada_4100BP	Peru_Laramate_900BP	Brazil_Laranjal_6700BP	7.53643e-07	0.101945	0.5776	1
Brazil_LapaDoSanto_9600BP	Peru_LaGalgada_4100BP	Peru_Laramate_900BP	Brazil_Moraes_5800BP	9.95196e-06	0.313194	0.797903	1
Brazil_LapaDoSanto_9600BP	Peru_LaGalgada_4100BP	Chile_PicaOcho_700BP	Argentina_LagunaChica_6800BP	1.45092e-08	0.0333495	0.150522	1
Brazil_LapaDoSanto_9600BP	Peru_LaGalgada_4100BP	Chile_PicaOcho_700BP	Brazil_Laranjal_6700BP	6.15637e-06	0.361401	0.598776	1
Brazil_LapaDoSanto_9600BP	Peru_LaGalgada_4100BP	Chile_PicaOcho_700BP	Brazil_Moraes_5800BP	3.00664e-05	0.48697	0.793298	1
Brazil_LapaDoSanto_9600BP	Peru_LaGalgada_4100BP	Argentina_LagunaChica_6800BP	Brazil_Laranjal_6700BP	0.000735814	0.308823	0.665036	1
Brazil_LapaDoSanto_9600BP	Peru_LaGalgada_4100BP	Argentina_LagunaChica_6800BP	Brazil_Moraes_5800BP	0.000899736	0.327845	0.794455	1
Brazil_LapaDoSanto_9600BP	Peru_LaGalgada_4100BP	Brazil_Laranjal_6700BP	Brazil_Moraes_5800BP	0.0717016	0.88521	0.95452	1
Brazil_LapaDoSanto_9600BP	Chile_Conchali_700BP	Cuncaicha_LA_combined	Peru_Laramate_900BP	4.91783e-09	0.0960256	0.694848	1
Brazil_LapaDoSanto_9600BP	Chile_Conchali_700BP	Cuncaicha_LA_combined	Chile_PicaOcho_700BP	1.1042e-07	0.0360877	0.809842	1
Brazil_LapaDoSanto_9600BP	Chile_Conchali_700BP	Cuncaicha_LA_combined	Argentina_LagunaChica_6800BP	2.84974e-08	0.0141107	0.115144	1
Brazil_LapaDoSanto_9600BP	Chile_Conchali_700BP	Cuncaicha_LA_combined	Brazil_Laranjal_6700BP	3.02126e-05	0.0838129	0.437915	1
Brazil_LapaDoSanto_9600BP	Chile_Conchali_700BP	Cuncaicha_LA_combined	Brazil_Moraes_5800BP	9.96418e-05	0.177343	0.798875	1
Brazil_LapaDoSanto_9600BP	Chile_Conchali_700BP	Peru_Laramate_900BP	Chile_PicaOcho_700BP	2.23967e-09	0.0315124	0.315487	1
Brazil_LapaDoSanto_9600BP	Chile_Conchali_700BP	Peru_Laramate_900BP	Argentina_LagunaChica_6800BP	3.13869e-12	0.171277	0.542427	1
Brazil_LapaDoSanto_9600BP	Chile_Conchali_700BP	Peru_Laramate_900BP	Brazil_Laranjal_6700BP	1.14852e-07	0.504116	0.693496	1
Brazil_LapaDoSanto_9600BP	Chile_Conchali_700BP	Peru_Laramate_900BP	Brazil_Moraes_5800BP	6.34347e-07	0.658804	0.839123	1
Brazil_LapaDoSanto_9600BP	Chile_Conchali_700BP	Chile_PicaOcho_700BP	Argentina_LagunaChica_6800BP	6.41209e-10	0.0123067	0.192307	1
Brazil_LapaDoSanto_9600BP	Chile_Conchali_700BP	Chile_PicaOcho_700BP	Brazil_Laranjal_6700BP	3.18496e-07	0.0950399	0.42043	1
Brazil_LapaDoSanto_9600BP	Chile_Conchali_700BP	Chile_PicaOcho_700BP	Brazil_Moraes_5800BP	1.46372e-06	0.14464	0.785537	1
Brazil_LapaDoSanto_9600BP	Chile_Conchali_700BP	Argentina_LagunaChica_6800BP	Brazil_Laranjal_6700BP	3.53192e-05	0.322441	0.496766	1
Brazil_LapaDoSanto_9600BP	Chile_Conchali_700BP	Argentina_LagunaChica_6800BP	Brazil_Moraes_5800BP	2.09498e-05	0.3591	0.76998	1
Brazil_LapaDoSanto_9600BP	Chile_Conchali_700BP	Brazil_Laranjal_6700BP	Brazil_Moraes_5800BP	0.00636699	0.781924	0.948463	1
Brazil_LapaDoSanto_9600BP	Cuncaicha_LA_combined	Peru_Laramate_900BP	Chile_PicaOcho_700BP	2.60917e-09	0.0376027	0.732783	1
Brazil_LapaDoSanto_9600BP	Cuncaicha_LA_combined	Peru_Laramate_900BP	Argentina_LagunaChica_6800BP	8.50903e-11	0.0964356	0.436421	1
Brazil_LapaDoSanto_9600BP	Cuncaicha_LA_combined	Peru_Laramate_900BP	Brazil_Laranjal_6700BP	1.23134e-06	0.211963	0.448743	1
Brazil_LapaDoSanto_9600BP	Cuncaicha_LA_combined	Peru_Laramate_900BP	Brazil_Moraes_5800BP	5.76305e-06	0.421881	0.800166	1
Brazil_LapaDoSanto_9600BP	Cuncaicha_LA_combined	Chile_PicaOcho_700BP	Argentina_LagunaChica_6800BP	2.4091e-06	0.325934	0.727686	1
Brazil_LapaDoSanto_9600BP	Cuncaicha_LA_combined	Chile_PicaOcho_700BP	Brazil_Laranjal_6700BP	0.000168487	0.793125	0.726395	1
Brazil_LapaDoSanto_9600BP	Cuncaicha_LA_combined	Chile_PicaOcho_700BP	Brazil_Moraes_5800BP	0.000609915	0.947864	0.81366	1
Brazil_LapaDoSanto_9600BP	Cuncaicha_LA_combined	Argentina_LagunaChica_6800BP	Brazil_Laranjal_6700BP	0.0119147	0.268497	0.535851	1
Brazil_LapaDoSanto_9600BP	Cuncaicha_LA_combined	Argentina_LagunaChica_6800BP	Brazil_Moraes_5800BP	0.0171122	0.320226	0.797675	1
Brazil_LapaDoSanto_9600BP	Cuncaicha_LA_combined	Brazil_Laranjal_6700BP	Brazil_Moraes_5800BP	0.220057	0.79356	0.942133	1
Brazil_LapaDoSanto_9600BP	Peru_Laramate_900BP	Chile_PicaOcho_700BP	Argentina_LagunaChica_6800BP	2.69176e-12	0.0075555	0.418585	1
Brazil_LapaDoSanto_9600BP	Peru_Laramate_900BP	Chile_PicaOcho_700BP	Brazil_Laranjal_6700BP	7.98445e-09	0.0586596	0.441873	1
Brazil_LapaDoSanto_9600BP	Peru_Laramate_900BP	Chile_PicaOcho_700BP	Brazil_Moraes_5800BP	7.27659e-08	0.155306	0.79183	1
Brazil_LapaDoSanto_9600BP	Peru_Laramate_900BP	Argentina_LagunaChica_6800BP	Brazil_Laranjal_6700BP	9.08194e-09	0.482712	0.742349	1
Brazil_LapaDoSanto_9600BP	Peru_Laramate_900BP	Argentina_LagunaChica_6800BP	Brazil_Moraes_5800BP	1.38825e-08	0.519847	0.798591	1
Brazil_LapaDoSanto_9600BP	Peru_Laramate_900BP	Brazil_Laranjal_6700BP	Brazil_Moraes_5800BP	6.62147e-05	0.814731	0.950009	1
Brazil_LapaDoSanto_9600BP	Chile_PicaOcho_700BP	Argentina_LagunaChica_6800BP	Brazil_Laranjal_6700BP	1.00761e-05	0.216623	0.488564	1
Brazil_LapaDoSanto_9600BP	Chile_PicaOcho_700BP	Argentina_LagunaChica_6800BP	Brazil_Moraes_5800BP	6.36769e-06	0.242271	0.783797	1
Brazil_LapaDoSanto_9600BP	Chile_PicaOcho_700BP	Brazil_Laranjal_6700BP	Brazil_Moraes_5800BP	0.00039186	0.801838	0.946095	1
Brazil_LapaDoSanto_9600BP	Argentina_LagunaChica_6800BP	Brazil_Laranjal_6700BP	Brazil_Moraes_5800BP	0.427303	0.776433	0.942426	1
Argentina_ArroyoSeco2_7700BP	Peru_Cuncaicha_9000BP	Peru_Lauricocha_8600BP	Peru_Lauricocha_5800BP	0.418624	0.972004	0.981403	1
Argentina_ArroyoSeco2_7700BP	Peru_Cuncaicha_9000BP	Peru_Lauricocha_8600BP	Peru_Lauricocha_3500BP	0.232401	0.305198	0.767072	1
Argentina_ArroyoSeco2_7700BP	Peru_Cuncaicha_9000BP	Peru_Lauricocha_8600BP	Chile_LosRieles_5100BP	0.0651609	0.363524	0.748609	1
Argentina_ArroyoSeco2_7700BP	Peru_Cuncaicha_9000BP	Peru_Lauricocha_8600BP	Peru_LaGalgada_4100BP	0.0200359	0.476544	0.748526	1
Argentina_ArroyoSeco2_7700BP	Peru_Cuncaicha_9000BP	Peru_Lauricocha_8600BP	Chile_Conchali_700BP	0.0184737	0.405333	0.754456	1
Argentina_ArroyoSeco2_7700BP	Peru_Cuncaicha_9000BP	Peru_Lauricocha_8600BP	Cuncaicha_LA_combined	0.00345969	0.593247	0.861107	1
Argentina_ArroyoSeco2_7700BP	Peru_Cuncaicha_9000BP	Peru_Lauricocha_8600BP	Peru_Laramate_900BP	0.000489063	0.376938	0.749483	1
Argentina_ArroyoSeco2_7700BP	Peru_Cuncaicha_9000BP	Peru_Lauricocha_8600BP	Chile_PicaOcho_700BP	0.00204561	0.387178	0.775553	1
Argentina_ArroyoSeco2_7700BP	Peru_Cuncaicha_9000BP	Peru_Lauricocha_8600BP	Argentina_LagunaChica_6800BP	0.0385188	0.356537	0.743522	1
Argentina_ArroyoSeco2_7700BP	Peru_Cuncaicha_9000BP	Peru_Lauricocha_8600BP	Brazil_Laranjal_6700BP	0.754755	0.944899	0.889901	1
Argentina_ArroyoSeco2_7700BP	Peru_Cuncaicha_9000BP	Peru_Lauricocha_8600BP	Brazil_Moraes_5800BP	0.543862	0.788704	0.866701	1
Argentina_ArroyoSeco2_7700BP	Peru_Cuncaicha_9000BP	Peru_Lauricocha_5800BP	Peru_Lauricocha_3500BP	0.202284	0.521225	0.733322	1
Argentina_ArroyoSeco2_7700BP	Peru_Cuncaicha_9000BP	Peru_Lauricocha_5800BP	Chile_LosRieles_5100BP	0.0892292	0.256508	0.731396	1
Argentina_ArroyoSeco2_7700BP	Peru_Cuncaicha_9000BP	Peru_Lauricocha_5800BP	Peru_LaGalgada_4100BP	0.0336033	0.537132	0.738387	1
Argentina_ArroyoSeco2_7700BP	Peru_Cuncaicha_9000BP	Peru_Lauricocha_5800BP	Chile_Conchali_700BP	0.0145896	0.249069	0.766565	1
Argentina_ArroyoSeco2_7700BP	Peru_Cuncaicha_9000BP	Peru_Lauricocha_5800BP	Cuncaicha_LA_combined	0.00868572	0.781888	0.805221	1
Argentina_ArroyoSeco2_7700BP	Peru_Cuncaicha_9000BP	Peru_Lauricocha_5800BP	Peru_Laramate_900BP	0.000624732	0.366661	0.73463	1
Argentina_ArroyoSeco2_7700BP	Peru_Cuncaicha_9000BP	Peru_Lauricocha_5800BP	Chile_PicaOcho_700BP	0.00464014	0.494635	0.733245	1
Argentina_ArroyoSeco2_7700BP	Peru_Cuncaicha_9000BP	Peru_Lauricocha_5800BP	Argentina_LagunaChica_6800BP	0.042244	0.23457	0.732991	1
Argentina_ArroyoSeco2_7700BP	Peru_Cuncaicha_9000BP	Peru_Lauricocha_5800BP	Brazil_Laranjal_6700BP	0.639263	0.942597	0.886984	1
Argentina_ArroyoSeco2_7700BP	Peru_Cuncaicha_9000BP	Peru_Lauricocha_5800BP	Brazil_Moraes_5800BP	0.494738	0.777826	0.860139	1
Argentina_ArroyoSeco2_7700BP	Peru_Cuncaicha_9000BP	Peru_Lauricocha_3500BP	Chile_LosRieles_5100BP	0.104545	0.528934	0.731311	1
Argentina_ArroyoSeco2_7700BP	Peru_Cuncaicha_9000BP	Peru_Lauricocha_3500BP	Peru_LaGalgada_4100BP	0.0180759	0.587322	0.740961	1
Argentina_ArroyoSeco2_7700BP	Peru_Cuncaicha_9000BP	Peru_Lauricocha_3500BP	Chile_Conchali_700BP	0.00308644	0.404003	0.786156	1
Argentina_ArroyoSeco2_7700BP	Peru_Cuncaicha_9000BP	Peru_Lauricocha_3500BP	Cuncaicha_LA_combined	0.00521149	0.654539	0.792859	1
Argentina_ArroyoSeco2_7700BP	Peru_Cuncaicha_9000BP	Peru_Lauricocha_3500BP	Peru_Laramate_900BP	0.00170568	0.876935	0.782816	1
Argentina_ArroyoSeco2_7700BP	Peru_Cuncaicha_9000BP	Peru_Lauricocha_3500BP	Chile_PicaOcho_700BP	0.0061673	0.941727	0.9008	1
Argentina_ArroyoSeco2_7700BP	Peru_Cuncaicha_9000BP	Peru_Lauricocha_3500BP	Argentina_LagunaChica_6800BP	0.0111653	0.453779	0.730795	1
Argentina_ArroyoSeco2_7700BP	Peru_Cuncaicha_9000BP	Peru_Lauricocha_3500BP	Brazil_Laranjal_6700BP	0.524653	0.939112	0.883397	1
Argentina_ArroyoSeco2_7700BP	Peru_Cuncaicha_9000BP	Peru_Lauricocha_3500BP	Brazil_Moraes_5800BP	0.357238	0.790657	0.879112	1
Argentina_ArroyoSeco2_7700BP	Peru_Cuncaicha_9000BP	Chile_LosRieles_5100BP	Peru_LaGalgada_4100BP	0.0342645	0.868965	0.825547	1
Argentina_ArroyoSeco2_7700BP	Peru_Cuncaicha_9000BP	Chile_LosRieles_5100BP	Chile_Conchali_700BP	0.012043	0.278358	0.762778	1
Argentina_ArroyoSeco2_7700BP	Peru_Cuncaicha_9000BP	Chile_LosRieles_5100BP	Cuncaicha_LA_combined	0.00495559	0.553947	0.783292	1
Argentina_ArroyoSeco2_7700BP	Peru_Cuncaicha_9000BP	Chile_LosRieles_5100BP	Peru_Laramate_900BP	0.000184104	0.271685	0.730198	1
Argentina_ArroyoSeco2_7700BP	Peru_Cuncaicha_9000BP	Chile_LosRieles_5100BP	Chile_PicaOcho_700BP	0.00436833	0.824709	0.737753	1
Argentina_ArroyoSeco2_7700BP	Peru_Cuncaicha_9000BP	Chile_LosRieles_5100BP	Argentina_LagunaChica_6800BP	0.0263061	0.215537	0.729027	1
Argentina_ArroyoSeco2_7700BP	Peru_Cuncaicha_9000BP	Chile_LosRieles_5100BP	Brazil_Laranjal_6700BP	0.553515	0.962856	0.912866	1
Argentina_ArroyoSeco2_7700BP	Peru_Cuncaicha_9000BP	Chile_LosRieles_5100BP	Brazil_Moraes_5800BP	0.352532	0.831722	0.853545	1
Argentina_ArroyoSeco2_7700BP	Peru_Cuncaicha_9000BP	Peru_LaGalgada_4100BP	Chile_Conchali_700BP	0.0006981	0.0771778	0.750782	1
Argentina_ArroyoSeco2_7700BP	Peru_Cuncaicha_9000BP	Peru_LaGalgada_4100BP	Cuncaicha_LA_combined	0.00154601	0.636206	0.860715	1
Argentina_ArroyoSeco2_7700BP	Peru_Cuncaicha_9000BP	Peru_LaGalgada_4100BP	Peru_Laramate_900BP	0.000176782	0.365666	0.727994	1
Argentina_ArroyoSeco2_7700BP	Peru_Cuncaicha_9000BP	Peru_LaGalgada_4100BP	Chile_PicaOcho_700BP	0.000185474	0.417519	0.746972	1
Argentina_ArroyoSeco2_7700BP	Peru_Cuncaicha_9000BP	Peru_LaGalgada_4100BP	Argentina_LagunaChica_6800BP	0.00206708	0.150862	0.727131	1
Argentina_ArroyoSeco2_7700BP	Peru_Cuncaicha_9000BP	Peru_LaGalgada_4100BP	Brazil_Laranjal_6700BP	0.112393	0.963234	0.936366	1
Argentina_ArroyoSeco2_7700BP	Peru_Cuncaicha_9000BP	Peru_LaGalgada_4100BP	Brazil_Moraes_5800BP	0.10866	0.831746	0.871034	1
Argentina_ArroyoSeco2_7700BP	Peru_Cuncaicha_9000BP	Chile_Conchali_700BP	Cuncaicha_LA_combined	2.707e-05	0.0463082	0.826557	1
Argentina_ArroyoSeco2_7700BP	Peru_Cuncaicha_9000BP	Chile_Conchali_700BP	Peru_Laramate_900BP	8.79331e-05	0.494451	0.791489	1
Argentina_ArroyoSeco2_7700BP	Peru_Cuncaicha_9000BP	Chile_Conchali_700BP	Chile_PicaOcho_700BP	0.000551863	0.342363	0.802446	1
Argentina_ArroyoSeco2_7700BP	Peru_Cuncaicha_9000BP	Chile_Conchali_700BP	Argentina_LagunaChica_6800BP	0.000468536	0.186972	0.749789	1
Argentina_ArroyoSeco2_7700BP	Peru_Cuncaicha_9000BP	Chile_Conchali_700BP	Brazil_Laranjal_6700BP	0.0528169	0.949966	0.876842	1
Argentina_ArroyoSeco2_7700BP	Peru_Cuncaicha_9000BP	Chile_Conchali_700BP	Brazil_Moraes_5800BP	0.0259446	0.807743	0.885003	1
Argentina_ArroyoSeco2_7700BP	Peru_Cuncaicha_9000BP	Cuncaicha_LA_combined	Peru_Laramate_900BP	1.24294e-05	0.153504	0.811307	1
Argentina_ArroyoSeco2_7700BP	Peru_Cuncaicha_9000BP	Cuncaicha_LA_combined	Chile_PicaOcho_700BP	9.62519e-05	0.648268	0.793294	1
Argentina_ArroyoSeco2_7700BP	Peru_Cuncaicha_9000BP	Cuncaicha_LA_combined	Argentina_LagunaChica_6800BP	0.00022473	0.156515	0.785492	1
Argentina_ArroyoSeco2_7700BP	Peru_Cuncaicha_9000BP	Cuncaicha_LA_combined	Brazil_Laranjal_6700BP	0.0377459	0.963071	0.90588	1
Argentina_ArroyoSeco2_7700BP	Peru_Cuncaicha_9000BP	Cuncaicha_LA_combined	Brazil_Moraes_5800BP	0.0329483	0.885098	0.957615	1
Argentina_ArroyoSeco2_7700BP	Peru_Cuncaicha_9000BP	Peru_Laramate_900BP	Chile_PicaOcho_700BP	9.2767e-06	0.244	0.741762	1
Argentina_ArroyoSeco2_7700BP	Peru_Cuncaicha_9000BP	Peru_Laramate_900BP	Argentina_LagunaChica_6800BP	1.28185e-06	0.262579	0.727781	1
Argentina_ArroyoSeco2_7700BP	Peru_Cuncaicha_9000BP	Peru_Laramate_900BP	Brazil_Laranjal_6700BP	0.000788199	0.938453	0.87672	1
Argentina_ArroyoSeco2_7700BP	Peru_Cuncaicha_9000BP	Peru_Laramate_900BP	Brazil_Moraes_5800BP	0.0013337	0.790502	0.868608	1
Argentina_ArroyoSeco2_7700BP	Peru_Cuncaicha_9000BP	Chile_PicaOcho_700BP	Argentina_LagunaChica_6800BP	0.000502308	0.145766	0.734668	1
Argentina_ArroyoSeco2_7700BP	Peru_Cuncaicha_9000BP	Chile_PicaOcho_700BP	Brazil_Laranjal_6700BP	0.0179066	0.938663	0.877215	1
Argentina_ArroyoSeco2_7700BP	Peru_Cuncaicha_9000BP	Chile_PicaOcho_700BP	Brazil_Moraes_5800BP	0.00373506	0.772454	0.856507	1
Argentina_ArroyoSeco2_7700BP	Peru_Cuncaicha_9000BP	Argentina_LagunaChica_6800BP	Brazil_Laranjal_6700BP	0.490003	0.957206	0.929428	1
Argentina_ArroyoSeco2_7700BP	Peru_Cuncaicha_9000BP	Argentina_LagunaChica_6800BP	Brazil_Moraes_5800BP	0.289948	0.77249	0.859728	1
Argentina_ArroyoSeco2_7700BP	Peru_Cuncaicha_9000BP	Brazil_Laranjal_6700BP	Brazil_Moraes_5800BP	0.957999	0.971409	0.961983	1
Argentina_ArroyoSeco2_7700BP	Peru_Lauricocha_8600BP	Peru_Lauricocha_5800BP	Peru_Lauricocha_3500BP	0.158793	0.446363	0.942262	1
Argentina_ArroyoSeco2_7700BP	Peru_Lauricocha_8600BP	Peru_Lauricocha_5800BP	Chile_LosRieles_5100BP	0.0285126	0.394563	0.906649	1
Argentina_ArroyoSeco2_7700BP	Peru_Lauricocha_8600BP	Peru_Lauricocha_5800BP	Peru_LaGalgada_4100BP	0.0257199	0.31833	0.947978	1
Argentina_ArroyoSeco2_7700BP	Peru_Lauricocha_8600BP	Peru_Lauricocha_5800BP	Chile_Conchali_700BP	0.0105159	0.15489	0.890853	1
Argentina_ArroyoSeco2_7700BP	Peru_Lauricocha_8600BP	Peru_Lauricocha_5800BP	Cuncaicha_LA_combined	0.0104522	0.499336	0.973119	1
Argentina_ArroyoSeco2_7700BP	Peru_Lauricocha_8600BP	Peru_Lauricocha_5800BP	Peru_Laramate_900BP	0.000300884	0.157419	0.917694	1
Argentina_ArroyoSeco2_7700BP	Peru_Lauricocha_8600BP	Peru_Lauricocha_5800BP	Chile_PicaOcho_700BP	0.00304401	0.179917	0.926928	1
Argentina_ArroyoSeco2_7700BP	Peru_Lauricocha_8600BP	Peru_Lauricocha_5800BP	Argentina_LagunaChica_6800BP	0.0134708	0.25285	0.896453	1
Argentina_ArroyoSeco2_7700BP	Peru_Lauricocha_8600BP	Peru_Lauricocha_5800BP	Brazil_Laranjal_6700BP	0.448231	0.97847	0.930986	1
Argentina_ArroyoSeco2_7700BP	Peru_Lauricocha_8600BP	Peru_Lauricocha_5800BP	Brazil_Moraes_5800BP	0.276847	0.820052	0.903155	1
Argentina_ArroyoSeco2_7700BP	Peru_Lauricocha_8600BP	Peru_Lauricocha_3500BP	Chile_LosRieles_5100BP	0.0214286	0.14485	0.319912	1
Argentina_ArroyoSeco2_7700BP	Peru_Lauricocha_8600BP	Peru_Lauricocha_3500BP	Peru_LaGalgada_4100BP	0.00926182	0.185734	0.23382	1
Argentina_ArroyoSeco2_7700BP	Peru_Lauricocha_8600BP	Peru_Lauricocha_3500BP	Chile_Conchali_700BP	0.00183682	0.140584	0.145628	1
Argentina_ArroyoSeco2_7700BP	Peru_Lauricocha_8600BP	Peru_Lauricocha_3500BP	Cuncaicha_LA_combined	0.00218538	0.157389	0.34381	1
Argentina_ArroyoSeco2_7700BP	Peru_Lauricocha_8600BP	Peru_Lauricocha_3500BP	Peru_Laramate_900BP	0.000363424	0.392759	0.641864	1
Argentina_ArroyoSeco2_7700BP	Peru_Lauricocha_8600BP	Peru_Lauricocha_3500BP	Chile_PicaOcho_700BP	0.00206501	0.413594	0.892445	1
Argentina_ArroyoSeco2_7700BP	Peru_Lauricocha_8600BP	Peru_Lauricocha_3500BP	Argentina_LagunaChica_6800BP	0.0047641	0.121389	0.237917	1
Argentina_ArroyoSeco2_7700BP	Peru_Lauricocha_8600BP	Peru_Lauricocha_3500BP	Brazil_Laranjal_6700BP	0.260074	0.362492	0.876166	1
Argentina_ArroyoSeco2_7700BP	Peru_Lauricocha_8600BP	Peru_Lauricocha_3500BP	Brazil_Moraes_5800BP	0.116232	0.132284	0.474609	1
Argentina_ArroyoSeco2_7700BP	Peru_Lauricocha_8600BP	Chile_LosRieles_5100BP	Peru_LaGalgada_4100BP	0.00417487	0.27947	0.804527	1
Argentina_ArroyoSeco2_7700BP	Peru_Lauricocha_8600BP	Chile_LosRieles_5100BP	Chile_Conchali_700BP	0.00060849	0.0106958	0.248285	1
Argentina_ArroyoSeco2_7700BP	Peru_Lauricocha_8600BP	Chile_LosRieles_5100BP	Cuncaicha_LA_combined	0.00106114	0.0675724	0.521829	1
Argentina_ArroyoSeco2_7700BP	Peru_Lauricocha_8600BP	Chile_LosRieles_5100BP	Peru_Laramate_900BP	7.43874e-06	0.0183067	0.251035	1
Argentina_ArroyoSeco2_7700BP	Peru_Lauricocha_8600BP	Chile_LosRieles_5100BP	Chile_PicaOcho_700BP	0.000288407	0.273878	0.761379	1
Argentina_ArroyoSeco2_7700BP	Peru_Lauricocha_8600BP	Chile_LosRieles_5100BP	Argentina_LagunaChica_6800BP	0.00099383	0.0197429	0.132744	1
Argentina_ArroyoSeco2_7700BP	Peru_Lauricocha_8600BP	Chile_LosRieles_5100BP	Brazil_Laranjal_6700BP	0.0970088	0.492659	0.915047	1
Argentina_ArroyoSeco2_7700BP	Peru_Lauricocha_8600BP	Chile_LosRieles_5100BP	Brazil_Moraes_5800BP	0.0361531	0.222064	0.445025	1
Argentina_ArroyoSeco2_7700BP	Peru_Lauricocha_8600BP	Peru_LaGalgada_4100BP	Chile_Conchali_700BP	9.84686e-05	0.00431353	0.127296	1
Argentina_ArroyoSeco2_7700BP	Peru_Lauricocha_8600BP	Peru_LaGalgada_4100BP	Cuncaicha_LA_combined	0.00074811	0.166566	0.287026	1
Argentina_ArroyoSeco2_7700BP	Peru_Lauricocha_8600BP	Peru_LaGalgada_4100BP	Peru_Laramate_900BP	2.40596e-05	0.0276966	0.095768	1
Argentina_ArroyoSeco2_7700BP	Peru_Lauricocha_8600BP	Peru_LaGalgada_4100BP	Chile_PicaOcho_700BP	4.08668e-05	0.0526902	0.106936	1
Argentina_ArroyoSeco2_7700BP	Peru_Lauricocha_8600BP	Peru_LaGalgada_4100BP	Argentina_LagunaChica_6800BP	0.000176922	0.0190037	0.118966	1
Argentina_ArroyoSeco2_7700BP	Peru_Lauricocha_8600BP	Peru_LaGalgada_4100BP	Brazil_Laranjal_6700BP	0.0288563	0.523463	0.935141	1
Argentina_ArroyoSeco2_7700BP	Peru_Lauricocha_8600BP	Peru_LaGalgada_4100BP	Brazil_Moraes_5800BP	0.0230423	0.270596	0.513387	1
Argentina_ArroyoSeco2_7700BP	Peru_Lauricocha_8600BP	Chile_Conchali_700BP	Cuncaicha_LA_combined	6.80633e-06	0.00098585	0.152172	1
Argentina_ArroyoSeco2_7700BP	Peru_Lauricocha_8600BP	Chile_Conchali_700BP	Peru_Laramate_900BP	1.84748e-05	0.0699321	0.181945	1
Argentina_ArroyoSeco2_7700BP	Peru_Lauricocha_8600BP	Chile_Conchali_700BP	Chile_PicaOcho_700BP	0.00016802	0.0285693	0.106985	1
Argentina_ArroyoSeco2_7700BP	Peru_Lauricocha_8600BP	Chile_Conchali_700BP	Argentina_LagunaChica_6800BP	3.94667e-05	0.019249	0.147194	1
Argentina_ArroyoSeco2_7700BP	Peru_Lauricocha_8600BP	Chile_Conchali_700BP	Brazil_Laranjal_6700BP	0.00722791	0.533155	0.888499	1
Argentina_ArroyoSeco2_7700BP	Peru_Lauricocha_8600BP	Chile_Conchali_700BP	Brazil_Moraes_5800BP	0.00231575	0.274703	0.417307	1
Argentina_ArroyoSeco2_7700BP	Peru_Lauricocha_8600BP	Cuncaicha_LA_combined	Peru_Laramate_900BP	8.14517e-07	0.00648885	0.176051	1
Argentina_ArroyoSeco2_7700BP	Peru_Lauricocha_8600BP	Cuncaicha_LA_combined	Chile_PicaOcho_700BP	1.45638e-05	0.083696	0.384523	1
Argentina_ArroyoSeco2_7700BP	Peru_Lauricocha_8600BP	Cuncaicha_LA_combined	Argentina_LagunaChica_6800BP	7.76521e-05	0.0186014	0.148851	1
Argentina_ArroyoSeco2_7700BP	Peru_Lauricocha_8600BP	Cuncaicha_LA_combined	Brazil_Laranjal_6700BP	0.0143939	0.574373	0.908781	1
Argentina_ArroyoSeco2_7700BP	Peru_Lauricocha_8600BP	Cuncaicha_LA_combined	Brazil_Moraes_5800BP	0.00804247	0.330127	0.667241	1
Argentina_ArroyoSeco2_7700BP	Peru_Lauricocha_8600BP	Peru_Laramate_900BP	Chile_PicaOcho_700BP	1.0628e-06	0.0226449	0.0757075	1
Argentina_ArroyoSeco2_7700BP	Peru_Lauricocha_8600BP	Peru_Laramate_900BP	Argentina_LagunaChica_6800BP	3.18187e-07	0.0410843	0.141051	1
Argentina_ArroyoSeco2_7700BP	Peru_Lauricocha_8600BP	Peru_Laramate_900BP	Brazil_Laranjal_6700BP	0.000103582	0.439394	0.871405	1
Argentina_ArroyoSeco2_7700BP	Peru_Lauricocha_8600BP	Peru_Laramate_900BP	Brazil_Moraes_5800BP	0.000121276	0.187084	0.469152	1
Argentina_ArroyoSeco2_7700BP	Peru_Lauricocha_8600BP	Chile_PicaOcho_700BP	Argentina_LagunaChica_6800BP	5.55712e-05	0.00920525	0.080203	1
Argentina_ArroyoSeco2_7700BP	Peru_Lauricocha_8600BP	Chile_PicaOcho_700BP	Brazil_Laranjal_6700BP	0.00255183	0.437909	0.872081	1
Argentina_ArroyoSeco2_7700BP	Peru_Lauricocha_8600BP	Chile_PicaOcho_700BP	Brazil_Moraes_5800BP	0.000430776	0.192364	0.398726	1
Argentina_ArroyoSeco2_7700BP	Peru_Lauricocha_8600BP	Argentina_LagunaChica_6800BP	Brazil_Laranjal_6700BP	0.0852054	0.465109	0.920261	1
Argentina_ArroyoSeco2_7700BP	Peru_Lauricocha_8600BP	Argentina_LagunaChica_6800BP	Brazil_Moraes_5800BP	0.0313174	0.165495	0.410284	1
Argentina_ArroyoSeco2_7700BP	Peru_Lauricocha_8600BP	Brazil_Laranjal_6700BP	Brazil_Moraes_5800BP	0.604753	0.849338	0.900965	1
Argentina_ArroyoSeco2_7700BP	Peru_Lauricocha_5800BP	Peru_Lauricocha_3500BP	Chile_LosRieles_5100BP	0.0671862	0.180958	0.404015	1
Argentina_ArroyoSeco2_7700BP	Peru_Lauricocha_5800BP	Peru_Lauricocha_3500BP	Peru_LaGalgada_4100BP	0.0349602	0.362088	0.24124	1
Argentina_ArroyoSeco2_7700BP	Peru_Lauricocha_5800BP	Peru_Lauricocha_3500BP	Chile_Conchali_700BP	0.00197021	0.109133	0.324177	1
Argentina_ArroyoSeco2_7700BP	Peru_Lauricocha_5800BP	Peru_Lauricocha_3500BP	Cuncaicha_LA_combined	0.0204621	0.549462	0.483485	1
Argentina_ArroyoSeco2_7700BP	Peru_Lauricocha_5800BP	Peru_Lauricocha_3500BP	Peru_Laramate_900BP	0.00124346	0.395776	0.696687	1
Argentina_ArroyoSeco2_7700BP	Peru_Lauricocha_5800BP	Peru_Lauricocha_3500BP	Chile_PicaOcho_700BP	0.0143758	0.635832	0.888023	1
Argentina_ArroyoSeco2_7700BP	Peru_Lauricocha_5800BP	Peru_Lauricocha_3500BP	Argentina_LagunaChica_6800BP	0.00614563	0.156874	0.390812	1
Argentina_ArroyoSeco2_7700BP	Peru_Lauricocha_5800BP	Peru_Lauricocha_3500BP	Brazil_Laranjal_6700BP	0.27442	0.669525	0.879351	1
Argentina_ArroyoSeco2_7700BP	Peru_Lauricocha_5800BP	Peru_Lauricocha_3500BP	Brazil_Moraes_5800BP	0.165661	0.352012	0.481601	1
Argentina_ArroyoSeco2_7700BP	Peru_Lauricocha_5800BP	Chile_LosRieles_5100BP	Peru_LaGalgada_4100BP	0.0228989	0.358189	0.846934	1
Argentina_ArroyoSeco2_7700BP	Peru_Lauricocha_5800BP	Chile_LosRieles_5100BP	Chile_Conchali_700BP	0.00206617	0.0254793	0.0869827	1
Argentina_ArroyoSeco2_7700BP	Peru_Lauricocha_5800BP	Chile_LosRieles_5100BP	Cuncaicha_LA_combined	0.00801517	0.302304	0.716682	1
Argentina_ArroyoSeco2_7700BP	Peru_Lauricocha_5800BP	Chile_LosRieles_5100BP	Peru_Laramate_900BP	9.3261e-05	0.0531564	0.164185	1
Argentina_ArroyoSeco2_7700BP	Peru_Lauricocha_5800BP	Chile_LosRieles_5100BP	Chile_PicaOcho_700BP	0.00404345	0.234634	0.836345	1
Argentina_ArroyoSeco2_7700BP	Peru_Lauricocha_5800BP	Chile_LosRieles_5100BP	Argentina_LagunaChica_6800BP	0.00276817	0.0107059	0.0503614	1
Argentina_ArroyoSeco2_7700BP	Peru_Lauricocha_5800BP	Chile_LosRieles_5100BP	Brazil_Laranjal_6700BP	0.152204	0.352387	0.915314	1
Argentina_ArroyoSeco2_7700BP	Peru_Lauricocha_5800BP	Chile_LosRieles_5100BP	Brazil_Moraes_5800BP	0.0772187	0.174511	0.49718	1
Argentina_ArroyoSeco2_7700BP	Peru_Lauricocha_5800BP	Peru_LaGalgada_4100BP	Chile_Conchali_700BP	0.000322007	0.0123152	0.212567	1
Argentina_ArroyoSeco2_7700BP	Peru_Lauricocha_5800BP	Peru_LaGalgada_4100BP	Cuncaicha_LA_combined	0.00541415	0.289197	0.53673	1
Argentina_ArroyoSeco2_7700BP	Peru_Lauricocha_5800BP	Peru_LaGalgada_4100BP	Peru_Laramate_900BP	0.000205855	0.0777926	0.220802	1
Argentina_ArroyoSeco2_7700BP	Peru_Lauricocha_5800BP	Peru_LaGalgada_4100BP	Chile_PicaOcho_700BP	0.000655111	0.159155	0.212203	1
Argentina_ArroyoSeco2_7700BP	Peru_Lauricocha_5800BP	Peru_LaGalgada_4100BP	Argentina_LagunaChica_6800BP	0.00104864	0.0401335	0.242568	1
Argentina_ArroyoSeco2_7700BP	Peru_Lauricocha_5800BP	Peru_LaGalgada_4100BP	Brazil_Laranjal_6700BP	0.0491629	0.602187	0.93873	1
Argentina_ArroyoSeco2_7700BP	Peru_Lauricocha_5800BP	Peru_LaGalgada_4100BP	Brazil_Moraes_5800BP	0.0614778	0.385633	0.524505	1
Argentina_ArroyoSeco2_7700BP	Peru_Lauricocha_5800BP	Chile_Conchali_700BP	Cuncaicha_LA_combined	3.4879e-05	0.00375068	0.479931	1
Argentina_ArroyoSeco2_7700BP	Peru_Lauricocha_5800BP	Chile_Conchali_700BP	Peru_Laramate_900BP	6.40839e-05	0.070873	0.361758	1
Argentina_ArroyoSeco2_7700BP	Peru_Lauricocha_5800BP	Chile_Conchali_700BP	Chile_PicaOcho_700BP	0.000325453	0.0272475	0.269139	1
Argentina_ArroyoSeco2_7700BP	Peru_Lauricocha_5800BP	Chile_Conchali_700BP	Argentina_LagunaChica_6800BP	3.39002e-05	0.0104097	0.0368844	1
Argentina_ArroyoSeco2_7700BP	Peru_Lauricocha_5800BP	Chile_Conchali_700BP	Brazil_Laranjal_6700BP	0.0051834	0.310977	0.89942	1
Argentina_ArroyoSeco2_7700BP	Peru_Lauricocha_5800BP	Chile_Conchali_700BP	Brazil_Moraes_5800BP	0.00335321	0.160594	0.452394	1
Argentina_ArroyoSeco2_7700BP	Peru_Lauricocha_5800BP	Cuncaicha_LA_combined	Peru_Laramate_900BP	3.67037e-05	0.0332945	0.506402	1
Argentina_ArroyoSeco2_7700BP	Peru_Lauricocha_5800BP	Cuncaicha_LA_combined	Chile_PicaOcho_700BP	0.000612843	0.333314	0.544571	1
Argentina_ArroyoSeco2_7700BP	Peru_Lauricocha_5800BP	Cuncaicha_LA_combined	Argentina_LagunaChica_6800BP	0.000151729	0.075454	0.503817	1
Argentina_ArroyoSeco2_7700BP	Peru_Lauricocha_5800BP	Cuncaicha_LA_combined	Brazil_Laranjal_6700BP	0.0236914	0.865045	0.913122	1
Argentina_ArroyoSeco2_7700BP	Peru_Lauricocha_5800BP	Cuncaicha_LA_combined	Brazil_Moraes_5800BP	0.0273456	0.659164	0.793599	1
Argentina_ArroyoSeco2_7700BP	Peru_Lauricocha_5800BP	Peru_Laramate_900BP	Chile_PicaOcho_700BP	2.34652e-05	0.0485191	0.158508	1
Argentina_ArroyoSeco2_7700BP	Peru_Lauricocha_5800BP	Peru_Laramate_900BP	Argentina_LagunaChica_6800BP	4.49297e-07	0.0531825	0.148188	1
Argentina_ArroyoSeco2_7700BP	Peru_Lauricocha_5800BP	Peru_Laramate_900BP	Brazil_Laranjal_6700BP	0.000255746	0.420916	0.878391	1
Argentina_ArroyoSeco2_7700BP	Peru_Lauricocha_5800BP	Peru_Laramate_900BP	Brazil_Moraes_5800BP	0.000430868	0.228458	0.472192	1
Argentina_ArroyoSeco2_7700BP	Peru_Lauricocha_5800BP	Chile_PicaOcho_700BP	Argentina_LagunaChica_6800BP	0.000220842	0.0402972	0.157113	1
Argentina_ArroyoSeco2_7700BP	Peru_Lauricocha_5800BP	Chile_PicaOcho_700BP	Brazil_Laranjal_6700BP	0.0101191	0.55962	0.876937	1
Argentina_ArroyoSeco2_7700BP	Peru_Lauricocha_5800BP	Chile_PicaOcho_700BP	Brazil_Moraes_5800BP	0.00307761	0.248489	0.423412	1
Argentina_ArroyoSeco2_7700BP	Peru_Lauricocha_5800BP	Argentina_LagunaChica_6800BP	Brazil_Laranjal_6700BP	0.0767994	0.322868	0.925604	1
Argentina_ArroyoSeco2_7700BP	Peru_Lauricocha_5800BP	Argentina_LagunaChica_6800BP	Brazil_Moraes_5800BP	0.0310788	0.151702	0.435052	1
Argentina_ArroyoSeco2_7700BP	Peru_Lauricocha_5800BP	Brazil_Laranjal_6700BP	Brazil_Moraes_5800BP	0.49574	0.865471	0.901496	1
Argentina_ArroyoSeco2_7700BP	Peru_Lauricocha_3500BP	Chile_LosRieles_5100BP	Peru_LaGalgada_4100BP	0.0185423	0.460438	0.720116	1
Argentina_ArroyoSeco2_7700BP	Peru_Lauricocha_3500BP	Chile_LosRieles_5100BP	Chile_Conchali_700BP	0.00072422	0.0849497	0.218429	1
Argentina_ArroyoSeco2_7700BP	Peru_Lauricocha_3500BP	Chile_LosRieles_5100BP	Cuncaicha_LA_combined	0.00940251	0.329565	0.319611	1
Argentina_ArroyoSeco2_7700BP	Peru_Lauricocha_3500BP	Chile_LosRieles_5100BP	Peru_Laramate_900BP	0.000175008	0.250372	0.633483	1
Argentina_ArroyoSeco2_7700BP	Peru_Lauricocha_3500BP	Chile_LosRieles_5100BP	Chile_PicaOcho_700BP	0.00793624	0.732717	0.982023	1
Argentina_ArroyoSeco2_7700BP	Peru_Lauricocha_3500BP	Chile_LosRieles_5100BP	Argentina_LagunaChica_6800BP	0.0013546	0.0788127	0.341583	1
Argentina_ArroyoSeco2_7700BP	Peru_Lauricocha_3500BP	Chile_LosRieles_5100BP	Brazil_Laranjal_6700BP	0.181277	0.690567	0.914842	1
Argentina_ArroyoSeco2_7700BP	Peru_Lauricocha_3500BP	Chile_LosRieles_5100BP	Brazil_Moraes_5800BP	0.060276	0.284009	0.713621	1
Argentina_ArroyoSeco2_7700BP	Peru_Lauricocha_3500BP	Peru_LaGalgada_4100BP	Chile_Conchali_700BP	3.67133e-05	0.0150929	0.336802	1
Argentina_ArroyoSeco2_7700BP	Peru_Lauricocha_3500BP	Peru_LaGalgada_4100BP	Cuncaicha_LA_combined	0.00401737	0.273527	0.317492	1
Argentina_ArroyoSeco2_7700BP	Peru_Lauricocha_3500BP	Peru_LaGalgada_4100BP	Peru_Laramate_900BP	0.000255975	0.207407	0.632126	1
Argentina_ArroyoSeco2_7700BP	Peru_Lauricocha_3500BP	Peru_LaGalgada_4100BP	Chile_PicaOcho_700BP	0.000738355	0.3319	0.891577	1
Argentina_ArroyoSeco2_7700BP	Peru_Lauricocha_3500BP	Peru_LaGalgada_4100BP	Argentina_LagunaChica_6800BP	0.000213394	0.057084	0.504925	1
Argentina_ArroyoSeco2_7700BP	Peru_Lauricocha_3500BP	Peru_LaGalgada_4100BP	Brazil_Laranjal_6700BP	0.0408693	0.69396	0.940853	1
Argentina_ArroyoSeco2_7700BP	Peru_Lauricocha_3500BP	Peru_LaGalgada_4100BP	Brazil_Moraes_5800BP	0.0270136	0.357161	0.365115	1
Argentina_ArroyoSeco2_7700BP	Peru_Lauricocha_3500BP	Chile_Conchali_700BP	Cuncaicha_LA_combined	1.44745e-05	0.0126379	0.350213	1
Argentina_ArroyoSeco2_7700BP	Peru_Lauricocha_3500BP	Chile_Conchali_700BP	Peru_Laramate_900BP	6.47629e-05	0.266927	0.85622	1
Argentina_ArroyoSeco2_7700BP	Peru_Lauricocha_3500BP	Chile_Conchali_700BP	Chile_PicaOcho_700BP	0.000281725	0.155776	0.887351	1
Argentina_ArroyoSeco2_7700BP	Peru_Lauricocha_3500BP	Chile_Conchali_700BP	Argentina_LagunaChica_6800BP	3.00413e-06	0.0217271	0.244618	1
Argentina_ArroyoSeco2_7700BP	Peru_Lauricocha_3500BP	Chile_Conchali_700BP	Brazil_Laranjal_6700BP	0.000926736	0.493403	0.913527	1
Argentina_ArroyoSeco2_7700BP	Peru_Lauricocha_3500BP	Chile_Conchali_700BP	Brazil_Moraes_5800BP	0.00045614	0.216789	0.581834	1
Argentina_ArroyoSeco2_7700BP	Peru_Lauricocha_3500BP	Cuncaicha_LA_combined	Peru_Laramate_900BP	5.75498e-05	0.141054	0.630433	1
Argentina_ArroyoSeco2_7700BP	Peru_Lauricocha_3500BP	Cuncaicha_LA_combined	Chile_PicaOcho_700BP	0.000906091	0.66963	0.894321	1
Argentina_ArroyoSeco2_7700BP	Peru_Lauricocha_3500BP	Cuncaicha_LA_combined	Argentina_LagunaChica_6800BP	0.000135836	0.0891904	0.652363	1
Argentina_ArroyoSeco2_7700BP	Peru_Lauricocha_3500BP	Cuncaicha_LA_combined	Brazil_Laranjal_6700BP	0.0362008	0.791633	0.913562	1
Argentina_ArroyoSeco2_7700BP	Peru_Lauricocha_3500BP	Cuncaicha_LA_combined	Brazil_Moraes_5800BP	0.0240768	0.555638	0.677262	1
Argentina_ArroyoSeco2_7700BP	Peru_Lauricocha_3500BP	Peru_Laramate_900BP	Chile_PicaOcho_700BP	0.000100561	0.320282	0.947885	1
Argentina_ArroyoSeco2_7700BP	Peru_Lauricocha_3500BP	Peru_Laramate_900BP	Argentina_LagunaChica_6800BP	1.76424e-06	0.257274	0.634464	1
Argentina_ArroyoSeco2_7700BP	Peru_Lauricocha_3500BP	Peru_Laramate_900BP	Brazil_Laranjal_6700BP	0.000555828	0.891658	0.880945	1
Argentina_ArroyoSeco2_7700BP	Peru_Lauricocha_3500BP	Peru_Laramate_900BP	Brazil_Moraes_5800BP	0.0015137	0.725468	0.629592	1
Argentina_ArroyoSeco2_7700BP	Peru_Lauricocha_3500BP	Chile_PicaOcho_700BP	Argentina_LagunaChica_6800BP	0.000179818	0.245733	0.957932	1
Argentina_ArroyoSeco2_7700BP	Peru_Lauricocha_3500BP	Chile_PicaOcho_700BP	Brazil_Laranjal_6700BP	0.0147413	0.98013	0.924693	1
Argentina_ArroyoSeco2_7700BP	Peru_Lauricocha_3500BP	Chile_PicaOcho_700BP	Brazil_Moraes_5800BP	0.00411613	0.856334	0.950849	1
Argentina_ArroyoSeco2_7700BP	Peru_Lauricocha_3500BP	Argentina_LagunaChica_6800BP	Brazil_Laranjal_6700BP	0.0279861	0.544167	0.940221	1
Argentina_ArroyoSeco2_7700BP	Peru_Lauricocha_3500BP	Argentina_LagunaChica_6800BP	Brazil_Moraes_5800BP	0.00933046	0.358039	0.566961	1
Argentina_ArroyoSeco2_7700BP	Peru_Lauricocha_3500BP	Brazil_Laranjal_6700BP	Brazil_Moraes_5800BP	0.399367	0.886155	0.901292	1
Argentina_ArroyoSeco2_7700BP	Chile_LosRieles_5100BP	Peru_LaGalgada_4100BP	Chile_Conchali_700BP	0.000384822	0.0178438	0.657381	1
Argentina_ArroyoSeco2_7700BP	Chile_LosRieles_5100BP	Peru_LaGalgada_4100BP	Cuncaicha_LA_combined	0.00876355	0.51341	0.72122	1
Argentina_ArroyoSeco2_7700BP	Chile_LosRieles_5100BP	Peru_LaGalgada_4100BP	Peru_Laramate_900BP	6.86063e-05	0.0609888	0.762452	1
Argentina_ArroyoSeco2_7700BP	Chile_LosRieles_5100BP	Peru_LaGalgada_4100BP	Chile_PicaOcho_700BP	0.000750042	0.335337	0.742526	1
Argentina_ArroyoSeco2_7700BP	Chile_LosRieles_5100BP	Peru_LaGalgada_4100BP	Argentina_LagunaChica_6800BP	0.0011993	0.110514	0.660183	1
Argentina_ArroyoSeco2_7700BP	Chile_LosRieles_5100BP	Peru_LaGalgada_4100BP	Brazil_Laranjal_6700BP	0.0945655	0.957981	0.933886	1
Argentina_ArroyoSeco2_7700BP	Chile_LosRieles_5100BP	Peru_LaGalgada_4100BP	Brazil_Moraes_5800BP	0.0435467	0.612458	0.934379	1
Argentina_ArroyoSeco2_7700BP	Chile_LosRieles_5100BP	Chile_Conchali_700BP	Cuncaicha_LA_combined	6.74072e-05	0.00994698	0.209473	1
Argentina_ArroyoSeco2_7700BP	Chile_LosRieles_5100BP	Chile_Conchali_700BP	Peru_Laramate_900BP	2.99776e-05	0.0996727	0.220725	1
Argentina_ArroyoSeco2_7700BP	Chile_LosRieles_5100BP	Chile_Conchali_700BP	Chile_PicaOcho_700BP	0.000460563	0.125367	0.70091	1
Argentina_ArroyoSeco2_7700BP	Chile_LosRieles_5100BP	Chile_Conchali_700BP	Argentina_LagunaChica_6800BP	3.96846e-05	0.00989212	0.0821935	1
Argentina_ArroyoSeco2_7700BP	Chile_LosRieles_5100BP	Chile_Conchali_700BP	Brazil_Laranjal_6700BP	0.00693839	0.409875	0.947526	1
Argentina_ArroyoSeco2_7700BP	Chile_LosRieles_5100BP	Chile_Conchali_700BP	Brazil_Moraes_5800BP	0.00329492	0.164603	0.441567	1
Argentina_ArroyoSeco2_7700BP	Chile_LosRieles_5100BP	Cuncaicha_LA_combined	Peru_Laramate_900BP	1.35484e-05	0.0329668	0.255847	1
Argentina_ArroyoSeco2_7700BP	Chile_LosRieles_5100BP	Cuncaicha_LA_combined	Chile_PicaOcho_700BP	0.000912428	0.521922	0.746938	1
Argentina_ArroyoSeco2_7700BP	Chile_LosRieles_5100BP	Cuncaicha_LA_combined	Argentina_LagunaChica_6800BP	0.000184595	0.0332066	0.221757	1
Argentina_ArroyoSeco2_7700BP	Chile_LosRieles_5100BP	Cuncaicha_LA_combined	Brazil_Laranjal_6700BP	0.0330187	0.683777	0.918809	1
Argentina_ArroyoSeco2_7700BP	Chile_LosRieles_5100BP	Cuncaicha_LA_combined	Brazil_Moraes_5800BP	0.0172014	0.345028	0.921629	1
Argentina_ArroyoSeco2_7700BP	Chile_LosRieles_5100BP	Peru_Laramate_900BP	Chile_PicaOcho_700BP	6.20879e-06	0.0338393	0.696659	1
Argentina_ArroyoSeco2_7700BP	Chile_LosRieles_5100BP	Peru_Laramate_900BP	Argentina_LagunaChica_6800BP	1.14433e-07	0.0301494	0.176191	1
Argentina_ArroyoSeco2_7700BP	Chile_LosRieles_5100BP	Peru_Laramate_900BP	Brazil_Laranjal_6700BP	0.000144727	0.364685	0.91564	1
Argentina_ArroyoSeco2_7700BP	Chile_LosRieles_5100BP	Peru_Laramate_900BP	Brazil_Moraes_5800BP	9.17047e-05	0.155039	0.631386	1
Argentina_ArroyoSeco2_7700BP	Chile_LosRieles_5100BP	Chile_PicaOcho_700BP	Argentina_LagunaChica_6800BP	0.00034421	0.105804	0.572911	1
Argentina_ArroyoSeco2_7700BP	Chile_LosRieles_5100BP	Chile_PicaOcho_700BP	Brazil_Laranjal_6700BP	0.0153334	0.921033	0.949739	1
Argentina_ArroyoSeco2_7700BP	Chile_LosRieles_5100BP	Chile_PicaOcho_700BP	Brazil_Moraes_5800BP	0.00207643	0.54513	0.800005	1
Argentina_ArroyoSeco2_7700BP	Chile_LosRieles_5100BP	Argentina_LagunaChica_6800BP	Brazil_Laranjal_6700BP	0.0776987	0.339402	0.946546	1
Argentina_ArroyoSeco2_7700BP	Chile_LosRieles_5100BP	Argentina_LagunaChica_6800BP	Brazil_Moraes_5800BP	0.0258137	0.136906	0.494194	1
Argentina_ArroyoSeco2_7700BP	Chile_LosRieles_5100BP	Brazil_Laranjal_6700BP	Brazil_Moraes_5800BP	0.446669	0.902142	0.96282	1
Argentina_ArroyoSeco2_7700BP	Peru_LaGalgada_4100BP	Chile_Conchali_700BP	Cuncaicha_LA_combined	8.44638e-06	0.00220321	0.270201	1
Argentina_ArroyoSeco2_7700BP	Peru_LaGalgada_4100BP	Chile_Conchali_700BP	Peru_Laramate_900BP	1.12818e-05	0.0358493	0.665884	1
Argentina_ArroyoSeco2_7700BP	Peru_LaGalgada_4100BP	Chile_Conchali_700BP	Chile_PicaOcho_700BP	1.56333e-05	0.0114064	0.205872	1
Argentina_ArroyoSeco2_7700BP	Peru_LaGalgada_4100BP	Chile_Conchali_700BP	Argentina_LagunaChica_6800BP	2.10764e-06	0.00181637	0.0428598	1
Argentina_ArroyoSeco2_7700BP	Peru_LaGalgada_4100BP	Chile_Conchali_700BP	Brazil_Laranjal_6700BP	0.000293014	0.130327	0.967575	1
Argentina_ArroyoSeco2_7700BP	Peru_LaGalgada_4100BP	Chile_Conchali_700BP	Brazil_Moraes_5800BP	0.000412033	0.0524451	0.545167	1
Argentina_ArroyoSeco2_7700BP	Peru_LaGalgada_4100BP	Cuncaicha_LA_combined	Peru_Laramate_900BP	2.41758e-05	0.0279555	0.317883	1
Argentina_ArroyoSeco2_7700BP	Peru_LaGalgada_4100BP	Cuncaicha_LA_combined	Chile_PicaOcho_700BP	9.98117e-05	0.209162	0.402203	1
Argentina_ArroyoSeco2_7700BP	Peru_LaGalgada_4100BP	Cuncaicha_LA_combined	Argentina_LagunaChica_6800BP	0.000101537	0.0637498	0.306438	1
Argentina_ArroyoSeco2_7700BP	Peru_LaGalgada_4100BP	Cuncaicha_LA_combined	Brazil_Laranjal_6700BP	0.0134917	0.726052	0.935313	1
Argentina_ArroyoSeco2_7700BP	Peru_LaGalgada_4100BP	Cuncaicha_LA_combined	Brazil_Moraes_5800BP	0.014109	0.478811	0.726234	1
Argentina_ArroyoSeco2_7700BP	Peru_LaGalgada_4100BP	Peru_Laramate_900BP	Chile_PicaOcho_700BP	3.07118e-06	0.0151358	0.115383	1
Argentina_ArroyoSeco2_7700BP	Peru_LaGalgada_4100BP	Peru_Laramate_900BP	Argentina_LagunaChica_6800BP	1.06637e-07	0.0584966	0.49031	1
Argentina_ArroyoSeco2_7700BP	Peru_LaGalgada_4100BP	Peru_Laramate_900BP	Brazil_Laranjal_6700BP	0.000102707	0.389144	0.961199	1
Argentina_ArroyoSeco2_7700BP	Peru_LaGalgada_4100BP	Peru_Laramate_900BP	Brazil_Moraes_5800BP	0.000415396	0.262012	0.513665	1
Argentina_ArroyoSeco2_7700BP	Peru_LaGalgada_4100BP	Chile_PicaOcho_700BP	Argentina_LagunaChica_6800BP	2.26686e-05	0.0359401	0.0932096	1
Argentina_ArroyoSeco2_7700BP	Peru_LaGalgada_4100BP	Chile_PicaOcho_700BP	Brazil_Laranjal_6700BP	0.000652172	0.585464	0.954191	1
Argentina_ArroyoSeco2_7700BP	Peru_LaGalgada_4100BP	Chile_PicaOcho_700BP	Brazil_Moraes_5800BP	0.000301185	0.201563	0.58673	1
Argentina_ArroyoSeco2_7700BP	Peru_LaGalgada_4100BP	Argentina_LagunaChica_6800BP	Brazil_Laranjal_6700BP	0.00835339	0.319368	0.960191	1
Argentina_ArroyoSeco2_7700BP	Peru_LaGalgada_4100BP	Argentina_LagunaChica_6800BP	Brazil_Moraes_5800BP	0.00431392	0.14101	0.513543	1
Argentina_ArroyoSeco2_7700BP	Peru_LaGalgada_4100BP	Brazil_Laranjal_6700BP	Brazil_Moraes_5800BP	0.178485	0.907733	0.938882	1
Argentina_ArroyoSeco2_7700BP	Chile_Conchali_700BP	Cuncaicha_LA_combined	Peru_Laramate_900BP	1.04029e-06	0.0135314	0.480102	1
Argentina_ArroyoSeco2_7700BP	Chile_Conchali_700BP	Cuncaicha_LA_combined	Chile_PicaOcho_700BP	7.47326e-06	0.0346786	0.521065	1
Argentina_ArroyoSeco2_7700BP	Chile_Conchali_700BP	Cuncaicha_LA_combined	Argentina_LagunaChica_6800BP	1.17595e-07	0.00197336	0.0526581	1
Argentina_ArroyoSeco2_7700BP	Chile_Conchali_700BP	Cuncaicha_LA_combined	Brazil_Laranjal_6700BP	7.55135e-05	0.075998	0.946949	1
Argentina_ArroyoSeco2_7700BP	Chile_Conchali_700BP	Cuncaicha_LA_combined	Brazil_Moraes_5800BP	6.91308e-05	0.0242292	0.711331	1
Argentina_ArroyoSeco2_7700BP	Chile_Conchali_700BP	Peru_Laramate_900BP	Chile_PicaOcho_700BP	6.84955e-06	0.0514756	0.205949	1
Argentina_ArroyoSeco2_7700BP	Chile_Conchali_700BP	Peru_Laramate_900BP	Argentina_LagunaChica_6800BP	5.17436e-08	0.0629858	0.305492	1
Argentina_ArroyoSeco2_7700BP	Chile_Conchali_700BP	Peru_Laramate_900BP	Brazil_Laranjal_6700BP	1.39154e-05	0.612276	0.945117	1
Argentina_ArroyoSeco2_7700BP	Chile_Conchali_700BP	Peru_Laramate_900BP	Brazil_Moraes_5800BP	3.23685e-05	0.244583	0.824918	1
Argentina_ArroyoSeco2_7700BP	Chile_Conchali_700BP	Chile_PicaOcho_700BP	Argentina_LagunaChica_6800BP	5.30963e-06	0.00746763	0.124442	1
Argentina_ArroyoSeco2_7700BP	Chile_Conchali_700BP	Chile_PicaOcho_700BP	Brazil_Laranjal_6700BP	0.000182495	0.357055	0.906674	1
Argentina_ArroyoSeco2_7700BP	Chile_Conchali_700BP	Chile_PicaOcho_700BP	Brazil_Moraes_5800BP	8.28459e-05	0.101182	0.436236	1
Argentina_ArroyoSeco2_7700BP	Chile_Conchali_700BP	Argentina_LagunaChica_6800BP	Brazil_Laranjal_6700BP	0.000659159	0.257724	0.924799	1
Argentina_ArroyoSeco2_7700BP	Chile_Conchali_700BP	Argentina_LagunaChica_6800BP	Brazil_Moraes_5800BP	0.000284402	0.0882976	0.405586	1
Argentina_ArroyoSeco2_7700BP	Chile_Conchali_700BP	Brazil_Laranjal_6700BP	Brazil_Moraes_5800BP	0.0149895	0.847781	0.910185	1
Argentina_ArroyoSeco2_7700BP	Cuncaicha_LA_combined	Peru_Laramate_900BP	Chile_PicaOcho_700BP	1.73275e-06	0.0304493	0.390964	1
Argentina_ArroyoSeco2_7700BP	Cuncaicha_LA_combined	Peru_Laramate_900BP	Argentina_LagunaChica_6800BP	3.46377e-08	0.0360116	0.49975	1
Argentina_ArroyoSeco2_7700BP	Cuncaicha_LA_combined	Peru_Laramate_900BP	Brazil_Laranjal_6700BP	1.83723e-05	0.207712	0.923214	1
Argentina_ArroyoSeco2_7700BP	Cuncaicha_LA_combined	Peru_Laramate_900BP	Brazil_Moraes_5800BP	7.86914e-05	0.126742	0.651136	1
Argentina_ArroyoSeco2_7700BP	Cuncaicha_LA_combined	Chile_PicaOcho_700BP	Argentina_LagunaChica_6800BP	1.99331e-05	0.122642	0.389649	1
Argentina_ArroyoSeco2_7700BP	Cuncaicha_LA_combined	Chile_PicaOcho_700BP	Brazil_Laranjal_6700BP	0.00101072	0.840918	0.929467	1
Argentina_ArroyoSeco2_7700BP	Cuncaicha_LA_combined	Chile_PicaOcho_700BP	Brazil_Moraes_5800BP	0.000691252	0.625565	0.890982	1
Argentina_ArroyoSeco2_7700BP	Cuncaicha_LA_combined	Argentina_LagunaChica_6800BP	Brazil_Laranjal_6700BP	0.00413062	0.29563	0.937362	1
Argentina_ArroyoSeco2_7700BP	Cuncaicha_LA_combined	Argentina_LagunaChica_6800BP	Brazil_Moraes_5800BP	0.0019862	0.181279	0.643208	1
Argentina_ArroyoSeco2_7700BP	Cuncaicha_LA_combined	Brazil_Laranjal_6700BP	Brazil_Moraes_5800BP	0.102855	0.947501	0.908451	1
Argentina_ArroyoSeco2_7700BP	Peru_Laramate_900BP	Chile_PicaOcho_700BP	Argentina_LagunaChica_6800BP	4.97231e-08	0.0175687	0.413164	1
Argentina_ArroyoSeco2_7700BP	Peru_Laramate_900BP	Chile_PicaOcho_700BP	Brazil_Laranjal_6700BP	3.09764e-06	0.262686	0.870902	1
Argentina_ArroyoSeco2_7700BP	Peru_Laramate_900BP	Chile_PicaOcho_700BP	Brazil_Moraes_5800BP	1.06064e-05	0.127755	0.502776	1
Argentina_ArroyoSeco2_7700BP	Peru_Laramate_900BP	Argentina_LagunaChica_6800BP	Brazil_Laranjal_6700BP	1.63636e-06	0.384633	0.930883	1
Argentina_ArroyoSeco2_7700BP	Peru_Laramate_900BP	Argentina_LagunaChica_6800BP	Brazil_Moraes_5800BP	5.24466e-06	0.262744	0.57366	1
Argentina_ArroyoSeco2_7700BP	Peru_Laramate_900BP	Brazil_Laranjal_6700BP	Brazil_Moraes_5800BP	0.000785315	0.886321	0.903016	1
Argentina_ArroyoSeco2_7700BP	Chile_PicaOcho_700BP	Argentina_LagunaChica_6800BP	Brazil_Laranjal_6700BP	0.00217715	0.265079	0.920166	1
Argentina_ArroyoSeco2_7700BP	Chile_PicaOcho_700BP	Argentina_LagunaChica_6800BP	Brazil_Moraes_5800BP	0.000408439	0.0970886	0.40309	1
Argentina_ArroyoSeco2_7700BP	Chile_PicaOcho_700BP	Brazil_Laranjal_6700BP	Brazil_Moraes_5800BP	0.00833035	0.838357	0.900573	1
Argentina_ArroyoSeco2_7700BP	Argentina_LagunaChica_6800BP	Brazil_Laranjal_6700BP	Brazil_Moraes_5800BP	0.378566	0.873615	0.931164	1
Peru_Cuncaicha_9000BP	Peru_Lauricocha_8600BP	Peru_Lauricocha_5800BP	Peru_Lauricocha_3500BP	0.843176	0.890238	0.908426	1
Peru_Cuncaicha_9000BP	Peru_Lauricocha_8600BP	Peru_Lauricocha_5800BP	Chile_LosRieles_5100BP	0.269509	0.855914	0.914697	1
Peru_Cuncaicha_9000BP	Peru_Lauricocha_8600BP	Peru_Lauricocha_5800BP	Peru_LaGalgada_4100BP	0.249617	0.789857	0.922537	1
Peru_Cuncaicha_9000BP	Peru_Lauricocha_8600BP	Peru_Lauricocha_5800BP	Chile_Conchali_700BP	0.41991	0.766285	0.905883	1
Peru_Cuncaicha_9000BP	Peru_Lauricocha_8600BP	Peru_Lauricocha_5800BP	Cuncaicha_LA_combined	0.229413	0.933882	0.91225	1
Peru_Cuncaicha_9000BP	Peru_Lauricocha_8600BP	Peru_Lauricocha_5800BP	Peru_Laramate_900BP	0.00813851	0.774209	0.911422	1
Peru_Cuncaicha_9000BP	Peru_Lauricocha_8600BP	Peru_Lauricocha_5800BP	Chile_PicaOcho_700BP	0.0674318	0.866939	0.903271	1
Peru_Cuncaicha_9000BP	Peru_Lauricocha_8600BP	Peru_Lauricocha_5800BP	Argentina_LagunaChica_6800BP	0.370061	0.800716	0.900951	1
Peru_Cuncaicha_9000BP	Peru_Lauricocha_8600BP	Peru_Lauricocha_5800BP	Brazil_Laranjal_6700BP	0.868475	0.970647	0.93015	1
Peru_Cuncaicha_9000BP	Peru_Lauricocha_8600BP	Peru_Lauricocha_5800BP	Brazil_Moraes_5800BP	0.740054	0.934264	0.898654	1
Peru_Cuncaicha_9000BP	Peru_Lauricocha_8600BP	Peru_Lauricocha_3500BP	Chile_LosRieles_5100BP	0.285335	0.717232	0.751888	1
Peru_Cuncaicha_9000BP	Peru_Lauricocha_8600BP	Peru_Lauricocha_3500BP	Peru_LaGalgada_4100BP	0.224778	0.787483	0.685199	1
Peru_Cuncaicha_9000BP	Peru_Lauricocha_8600BP	Peru_Lauricocha_3500BP	Chile_Conchali_700BP	0.339494	0.80031	0.808601	1
Peru_Cuncaicha_9000BP	Peru_Lauricocha_8600BP	Peru_Lauricocha_3500BP	Cuncaicha_LA_combined	0.118404	0.889975	0.764028	1
Peru_Cuncaicha_9000BP	Peru_Lauricocha_8600BP	Peru_Lauricocha_3500BP	Peru_Laramate_900BP	0.0413715	0.930702	0.97361	1
Peru_Cuncaicha_9000BP	Peru_Lauricocha_8600BP	Peru_Lauricocha_3500BP	Chile_PicaOcho_700BP	0.0943814	0.984467	0.997977	1
Peru_Cuncaicha_9000BP	Peru_Lauricocha_8600BP	Peru_Lauricocha_3500BP	Argentina_LagunaChica_6800BP	0.192401	0.713087	0.6094	1
Peru_Cuncaicha_9000BP	Peru_Lauricocha_8600BP	Peru_Lauricocha_3500BP	Brazil_Laranjal_6700BP	0.748128	0.840853	0.832173	1
Peru_Cuncaicha_9000BP	Peru_Lauricocha_8600BP	Peru_Lauricocha_3500BP	Brazil_Moraes_5800BP	0.514933	0.685723	0.796099	1
Peru_Cuncaicha_9000BP	Peru_Lauricocha_8600BP	Chile_LosRieles_5100BP	Peru_LaGalgada_4100BP	0.0557007	0.796649	0.826798	1
Peru_Cuncaicha_9000BP	Peru_Lauricocha_8600BP	Chile_LosRieles_5100BP	Chile_Conchali_700BP	0.0157296	0.184229	0.549154	1
Peru_Cuncaicha_9000BP	Peru_Lauricocha_8600BP	Chile_LosRieles_5100BP	Cuncaicha_LA_combined	0.0147964	0.217868	0.832194	1
Peru_Cuncaicha_9000BP	Peru_Lauricocha_8600BP	Chile_LosRieles_5100BP	Peru_Laramate_900BP	0.00050081	0.111806	0.560516	1
Peru_Cuncaicha_9000BP	Peru_Lauricocha_8600BP	Chile_LosRieles_5100BP	Chile_PicaOcho_700BP	0.00580785	0.538586	0.82847	1
Peru_Cuncaicha_9000BP	Peru_Lauricocha_8600BP	Chile_LosRieles_5100BP	Argentina_LagunaChica_6800BP	0.0141873	0.209428	0.550888	1
Peru_Cuncaicha_9000BP	Peru_Lauricocha_8600BP	Chile_LosRieles_5100BP	Brazil_Laranjal_6700BP	0.338428	0.844321	0.881658	1
Peru_Cuncaicha_9000BP	Peru_Lauricocha_8600BP	Chile_LosRieles_5100BP	Brazil_Moraes_5800BP	0.133786	0.557153	0.739291	1
Peru_Cuncaicha_9000BP	Peru_Lauricocha_8600BP	Peru_LaGalgada_4100BP	Chile_Conchali_700BP	0.0060048	0.134767	0.53689	1
Peru_Cuncaicha_9000BP	Peru_Lauricocha_8600BP	Peru_LaGalgada_4100BP	Cuncaicha_LA_combined	0.0147436	0.526712	0.829724	1
Peru_Cuncaicha_9000BP	Peru_Lauricocha_8600BP	Peru_LaGalgada_4100BP	Peru_Laramate_900BP	0.000985926	0.217859	0.541897	1
Peru_Cuncaicha_9000BP	Peru_Lauricocha_8600BP	Peru_LaGalgada_4100BP	Chile_PicaOcho_700BP	0.00291599	0.423439	0.61994	1
Peru_Cuncaicha_9000BP	Peru_Lauricocha_8600BP	Peru_LaGalgada_4100BP	Argentina_LagunaChica_6800BP	0.00517057	0.203561	0.534899	1
Peru_Cuncaicha_9000BP	Peru_Lauricocha_8600BP	Peru_LaGalgada_4100BP	Brazil_Laranjal_6700BP	0.171023	0.806017	0.887357	1
Peru_Cuncaicha_9000BP	Peru_Lauricocha_8600BP	Peru_LaGalgada_4100BP	Brazil_Moraes_5800BP	0.164978	0.639773	0.811086	1
Peru_Cuncaicha_9000BP	Peru_Lauricocha_8600BP	Chile_Conchali_700BP	Cuncaicha_LA_combined	0.00297556	0.198208	0.754906	1
Peru_Cuncaicha_9000BP	Peru_Lauricocha_8600BP	Chile_Conchali_700BP	Peru_Laramate_900BP	0.00864405	0.514926	0.521095	1
Peru_Cuncaicha_9000BP	Peru_Lauricocha_8600BP	Chile_Conchali_700BP	Chile_PicaOcho_700BP	0.0169063	0.299536	0.641666	1
Peru_Cuncaicha_9000BP	Peru_Lauricocha_8600BP	Chile_Conchali_700BP	Argentina_LagunaChica_6800BP	0.00502215	0.476413	0.515395	1
Peru_Cuncaicha_9000BP	Peru_Lauricocha_8600BP	Chile_Conchali_700BP	Brazil_Laranjal_6700BP	0.0846424	0.859896	0.879453	1
Peru_Cuncaicha_9000BP	Peru_Lauricocha_8600BP	Chile_Conchali_700BP	Brazil_Moraes_5800BP	0.0889676	0.747531	0.80341	1
Peru_Cuncaicha_9000BP	Peru_Lauricocha_8600BP	Cuncaicha_LA_combined	Peru_Laramate_900BP	3.09154e-05	0.0840584	0.850334	1
Peru_Cuncaicha_9000BP	Peru_Lauricocha_8600BP	Cuncaicha_LA_combined	Chile_PicaOcho_700BP	0.00154369	0.513949	0.756256	1
Peru_Cuncaicha_9000BP	Peru_Lauricocha_8600BP	Cuncaicha_LA_combined	Argentina_LagunaChica_6800BP	0.00549771	0.240251	0.784891	1
Peru_Cuncaicha_9000BP	Peru_Lauricocha_8600BP	Cuncaicha_LA_combined	Brazil_Laranjal_6700BP	0.0651793	0.890371	0.909831	1
Peru_Cuncaicha_9000BP	Peru_Lauricocha_8600BP	Cuncaicha_LA_combined	Brazil_Moraes_5800BP	0.109491	0.799312	0.965718	1
Peru_Cuncaicha_9000BP	Peru_Lauricocha_8600BP	Peru_Laramate_900BP	Chile_PicaOcho_700BP	0.000627046	0.204614	0.700165	1
Peru_Cuncaicha_9000BP	Peru_Lauricocha_8600BP	Peru_Laramate_900BP	Argentina_LagunaChica_6800BP	2.92569e-06	0.314353	0.516173	1
Peru_Cuncaicha_9000BP	Peru_Lauricocha_8600BP	Peru_Laramate_900BP	Brazil_Laranjal_6700BP	0.000640194	0.76192	0.817888	1
Peru_Cuncaicha_9000BP	Peru_Lauricocha_8600BP	Peru_Laramate_900BP	Brazil_Moraes_5800BP	0.00252058	0.560551	0.731315	1
Peru_Cuncaicha_9000BP	Peru_Lauricocha_8600BP	Chile_PicaOcho_700BP	Argentina_LagunaChica_6800BP	0.00107175	0.211677	0.603366	1
Peru_Cuncaicha_9000BP	Peru_Lauricocha_8600BP	Chile_PicaOcho_700BP	Brazil_Laranjal_6700BP	0.0200336	0.814044	0.815147	1
Peru_Cuncaicha_9000BP	Peru_Lauricocha_8600BP	Chile_PicaOcho_700BP	Brazil_Moraes_5800BP	0.0227363	0.600063	0.764019	1
Peru_Cuncaicha_9000BP	Peru_Lauricocha_8600BP	Argentina_LagunaChica_6800BP	Brazil_Laranjal_6700BP	0.402461	0.804432	0.832506	1
Peru_Cuncaicha_9000BP	Peru_Lauricocha_8600BP	Argentina_LagunaChica_6800BP	Brazil_Moraes_5800BP	0.243804	0.59693	0.74482	1
Peru_Cuncaicha_9000BP	Peru_Lauricocha_8600BP	Brazil_Laranjal_6700BP	Brazil_Moraes_5800BP	0.86426	0.92056	0.716594	1
Peru_Cuncaicha_9000BP	Peru_Lauricocha_5800BP	Peru_Lauricocha_3500BP	Chile_LosRieles_5100BP	0.504449	0.528284	0.767311	1
Peru_Cuncaicha_9000BP	Peru_Lauricocha_5800BP	Peru_Lauricocha_3500BP	Peru_LaGalgada_4100BP	0.335228	0.69107	0.715469	1
Peru_Cuncaicha_9000BP	Peru_Lauricocha_5800BP	Peru_Lauricocha_3500BP	Chile_Conchali_700BP	0.387781	0.699607	0.840836	1
Peru_Cuncaicha_9000BP	Peru_Lauricocha_5800BP	Peru_Lauricocha_3500BP	Cuncaicha_LA_combined	0.38192	0.937718	0.753328	1
Peru_Cuncaicha_9000BP	Peru_Lauricocha_5800BP	Peru_Lauricocha_3500BP	Peru_Laramate_900BP	0.166365	0.856005	0.959978	1
Peru_Cuncaicha_9000BP	Peru_Lauricocha_5800BP	Peru_Lauricocha_3500BP	Chile_PicaOcho_700BP	0.209732	0.977148	0.996918	1
Peru_Cuncaicha_9000BP	Peru_Lauricocha_5800BP	Peru_Lauricocha_3500BP	Argentina_LagunaChica_6800BP	0.142379	0.748113	0.799264	1
Peru_Cuncaicha_9000BP	Peru_Lauricocha_5800BP	Peru_Lauricocha_3500BP	Brazil_Laranjal_6700BP	0.669684	0.921203	0.854897	1
Peru_Cuncaicha_9000BP	Peru_Lauricocha_5800BP	Peru_Lauricocha_3500BP	Brazil_Moraes_5800BP	0.467789	0.760049	0.84682	1
Peru_Cuncaicha_9000BP	Peru_Lauricocha_5800BP	Chile_LosRieles_5100BP	Peru_LaGalgada_4100BP	0.246326	0.659066	0.819445	1
Peru_Cuncaicha_9000BP	Peru_Lauricocha_5800BP	Chile_LosRieles_5100BP	Chile_Conchali_700BP	0.0672013	0.344578	0.372611	1
Peru_Cuncaicha_9000BP	Peru_Lauricocha_5800BP	Chile_LosRieles_5100BP	Cuncaicha_LA_combined	0.101113	0.464522	0.789584	1
Peru_Cuncaicha_9000BP	Peru_Lauricocha_5800BP	Chile_LosRieles_5100BP	Peru_Laramate_900BP	0.00935487	0.197004	0.399997	1
Peru_Cuncaicha_9000BP	Peru_Lauricocha_5800BP	Chile_LosRieles_5100BP	Chile_PicaOcho_700BP	0.0355659	0.500654	0.84574	1
Peru_Cuncaicha_9000BP	Peru_Lauricocha_5800BP	Chile_LosRieles_5100BP	Argentina_LagunaChica_6800BP	0.039999	0.338711	0.353577	1
Peru_Cuncaicha_9000BP	Peru_Lauricocha_5800BP	Chile_LosRieles_5100BP	Brazil_Laranjal_6700BP	0.470226	0.669984	0.880578	1
Peru_Cuncaicha_9000BP	Peru_Lauricocha_5800BP	Chile_LosRieles_5100BP	Brazil_Moraes_5800BP	0.211053	0.402912	0.703058	1
Peru_Cuncaicha_9000BP	Peru_Lauricocha_5800BP	Peru_LaGalgada_4100BP	Chile_Conchali_700BP	0.0156045	0.259126	0.460434	1
Peru_Cuncaicha_9000BP	Peru_Lauricocha_5800BP	Peru_LaGalgada_4100BP	Cuncaicha_LA_combined	0.0709137	0.434876	0.796804	1
Peru_Cuncaicha_9000BP	Peru_Lauricocha_5800BP	Peru_LaGalgada_4100BP	Peru_Laramate_900BP	0.0104135	0.183242	0.377764	1
Peru_Cuncaicha_9000BP	Peru_Lauricocha_5800BP	Peru_LaGalgada_4100BP	Chile_PicaOcho_700BP	0.0206051	0.456944	0.604757	1
Peru_Cuncaicha_9000BP	Peru_Lauricocha_5800BP	Peru_LaGalgada_4100BP	Argentina_LagunaChica_6800BP	0.00907241	0.36867	0.374227	1
Peru_Cuncaicha_9000BP	Peru_Lauricocha_5800BP	Peru_LaGalgada_4100BP	Brazil_Laranjal_6700BP	0.187369	0.723545	0.894229	1
Peru_Cuncaicha_9000BP	Peru_Lauricocha_5800BP	Peru_LaGalgada_4100BP	Brazil_Moraes_5800BP	0.193161	0.472532	0.873058	1
Peru_Cuncaicha_9000BP	Peru_Lauricocha_5800BP	Chile_Conchali_700BP	Cuncaicha_LA_combined	0.014132	0.3284	0.745993	1
Peru_Cuncaicha_9000BP	Peru_Lauricocha_5800BP	Chile_Conchali_700BP	Peru_Laramate_900BP	0.0340103	0.422263	0.359554	1
Peru_Cuncaicha_9000BP	Peru_Lauricocha_5800BP	Chile_Conchali_700BP	Chile_PicaOcho_700BP	0.0294028	0.350016	0.61486	1
Peru_Cuncaicha_9000BP	Peru_Lauricocha_5800BP	Chile_Conchali_700BP	Argentina_LagunaChica_6800BP	0.00358139	0.496274	0.44446	1
Peru_Cuncaicha_9000BP	Peru_Lauricocha_5800BP	Chile_Conchali_700BP	Brazil_Laranjal_6700BP	0.0891072	0.810501	0.906334	1
Peru_Cuncaicha_9000BP	Peru_Lauricocha_5800BP	Chile_Conchali_700BP	Brazil_Moraes_5800BP	0.108595	0.692881	0.778881	1
Peru_Cuncaicha_9000BP	Peru_Lauricocha_5800BP	Cuncaicha_LA_combined	Peru_Laramate_900BP	0.00223572	0.089347	0.7816	1
Peru_Cuncaicha_9000BP	Peru_Lauricocha_5800BP	Cuncaicha_LA_combined	Chile_PicaOcho_700BP	0.0145189	0.647532	0.739344	1
Peru_Cuncaicha_9000BP	Peru_Lauricocha_5800BP	Cuncaicha_LA_combined	Argentina_LagunaChica_6800BP	0.0163101	0.483324	0.783099	1
Peru_Cuncaicha_9000BP	Peru_Lauricocha_5800BP	Cuncaicha_LA_combined	Brazil_Laranjal_6700BP	0.101365	0.928674	0.936059	1
Peru_Cuncaicha_9000BP	Peru_Lauricocha_5800BP	Cuncaicha_LA_combined	Brazil_Moraes_5800BP	0.174716	0.778719	0.995954	1
Peru_Cuncaicha_9000BP	Peru_Lauricocha_5800BP	Peru_Laramate_900BP	Chile_PicaOcho_700BP	0.00964329	0.16514	0.630636	1
Peru_Cuncaicha_9000BP	Peru_Lauricocha_5800BP	Peru_Laramate_900BP	Argentina_LagunaChica_6800BP	6.17948e-06	0.453727	0.370154	1
Peru_Cuncaicha_9000BP	Peru_Lauricocha_5800BP	Peru_Laramate_900BP	Brazil_Laranjal_6700BP	0.00176528	0.70419	0.801842	1
Peru_Cuncaicha_9000BP	Peru_Lauricocha_5800BP	Peru_Laramate_900BP	Brazil_Moraes_5800BP	0.0079937	0.441921	0.729661	1
Peru_Cuncaicha_9000BP	Peru_Lauricocha_5800BP	Chile_PicaOcho_700BP	Argentina_LagunaChica_6800BP	0.0010437	0.397787	0.583901	1
Peru_Cuncaicha_9000BP	Peru_Lauricocha_5800BP	Chile_PicaOcho_700BP	Brazil_Laranjal_6700BP	0.0171455	0.848557	0.804371	1
Peru_Cuncaicha_9000BP	Peru_Lauricocha_5800BP	Chile_PicaOcho_700BP	Brazil_Moraes_5800BP	0.0264611	0.551326	0.798862	1
Peru_Cuncaicha_9000BP	Peru_Lauricocha_5800BP	Argentina_LagunaChica_6800BP	Brazil_Laranjal_6700BP	0.382773	0.642638	0.816489	1
Peru_Cuncaicha_9000BP	Peru_Lauricocha_5800BP	Argentina_LagunaChica_6800BP	Brazil_Moraes_5800BP	0.218051	0.326829	0.731844	1
Peru_Cuncaicha_9000BP	Peru_Lauricocha_5800BP	Brazil_Laranjal_6700BP	Brazil_Moraes_5800BP	0.738844	0.928684	0.804446	1
Peru_Cuncaicha_9000BP	Peru_Lauricocha_3500BP	Chile_LosRieles_5100BP	Peru_LaGalgada_4100BP	0.400732	0.776423	0.815375	1
Peru_Cuncaicha_9000BP	Peru_Lauricocha_3500BP	Chile_LosRieles_5100BP	Chile_Conchali_700BP	0.110587	0.523328	0.746855	1
Peru_Cuncaicha_9000BP	Peru_Lauricocha_3500BP	Chile_LosRieles_5100BP	Cuncaicha_LA_combined	0.144954	0.558788	0.779704	1
Peru_Cuncaicha_9000BP	Peru_Lauricocha_3500BP	Chile_LosRieles_5100BP	Peru_Laramate_900BP	0.0824708	0.666864	0.900025	1
Peru_Cuncaicha_9000BP	Peru_Lauricocha_3500BP	Chile_LosRieles_5100BP	Chile_PicaOcho_700BP	0.168855	0.862633	0.999586	1
Peru_Cuncaicha_9000BP	Peru_Lauricocha_3500BP	Chile_LosRieles_5100BP	Argentina_LagunaChica_6800BP	0.0198074	0.491525	0.479277	1
Peru_Cuncaicha_9000BP	Peru_Lauricocha_3500BP	Chile_LosRieles_5100BP	Brazil_Laranjal_6700BP	0.512089	0.722183	0.942246	1
Peru_Cuncaicha_9000BP	Peru_Lauricocha_3500BP	Chile_LosRieles_5100BP	Brazil_Moraes_5800BP	0.229873	0.588537	0.639788	1
Peru_Cuncaicha_9000BP	Peru_Lauricocha_3500BP	Peru_LaGalgada_4100BP	Chile_Conchali_700BP	0.0165559	0.439411	0.892961	1
Peru_Cuncaicha_9000BP	Peru_Lauricocha_3500BP	Peru_LaGalgada_4100BP	Cuncaicha_LA_combined	0.0855405	0.407627	0.761888	1
Peru_Cuncaicha_9000BP	Peru_Lauricocha_3500BP	Peru_LaGalgada_4100BP	Peru_Laramate_900BP	0.0623903	0.363565	0.88087	1
Peru_Cuncaicha_9000BP	Peru_Lauricocha_3500BP	Peru_LaGalgada_4100BP	Chile_PicaOcho_700BP	0.0949571	0.726451	0.996218	1
Peru_Cuncaicha_9000BP	Peru_Lauricocha_3500BP	Peru_LaGalgada_4100BP	Argentina_LagunaChica_6800BP	0.00311895	0.469833	0.633411	1
Peru_Cuncaicha_9000BP	Peru_Lauricocha_3500BP	Peru_LaGalgada_4100BP	Brazil_Laranjal_6700BP	0.22255	0.817172	0.965055	1
Peru_Cuncaicha_9000BP	Peru_Lauricocha_3500BP	Peru_LaGalgada_4100BP	Brazil_Moraes_5800BP	0.241156	0.711127	0.766534	1
Peru_Cuncaicha_9000BP	Peru_Lauricocha_3500BP	Chile_Conchali_700BP	Cuncaicha_LA_combined	0.0171664	0.358101	0.891203	1
Peru_Cuncaicha_9000BP	Peru_Lauricocha_3500BP	Chile_Conchali_700BP	Peru_Laramate_900BP	0.144113	0.719959	0.862938	1
Peru_Cuncaicha_9000BP	Peru_Lauricocha_3500BP	Chile_Conchali_700BP	Chile_PicaOcho_700BP	0.0678786	0.782342	0.997546	1
Peru_Cuncaicha_9000BP	Peru_Lauricocha_3500BP	Chile_Conchali_700BP	Argentina_LagunaChica_6800BP	0.00128158	0.586671	0.569871	1
Peru_Cuncaicha_9000BP	Peru_Lauricocha_3500BP	Chile_Conchali_700BP	Brazil_Laranjal_6700BP	0.0596482	0.90222	0.91202	1
Peru_Cuncaicha_9000BP	Peru_Lauricocha_3500BP	Chile_Conchali_700BP	Brazil_Moraes_5800BP	0.0676695	0.78326	0.913711	1
Peru_Cuncaicha_9000BP	Peru_Lauricocha_3500BP	Cuncaicha_LA_combined	Peru_Laramate_900BP	0.00828928	0.161722	0.924547	1
Peru_Cuncaicha_9000BP	Peru_Lauricocha_3500BP	Cuncaicha_LA_combined	Chile_PicaOcho_700BP	0.0316755	0.814811	0.997178	1
Peru_Cuncaicha_9000BP	Peru_Lauricocha_3500BP	Cuncaicha_LA_combined	Argentina_LagunaChica_6800BP	0.00539418	0.531739	0.967654	1
Peru_Cuncaicha_9000BP	Peru_Lauricocha_3500BP	Cuncaicha_LA_combined	Brazil_Laranjal_6700BP	0.110087	0.919983	0.984446	1
Peru_Cuncaicha_9000BP	Peru_Lauricocha_3500BP	Cuncaicha_LA_combined	Brazil_Moraes_5800BP	0.183266	0.80282	0.93341	1
Peru_Cuncaicha_9000BP	Peru_Lauricocha_3500BP	Peru_Laramate_900BP	Chile_PicaOcho_700BP	0.0952407	0.643721	0.999543	1
Peru_Cuncaicha_9000BP	Peru_Lauricocha_3500BP	Peru_Laramate_900BP	Argentina_LagunaChica_6800BP	5.75297e-05	0.805932	0.858671	1
Peru_Cuncaicha_9000BP	Peru_Lauricocha_3500BP	Peru_Laramate_900BP	Brazil_Laranjal_6700BP	0.0158414	0.972087	0.914858	1
Peru_Cuncaicha_9000BP	Peru_Lauricocha_3500BP	Peru_Laramate_900BP	Brazil_Moraes_5800BP	0.0677869	0.862611	0.859549	1
Peru_Cuncaicha_9000BP	Peru_Lauricocha_3500BP	Chile_PicaOcho_700BP	Argentina_LagunaChica_6800BP	0.00137969	0.772549	0.997974	1
Peru_Cuncaicha_9000BP	Peru_Lauricocha_3500BP	Chile_PicaOcho_700BP	Brazil_Laranjal_6700BP	0.0494387	0.996402	0.996099	1
Peru_Cuncaicha_9000BP	Peru_Lauricocha_3500BP	Chile_PicaOcho_700BP	Brazil_Moraes_5800BP	0.0675802	0.969416	0.996377	1
Peru_Cuncaicha_9000BP	Peru_Lauricocha_3500BP	Argentina_LagunaChica_6800BP	Brazil_Laranjal_6700BP	0.142867	0.713561	0.835013	1
Peru_Cuncaicha_9000BP	Peru_Lauricocha_3500BP	Argentina_LagunaChica_6800BP	Brazil_Moraes_5800BP	0.0554801	0.483307	0.503522	1
Peru_Cuncaicha_9000BP	Peru_Lauricocha_3500BP	Brazil_Laranjal_6700BP	Brazil_Moraes_5800BP	0.602108	0.845961	0.832605	1
Peru_Cuncaicha_9000BP	Chile_LosRieles_5100BP	Peru_LaGalgada_4100BP	Chile_Conchali_700BP	0.00644172	0.43201	0.707067	1
Peru_Cuncaicha_9000BP	Chile_LosRieles_5100BP	Peru_LaGalgada_4100BP	Cuncaicha_LA_combined	0.0640956	0.33114	0.812289	1
Peru_Cuncaicha_9000BP	Chile_LosRieles_5100BP	Peru_LaGalgada_4100BP	Peru_Laramate_900BP	0.00930314	0.204133	0.79478	1
Peru_Cuncaicha_9000BP	Chile_LosRieles_5100BP	Peru_LaGalgada_4100BP	Chile_PicaOcho_700BP	0.052048	0.459922	0.691445	1
Peru_Cuncaicha_9000BP	Chile_LosRieles_5100BP	Peru_LaGalgada_4100BP	Argentina_LagunaChica_6800BP	0.00365088	0.570123	0.686457	1
Peru_Cuncaicha_9000BP	Chile_LosRieles_5100BP	Peru_LaGalgada_4100BP	Brazil_Laranjal_6700BP	0.304393	0.950805	0.877351	1
Peru_Cuncaicha_9000BP	Chile_LosRieles_5100BP	Peru_LaGalgada_4100BP	Brazil_Moraes_5800BP	0.229488	0.73893	0.968331	1
Peru_Cuncaicha_9000BP	Chile_LosRieles_5100BP	Chile_Conchali_700BP	Cuncaicha_LA_combined	0.00220237	0.0413553	0.320934	1
Peru_Cuncaicha_9000BP	Chile_LosRieles_5100BP	Chile_Conchali_700BP	Peru_Laramate_900BP	0.00833471	0.182029	0.586653	1
Peru_Cuncaicha_9000BP	Chile_LosRieles_5100BP	Chile_Conchali_700BP	Chile_PicaOcho_700BP	0.00961349	0.161733	0.842885	1
Peru_Cuncaicha_9000BP	Chile_LosRieles_5100BP	Chile_Conchali_700BP	Argentina_LagunaChica_6800BP	0.000171941	0.0575216	0.429743	1
Peru_Cuncaicha_9000BP	Chile_LosRieles_5100BP	Chile_Conchali_700BP	Brazil_Laranjal_6700BP	0.0206267	0.624667	0.949646	1
Peru_Cuncaicha_9000BP	Chile_LosRieles_5100BP	Chile_Conchali_700BP	Brazil_Moraes_5800BP	0.0133001	0.237379	0.773724	1
Peru_Cuncaicha_9000BP	Chile_LosRieles_5100BP	Cuncaicha_LA_combined	Peru_Laramate_900BP	0.000638079	0.0359129	0.1631	1
Peru_Cuncaicha_9000BP	Chile_LosRieles_5100BP	Cuncaicha_LA_combined	Chile_PicaOcho_700BP	0.00541146	0.216152	0.673208	1
Peru_Cuncaicha_9000BP	Chile_LosRieles_5100BP	Cuncaicha_LA_combined	Argentina_LagunaChica_6800BP	0.00121913	0.0551042	0.379774	1
Peru_Cuncaicha_9000BP	Chile_LosRieles_5100BP	Cuncaicha_LA_combined	Brazil_Laranjal_6700BP	0.0414869	0.545472	0.88714	1
Peru_Cuncaicha_9000BP	Chile_LosRieles_5100BP	Cuncaicha_LA_combined	Brazil_Moraes_5800BP	0.0506741	0.207033	0.883022	1
Peru_Cuncaicha_9000BP	Chile_LosRieles_5100BP	Peru_Laramate_900BP	Chile_PicaOcho_700BP	0.00569906	0.0495898	0.717753	1
Peru_Cuncaicha_9000BP	Chile_LosRieles_5100BP	Peru_Laramate_900BP	Argentina_LagunaChica_6800BP	4.98187e-07	0.115801	0.332192	1
Peru_Cuncaicha_9000BP	Chile_LosRieles_5100BP	Peru_Laramate_900BP	Brazil_Laranjal_6700BP	0.00120438	0.542168	0.898101	1
Peru_Cuncaicha_9000BP	Chile_LosRieles_5100BP	Peru_Laramate_900BP	Brazil_Moraes_5800BP	0.00176225	0.14039	0.53285	1
Peru_Cuncaicha_9000BP	Chile_LosRieles_5100BP	Chile_PicaOcho_700BP	Argentina_LagunaChica_6800BP	0.000276582	0.347868	0.533696	1
Peru_Cuncaicha_9000BP	Chile_LosRieles_5100BP	Chile_PicaOcho_700BP	Brazil_Laranjal_6700BP	0.0297772	0.902302	0.977793	1
Peru_Cuncaicha_9000BP	Chile_LosRieles_5100BP	Chile_PicaOcho_700BP	Brazil_Moraes_5800BP	0.0126815	0.543399	0.566103	1
Peru_Cuncaicha_9000BP	Chile_LosRieles_5100BP	Argentina_LagunaChica_6800BP	Brazil_Laranjal_6700BP	0.135875	0.7334	0.895232	1
Peru_Cuncaicha_9000BP	Chile_LosRieles_5100BP	Argentina_LagunaChica_6800BP	Brazil_Moraes_5800BP	0.0271488	0.291281	0.529997	1
Peru_Cuncaicha_9000BP	Chile_LosRieles_5100BP	Brazil_Laranjal_6700BP	Brazil_Moraes_5800BP	0.570034	0.924934	0.90769	1
Peru_Cuncaicha_9000BP	Peru_LaGalgada_4100BP	Chile_Conchali_700BP	Cuncaicha_LA_combined	0.00051795	0.0920102	0.307968	1
Peru_Cuncaicha_9000BP	Peru_LaGalgada_4100BP	Chile_Conchali_700BP	Peru_Laramate_900BP	0.0032928	0.0543933	0.810526	1
Peru_Cuncaicha_9000BP	Peru_LaGalgada_4100BP	Chile_Conchali_700BP	Chile_PicaOcho_700BP	0.00156262	0.0913811	0.631947	1
Peru_Cuncaicha_9000BP	Peru_LaGalgada_4100BP	Chile_Conchali_700BP	Argentina_LagunaChica_6800BP	1.55198e-05	0.0100831	0.372488	1
Peru_Cuncaicha_9000BP	Peru_LaGalgada_4100BP	Chile_Conchali_700BP	Brazil_Laranjal_6700BP	0.00226852	0.134182	0.949993	1
Peru_Cuncaicha_9000BP	Peru_LaGalgada_4100BP	Chile_Conchali_700BP	Brazil_Moraes_5800BP	0.00751841	0.154889	0.858672	1
Peru_Cuncaicha_9000BP	Peru_LaGalgada_4100BP	Cuncaicha_LA_combined	Peru_Laramate_900BP	0.000585178	0.0197552	0.192484	1
Peru_Cuncaicha_9000BP	Peru_LaGalgada_4100BP	Cuncaicha_LA_combined	Chile_PicaOcho_700BP	0.00284337	0.1979	0.254698	1
Peru_Cuncaicha_9000BP	Peru_LaGalgada_4100BP	Cuncaicha_LA_combined	Argentina_LagunaChica_6800BP	0.000369356	0.185227	0.616536	1
Peru_Cuncaicha_9000BP	Peru_LaGalgada_4100BP	Cuncaicha_LA_combined	Brazil_Laranjal_6700BP	0.0231221	0.593715	0.867241	1
Peru_Cuncaicha_9000BP	Peru_LaGalgada_4100BP	Cuncaicha_LA_combined	Brazil_Moraes_5800BP	0.062465	0.463619	0.689779	1
Peru_Cuncaicha_9000BP	Peru_LaGalgada_4100BP	Peru_Laramate_900BP	Chile_PicaOcho_700BP	0.00388181	0.0387477	0.274926	1
Peru_Cuncaicha_9000BP	Peru_LaGalgada_4100BP	Peru_Laramate_900BP	Argentina_LagunaChica_6800BP	2.09798e-07	0.127383	0.346906	1
Peru_Cuncaicha_9000BP	Peru_LaGalgada_4100BP	Peru_Laramate_900BP	Brazil_Laranjal_6700BP	0.000820757	0.371378	0.920509	1
Peru_Cuncaicha_9000BP	Peru_LaGalgada_4100BP	Peru_Laramate_900BP	Brazil_Moraes_5800BP	0.00696824	0.289448	0.665647	1
Peru_Cuncaicha_9000BP	Peru_LaGalgada_4100BP	Chile_PicaOcho_700BP	Argentina_LagunaChica_6800BP	6.95525e-05	0.231215	0.360107	1
Peru_Cuncaicha_9000BP	Peru_LaGalgada_4100BP	Chile_PicaOcho_700BP	Brazil_Laranjal_6700BP	0.00407766	0.719716	0.952553	1
Peru_Cuncaicha_9000BP	Peru_LaGalgada_4100BP	Chile_PicaOcho_700BP	Brazil_Moraes_5800BP	0.0119232	0.490467	0.762973	1
Peru_Cuncaicha_9000BP	Peru_LaGalgada_4100BP	Argentina_LagunaChica_6800BP	Brazil_Laranjal_6700BP	0.0184776	0.516248	0.888701	1
Peru_Cuncaicha_9000BP	Peru_LaGalgada_4100BP	Argentina_LagunaChica_6800BP	Brazil_Moraes_5800BP	0.00850846	0.404678	0.54773	1
Peru_Cuncaicha_9000BP	Peru_LaGalgada_4100BP	Brazil_Laranjal_6700BP	Brazil_Moraes_5800BP	0.345495	0.874681	0.871679	1
Peru_Cuncaicha_9000BP	Chile_Conchali_700BP	Cuncaicha_LA_combined	Peru_Laramate_900BP	0.000583465	0.025875	0.485487	1
Peru_Cuncaicha_9000BP	Chile_Conchali_700BP	Cuncaicha_LA_combined	Chile_PicaOcho_700BP	0.000676733	0.0686086	0.456891	1
Peru_Cuncaicha_9000BP	Chile_Conchali_700BP	Cuncaicha_LA_combined	Argentina_LagunaChica_6800BP	4.09846e-06	0.0163427	0.518424	1
Peru_Cuncaicha_9000BP	Chile_Conchali_700BP	Cuncaicha_LA_combined	Brazil_Laranjal_6700BP	0.00087717	0.113808	0.972944	1
Peru_Cuncaicha_9000BP	Chile_Conchali_700BP	Cuncaicha_LA_combined	Brazil_Moraes_5800BP	0.00301743	0.136748	0.974447	1
Peru_Cuncaicha_9000BP	Chile_Conchali_700BP	Peru_Laramate_900BP	Chile_PicaOcho_700BP	0.00965966	0.183226	0.37041	1
Peru_Cuncaicha_9000BP	Chile_Conchali_700BP	Peru_Laramate_900BP	Argentina_LagunaChica_6800BP	2.57019e-06	0.379616	0.406461	1
Peru_Cuncaicha_9000BP	Chile_Conchali_700BP	Peru_Laramate_900BP	Brazil_Laranjal_6700BP	0.00140835	0.641538	0.962794	1
Peru_Cuncaicha_9000BP	Chile_Conchali_700BP	Peru_Laramate_900BP	Brazil_Moraes_5800BP	0.0086539	0.522225	0.976832	1
Peru_Cuncaicha_9000BP	Chile_Conchali_700BP	Chile_PicaOcho_700BP	Argentina_LagunaChica_6800BP	3.11951e-05	0.0785972	0.522322	1
Peru_Cuncaicha_9000BP	Chile_Conchali_700BP	Chile_PicaOcho_700BP	Brazil_Laranjal_6700BP	0.00148117	0.379683	0.901781	1
Peru_Cuncaicha_9000BP	Chile_Conchali_700BP	Chile_PicaOcho_700BP	Brazil_Moraes_5800BP	0.00458808	0.27169	0.86156	1
Peru_Cuncaicha_9000BP	Chile_Conchali_700BP	Argentina_LagunaChica_6800BP	Brazil_Laranjal_6700BP	0.00293244	0.581916	0.883027	1
Peru_Cuncaicha_9000BP	Chile_Conchali_700BP	Argentina_LagunaChica_6800BP	Brazil_Moraes_5800BP	0.00134956	0.387025	0.775869	1
Peru_Cuncaicha_9000BP	Chile_Conchali_700BP	Brazil_Laranjal_6700BP	Brazil_Moraes_5800BP	0.0578652	0.940139	0.897642	1
Peru_Cuncaicha_9000BP	Cuncaicha_LA_combined	Peru_Laramate_900BP	Chile_PicaOcho_700BP	0.000211984	0.0190434	0.305098	1
Peru_Cuncaicha_9000BP	Cuncaicha_LA_combined	Peru_Laramate_900BP	Argentina_LagunaChica_6800BP	3.91799e-08	0.0997704	0.808261	1
Peru_Cuncaicha_9000BP	Cuncaicha_LA_combined	Peru_Laramate_900BP	Brazil_Laranjal_6700BP	6.6542e-05	0.154585	0.907837	1
Peru_Cuncaicha_9000BP	Cuncaicha_LA_combined	Peru_Laramate_900BP	Brazil_Moraes_5800BP	0.000583826	0.0883229	0.791018	1
Peru_Cuncaicha_9000BP	Cuncaicha_LA_combined	Chile_PicaOcho_700BP	Argentina_LagunaChica_6800BP	7.96235e-05	0.232779	0.443647	1
Peru_Cuncaicha_9000BP	Cuncaicha_LA_combined	Chile_PicaOcho_700BP	Brazil_Laranjal_6700BP	0.000834399	0.715209	0.933249	1
Peru_Cuncaicha_9000BP	Cuncaicha_LA_combined	Chile_PicaOcho_700BP	Brazil_Moraes_5800BP	0.0051914	0.543042	0.897194	1
Peru_Cuncaicha_9000BP	Cuncaicha_LA_combined	Argentina_LagunaChica_6800BP	Brazil_Laranjal_6700BP	0.0117935	0.417748	0.843001	1
Peru_Cuncaicha_9000BP	Cuncaicha_LA_combined	Argentina_LagunaChica_6800BP	Brazil_Moraes_5800BP	0.017333	0.350153	0.638699	1
Peru_Cuncaicha_9000BP	Cuncaicha_LA_combined	Brazil_Laranjal_6700BP	Brazil_Moraes_5800BP	0.108495	0.884311	0.85017	1
Peru_Cuncaicha_9000BP	Peru_Laramate_900BP	Chile_PicaOcho_700BP	Argentina_LagunaChica_6800BP	4.723e-07	0.120949	0.478173	1
Peru_Cuncaicha_9000BP	Peru_Laramate_900BP	Chile_PicaOcho_700BP	Brazil_Laranjal_6700BP	0.000169952	0.402085	0.802323	1
Peru_Cuncaicha_9000BP	Peru_Laramate_900BP	Chile_PicaOcho_700BP	Brazil_Moraes_5800BP	0.00245017	0.290899	0.515516	1
Peru_Cuncaicha_9000BP	Peru_Laramate_900BP	Argentina_LagunaChica_6800BP	Brazil_Laranjal_6700BP	3.38585e-06	0.576241	0.814052	1
Peru_Cuncaicha_9000BP	Peru_Laramate_900BP	Argentina_LagunaChica_6800BP	Brazil_Moraes_5800BP	5.26373e-06	0.367197	0.510249	1
Peru_Cuncaicha_9000BP	Peru_Laramate_900BP	Brazil_Laranjal_6700BP	Brazil_Moraes_5800BP	0.00231357	0.844325	0.801999	1
Peru_Cuncaicha_9000BP	Chile_PicaOcho_700BP	Argentina_LagunaChica_6800BP	Brazil_Laranjal_6700BP	0.00102847	0.402872	0.819609	1
Peru_Cuncaicha_9000BP	Chile_PicaOcho_700BP	Argentina_LagunaChica_6800BP	Brazil_Moraes_5800BP	0.000822713	0.246988	0.511982	1
Peru_Cuncaicha_9000BP	Chile_PicaOcho_700BP	Brazil_Laranjal_6700BP	Brazil_Moraes_5800BP	0.0219362	0.845303	0.803919	1
Peru_Cuncaicha_9000BP	Argentina_LagunaChica_6800BP	Brazil_Laranjal_6700BP	Brazil_Moraes_5800BP	0.519548	0.848042	0.817341	1
Peru_Lauricocha_8600BP	Peru_Lauricocha_5800BP	Peru_Lauricocha_3500BP	Chile_LosRieles_5100BP	0.338773	0.860021	0.894428	1
Peru_Lauricocha_8600BP	Peru_Lauricocha_5800BP	Peru_Lauricocha_3500BP	Peru_LaGalgada_4100BP	0.374497	0.812292	0.824477	1
Peru_Lauricocha_8600BP	Peru_Lauricocha_5800BP	Peru_Lauricocha_3500BP	Chile_Conchali_700BP	0.191832	0.789259	0.930899	1
Peru_Lauricocha_8600BP	Peru_Lauricocha_5800BP	Peru_Lauricocha_3500BP	Cuncaicha_LA_combined	0.349435	0.841978	0.823193	1
Peru_Lauricocha_8600BP	Peru_Lauricocha_5800BP	Peru_Lauricocha_3500BP	Peru_Laramate_900BP	0.0336634	0.937314	0.886803	1
Peru_Lauricocha_8600BP	Peru_Lauricocha_5800BP	Peru_Lauricocha_3500BP	Chile_PicaOcho_700BP	0.128544	0.973163	0.91264	1
Peru_Lauricocha_8600BP	Peru_Lauricocha_5800BP	Peru_Lauricocha_3500BP	Argentina_LagunaChica_6800BP	0.0513021	0.482481	0.851356	1
Peru_Lauricocha_8600BP	Peru_Lauricocha_5800BP	Peru_Lauricocha_3500BP	Brazil_Laranjal_6700BP	0.538144	0.783824	0.920128	1
Peru_Lauricocha_8600BP	Peru_Lauricocha_5800BP	Peru_Lauricocha_3500BP	Brazil_Moraes_5800BP	0.654015	0.858548	0.802626	1
Peru_Lauricocha_8600BP	Peru_Lauricocha_5800BP	Chile_LosRieles_5100BP	Peru_LaGalgada_4100BP	0.216974	0.803059	0.90521	1
Peru_Lauricocha_8600BP	Peru_Lauricocha_5800BP	Chile_LosRieles_5100BP	Chile_Conchali_700BP	0.0401084	0.500072	0.789876	1
Peru_Lauricocha_8600BP	Peru_Lauricocha_5800BP	Chile_LosRieles_5100BP	Cuncaicha_LA_combined	0.162884	0.659215	0.879106	1
Peru_Lauricocha_8600BP	Peru_Lauricocha_5800BP	Chile_LosRieles_5100BP	Peru_Laramate_900BP	0.00160334	0.302603	0.758175	1
Peru_Lauricocha_8600BP	Peru_Lauricocha_5800BP	Chile_LosRieles_5100BP	Chile_PicaOcho_700BP	0.020477	0.563246	0.882479	1
Peru_Lauricocha_8600BP	Peru_Lauricocha_5800BP	Chile_LosRieles_5100BP	Argentina_LagunaChica_6800BP	0.00712236	0.183825	0.794637	1
Peru_Lauricocha_8600BP	Peru_Lauricocha_5800BP	Chile_LosRieles_5100BP	Brazil_Laranjal_6700BP	0.230085	0.709476	0.780009	1
Peru_Lauricocha_8600BP	Peru_Lauricocha_5800BP	Chile_LosRieles_5100BP	Brazil_Moraes_5800BP	0.360941	0.825335	0.739006	1
Peru_Lauricocha_8600BP	Peru_Lauricocha_5800BP	Peru_LaGalgada_4100BP	Chile_Conchali_700BP	0.0251512	0.262029	0.876698	1
Peru_Lauricocha_8600BP	Peru_Lauricocha_5800BP	Peru_LaGalgada_4100BP	Cuncaicha_LA_combined	0.237118	0.786941	0.829052	1
Peru_Lauricocha_8600BP	Peru_Lauricocha_5800BP	Peru_LaGalgada_4100BP	Peru_Laramate_900BP	0.00474378	0.423039	0.84909	1
Peru_Lauricocha_8600BP	Peru_Lauricocha_5800BP	Peru_LaGalgada_4100BP	Chile_PicaOcho_700BP	0.0215078	0.427689	0.832065	1
Peru_Lauricocha_8600BP	Peru_Lauricocha_5800BP	Peru_LaGalgada_4100BP	Argentina_LagunaChica_6800BP	0.00339683	0.349791	0.895825	1
Peru_Lauricocha_8600BP	Peru_Lauricocha_5800BP	Peru_LaGalgada_4100BP	Brazil_Laranjal_6700BP	0.123317	0.498259	0.890276	1
Peru_Lauricocha_8600BP	Peru_Lauricocha_5800BP	Peru_LaGalgada_4100BP	Brazil_Moraes_5800BP	0.465181	0.869256	0.827595	1
Peru_Lauricocha_8600BP	Peru_Lauricocha_5800BP	Chile_Conchali_700BP	Cuncaicha_LA_combined	0.0118795	0.383858	0.890542	1
Peru_Lauricocha_8600BP	Peru_Lauricocha_5800BP	Chile_Conchali_700BP	Peru_Laramate_900BP	0.00588114	0.571137	0.911333	1
Peru_Lauricocha_8600BP	Peru_Lauricocha_5800BP	Chile_Conchali_700BP	Chile_PicaOcho_700BP	0.0243317	0.302377	0.936856	1
Peru_Lauricocha_8600BP	Peru_Lauricocha_5800BP	Chile_Conchali_700BP	Argentina_LagunaChica_6800BP	0.00183951	0.105149	0.806337	1
Peru_Lauricocha_8600BP	Peru_Lauricocha_5800BP	Chile_Conchali_700BP	Brazil_Laranjal_6700BP	0.0304338	0.399855	0.780993	1
Peru_Lauricocha_8600BP	Peru_Lauricocha_5800BP	Chile_Conchali_700BP	Brazil_Moraes_5800BP	0.209749	0.835826	0.777769	1
Peru_Lauricocha_8600BP	Peru_Lauricocha_5800BP	Cuncaicha_LA_combined	Peru_Laramate_900BP	0.000504093	0.399274	0.841264	1
Peru_Lauricocha_8600BP	Peru_Lauricocha_5800BP	Cuncaicha_LA_combined	Chile_PicaOcho_700BP	0.0306283	0.644447	0.82645	1
Peru_Lauricocha_8600BP	Peru_Lauricocha_5800BP	Cuncaicha_LA_combined	Argentina_LagunaChica_6800BP	0.0083886	0.379764	0.94207	1
Peru_Lauricocha_8600BP	Peru_Lauricocha_5800BP	Cuncaicha_LA_combined	Brazil_Laranjal_6700BP	0.231832	0.566911	0.926004	1
Peru_Lauricocha_8600BP	Peru_Lauricocha_5800BP	Cuncaicha_LA_combined	Brazil_Moraes_5800BP	0.624522	0.919055	0.868503	1
Peru_Lauricocha_8600BP	Peru_Lauricocha_5800BP	Peru_Laramate_900BP	Chile_PicaOcho_700BP	0.000361372	0.126003	0.807043	1
Peru_Lauricocha_8600BP	Peru_Lauricocha_5800BP	Peru_Laramate_900BP	Argentina_LagunaChica_6800BP	5.54505e-07	0.0896957	0.806335	1
Peru_Lauricocha_8600BP	Peru_Lauricocha_5800BP	Peru_Laramate_900BP	Brazil_Laranjal_6700BP	0.000109842	0.403799	0.791571	1
Peru_Lauricocha_8600BP	Peru_Lauricocha_5800BP	Peru_Laramate_900BP	Brazil_Moraes_5800BP	0.00592464	0.821291	0.742814	1
Peru_Lauricocha_8600BP	Peru_Lauricocha_5800BP	Chile_PicaOcho_700BP	Argentina_LagunaChica_6800BP	0.000187343	0.151947	0.868022	1
Peru_Lauricocha_8600BP	Peru_Lauricocha_5800BP	Chile_PicaOcho_700BP	Brazil_Laranjal_6700BP	0.0256977	0.452817	0.853322	1
Peru_Lauricocha_8600BP	Peru_Lauricocha_5800BP	Chile_PicaOcho_700BP	Brazil_Moraes_5800BP	0.122321	0.868791	0.80058	1
Peru_Lauricocha_8600BP	Peru_Lauricocha_5800BP	Argentina_LagunaChica_6800BP	Brazil_Laranjal_6700BP	0.113053	0.916669	0.820784	1
Peru_Lauricocha_8600BP	Peru_Lauricocha_5800BP	Argentina_LagunaChica_6800BP	Brazil_Moraes_5800BP	0.216893	0.960613	0.932866	1
Peru_Lauricocha_8600BP	Peru_Lauricocha_5800BP	Brazil_Laranjal_6700BP	Brazil_Moraes_5800BP	0.809865	0.958601	0.937857	1
Peru_Lauricocha_8600BP	Peru_Lauricocha_3500BP	Chile_LosRieles_5100BP	Peru_LaGalgada_4100BP	0.194345	0.676235	0.620511	1
Peru_Lauricocha_8600BP	Peru_Lauricocha_3500BP	Chile_LosRieles_5100BP	Chile_Conchali_700BP	0.0533009	0.210656	0.631683	1
Peru_Lauricocha_8600BP	Peru_Lauricocha_3500BP	Chile_LosRieles_5100BP	Cuncaicha_LA_combined	0.102909	0.584921	0.675346	1
Peru_Lauricocha_8600BP	Peru_Lauricocha_3500BP	Chile_LosRieles_5100BP	Peru_Laramate_900BP	0.01198	0.400559	0.844356	1
Peru_Lauricocha_8600BP	Peru_Lauricocha_3500BP	Chile_LosRieles_5100BP	Chile_PicaOcho_700BP	0.0284383	0.763015	0.92084	1
Peru_Lauricocha_8600BP	Peru_Lauricocha_3500BP	Chile_LosRieles_5100BP	Argentina_LagunaChica_6800BP	0.00784107	0.261512	0.676816	1
Peru_Lauricocha_8600BP	Peru_Lauricocha_3500BP	Chile_LosRieles_5100BP	Brazil_Laranjal_6700BP	0.276318	0.659714	0.642943	1
Peru_Lauricocha_8600BP	Peru_Lauricocha_3500BP	Chile_LosRieles_5100BP	Brazil_Moraes_5800BP	0.240272	0.791157	0.70366	1
Peru_Lauricocha_8600BP	Peru_Lauricocha_3500BP	Peru_LaGalgada_4100BP	Chile_Conchali_700BP	0.0196914	0.184164	0.611215	1
Peru_Lauricocha_8600BP	Peru_Lauricocha_3500BP	Peru_LaGalgada_4100BP	Cuncaicha_LA_combined	0.0991564	0.540998	0.453354	1
Peru_Lauricocha_8600BP	Peru_Lauricocha_3500BP	Peru_LaGalgada_4100BP	Peru_Laramate_900BP	0.0133539	0.309381	0.709692	1
Peru_Lauricocha_8600BP	Peru_Lauricocha_3500BP	Peru_LaGalgada_4100BP	Chile_PicaOcho_700BP	0.0126324	0.418166	0.916208	1
Peru_Lauricocha_8600BP	Peru_Lauricocha_3500BP	Peru_LaGalgada_4100BP	Argentina_LagunaChica_6800BP	0.0017467	0.225969	0.435939	1
Peru_Lauricocha_8600BP	Peru_Lauricocha_3500BP	Peru_LaGalgada_4100BP	Brazil_Laranjal_6700BP	0.116153	0.49223	0.599121	1
Peru_Lauricocha_8600BP	Peru_Lauricocha_3500BP	Peru_LaGalgada_4100BP	Brazil_Moraes_5800BP	0.217557	0.656543	0.629405	1
Peru_Lauricocha_8600BP	Peru_Lauricocha_3500BP	Chile_Conchali_700BP	Cuncaicha_LA_combined	0.00706707	0.176026	0.581305	1
Peru_Lauricocha_8600BP	Peru_Lauricocha_3500BP	Chile_Conchali_700BP	Peru_Laramate_900BP	0.0396704	0.566751	0.828878	1
Peru_Lauricocha_8600BP	Peru_Lauricocha_3500BP	Chile_Conchali_700BP	Chile_PicaOcho_700BP	0.0451888	0.407703	0.911959	1
Peru_Lauricocha_8600BP	Peru_Lauricocha_3500BP	Chile_Conchali_700BP	Argentina_LagunaChica_6800BP	0.00148358	0.18802	0.322537	1
Peru_Lauricocha_8600BP	Peru_Lauricocha_3500BP	Chile_Conchali_700BP	Brazil_Laranjal_6700BP	0.0359446	0.460148	0.689015	1
Peru_Lauricocha_8600BP	Peru_Lauricocha_3500BP	Chile_Conchali_700BP	Brazil_Moraes_5800BP	0.135865	0.564292	0.641851	1
Peru_Lauricocha_8600BP	Peru_Lauricocha_3500BP	Cuncaicha_LA_combined	Peru_Laramate_900BP	0.000737677	0.31212	0.72423	1
Peru_Lauricocha_8600BP	Peru_Lauricocha_3500BP	Cuncaicha_LA_combined	Chile_PicaOcho_700BP	0.00843898	0.618773	0.915183	1
Peru_Lauricocha_8600BP	Peru_Lauricocha_3500BP	Cuncaicha_LA_combined	Argentina_LagunaChica_6800BP	0.00456812	0.108404	0.600222	1
Peru_Lauricocha_8600BP	Peru_Lauricocha_3500BP	Cuncaicha_LA_combined	Brazil_Laranjal_6700BP	0.189659	0.602442	0.579515	1
Peru_Lauricocha_8600BP	Peru_Lauricocha_3500BP	Cuncaicha_LA_combined	Brazil_Moraes_5800BP	0.267111	0.712457	0.673135	1
Peru_Lauricocha_8600BP	Peru_Lauricocha_3500BP	Peru_Laramate_900BP	Chile_PicaOcho_700BP	0.0023731	0.148336	0.975967	1
Peru_Lauricocha_8600BP	Peru_Lauricocha_3500BP	Peru_Laramate_900BP	Argentina_LagunaChica_6800BP	8.38055e-06	0.28363	0.716391	1
Peru_Lauricocha_8600BP	Peru_Lauricocha_3500BP	Peru_Laramate_900BP	Brazil_Laranjal_6700BP	0.00126513	0.670419	0.825518	1
Peru_Lauricocha_8600BP	Peru_Lauricocha_3500BP	Peru_Laramate_900BP	Brazil_Moraes_5800BP	0.021878	0.82576	0.773234	1
Peru_Lauricocha_8600BP	Peru_Lauricocha_3500BP	Chile_PicaOcho_700BP	Argentina_LagunaChica_6800BP	0.000409215	0.308299	0.908004	1
Peru_Lauricocha_8600BP	Peru_Lauricocha_3500BP	Chile_PicaOcho_700BP	Brazil_Laranjal_6700BP	0.0381122	0.787471	0.962629	1
Peru_Lauricocha_8600BP	Peru_Lauricocha_3500BP	Chile_PicaOcho_700BP	Brazil_Moraes_5800BP	0.0568363	0.903129	0.917551	1
Peru_Lauricocha_8600BP	Peru_Lauricocha_3500BP	Argentina_LagunaChica_6800BP	Brazil_Laranjal_6700BP	0.137718	0.603751	0.953547	1
Peru_Lauricocha_8600BP	Peru_Lauricocha_3500BP	Argentina_LagunaChica_6800BP	Brazil_Moraes_5800BP	0.125156	0.553132	0.854863	1
Peru_Lauricocha_8600BP	Peru_Lauricocha_3500BP	Brazil_Laranjal_6700BP	Brazil_Moraes_5800BP	0.669819	0.812591	0.929824	1
Peru_Lauricocha_8600BP	Chile_LosRieles_5100BP	Peru_LaGalgada_4100BP	Chile_Conchali_700BP	0.00346042	0.067993	0.618615	1
Peru_Lauricocha_8600BP	Chile_LosRieles_5100BP	Peru_LaGalgada_4100BP	Cuncaicha_LA_combined	0.0749589	0.533553	0.567154	1
Peru_Lauricocha_8600BP	Chile_LosRieles_5100BP	Peru_LaGalgada_4100BP	Peru_Laramate_900BP	0.000676198	0.0821632	0.499612	1
Peru_Lauricocha_8600BP	Chile_LosRieles_5100BP	Peru_LaGalgada_4100BP	Chile_PicaOcho_700BP	0.00236302	0.225451	0.520896	1
Peru_Lauricocha_8600BP	Chile_LosRieles_5100BP	Peru_LaGalgada_4100BP	Argentina_LagunaChica_6800BP	0.000872221	0.139369	0.530513	1
Peru_Lauricocha_8600BP	Chile_LosRieles_5100BP	Peru_LaGalgada_4100BP	Brazil_Laranjal_6700BP	0.0618855	0.430199	0.69272	1
Peru_Lauricocha_8600BP	Chile_LosRieles_5100BP	Peru_LaGalgada_4100BP	Brazil_Moraes_5800BP	0.133061	0.705398	0.608689	1
Peru_Lauricocha_8600BP	Chile_LosRieles_5100BP	Chile_Conchali_700BP	Cuncaicha_LA_combined	0.00123199	0.0303805	0.366993	1
Peru_Lauricocha_8600BP	Chile_LosRieles_5100BP	Chile_Conchali_700BP	Peru_Laramate_900BP	0.00117932	0.0880078	0.325448	1
Peru_Lauricocha_8600BP	Chile_LosRieles_5100BP	Chile_Conchali_700BP	Chile_PicaOcho_700BP	0.0036675	0.118768	0.315394	1
Peru_Lauricocha_8600BP	Chile_LosRieles_5100BP	Chile_Conchali_700BP	Argentina_LagunaChica_6800BP	8.04902e-05	0.0226542	0.104535	1
Peru_Lauricocha_8600BP	Chile_LosRieles_5100BP	Chile_Conchali_700BP	Brazil_Laranjal_6700BP	0.00673331	0.127909	0.564027	1
Peru_Lauricocha_8600BP	Chile_LosRieles_5100BP	Chile_Conchali_700BP	Brazil_Moraes_5800BP	0.0267612	0.27287	0.614791	1
Peru_Lauricocha_8600BP	Chile_LosRieles_5100BP	Cuncaicha_LA_combined	Peru_Laramate_900BP	6.12956e-05	0.0659673	0.284404	1
Peru_Lauricocha_8600BP	Chile_LosRieles_5100BP	Cuncaicha_LA_combined	Chile_PicaOcho_700BP	0.00262179	0.288642	0.282742	1
Peru_Lauricocha_8600BP	Chile_LosRieles_5100BP	Cuncaicha_LA_combined	Argentina_LagunaChica_6800BP	0.00101436	0.0517822	0.294323	1
Peru_Lauricocha_8600BP	Chile_LosRieles_5100BP	Cuncaicha_LA_combined	Brazil_Laranjal_6700BP	0.0637932	0.373337	0.483331	1
Peru_Lauricocha_8600BP	Chile_LosRieles_5100BP	Cuncaicha_LA_combined	Brazil_Moraes_5800BP	0.124435	0.564903	0.69781	1
Peru_Lauricocha_8600BP	Chile_LosRieles_5100BP	Peru_Laramate_900BP	Chile_PicaOcho_700BP	5.79986e-05	0.0169232	0.298188	1
Peru_Lauricocha_8600BP	Chile_LosRieles_5100BP	Peru_Laramate_900BP	Argentina_LagunaChica_6800BP	4.67773e-08	0.0284361	0.095267	1
Peru_Lauricocha_8600BP	Chile_LosRieles_5100BP	Peru_Laramate_900BP	Brazil_Laranjal_6700BP	3.3107e-05	0.130455	0.500252	1
Peru_Lauricocha_8600BP	Chile_LosRieles_5100BP	Peru_Laramate_900BP	Brazil_Moraes_5800BP	0.000684268	0.230741	0.610776	1
Peru_Lauricocha_8600BP	Chile_LosRieles_5100BP	Chile_PicaOcho_700BP	Argentina_LagunaChica_6800BP	2.77912e-05	0.0581123	0.294371	1
Peru_Lauricocha_8600BP	Chile_LosRieles_5100BP	Chile_PicaOcho_700BP	Brazil_Laranjal_6700BP	0.00624483	0.426274	0.61959	1
Peru_Lauricocha_8600BP	Chile_LosRieles_5100BP	Chile_PicaOcho_700BP	Brazil_Moraes_5800BP	0.00633627	0.522011	0.630078	1
Peru_Lauricocha_8600BP	Chile_LosRieles_5100BP	Argentina_LagunaChica_6800BP	Brazil_Laranjal_6700BP	0.0335425	0.326337	0.863224	1
Peru_Lauricocha_8600BP	Chile_LosRieles_5100BP	Argentina_LagunaChica_6800BP	Brazil_Moraes_5800BP	0.0308459	0.165406	0.841058	1
Peru_Lauricocha_8600BP	Chile_LosRieles_5100BP	Brazil_Laranjal_6700BP	Brazil_Moraes_5800BP	0.390744	0.845581	0.963736	1
Peru_Lauricocha_8600BP	Peru_LaGalgada_4100BP	Chile_Conchali_700BP	Cuncaicha_LA_combined	0.000757287	0.110419	0.419689	1
Peru_Lauricocha_8600BP	Peru_LaGalgada_4100BP	Chile_Conchali_700BP	Peru_Laramate_900BP	0.00127771	0.0502612	0.866838	1
Peru_Lauricocha_8600BP	Peru_LaGalgada_4100BP	Chile_Conchali_700BP	Chile_PicaOcho_700BP	0.000736476	0.0239036	0.288755	1
Peru_Lauricocha_8600BP	Peru_LaGalgada_4100BP	Chile_Conchali_700BP	Argentina_LagunaChica_6800BP	2.75782e-05	0.00453582	0.087824	1
Peru_Lauricocha_8600BP	Peru_LaGalgada_4100BP	Chile_Conchali_700BP	Brazil_Laranjal_6700BP	0.000716931	0.0261014	0.266783	1
Peru_Lauricocha_8600BP	Peru_LaGalgada_4100BP	Chile_Conchali_700BP	Brazil_Moraes_5800BP	0.0169427	0.0650745	0.606246	1
Peru_Lauricocha_8600BP	Peru_LaGalgada_4100BP	Cuncaicha_LA_combined	Peru_Laramate_900BP	9.44497e-05	0.0446524	0.432937	1
Peru_Lauricocha_8600BP	Peru_LaGalgada_4100BP	Cuncaicha_LA_combined	Chile_PicaOcho_700BP	0.00154882	0.134803	0.442517	1
Peru_Lauricocha_8600BP	Peru_LaGalgada_4100BP	Cuncaicha_LA_combined	Argentina_LagunaChica_6800BP	0.000689611	0.128669	0.578073	1
Peru_Lauricocha_8600BP	Peru_LaGalgada_4100BP	Cuncaicha_LA_combined	Brazil_Laranjal_6700BP	0.0453994	0.377678	0.529966	1
Peru_Lauricocha_8600BP	Peru_LaGalgada_4100BP	Cuncaicha_LA_combined	Brazil_Moraes_5800BP	0.163608	0.736445	0.830805	1
Peru_Lauricocha_8600BP	Peru_LaGalgada_4100BP	Peru_Laramate_900BP	Chile_PicaOcho_700BP	3.14508e-05	0.00451918	0.0941196	1
Peru_Lauricocha_8600BP	Peru_LaGalgada_4100BP	Peru_Laramate_900BP	Argentina_LagunaChica_6800BP	3.76577e-08	0.0226204	0.0855997	1
Peru_Lauricocha_8600BP	Peru_LaGalgada_4100BP	Peru_Laramate_900BP	Brazil_Laranjal_6700BP	2.04673e-05	0.0867619	0.265644	1
Peru_Lauricocha_8600BP	Peru_LaGalgada_4100BP	Peru_Laramate_900BP	Brazil_Moraes_5800BP	0.00204959	0.375235	0.605633	1
Peru_Lauricocha_8600BP	Peru_LaGalgada_4100BP	Chile_PicaOcho_700BP	Argentina_LagunaChica_6800BP	4.12381e-06	0.0207249	0.0418114	1
Peru_Lauricocha_8600BP	Peru_LaGalgada_4100BP	Chile_PicaOcho_700BP	Brazil_Laranjal_6700BP	0.000658669	0.0961768	0.302351	1
Peru_Lauricocha_8600BP	Peru_LaGalgada_4100BP	Chile_PicaOcho_700BP	Brazil_Moraes_5800BP	0.00359035	0.281816	0.630763	1
Peru_Lauricocha_8600BP	Peru_LaGalgada_4100BP	Argentina_LagunaChica_6800BP	Brazil_Laranjal_6700BP	0.00364012	0.328509	0.745431	1
Peru_Lauricocha_8600BP	Peru_LaGalgada_4100BP	Argentina_LagunaChica_6800BP	Brazil_Moraes_5800BP	0.0119663	0.391728	0.833168	1
Peru_Lauricocha_8600BP	Peru_LaGalgada_4100BP	Brazil_Laranjal_6700BP	Brazil_Moraes_5800BP	0.197559	0.740644	0.904928	1
Peru_Lauricocha_8600BP	Chile_Conchali_700BP	Cuncaicha_LA_combined	Peru_Laramate_900BP	6.38933e-05	0.0675985	0.708683	1
Peru_Lauricocha_8600BP	Chile_Conchali_700BP	Cuncaicha_LA_combined	Chile_PicaOcho_700BP	0.000371565	0.012868	0.399622	1
Peru_Lauricocha_8600BP	Chile_Conchali_700BP	Cuncaicha_LA_combined	Argentina_LagunaChica_6800BP	1.46892e-05	0.00863722	0.0664461	1
Peru_Lauricocha_8600BP	Chile_Conchali_700BP	Cuncaicha_LA_combined	Brazil_Laranjal_6700BP	0.00139504	0.0621955	0.328725	1
Peru_Lauricocha_8600BP	Chile_Conchali_700BP	Cuncaicha_LA_combined	Brazil_Moraes_5800BP	0.0104759	0.161021	0.661111	1
Peru_Lauricocha_8600BP	Chile_Conchali_700BP	Peru_Laramate_900BP	Chile_PicaOcho_700BP	0.000580663	0.0514237	0.302977	1
Peru_Lauricocha_8600BP	Chile_Conchali_700BP	Peru_Laramate_900BP	Argentina_LagunaChica_6800BP	1.0888e-06	0.114786	0.326631	1
Peru_Lauricocha_8600BP	Chile_Conchali_700BP	Peru_Laramate_900BP	Brazil_Laranjal_6700BP	8.46316e-05	0.340219	0.527436	1
Peru_Lauricocha_8600BP	Chile_Conchali_700BP	Peru_Laramate_900BP	Brazil_Moraes_5800BP	0.00512929	0.569446	0.616002	1
Peru_Lauricocha_8600BP	Chile_Conchali_700BP	Chile_PicaOcho_700BP	Argentina_LagunaChica_6800BP	2.88803e-05	0.034595	0.117981	1
Peru_Lauricocha_8600BP	Chile_Conchali_700BP	Chile_PicaOcho_700BP	Brazil_Laranjal_6700BP	0.00142582	0.100509	0.375444	1
Peru_Lauricocha_8600BP	Chile_Conchali_700BP	Chile_PicaOcho_700BP	Brazil_Moraes_5800BP	0.0143985	0.257621	0.643144	1
Peru_Lauricocha_8600BP	Chile_Conchali_700BP	Argentina_LagunaChica_6800BP	Brazil_Laranjal_6700BP	0.00289965	0.303647	0.719811	1
Peru_Lauricocha_8600BP	Chile_Conchali_700BP	Argentina_LagunaChica_6800BP	Brazil_Moraes_5800BP	0.00788803	0.384902	0.834116	1
Peru_Lauricocha_8600BP	Chile_Conchali_700BP	Brazil_Laranjal_6700BP	Brazil_Moraes_5800BP	0.0816931	0.747187	0.895635	1
Peru_Lauricocha_8600BP	Cuncaicha_LA_combined	Peru_Laramate_900BP	Chile_PicaOcho_700BP	4.29558e-06	0.00549333	0.205236	1
Peru_Lauricocha_8600BP	Cuncaicha_LA_combined	Peru_Laramate_900BP	Argentina_LagunaChica_6800BP	8.03937e-09	0.0269827	0.175775	1
Peru_Lauricocha_8600BP	Cuncaicha_LA_combined	Peru_Laramate_900BP	Brazil_Laranjal_6700BP	1.25063e-05	0.0982132	0.332788	1
Peru_Lauricocha_8600BP	Cuncaicha_LA_combined	Peru_Laramate_900BP	Brazil_Moraes_5800BP	0.000295275	0.3111	0.694632	1
Peru_Lauricocha_8600BP	Cuncaicha_LA_combined	Chile_PicaOcho_700BP	Argentina_LagunaChica_6800BP	1.87073e-05	0.064812	0.308978	1
Peru_Lauricocha_8600BP	Cuncaicha_LA_combined	Chile_PicaOcho_700BP	Brazil_Laranjal_6700BP	0.00322331	0.342484	0.355004	1
Peru_Lauricocha_8600BP	Cuncaicha_LA_combined	Chile_PicaOcho_700BP	Brazil_Moraes_5800BP	0.0136388	0.612894	0.656613	1
Peru_Lauricocha_8600BP	Cuncaicha_LA_combined	Argentina_LagunaChica_6800BP	Brazil_Laranjal_6700BP	0.0162995	0.219274	0.750983	1
Peru_Lauricocha_8600BP	Cuncaicha_LA_combined	Argentina_LagunaChica_6800BP	Brazil_Moraes_5800BP	0.0471326	0.288315	0.838452	1
Peru_Lauricocha_8600BP	Cuncaicha_LA_combined	Brazil_Laranjal_6700BP	Brazil_Moraes_5800BP	0.326456	0.753682	0.894688	1
Peru_Lauricocha_8600BP	Peru_Laramate_900BP	Chile_PicaOcho_700BP	Argentina_LagunaChica_6800BP	5.87095e-09	0.00558697	0.0379189	1
Peru_Lauricocha_8600BP	Peru_Laramate_900BP	Chile_PicaOcho_700BP	Brazil_Laranjal_6700BP	1.75585e-06	0.0277684	0.28144	1
Peru_Lauricocha_8600BP	Peru_Laramate_900BP	Chile_PicaOcho_700BP	Brazil_Moraes_5800BP	5.0945e-05	0.0715824	0.636471	1
Peru_Lauricocha_8600BP	Peru_Laramate_900BP	Argentina_LagunaChica_6800BP	Brazil_Laranjal_6700BP	2.19514e-07	0.250038	0.78123	1
Peru_Lauricocha_8600BP	Peru_Laramate_900BP	Argentina_LagunaChica_6800BP	Brazil_Moraes_5800BP	8.90492e-06	0.304115	0.833785	1
Peru_Lauricocha_8600BP	Peru_Laramate_900BP	Brazil_Laranjal_6700BP	Brazil_Moraes_5800BP	0.00060987	0.745708	0.909664	1
Peru_Lauricocha_8600BP	Chile_PicaOcho_700BP	Argentina_LagunaChica_6800BP	Brazil_Laranjal_6700BP	0.000537209	0.188145	0.773214	1
Peru_Lauricocha_8600BP	Chile_PicaOcho_700BP	Argentina_LagunaChica_6800BP	Brazil_Moraes_5800BP	0.00148516	0.253532	0.851629	1
Peru_Lauricocha_8600BP	Chile_PicaOcho_700BP	Brazil_Laranjal_6700BP	Brazil_Moraes_5800BP	0.03738	0.756212	0.893896	1
Peru_Lauricocha_8600BP	Argentina_LagunaChica_6800BP	Brazil_Laranjal_6700BP	Brazil_Moraes_5800BP	0.555472	0.934401	0.893472	1
Peru_Lauricocha_5800BP	Peru_Lauricocha_3500BP	Chile_LosRieles_5100BP	Peru_LaGalgada_4100BP	0.565091	0.682898	0.83103	1
Peru_Lauricocha_5800BP	Peru_Lauricocha_3500BP	Chile_LosRieles_5100BP	Chile_Conchali_700BP	0.136695	0.257224	0.76899	1
Peru_Lauricocha_5800BP	Peru_Lauricocha_3500BP	Chile_LosRieles_5100BP	Cuncaicha_LA_combined	0.656005	0.877998	0.913587	1
Peru_Lauricocha_5800BP	Peru_Lauricocha_3500BP	Chile_LosRieles_5100BP	Peru_Laramate_900BP	0.187786	0.33437	0.839826	1
Peru_Lauricocha_5800BP	Peru_Lauricocha_3500BP	Chile_LosRieles_5100BP	Chile_PicaOcho_700BP	0.505721	0.853155	0.943031	1
Peru_Lauricocha_5800BP	Peru_Lauricocha_3500BP	Chile_LosRieles_5100BP	Argentina_LagunaChica_6800BP	0.0887434	0.444385	0.867636	1
Peru_Lauricocha_5800BP	Peru_Lauricocha_3500BP	Chile_LosRieles_5100BP	Brazil_Laranjal_6700BP	0.424326	0.599025	0.903853	1
Peru_Lauricocha_5800BP	Peru_Lauricocha_3500BP	Chile_LosRieles_5100BP	Brazil_Moraes_5800BP	0.545762	0.756942	0.779667	1
Peru_Lauricocha_5800BP	Peru_Lauricocha_3500BP	Peru_LaGalgada_4100BP	Chile_Conchali_700BP	0.0509553	0.697121	0.61822	1
Peru_Lauricocha_5800BP	Peru_Lauricocha_3500BP	Peru_LaGalgada_4100BP	Cuncaicha_LA_combined	0.730002	0.780924	0.737926	1
Peru_Lauricocha_5800BP	Peru_Lauricocha_3500BP	Peru_LaGalgada_4100BP	Peru_Laramate_900BP	0.135981	0.614597	0.731583	1
Peru_Lauricocha_5800BP	Peru_Lauricocha_3500BP	Peru_LaGalgada_4100BP	Chile_PicaOcho_700BP	0.469845	0.695032	0.945639	1
Peru_Lauricocha_5800BP	Peru_Lauricocha_3500BP	Peru_LaGalgada_4100BP	Argentina_LagunaChica_6800BP	0.041519	0.497382	0.446232	1
Peru_Lauricocha_5800BP	Peru_Lauricocha_3500BP	Peru_LaGalgada_4100BP	Brazil_Laranjal_6700BP	0.314214	0.435121	0.415859	1
Peru_Lauricocha_5800BP	Peru_Lauricocha_3500BP	Peru_LaGalgada_4100BP	Brazil_Moraes_5800BP	0.439261	0.508688	0.658172	1
Peru_Lauricocha_5800BP	Peru_Lauricocha_3500BP	Chile_Conchali_700BP	Cuncaicha_LA_combined	0.0651282	0.823748	0.676269	1
Peru_Lauricocha_5800BP	Peru_Lauricocha_3500BP	Chile_Conchali_700BP	Peru_Laramate_900BP	0.286877	0.742487	0.827019	1
Peru_Lauricocha_5800BP	Peru_Lauricocha_3500BP	Chile_Conchali_700BP	Chile_PicaOcho_700BP	0.262416	0.60778	0.946831	1
Peru_Lauricocha_5800BP	Peru_Lauricocha_3500BP	Chile_Conchali_700BP	Argentina_LagunaChica_6800BP	0.013984	0.305065	0.591485	1
Peru_Lauricocha_5800BP	Peru_Lauricocha_3500BP	Chile_Conchali_700BP	Brazil_Laranjal_6700BP	0.0362073	0.523871	0.55854	1
Peru_Lauricocha_5800BP	Peru_Lauricocha_3500BP	Chile_Conchali_700BP	Brazil_Moraes_5800BP	0.214491	0.482408	0.762389	1
Peru_Lauricocha_5800BP	Peru_Lauricocha_3500BP	Cuncaicha_LA_combined	Peru_Laramate_900BP	0.155755	0.863621	0.778375	1
Peru_Lauricocha_5800BP	Peru_Lauricocha_3500BP	Cuncaicha_LA_combined	Chile_PicaOcho_700BP	0.720524	0.960893	0.962245	1
Peru_Lauricocha_5800BP	Peru_Lauricocha_3500BP	Cuncaicha_LA_combined	Argentina_LagunaChica_6800BP	0.176926	0.699732	0.571515	1
Peru_Lauricocha_5800BP	Peru_Lauricocha_3500BP	Cuncaicha_LA_combined	Brazil_Laranjal_6700BP	0.578894	0.701281	0.566083	1
Peru_Lauricocha_5800BP	Peru_Lauricocha_3500BP	Cuncaicha_LA_combined	Brazil_Moraes_5800BP	0.741023	0.853855	0.582404	1
Peru_Lauricocha_5800BP	Peru_Lauricocha_3500BP	Peru_Laramate_900BP	Chile_PicaOcho_700BP	0.291619	0.684656	0.958577	1
Peru_Lauricocha_5800BP	Peru_Lauricocha_3500BP	Peru_Laramate_900BP	Argentina_LagunaChica_6800BP	0.0102997	0.410823	0.759808	1
Peru_Lauricocha_5800BP	Peru_Lauricocha_3500BP	Peru_Laramate_900BP	Brazil_Laranjal_6700BP	0.071003	0.520914	0.740347	1
Peru_Lauricocha_5800BP	Peru_Lauricocha_3500BP	Peru_Laramate_900BP	Brazil_Moraes_5800BP	0.262397	0.610459	0.803159	1
Peru_Lauricocha_5800BP	Peru_Lauricocha_3500BP	Chile_PicaOcho_700BP	Argentina_LagunaChica_6800BP	0.115435	0.599586	0.951548	1
Peru_Lauricocha_5800BP	Peru_Lauricocha_3500BP	Chile_PicaOcho_700BP	Brazil_Laranjal_6700BP	0.393314	0.641236	0.941663	1
Peru_Lauricocha_5800BP	Peru_Lauricocha_3500BP	Chile_PicaOcho_700BP	Brazil_Moraes_5800BP	0.58859	0.796491	0.949925	1
Peru_Lauricocha_5800BP	Peru_Lauricocha_3500BP	Argentina_LagunaChica_6800BP	Brazil_Laranjal_6700BP	0.260189	0.84	0.854601	1
Peru_Lauricocha_5800BP	Peru_Lauricocha_3500BP	Argentina_LagunaChica_6800BP	Brazil_Moraes_5800BP	0.230716	0.683392	0.935814	1
Peru_Lauricocha_5800BP	Peru_Lauricocha_3500BP	Brazil_Laranjal_6700BP	Brazil_Moraes_5800BP	0.454837	0.692922	0.883119	1
Peru_Lauricocha_5800BP	Chile_LosRieles_5100BP	Peru_LaGalgada_4100BP	Chile_Conchali_700BP	0.00940183	0.257248	0.684085	1
Peru_Lauricocha_5800BP	Chile_LosRieles_5100BP	Peru_LaGalgada_4100BP	Cuncaicha_LA_combined	0.565284	0.810366	0.788148	1
Peru_Lauricocha_5800BP	Chile_LosRieles_5100BP	Peru_LaGalgada_4100BP	Peru_Laramate_900BP	0.0238339	0.0646321	0.500917	1
Peru_Lauricocha_5800BP	Chile_LosRieles_5100BP	Peru_LaGalgada_4100BP	Chile_PicaOcho_700BP	0.219861	0.433627	0.509998	1
Peru_Lauricocha_5800BP	Chile_LosRieles_5100BP	Peru_LaGalgada_4100BP	Argentina_LagunaChica_6800BP	0.0301423	0.232713	0.575547	1
Peru_Lauricocha_5800BP	Chile_LosRieles_5100BP	Peru_LaGalgada_4100BP	Brazil_Laranjal_6700BP	0.227553	0.392614	0.618843	1
Peru_Lauricocha_5800BP	Chile_LosRieles_5100BP	Peru_LaGalgada_4100BP	Brazil_Moraes_5800BP	0.396716	0.576176	0.667093	1
Peru_Lauricocha_5800BP	Chile_LosRieles_5100BP	Chile_Conchali_700BP	Cuncaicha_LA_combined	0.00731782	0.29732	0.834247	1
Peru_Lauricocha_5800BP	Chile_LosRieles_5100BP	Chile_Conchali_700BP	Peru_Laramate_900BP	0.0282324	0.120546	0.498357	1
Peru_Lauricocha_5800BP	Chile_LosRieles_5100BP	Chile_Conchali_700BP	Chile_PicaOcho_700BP	0.0414149	0.149437	0.456279	1
Peru_Lauricocha_5800BP	Chile_LosRieles_5100BP	Chile_Conchali_700BP	Argentina_LagunaChica_6800BP	0.000742524	0.0308998	0.127431	1
Peru_Lauricocha_5800BP	Chile_LosRieles_5100BP	Chile_Conchali_700BP	Brazil_Laranjal_6700BP	0.00993463	0.169009	0.570619	1
Peru_Lauricocha_5800BP	Chile_LosRieles_5100BP	Chile_Conchali_700BP	Brazil_Moraes_5800BP	0.0435268	0.194243	0.516585	1
Peru_Lauricocha_5800BP	Chile_LosRieles_5100BP	Cuncaicha_LA_combined	Peru_Laramate_900BP	0.0267404	0.282799	0.763949	1
Peru_Lauricocha_5800BP	Chile_LosRieles_5100BP	Cuncaicha_LA_combined	Chile_PicaOcho_700BP	0.328567	0.741872	0.811596	1
Peru_Lauricocha_5800BP	Chile_LosRieles_5100BP	Cuncaicha_LA_combined	Argentina_LagunaChica_6800BP	0.0523022	0.106126	0.759129	1
Peru_Lauricocha_5800BP	Chile_LosRieles_5100BP	Cuncaicha_LA_combined	Brazil_Laranjal_6700BP	0.294345	0.590512	0.771605	1
Peru_Lauricocha_5800BP	Chile_LosRieles_5100BP	Cuncaicha_LA_combined	Brazil_Moraes_5800BP	0.498541	0.83935	0.781975	1
Peru_Lauricocha_5800BP	Chile_LosRieles_5100BP	Peru_Laramate_900BP	Chile_PicaOcho_700BP	0.04328	0.147589	0.475447	1
Peru_Lauricocha_5800BP	Chile_LosRieles_5100BP	Peru_Laramate_900BP	Argentina_LagunaChica_6800BP	0.000259983	0.062342	0.176362	1
Peru_Lauricocha_5800BP	Chile_LosRieles_5100BP	Peru_Laramate_900BP	Brazil_Laranjal_6700BP	0.0100917	0.184279	0.4853	1
Peru_Lauricocha_5800BP	Chile_LosRieles_5100BP	Peru_Laramate_900BP	Brazil_Moraes_5800BP	0.0419449	0.240754	0.504122	1
Peru_Lauricocha_5800BP	Chile_LosRieles_5100BP	Chile_PicaOcho_700BP	Argentina_LagunaChica_6800BP	0.0210067	0.114337	0.475569	1
Peru_Lauricocha_5800BP	Chile_LosRieles_5100BP	Chile_PicaOcho_700BP	Brazil_Laranjal_6700BP	0.124842	0.322016	0.738472	1
Peru_Lauricocha_5800BP	Chile_LosRieles_5100BP	Chile_PicaOcho_700BP	Brazil_Moraes_5800BP	0.255402	0.562575	0.591353	1
Peru_Lauricocha_5800BP	Chile_LosRieles_5100BP	Argentina_LagunaChica_6800BP	Brazil_Laranjal_6700BP	0.136892	0.436289	0.894701	1
Peru_Lauricocha_5800BP	Chile_LosRieles_5100BP	Argentina_LagunaChica_6800BP	Brazil_Moraes_5800BP	0.108329	0.268602	0.679123	1
Peru_Lauricocha_5800BP	Chile_LosRieles_5100BP	Brazil_Laranjal_6700BP	Brazil_Moraes_5800BP	0.356385	0.610943	0.694971	1
Peru_Lauricocha_5800BP	Peru_LaGalgada_4100BP	Chile_Conchali_700BP	Cuncaicha_LA_combined	0.00767837	0.650239	0.729883	1
Peru_Lauricocha_5800BP	Peru_LaGalgada_4100BP	Chile_Conchali_700BP	Peru_Laramate_900BP	0.0264306	0.488752	0.867733	1
Peru_Lauricocha_5800BP	Peru_LaGalgada_4100BP	Chile_Conchali_700BP	Chile_PicaOcho_700BP	0.0194084	0.271229	0.39194	1
Peru_Lauricocha_5800BP	Peru_LaGalgada_4100BP	Chile_Conchali_700BP	Argentina_LagunaChica_6800BP	0.000152768	0.0144824	0.330003	1
Peru_Lauricocha_5800BP	Peru_LaGalgada_4100BP	Chile_Conchali_700BP	Brazil_Laranjal_6700BP	0.00178053	0.1372	0.312344	1
Peru_Lauricocha_5800BP	Peru_LaGalgada_4100BP	Chile_Conchali_700BP	Brazil_Moraes_5800BP	0.0237243	0.281975	0.332456	1
Peru_Lauricocha_5800BP	Peru_LaGalgada_4100BP	Cuncaicha_LA_combined	Peru_Laramate_900BP	0.0297765	0.567788	0.730246	1
Peru_Lauricocha_5800BP	Peru_LaGalgada_4100BP	Cuncaicha_LA_combined	Chile_PicaOcho_700BP	0.454787	0.544674	0.826487	1
Peru_Lauricocha_5800BP	Peru_LaGalgada_4100BP	Cuncaicha_LA_combined	Argentina_LagunaChica_6800BP	0.058704	0.629906	0.801093	1
Peru_Lauricocha_5800BP	Peru_LaGalgada_4100BP	Cuncaicha_LA_combined	Brazil_Laranjal_6700BP	0.366488	0.570844	0.735298	1
Peru_Lauricocha_5800BP	Peru_LaGalgada_4100BP	Cuncaicha_LA_combined	Brazil_Moraes_5800BP	0.682576	0.697761	0.799022	1
Peru_Lauricocha_5800BP	Peru_LaGalgada_4100BP	Peru_Laramate_900BP	Chile_PicaOcho_700BP	0.0379423	0.21089	0.311594	1
Peru_Lauricocha_5800BP	Peru_LaGalgada_4100BP	Peru_Laramate_900BP	Argentina_LagunaChica_6800BP	0.000206402	0.0496254	0.260733	1
Peru_Lauricocha_5800BP	Peru_LaGalgada_4100BP	Peru_Laramate_900BP	Brazil_Laranjal_6700BP	0.00757066	0.115353	0.227224	1
Peru_Lauricocha_5800BP	Peru_LaGalgada_4100BP	Peru_Laramate_900BP	Brazil_Moraes_5800BP	0.0522416	0.263233	0.251124	1
Peru_Lauricocha_5800BP	Peru_LaGalgada_4100BP	Chile_PicaOcho_700BP	Argentina_LagunaChica_6800BP	0.0175378	0.211348	0.287045	1
Peru_Lauricocha_5800BP	Peru_LaGalgada_4100BP	Chile_PicaOcho_700BP	Brazil_Laranjal_6700BP	0.124993	0.204815	0.217055	1
Peru_Lauricocha_5800BP	Peru_LaGalgada_4100BP	Chile_PicaOcho_700BP	Brazil_Moraes_5800BP	0.26896	0.327283	0.233522	1
Peru_Lauricocha_5800BP	Peru_LaGalgada_4100BP	Argentina_LagunaChica_6800BP	Brazil_Laranjal_6700BP	0.093461	0.755068	0.91157	1
Peru_Lauricocha_5800BP	Peru_LaGalgada_4100BP	Argentina_LagunaChica_6800BP	Brazil_Moraes_5800BP	0.0791076	0.604984	0.734495	1
Peru_Lauricocha_5800BP	Peru_LaGalgada_4100BP	Brazil_Laranjal_6700BP	Brazil_Moraes_5800BP	0.312431	0.613645	0.696683	1
Peru_Lauricocha_5800BP	Chile_Conchali_700BP	Cuncaicha_LA_combined	Peru_Laramate_900BP	0.00936433	0.632683	0.804013	1
Peru_Lauricocha_5800BP	Chile_Conchali_700BP	Cuncaicha_LA_combined	Chile_PicaOcho_700BP	0.0210162	0.521521	0.818729	1
Peru_Lauricocha_5800BP	Chile_Conchali_700BP	Cuncaicha_LA_combined	Argentina_LagunaChica_6800BP	0.000180808	0.070661	0.583896	1
Peru_Lauricocha_5800BP	Chile_Conchali_700BP	Cuncaicha_LA_combined	Brazil_Laranjal_6700BP	0.00347294	0.296651	0.605306	1
Peru_Lauricocha_5800BP	Chile_Conchali_700BP	Cuncaicha_LA_combined	Brazil_Moraes_5800BP	0.0210117	0.562287	0.706794	1
Peru_Lauricocha_5800BP	Chile_Conchali_700BP	Peru_Laramate_900BP	Chile_PicaOcho_700BP	0.0754949	0.33883	0.612142	1
Peru_Lauricocha_5800BP	Chile_Conchali_700BP	Peru_Laramate_900BP	Argentina_LagunaChica_6800BP	0.000245394	0.124854	0.442461	1
Peru_Lauricocha_5800BP	Chile_Conchali_700BP	Peru_Laramate_900BP	Brazil_Laranjal_6700BP	0.0063239	0.265122	0.65442	1
Peru_Lauricocha_5800BP	Chile_Conchali_700BP	Peru_Laramate_900BP	Brazil_Moraes_5800BP	0.0853983	0.368738	0.771816	1
Peru_Lauricocha_5800BP	Chile_Conchali_700BP	Chile_PicaOcho_700BP	Argentina_LagunaChica_6800BP	0.00286411	0.080204	0.188829	1
Peru_Lauricocha_5800BP	Chile_Conchali_700BP	Chile_PicaOcho_700BP	Brazil_Laranjal_6700BP	0.0154313	0.186958	0.193218	1
Peru_Lauricocha_5800BP	Chile_Conchali_700BP	Chile_PicaOcho_700BP	Brazil_Moraes_5800BP	0.102638	0.258484	0.414989	1
Peru_Lauricocha_5800BP	Chile_Conchali_700BP	Argentina_LagunaChica_6800BP	Brazil_Laranjal_6700BP	0.00432584	0.407884	0.820897	1
Peru_Lauricocha_5800BP	Chile_Conchali_700BP	Argentina_LagunaChica_6800BP	Brazil_Moraes_5800BP	0.00864207	0.284825	0.648612	1
Peru_Lauricocha_5800BP	Chile_Conchali_700BP	Brazil_Laranjal_6700BP	Brazil_Moraes_5800BP	0.027545	0.37336	0.711026	1
Peru_Lauricocha_5800BP	Cuncaicha_LA_combined	Peru_Laramate_900BP	Chile_PicaOcho_700BP	0.0494222	0.555146	0.787868	1
Peru_Lauricocha_5800BP	Cuncaicha_LA_combined	Peru_Laramate_900BP	Argentina_LagunaChica_6800BP	0.000442058	0.113531	0.589072	1
Peru_Lauricocha_5800BP	Cuncaicha_LA_combined	Peru_Laramate_900BP	Brazil_Laranjal_6700BP	0.0207277	0.284787	0.598972	1
Peru_Lauricocha_5800BP	Cuncaicha_LA_combined	Peru_Laramate_900BP	Brazil_Moraes_5800BP	0.048613	0.608146	0.696161	1
Peru_Lauricocha_5800BP	Cuncaicha_LA_combined	Chile_PicaOcho_700BP	Argentina_LagunaChica_6800BP	0.0828235	0.437392	0.77539	1
Peru_Lauricocha_5800BP	Cuncaicha_LA_combined	Chile_PicaOcho_700BP	Brazil_Laranjal_6700BP	0.285256	0.482662	0.784483	1
Peru_Lauricocha_5800BP	Cuncaicha_LA_combined	Chile_PicaOcho_700BP	Brazil_Moraes_5800BP	0.599953	0.792312	0.793079	1
Peru_Lauricocha_5800BP	Cuncaicha_LA_combined	Argentina_LagunaChica_6800BP	Brazil_Laranjal_6700BP	0.183791	0.881486	0.840853	1
Peru_Lauricocha_5800BP	Cuncaicha_LA_combined	Argentina_LagunaChica_6800BP	Brazil_Moraes_5800BP	0.24563	0.816492	0.783834	1
Peru_Lauricocha_5800BP	Cuncaicha_LA_combined	Brazil_Laranjal_6700BP	Brazil_Moraes_5800BP	0.526346	0.859825	0.788888	1
Peru_Lauricocha_5800BP	Peru_Laramate_900BP	Chile_PicaOcho_700BP	Argentina_LagunaChica_6800BP	0.00178956	0.115807	0.231662	1
Peru_Lauricocha_5800BP	Peru_Laramate_900BP	Chile_PicaOcho_700BP	Brazil_Laranjal_6700BP	0.0204051	0.200104	0.249104	1
Peru_Lauricocha_5800BP	Peru_Laramate_900BP	Chile_PicaOcho_700BP	Brazil_Moraes_5800BP	0.0903396	0.298918	0.404657	1
Peru_Lauricocha_5800BP	Peru_Laramate_900BP	Argentina_LagunaChica_6800BP	Brazil_Laranjal_6700BP	0.00210622	0.445882	0.836277	1
Peru_Lauricocha_5800BP	Peru_Laramate_900BP	Argentina_LagunaChica_6800BP	Brazil_Moraes_5800BP	0.00547198	0.346526	0.729482	1
Peru_Lauricocha_5800BP	Peru_Laramate_900BP	Brazil_Laranjal_6700BP	Brazil_Moraes_5800BP	0.0310163	0.332605	0.735325	1
Peru_Lauricocha_5800BP	Chile_PicaOcho_700BP	Argentina_LagunaChica_6800BP	Brazil_Laranjal_6700BP	0.112911	0.558686	0.827782	1
Peru_Lauricocha_5800BP	Chile_PicaOcho_700BP	Argentina_LagunaChica_6800BP	Brazil_Moraes_5800BP	0.114997	0.450915	0.790191	1
Peru_Lauricocha_5800BP	Chile_PicaOcho_700BP	Brazil_Laranjal_6700BP	Brazil_Moraes_5800BP	0.247366	0.405022	0.770321	1
Peru_Lauricocha_5800BP	Argentina_LagunaChica_6800BP	Brazil_Laranjal_6700BP	Brazil_Moraes_5800BP	0.484225	0.884277	0.826664	1
Peru_Lauricocha_3500BP	Chile_LosRieles_5100BP	Peru_LaGalgada_4100BP	Chile_Conchali_700BP	0.0416753	0.806139	0.642159	1
Peru_Lauricocha_3500BP	Chile_LosRieles_5100BP	Peru_LaGalgada_4100BP	Cuncaicha_LA_combined	0.469459	0.566845	0.698327	1
Peru_Lauricocha_3500BP	Chile_LosRieles_5100BP	Peru_LaGalgada_4100BP	Peru_Laramate_900BP	0.102643	0.773339	0.924613	1
Peru_Lauricocha_3500BP	Chile_LosRieles_5100BP	Peru_LaGalgada_4100BP	Chile_PicaOcho_700BP	0.289889	0.64123	0.621762	1
Peru_Lauricocha_3500BP	Chile_LosRieles_5100BP	Peru_LaGalgada_4100BP	Argentina_LagunaChica_6800BP	0.00468886	0.499751	0.594557	1
Peru_Lauricocha_3500BP	Chile_LosRieles_5100BP	Peru_LaGalgada_4100BP	Brazil_Laranjal_6700BP	0.555994	0.514291	0.573814	1
Peru_Lauricocha_3500BP	Chile_LosRieles_5100BP	Peru_LaGalgada_4100BP	Brazil_Moraes_5800BP	0.139808	0.593731	0.806099	1
Peru_Lauricocha_3500BP	Chile_LosRieles_5100BP	Chile_Conchali_700BP	Cuncaicha_LA_combined	0.105535	0.569032	0.699988	1
Peru_Lauricocha_3500BP	Chile_LosRieles_5100BP	Chile_Conchali_700BP	Peru_Laramate_900BP	0.23908	0.555158	0.980195	1
Peru_Lauricocha_3500BP	Chile_LosRieles_5100BP	Chile_Conchali_700BP	Chile_PicaOcho_700BP	0.247644	0.428059	0.578618	1
Peru_Lauricocha_3500BP	Chile_LosRieles_5100BP	Chile_Conchali_700BP	Argentina_LagunaChica_6800BP	0.00129589	0.257611	0.58216	1
Peru_Lauricocha_3500BP	Chile_LosRieles_5100BP	Chile_Conchali_700BP	Brazil_Laranjal_6700BP	0.0740066	0.692458	0.540761	1
Peru_Lauricocha_3500BP	Chile_LosRieles_5100BP	Chile_Conchali_700BP	Brazil_Moraes_5800BP	0.0224806	0.444355	0.829831	1
Peru_Lauricocha_3500BP	Chile_LosRieles_5100BP	Cuncaicha_LA_combined	Peru_Laramate_900BP	0.17159	0.665233	0.924588	1
Peru_Lauricocha_3500BP	Chile_LosRieles_5100BP	Cuncaicha_LA_combined	Chile_PicaOcho_700BP	0.352318	0.593853	0.720814	1
Peru_Lauricocha_3500BP	Chile_LosRieles_5100BP	Cuncaicha_LA_combined	Argentina_LagunaChica_6800BP	0.0524599	0.687326	0.912302	1
Peru_Lauricocha_3500BP	Chile_LosRieles_5100BP	Cuncaicha_LA_combined	Brazil_Laranjal_6700BP	0.646776	0.5466	0.753813	1
Peru_Lauricocha_3500BP	Chile_LosRieles_5100BP	Cuncaicha_LA_combined	Brazil_Moraes_5800BP	0.258988	0.911993	0.836447	1
Peru_Lauricocha_3500BP	Chile_LosRieles_5100BP	Peru_Laramate_900BP	Chile_PicaOcho_700BP	0.222769	0.716916	0.924346	1
Peru_Lauricocha_3500BP	Chile_LosRieles_5100BP	Peru_Laramate_900BP	Argentina_LagunaChica_6800BP	0.00051855	0.477663	0.949021	1
Peru_Lauricocha_3500BP	Chile_LosRieles_5100BP	Peru_Laramate_900BP	Brazil_Laranjal_6700BP	0.0525886	0.83037	0.924712	1
Peru_Lauricocha_3500BP	Chile_LosRieles_5100BP	Peru_Laramate_900BP	Brazil_Moraes_5800BP	0.047107	0.321272	0.944725	1
Peru_Lauricocha_3500BP	Chile_LosRieles_5100BP	Chile_PicaOcho_700BP	Argentina_LagunaChica_6800BP	0.00311128	0.73994	0.5781	1
Peru_Lauricocha_3500BP	Chile_LosRieles_5100BP	Chile_PicaOcho_700BP	Brazil_Laranjal_6700BP	0.130984	0.925515	0.919066	1
Peru_Lauricocha_3500BP	Chile_LosRieles_5100BP	Chile_PicaOcho_700BP	Brazil_Moraes_5800BP	0.0579993	0.620939	0.798967	1
Peru_Lauricocha_3500BP	Chile_LosRieles_5100BP	Argentina_LagunaChica_6800BP	Brazil_Laranjal_6700BP	0.0518447	0.743471	0.663206	1
Peru_Lauricocha_3500BP	Chile_LosRieles_5100BP	Argentina_LagunaChica_6800BP	Brazil_Moraes_5800BP	0.0019729	0.203801	0.95922	1
Peru_Lauricocha_3500BP	Chile_LosRieles_5100BP	Brazil_Laranjal_6700BP	Brazil_Moraes_5800BP	0.107747	0.667287	0.820203	1
Peru_Lauricocha_3500BP	Peru_LaGalgada_4100BP	Chile_Conchali_700BP	Cuncaicha_LA_combined	0.00828799	0.440868	0.666773	1
Peru_Lauricocha_3500BP	Peru_LaGalgada_4100BP	Chile_Conchali_700BP	Peru_Laramate_900BP	0.0344724	0.778954	0.801301	1
Peru_Lauricocha_3500BP	Peru_LaGalgada_4100BP	Chile_Conchali_700BP	Chile_PicaOcho_700BP	0.021757	0.477529	0.693958	1
Peru_Lauricocha_3500BP	Peru_LaGalgada_4100BP	Chile_Conchali_700BP	Argentina_LagunaChica_6800BP	1.76175e-05	0.00709181	0.65405	1
Peru_Lauricocha_3500BP	Peru_LaGalgada_4100BP	Chile_Conchali_700BP	Brazil_Laranjal_6700BP	0.00378662	0.474548	0.668829	1
Peru_Lauricocha_3500BP	Peru_LaGalgada_4100BP	Chile_Conchali_700BP	Brazil_Moraes_5800BP	0.00307784	0.135906	0.847989	1
Peru_Lauricocha_3500BP	Peru_LaGalgada_4100BP	Cuncaicha_LA_combined	Peru_Laramate_900BP	0.0625237	0.532618	0.802433	1
Peru_Lauricocha_3500BP	Peru_LaGalgada_4100BP	Cuncaicha_LA_combined	Chile_PicaOcho_700BP	0.101568	0.296121	0.637551	1
Peru_Lauricocha_3500BP	Peru_LaGalgada_4100BP	Cuncaicha_LA_combined	Argentina_LagunaChica_6800BP	0.00557337	0.452166	0.637812	1
Peru_Lauricocha_3500BP	Peru_LaGalgada_4100BP	Cuncaicha_LA_combined	Brazil_Laranjal_6700BP	0.378768	0.528553	0.469065	1
Peru_Lauricocha_3500BP	Peru_LaGalgada_4100BP	Cuncaicha_LA_combined	Brazil_Moraes_5800BP	0.219583	0.777797	0.732855	1
Peru_Lauricocha_3500BP	Peru_LaGalgada_4100BP	Peru_Laramate_900BP	Chile_PicaOcho_700BP	0.100798	0.498774	0.829988	1
Peru_Lauricocha_3500BP	Peru_LaGalgada_4100BP	Peru_Laramate_900BP	Argentina_LagunaChica_6800BP	5.09112e-05	0.113891	0.803066	1
Peru_Lauricocha_3500BP	Peru_LaGalgada_4100BP	Peru_Laramate_900BP	Brazil_Laranjal_6700BP	0.0149887	0.56815	0.860507	1
Peru_Lauricocha_3500BP	Peru_LaGalgada_4100BP	Peru_Laramate_900BP	Brazil_Moraes_5800BP	0.0695085	0.241044	0.819379	1
Peru_Lauricocha_3500BP	Peru_LaGalgada_4100BP	Chile_PicaOcho_700BP	Argentina_LagunaChica_6800BP	0.000132459	0.168102	0.654236	1
Peru_Lauricocha_3500BP	Peru_LaGalgada_4100BP	Chile_PicaOcho_700BP	Brazil_Laranjal_6700BP	0.0422491	0.51537	0.856593	1
Peru_Lauricocha_3500BP	Peru_LaGalgada_4100BP	Chile_PicaOcho_700BP	Brazil_Moraes_5800BP	0.0398118	0.242024	0.667104	1
Peru_Lauricocha_3500BP	Peru_LaGalgada_4100BP	Argentina_LagunaChica_6800BP	Brazil_Laranjal_6700BP	0.0104605	0.600613	0.574339	1
Peru_Lauricocha_3500BP	Peru_LaGalgada_4100BP	Argentina_LagunaChica_6800BP	Brazil_Moraes_5800BP	0.00112012	0.189763	0.458468	1
Peru_Lauricocha_3500BP	Peru_LaGalgada_4100BP	Brazil_Laranjal_6700BP	Brazil_Moraes_5800BP	0.134851	0.469141	0.438532	1
Peru_Lauricocha_3500BP	Chile_Conchali_700BP	Cuncaicha_LA_combined	Peru_Laramate_900BP	0.133764	0.692879	0.766755	1
Peru_Lauricocha_3500BP	Chile_Conchali_700BP	Cuncaicha_LA_combined	Chile_PicaOcho_700BP	0.0830336	0.398719	0.624273	1
Peru_Lauricocha_3500BP	Chile_Conchali_700BP	Cuncaicha_LA_combined	Argentina_LagunaChica_6800BP	0.000520016	0.295986	0.70402	1
Peru_Lauricocha_3500BP	Chile_Conchali_700BP	Cuncaicha_LA_combined	Brazil_Laranjal_6700BP	0.0409935	0.552903	0.590602	1
Peru_Lauricocha_3500BP	Chile_Conchali_700BP	Cuncaicha_LA_combined	Brazil_Moraes_5800BP	0.0230009	0.747682	0.666017	1
Peru_Lauricocha_3500BP	Chile_Conchali_700BP	Peru_Laramate_900BP	Chile_PicaOcho_700BP	0.328076	0.490151	0.830828	1
Peru_Lauricocha_3500BP	Chile_Conchali_700BP	Peru_Laramate_900BP	Argentina_LagunaChica_6800BP	0.000823875	0.403829	0.771981	1
Peru_Lauricocha_3500BP	Chile_Conchali_700BP	Peru_Laramate_900BP	Brazil_Laranjal_6700BP	0.0404044	0.528313	0.872672	1
Peru_Lauricocha_3500BP	Chile_Conchali_700BP	Peru_Laramate_900BP	Brazil_Moraes_5800BP	0.110904	0.811353	0.762751	1
Peru_Lauricocha_3500BP	Chile_Conchali_700BP	Chile_PicaOcho_700BP	Argentina_LagunaChica_6800BP	0.000684577	0.283978	0.609166	1
Peru_Lauricocha_3500BP	Chile_Conchali_700BP	Chile_PicaOcho_700BP	Brazil_Laranjal_6700BP	0.0201621	0.386251	0.848391	1
Peru_Lauricocha_3500BP	Chile_Conchali_700BP	Chile_PicaOcho_700BP	Brazil_Moraes_5800BP	0.0378095	0.43868	0.67583	1
Peru_Lauricocha_3500BP	Chile_Conchali_700BP	Argentina_LagunaChica_6800BP	Brazil_Laranjal_6700BP	0.00108619	0.335468	0.718293	1
Peru_Lauricocha_3500BP	Chile_Conchali_700BP	Argentina_LagunaChica_6800BP	Brazil_Moraes_5800BP	0.000277493	0.183478	0.752634	1
Peru_Lauricocha_3500BP	Chile_Conchali_700BP	Brazil_Laranjal_6700BP	Brazil_Moraes_5800BP	0.0109734	0.178758	0.708161	1
Peru_Lauricocha_3500BP	Cuncaicha_LA_combined	Peru_Laramate_900BP	Chile_PicaOcho_700BP	0.233738	0.482391	0.796353	1
Peru_Lauricocha_3500BP	Cuncaicha_LA_combined	Peru_Laramate_900BP	Argentina_LagunaChica_6800BP	0.000915201	0.793502	0.755048	1
Peru_Lauricocha_3500BP	Cuncaicha_LA_combined	Peru_Laramate_900BP	Brazil_Laranjal_6700BP	0.10872	0.736352	0.866996	1
Peru_Lauricocha_3500BP	Cuncaicha_LA_combined	Peru_Laramate_900BP	Brazil_Moraes_5800BP	0.169564	0.785444	0.755	1
Peru_Lauricocha_3500BP	Cuncaicha_LA_combined	Chile_PicaOcho_700BP	Argentina_LagunaChica_6800BP	0.00706186	0.825052	0.748161	1
Peru_Lauricocha_3500BP	Cuncaicha_LA_combined	Chile_PicaOcho_700BP	Brazil_Laranjal_6700BP	0.133226	0.794717	0.853984	1
Peru_Lauricocha_3500BP	Cuncaicha_LA_combined	Chile_PicaOcho_700BP	Brazil_Moraes_5800BP	0.1706	0.712554	0.552025	1
Peru_Lauricocha_3500BP	Cuncaicha_LA_combined	Argentina_LagunaChica_6800BP	Brazil_Laranjal_6700BP	0.157516	0.712674	0.825405	1
Peru_Lauricocha_3500BP	Cuncaicha_LA_combined	Argentina_LagunaChica_6800BP	Brazil_Moraes_5800BP	0.0633687	0.533435	0.672765	1
Peru_Lauricocha_3500BP	Cuncaicha_LA_combined	Brazil_Laranjal_6700BP	Brazil_Moraes_5800BP	0.344111	0.780989	0.627218	1
Peru_Lauricocha_3500BP	Peru_Laramate_900BP	Chile_PicaOcho_700BP	Argentina_LagunaChica_6800BP	0.00156711	0.551832	0.814756	1
Peru_Lauricocha_3500BP	Peru_Laramate_900BP	Chile_PicaOcho_700BP	Brazil_Laranjal_6700BP	0.0344298	0.610436	0.923746	1
Peru_Lauricocha_3500BP	Peru_Laramate_900BP	Chile_PicaOcho_700BP	Brazil_Moraes_5800BP	0.163771	0.475963	0.802327	1
Peru_Lauricocha_3500BP	Peru_Laramate_900BP	Argentina_LagunaChica_6800BP	Brazil_Laranjal_6700BP	0.00080454	0.688191	0.905576	1
Peru_Lauricocha_3500BP	Peru_Laramate_900BP	Argentina_LagunaChica_6800BP	Brazil_Moraes_5800BP	0.00180306	0.499702	0.742161	1
Peru_Lauricocha_3500BP	Peru_Laramate_900BP	Brazil_Laranjal_6700BP	Brazil_Moraes_5800BP	0.044985	0.312863	0.860704	1
Peru_Lauricocha_3500BP	Chile_PicaOcho_700BP	Argentina_LagunaChica_6800BP	Brazil_Laranjal_6700BP	0.0023088	0.59637	0.878354	1
Peru_Lauricocha_3500BP	Chile_PicaOcho_700BP	Argentina_LagunaChica_6800BP	Brazil_Moraes_5800BP	0.000829801	0.374091	0.615023	1
Peru_Lauricocha_3500BP	Chile_PicaOcho_700BP	Brazil_Laranjal_6700BP	Brazil_Moraes_5800BP	0.0156404	0.275613	0.864344	1
Peru_Lauricocha_3500BP	Argentina_LagunaChica_6800BP	Brazil_Laranjal_6700BP	Brazil_Moraes_5800BP	0.0254841	0.238428	0.799591	1
Chile_LosRieles_5100BP	Peru_LaGalgada_4100BP	Chile_Conchali_700BP	Cuncaicha_LA_combined	0.0114501	0.522935	0.677679	1
Chile_LosRieles_5100BP	Peru_LaGalgada_4100BP	Chile_Conchali_700BP	Peru_Laramate_900BP	0.0212086	0.709756	0.955236	1
Chile_LosRieles_5100BP	Peru_LaGalgada_4100BP	Chile_Conchali_700BP	Chile_PicaOcho_700BP	0.00472005	0.146175	0.51016	1
Chile_LosRieles_5100BP	Peru_LaGalgada_4100BP	Chile_Conchali_700BP	Argentina_LagunaChica_6800BP	1.30308e-05	0.00858003	0.5254	1
Chile_LosRieles_5100BP	Peru_LaGalgada_4100BP	Chile_Conchali_700BP	Brazil_Laranjal_6700BP	0.00321058	0.296637	0.523392	1
Chile_LosRieles_5100BP	Peru_LaGalgada_4100BP	Chile_Conchali_700BP	Brazil_Moraes_5800BP	0.0163473	0.374857	0.577808	1
Chile_LosRieles_5100BP	Peru_LaGalgada_4100BP	Cuncaicha_LA_combined	Peru_Laramate_900BP	0.0146925	0.448591	0.539885	1
Chile_LosRieles_5100BP	Peru_LaGalgada_4100BP	Cuncaicha_LA_combined	Chile_PicaOcho_700BP	0.0777207	0.45322	0.553245	1
Chile_LosRieles_5100BP	Peru_LaGalgada_4100BP	Cuncaicha_LA_combined	Argentina_LagunaChica_6800BP	0.00693709	0.499168	0.683012	1
Chile_LosRieles_5100BP	Peru_LaGalgada_4100BP	Cuncaicha_LA_combined	Brazil_Laranjal_6700BP	0.284104	0.507264	0.607838	1
Chile_LosRieles_5100BP	Peru_LaGalgada_4100BP	Cuncaicha_LA_combined	Brazil_Moraes_5800BP	0.569747	0.825606	0.759775	1
Chile_LosRieles_5100BP	Peru_LaGalgada_4100BP	Peru_Laramate_900BP	Chile_PicaOcho_700BP	0.0048732	0.0564508	0.502455	1
Chile_LosRieles_5100BP	Peru_LaGalgada_4100BP	Peru_Laramate_900BP	Argentina_LagunaChica_6800BP	5.92111e-08	0.153723	0.51506	1
Chile_LosRieles_5100BP	Peru_LaGalgada_4100BP	Peru_Laramate_900BP	Brazil_Laranjal_6700BP	0.00229809	0.365964	0.540853	1
Chile_LosRieles_5100BP	Peru_LaGalgada_4100BP	Peru_Laramate_900BP	Brazil_Moraes_5800BP	0.0278901	0.386242	0.537371	1
Chile_LosRieles_5100BP	Peru_LaGalgada_4100BP	Chile_PicaOcho_700BP	Argentina_LagunaChica_6800BP	9.19855e-05	0.171051	0.502701	1
Chile_LosRieles_5100BP	Peru_LaGalgada_4100BP	Chile_PicaOcho_700BP	Brazil_Laranjal_6700BP	0.0120498	0.580533	0.677926	1
Chile_LosRieles_5100BP	Peru_LaGalgada_4100BP	Chile_PicaOcho_700BP	Brazil_Moraes_5800BP	0.0583685	0.436212	0.520413	1
Chile_LosRieles_5100BP	Peru_LaGalgada_4100BP	Argentina_LagunaChica_6800BP	Brazil_Laranjal_6700BP	0.0471755	0.810782	0.801376	1
Chile_LosRieles_5100BP	Peru_LaGalgada_4100BP	Argentina_LagunaChica_6800BP	Brazil_Moraes_5800BP	0.0205059	0.547612	0.836781	1
Chile_LosRieles_5100BP	Peru_LaGalgada_4100BP	Brazil_Laranjal_6700BP	Brazil_Moraes_5800BP	0.415273	0.656016	0.811542	1
Chile_LosRieles_5100BP	Chile_Conchali_700BP	Cuncaicha_LA_combined	Peru_Laramate_900BP	0.00786161	0.36432	0.519602	1
Chile_LosRieles_5100BP	Chile_Conchali_700BP	Cuncaicha_LA_combined	Chile_PicaOcho_700BP	0.0078127	0.069884	0.183914	1
Chile_LosRieles_5100BP	Chile_Conchali_700BP	Cuncaicha_LA_combined	Argentina_LagunaChica_6800BP	4.21597e-06	0.0118068	0.185875	1
Chile_LosRieles_5100BP	Chile_Conchali_700BP	Cuncaicha_LA_combined	Brazil_Laranjal_6700BP	0.00122106	0.134701	0.289595	1
Chile_LosRieles_5100BP	Chile_Conchali_700BP	Cuncaicha_LA_combined	Brazil_Moraes_5800BP	0.0202732	0.326902	0.749002	1
Chile_LosRieles_5100BP	Chile_Conchali_700BP	Peru_Laramate_900BP	Chile_PicaOcho_700BP	0.0251718	0.287403	0.442665	1
Chile_LosRieles_5100BP	Chile_Conchali_700BP	Peru_Laramate_900BP	Argentina_LagunaChica_6800BP	2.30814e-07	0.188332	0.572871	1
Chile_LosRieles_5100BP	Chile_Conchali_700BP	Peru_Laramate_900BP	Brazil_Laranjal_6700BP	0.000681135	0.411161	0.393589	1
Chile_LosRieles_5100BP	Chile_Conchali_700BP	Peru_Laramate_900BP	Brazil_Moraes_5800BP	0.032673	0.267695	0.493664	1
Chile_LosRieles_5100BP	Chile_Conchali_700BP	Chile_PicaOcho_700BP	Argentina_LagunaChica_6800BP	4.08995e-06	0.0338441	0.285792	1
Chile_LosRieles_5100BP	Chile_Conchali_700BP	Chile_PicaOcho_700BP	Brazil_Laranjal_6700BP	0.000311071	0.102803	0.727771	1
Chile_LosRieles_5100BP	Chile_Conchali_700BP	Chile_PicaOcho_700BP	Brazil_Moraes_5800BP	0.0102393	0.0336249	0.272764	1
Chile_LosRieles_5100BP	Chile_Conchali_700BP	Argentina_LagunaChica_6800BP	Brazil_Laranjal_6700BP	0.000138366	0.199154	0.773572	1
Chile_LosRieles_5100BP	Chile_Conchali_700BP	Argentina_LagunaChica_6800BP	Brazil_Moraes_5800BP	9.84417e-05	0.0973604	0.349124	1
Chile_LosRieles_5100BP	Chile_Conchali_700BP	Brazil_Laranjal_6700BP	Brazil_Moraes_5800BP	0.00792561	0.362018	0.720912	1
Chile_LosRieles_5100BP	Cuncaicha_LA_combined	Peru_Laramate_900BP	Chile_PicaOcho_700BP	0.0020114	0.0513877	0.192488	1
Chile_LosRieles_5100BP	Cuncaicha_LA_combined	Peru_Laramate_900BP	Argentina_LagunaChica_6800BP	3.42481e-08	0.158459	0.195417	1
Chile_LosRieles_5100BP	Cuncaicha_LA_combined	Peru_Laramate_900BP	Brazil_Laranjal_6700BP	0.00053594	0.179646	0.280134	1
Chile_LosRieles_5100BP	Cuncaicha_LA_combined	Peru_Laramate_900BP	Brazil_Moraes_5800BP	0.00850666	0.327847	0.773013	1
Chile_LosRieles_5100BP	Cuncaicha_LA_combined	Chile_PicaOcho_700BP	Argentina_LagunaChica_6800BP	0.000319582	0.184411	0.283664	1
Chile_LosRieles_5100BP	Cuncaicha_LA_combined	Chile_PicaOcho_700BP	Brazil_Laranjal_6700BP	0.00958008	0.457235	0.777454	1
Chile_LosRieles_5100BP	Cuncaicha_LA_combined	Chile_PicaOcho_700BP	Brazil_Moraes_5800BP	0.0750529	0.41438	0.715562	1
Chile_LosRieles_5100BP	Cuncaicha_LA_combined	Argentina_LagunaChica_6800BP	Brazil_Laranjal_6700BP	0.0238323	0.489104	0.773697	1
Chile_LosRieles_5100BP	Cuncaicha_LA_combined	Argentina_LagunaChica_6800BP	Brazil_Moraes_5800BP	0.027691	0.381403	0.830022	1
Chile_LosRieles_5100BP	Cuncaicha_LA_combined	Brazil_Laranjal_6700BP	Brazil_Moraes_5800BP	0.247759	0.639041	0.916127	1
Chile_LosRieles_5100BP	Peru_Laramate_900BP	Chile_PicaOcho_700BP	Argentina_LagunaChica_6800BP	3.37695e-08	0.0236616	0.268217	1
Chile_LosRieles_5100BP	Peru_Laramate_900BP	Chile_PicaOcho_700BP	Brazil_Laranjal_6700BP	6.00931e-05	0.0618402	0.751459	1
Chile_LosRieles_5100BP	Peru_Laramate_900BP	Chile_PicaOcho_700BP	Brazil_Moraes_5800BP	0.00340163	0.035948	0.292532	1
Chile_LosRieles_5100BP	Peru_Laramate_900BP	Argentina_LagunaChica_6800BP	Brazil_Laranjal_6700BP	1.91667e-07	0.4308	0.810195	1
Chile_LosRieles_5100BP	Peru_Laramate_900BP	Argentina_LagunaChica_6800BP	Brazil_Moraes_5800BP	1.62246e-07	0.253469	0.6294	1
Chile_LosRieles_5100BP	Peru_Laramate_900BP	Brazil_Laranjal_6700BP	Brazil_Moraes_5800BP	0.00216384	0.369312	0.748627	1
Chile_LosRieles_5100BP	Chile_PicaOcho_700BP	Argentina_LagunaChica_6800BP	Brazil_Laranjal_6700BP	0.000363849	0.612053	0.855382	1
Chile_LosRieles_5100BP	Chile_PicaOcho_700BP	Argentina_LagunaChica_6800BP	Brazil_Moraes_5800BP	0.00050811	0.355577	0.704167	1
Chile_LosRieles_5100BP	Chile_PicaOcho_700BP	Brazil_Laranjal_6700BP	Brazil_Moraes_5800BP	0.0106881	0.66647	0.933643	1
Chile_LosRieles_5100BP	Argentina_LagunaChica_6800BP	Brazil_Laranjal_6700BP	Brazil_Moraes_5800BP	0.181055	0.640202	0.8385	1
Peru_LaGalgada_4100BP	Chile_Conchali_700BP	Cuncaicha_LA_combined	Peru_Laramate_900BP	0.00285141	0.436397	0.846245	1
Peru_LaGalgada_4100BP	Chile_Conchali_700BP	Cuncaicha_LA_combined	Chile_PicaOcho_700BP	0.00154569	0.0898153	0.219255	1
Peru_LaGalgada_4100BP	Chile_Conchali_700BP	Cuncaicha_LA_combined	Argentina_LagunaChica_6800BP	2.46222e-06	0.00753122	0.252234	1
Peru_LaGalgada_4100BP	Chile_Conchali_700BP	Cuncaicha_LA_combined	Brazil_Laranjal_6700BP	0.00395312	0.294008	0.362915	1
Peru_LaGalgada_4100BP	Chile_Conchali_700BP	Cuncaicha_LA_combined	Brazil_Moraes_5800BP	0.00967425	0.284556	0.554962	1
Peru_LaGalgada_4100BP	Chile_Conchali_700BP	Peru_Laramate_900BP	Chile_PicaOcho_700BP	0.0112021	0.399302	0.863154	1
Peru_LaGalgada_4100BP	Chile_Conchali_700BP	Peru_Laramate_900BP	Argentina_LagunaChica_6800BP	1.14126e-07	0.134002	0.944052	1
Peru_LaGalgada_4100BP	Chile_Conchali_700BP	Peru_Laramate_900BP	Brazil_Laranjal_6700BP	0.00482029	0.510628	0.868319	1
Peru_LaGalgada_4100BP	Chile_Conchali_700BP	Peru_Laramate_900BP	Brazil_Moraes_5800BP	0.0520464	0.47194	0.811363	1
Peru_LaGalgada_4100BP	Chile_Conchali_700BP	Chile_PicaOcho_700BP	Argentina_LagunaChica_6800BP	1.79677e-06	0.00974203	0.283927	1
Peru_LaGalgada_4100BP	Chile_Conchali_700BP	Chile_PicaOcho_700BP	Brazil_Laranjal_6700BP	0.000626676	0.0332273	0.506267	1
Peru_LaGalgada_4100BP	Chile_Conchali_700BP	Chile_PicaOcho_700BP	Brazil_Moraes_5800BP	0.010589	0.0721057	0.257527	1
Peru_LaGalgada_4100BP	Chile_Conchali_700BP	Argentina_LagunaChica_6800BP	Brazil_Laranjal_6700BP	0.000117834	0.10276	0.906035	1
Peru_LaGalgada_4100BP	Chile_Conchali_700BP	Argentina_LagunaChica_6800BP	Brazil_Moraes_5800BP	0.000306864	0.109546	0.672167	1
Peru_LaGalgada_4100BP	Chile_Conchali_700BP	Brazil_Laranjal_6700BP	Brazil_Moraes_5800BP	0.0374249	0.486931	0.915518	1
Peru_LaGalgada_4100BP	Cuncaicha_LA_combined	Peru_Laramate_900BP	Chile_PicaOcho_700BP	0.000736682	0.0692897	0.221218	1
Peru_LaGalgada_4100BP	Cuncaicha_LA_combined	Peru_Laramate_900BP	Argentina_LagunaChica_6800BP	9.92118e-09	0.124039	0.229147	1
Peru_LaGalgada_4100BP	Cuncaicha_LA_combined	Peru_Laramate_900BP	Brazil_Laranjal_6700BP	0.00212147	0.278334	0.367647	1
Peru_LaGalgada_4100BP	Cuncaicha_LA_combined	Peru_Laramate_900BP	Brazil_Moraes_5800BP	0.00776718	0.332192	0.558799	1
Peru_LaGalgada_4100BP	Cuncaicha_LA_combined	Chile_PicaOcho_700BP	Argentina_LagunaChica_6800BP	0.00019993	0.241221	0.539381	1
Peru_LaGalgada_4100BP	Cuncaicha_LA_combined	Chile_PicaOcho_700BP	Brazil_Laranjal_6700BP	0.0506332	0.431821	0.733129	1
Peru_LaGalgada_4100BP	Cuncaicha_LA_combined	Chile_PicaOcho_700BP	Brazil_Moraes_5800BP	0.0612991	0.352141	0.677877	1
Peru_LaGalgada_4100BP	Cuncaicha_LA_combined	Argentina_LagunaChica_6800BP	Brazil_Laranjal_6700BP	0.0327518	0.591754	0.837727	1
Peru_LaGalgada_4100BP	Cuncaicha_LA_combined	Argentina_LagunaChica_6800BP	Brazil_Moraes_5800BP	0.0325702	0.559194	0.72977	1
Peru_LaGalgada_4100BP	Cuncaicha_LA_combined	Brazil_Laranjal_6700BP	Brazil_Moraes_5800BP	0.530633	0.712092	0.901095	1
Peru_LaGalgada_4100BP	Peru_Laramate_900BP	Chile_PicaOcho_700BP	Argentina_LagunaChica_6800BP	3.71633e-09	0.0187685	0.244077	1
Peru_LaGalgada_4100BP	Peru_Laramate_900BP	Chile_PicaOcho_700BP	Brazil_Laranjal_6700BP	0.000578521	0.0111962	0.336831	1
Peru_LaGalgada_4100BP	Peru_Laramate_900BP	Chile_PicaOcho_700BP	Brazil_Moraes_5800BP	0.00699053	0.0856244	0.201261	1
Peru_LaGalgada_4100BP	Peru_Laramate_900BP	Argentina_LagunaChica_6800BP	Brazil_Laranjal_6700BP	6.30535e-07	0.530241	0.936225	1
Peru_LaGalgada_4100BP	Peru_Laramate_900BP	Argentina_LagunaChica_6800BP	Brazil_Moraes_5800BP	1.87397e-06	0.508356	0.775041	1
Peru_LaGalgada_4100BP	Peru_Laramate_900BP	Brazil_Laranjal_6700BP	Brazil_Moraes_5800BP	0.0486007	0.540403	0.902302	1
Peru_LaGalgada_4100BP	Chile_PicaOcho_700BP	Argentina_LagunaChica_6800BP	Brazil_Laranjal_6700BP	0.00088688	0.544976	0.811067	1
Peru_LaGalgada_4100BP	Chile_PicaOcho_700BP	Argentina_LagunaChica_6800BP	Brazil_Moraes_5800BP	0.000886627	0.456233	0.698068	1
Peru_LaGalgada_4100BP	Chile_PicaOcho_700BP	Brazil_Laranjal_6700BP	Brazil_Moraes_5800BP	0.0511139	0.662939	0.916976	1
Peru_LaGalgada_4100BP	Argentina_LagunaChica_6800BP	Brazil_Laranjal_6700BP	Brazil_Moraes_5800BP	0.155935	0.91804	0.931671	1
Chile_Conchali_700BP	Cuncaicha_LA_combined	Peru_Laramate_900BP	Chile_PicaOcho_700BP	0.0127197	0.246249	0.669757	1
Chile_Conchali_700BP	Cuncaicha_LA_combined	Peru_Laramate_900BP	Argentina_LagunaChica_6800BP	2.53274e-08	0.126481	0.886277	1
Chile_Conchali_700BP	Cuncaicha_LA_combined	Peru_Laramate_900BP	Brazil_Laranjal_6700BP	0.00225684	0.450318	0.712006	1
Chile_Conchali_700BP	Cuncaicha_LA_combined	Peru_Laramate_900BP	Brazil_Moraes_5800BP	0.00730956	0.571465	0.746469	1
Chile_Conchali_700BP	Cuncaicha_LA_combined	Chile_PicaOcho_700BP	Argentina_LagunaChica_6800BP	1.76322e-06	0.0192813	0.183194	1
Chile_Conchali_700BP	Cuncaicha_LA_combined	Chile_PicaOcho_700BP	Brazil_Laranjal_6700BP	0.00282471	0.0511031	0.185069	1
Chile_Conchali_700BP	Cuncaicha_LA_combined	Chile_PicaOcho_700BP	Brazil_Moraes_5800BP	0.0164636	0.113967	0.261911	1
Chile_Conchali_700BP	Cuncaicha_LA_combined	Argentina_LagunaChica_6800BP	Brazil_Laranjal_6700BP	6.2554e-05	0.123814	0.662256	1
Chile_Conchali_700BP	Cuncaicha_LA_combined	Argentina_LagunaChica_6800BP	Brazil_Moraes_5800BP	0.000100784	0.170854	0.808683	1
Chile_Conchali_700BP	Cuncaicha_LA_combined	Brazil_Laranjal_6700BP	Brazil_Moraes_5800BP	0.0268382	0.430011	0.991233	1
Chile_Conchali_700BP	Peru_Laramate_900BP	Chile_PicaOcho_700BP	Argentina_LagunaChica_6800BP	9.96379e-07	0.148652	0.57685	1
Chile_Conchali_700BP	Peru_Laramate_900BP	Chile_PicaOcho_700BP	Brazil_Laranjal_6700BP	0.00219403	0.148686	0.546604	1
Chile_Conchali_700BP	Peru_Laramate_900BP	Chile_PicaOcho_700BP	Brazil_Moraes_5800BP	0.0292204	0.139611	0.533778	1
Chile_Conchali_700BP	Peru_Laramate_900BP	Argentina_LagunaChica_6800BP	Brazil_Laranjal_6700BP	1.00774e-06	0.83221	0.953803	1
Chile_Conchali_700BP	Peru_Laramate_900BP	Argentina_LagunaChica_6800BP	Brazil_Moraes_5800BP	4.60356e-06	0.869317	0.917915	1
Chile_Conchali_700BP	Peru_Laramate_900BP	Brazil_Laranjal_6700BP	Brazil_Moraes_5800BP	0.0238725	0.973385	0.995342	1
Chile_Conchali_700BP	Chile_PicaOcho_700BP	Argentina_LagunaChica_6800BP	Brazil_Laranjal_6700BP	2.31756e-05	0.296637	0.614656	1
Chile_Conchali_700BP	Chile_PicaOcho_700BP	Argentina_LagunaChica_6800BP	Brazil_Moraes_5800BP	3.57534e-05	0.35673	0.828169	1
Chile_Conchali_700BP	Chile_PicaOcho_700BP	Brazil_Laranjal_6700BP	Brazil_Moraes_5800BP	0.0121897	0.615987	0.990957	1
Chile_Conchali_700BP	Argentina_LagunaChica_6800BP	Brazil_Laranjal_6700BP	Brazil_Moraes_5800BP	0.00515424	0.943422	0.991264	1
Cuncaicha_LA_combined	Peru_Laramate_900BP	Chile_PicaOcho_700BP	Argentina_LagunaChica_6800BP	9.3929e-08	0.0191605	0.464249	1
Cuncaicha_LA_combined	Peru_Laramate_900BP	Chile_PicaOcho_700BP	Brazil_Laranjal_6700BP	6.6759e-05	0.0165816	0.393297	1
Cuncaicha_LA_combined	Peru_Laramate_900BP	Chile_PicaOcho_700BP	Brazil_Moraes_5800BP	0.000849951	0.0714967	0.54713	1
Cuncaicha_LA_combined	Peru_Laramate_900BP	Argentina_LagunaChica_6800BP	Brazil_Laranjal_6700BP	2.01514e-06	0.294948	0.621901	1
Cuncaicha_LA_combined	Peru_Laramate_900BP	Argentina_LagunaChica_6800BP	Brazil_Moraes_5800BP	5.3464e-06	0.424034	0.68119	1
Cuncaicha_LA_combined	Peru_Laramate_900BP	Brazil_Laranjal_6700BP	Brazil_Moraes_5800BP	0.00363795	0.463523	0.94035	1
Cuncaicha_LA_combined	Chile_PicaOcho_700BP	Argentina_LagunaChica_6800BP	Brazil_Laranjal_6700BP	0.00213004	0.652361	0.528145	1
Cuncaicha_LA_combined	Chile_PicaOcho_700BP	Argentina_LagunaChica_6800BP	Brazil_Moraes_5800BP	0.00760943	0.778398	0.730105	1
Cuncaicha_LA_combined	Chile_PicaOcho_700BP	Brazil_Laranjal_6700BP	Brazil_Moraes_5800BP	0.0605341	0.76236	0.893568	1
Cuncaicha_LA_combined	Argentina_LagunaChica_6800BP	Brazil_Laranjal_6700BP	Brazil_Moraes_5800BP	0.321875	0.752567	0.896779	1
Peru_Laramate_900BP	Chile_PicaOcho_700BP	Argentina_LagunaChica_6800BP	Brazil_Laranjal_6700BP	4.61247e-08	0.148674	0.830918	1
Peru_Laramate_900BP	Chile_PicaOcho_700BP	Argentina_LagunaChica_6800BP	Brazil_Moraes_5800BP	3.28206e-07	0.0758442	0.604999	1
Peru_Laramate_900BP	Chile_PicaOcho_700BP	Brazil_Laranjal_6700BP	Brazil_Moraes_5800BP	0.00145077	0.141619	0.884979	1
Peru_Laramate_900BP	Argentina_LagunaChica_6800BP	Brazil_Laranjal_6700BP	Brazil_Moraes_5800BP	2.16206e-05	0.916107	0.946022	1
Chile_PicaOcho_700BP	Argentina_LagunaChica_6800BP	Brazil_Laranjal_6700BP	Brazil_Moraes_5800BP	0.00168045	0.345513	0.783396	1
Chile_LosRieles_10900BP	Brazil_LapaDoSanto_9600BP	Argentina_ArroyoSeco2_7700BP	Peru_Cuncaicha_9000BP	0.113719	0.580864	0.756025	1
Chile_LosRieles_10900BP	Brazil_LapaDoSanto_9600BP	Argentina_ArroyoSeco2_7700BP	Peru_Lauricocha_8600BP	0.00482891	0.208407	0.405468	1
Chile_LosRieles_10900BP	Brazil_LapaDoSanto_9600BP	Argentina_ArroyoSeco2_7700BP	Peru_Lauricocha_5800BP	0.00644378	0.146707	0.267728	1
Chile_LosRieles_10900BP	Brazil_LapaDoSanto_9600BP	Argentina_ArroyoSeco2_7700BP	Peru_Lauricocha_3500BP	0.00107701	0.162671	0.423476	1
Chile_LosRieles_10900BP	Brazil_LapaDoSanto_9600BP	Argentina_ArroyoSeco2_7700BP	Chile_LosRieles_5100BP	0.0461824	0.244699	0.676573	1
Chile_LosRieles_10900BP	Brazil_LapaDoSanto_9600BP	Argentina_ArroyoSeco2_7700BP	Peru_LaGalgada_4100BP	0.00044994	0.0724925	0.277516	1
Chile_LosRieles_10900BP	Brazil_LapaDoSanto_9600BP	Argentina_ArroyoSeco2_7700BP	Chile_Conchali_700BP	3.2144e-05	0.0583538	0.263276	1
Chile_LosRieles_10900BP	Brazil_LapaDoSanto_9600BP	Argentina_ArroyoSeco2_7700BP	Cuncaicha_LA_combined	0.00657913	0.0941339	0.281032	1
Chile_LosRieles_10900BP	Brazil_LapaDoSanto_9600BP	Argentina_ArroyoSeco2_7700BP	Peru_Laramate_900BP	1.56873e-07	0.0590541	0.259759	1
Chile_LosRieles_10900BP	Brazil_LapaDoSanto_9600BP	Argentina_ArroyoSeco2_7700BP	Chile_PicaOcho_700BP	9.58132e-06	0.125421	0.429104	1
Chile_LosRieles_10900BP	Brazil_LapaDoSanto_9600BP	Argentina_ArroyoSeco2_7700BP	Argentina_LagunaChica_6800BP	0.0313795	0.149539	0.284663	1
Chile_LosRieles_10900BP	Brazil_LapaDoSanto_9600BP	Argentina_ArroyoSeco2_7700BP	Brazil_Laranjal_6700BP	0.256835	0.710401	0.859791	1
Chile_LosRieles_10900BP	Brazil_LapaDoSanto_9600BP	Argentina_ArroyoSeco2_7700BP	Brazil_Moraes_5800BP	0.207407	0.614812	0.812506	1
Chile_LosRieles_10900BP	Brazil_LapaDoSanto_9600BP	Peru_Cuncaicha_9000BP	Peru_Lauricocha_8600BP	0.0161986	0.442142	0.903265	1
Chile_LosRieles_10900BP	Brazil_LapaDoSanto_9600BP	Peru_Cuncaicha_9000BP	Peru_Lauricocha_5800BP	0.0132651	0.453325	0.740909	1
Chile_LosRieles_10900BP	Brazil_LapaDoSanto_9600BP	Peru_Cuncaicha_9000BP	Peru_Lauricocha_3500BP	0.00644714	0.387969	0.881266	1
Chile_LosRieles_10900BP	Brazil_LapaDoSanto_9600BP	Peru_Cuncaicha_9000BP	Chile_LosRieles_5100BP	0.0280403	0.129696	0.84329	1
Chile_LosRieles_10900BP	Brazil_LapaDoSanto_9600BP	Peru_Cuncaicha_9000BP	Peru_LaGalgada_4100BP	0.00267476	0.110029	0.758613	1
Chile_LosRieles_10900BP	Brazil_LapaDoSanto_9600BP	Peru_Cuncaicha_9000BP	Chile_Conchali_700BP	0.000262622	0.155548	0.79283	1
Chile_LosRieles_10900BP	Brazil_LapaDoSanto_9600BP	Peru_Cuncaicha_9000BP	Cuncaicha_LA_combined	0.0181172	0.168144	0.709126	1
Chile_LosRieles_10900BP	Brazil_LapaDoSanto_9600BP	Peru_Cuncaicha_9000BP	Peru_Laramate_900BP	8.72939e-06	0.132546	0.712145	1
Chile_LosRieles_10900BP	Brazil_LapaDoSanto_9600BP	Peru_Cuncaicha_9000BP	Chile_PicaOcho_700BP	9.34679e-05	0.200224	0.856416	1
Chile_LosRieles_10900BP	Brazil_LapaDoSanto_9600BP	Peru_Cuncaicha_9000BP	Argentina_LagunaChica_6800BP	0.0483979	0.245476	0.643	1
Chile_LosRieles_10900BP	Brazil_LapaDoSanto_9600BP	Peru_Cuncaicha_9000BP	Brazil_Laranjal_6700BP	0.318406	0.87695	0.837994	1
Chile_LosRieles_10900BP	Brazil_LapaDoSanto_9600BP	Peru_Cuncaicha_9000BP	Brazil_Moraes_5800BP	0.233171	0.942128	0.894546	1
Chile_LosRieles_10900BP	Brazil_LapaDoSanto_9600BP	Peru_Lauricocha_8600BP	Peru_Lauricocha_5800BP	0.00160308	0.344702	0.616689	1
Chile_LosRieles_10900BP	Brazil_LapaDoSanto_9600BP	Peru_Lauricocha_8600BP	Peru_Lauricocha_3500BP	0.001036	0.14501	0.282276	1
Chile_LosRieles_10900BP	Brazil_LapaDoSanto_9600BP	Peru_Lauricocha_8600BP	Chile_LosRieles_5100BP	0.000524109	0.0302406	0.247745	1
Chile_LosRieles_10900BP	Brazil_LapaDoSanto_9600BP	Peru_Lauricocha_8600BP	Peru_LaGalgada_4100BP	0.000249851	0.0694815	0.279503	1
Chile_LosRieles_10900BP	Brazil_LapaDoSanto_9600BP	Peru_Lauricocha_8600BP	Chile_Conchali_700BP	7.33689e-06	0.0118791	0.163272	1
Chile_LosRieles_10900BP	Brazil_LapaDoSanto_9600BP	Peru_Lauricocha_8600BP	Cuncaicha_LA_combined	0.00115448	0.107101	0.253996	1
Chile_LosRieles_10900BP	Brazil_LapaDoSanto_9600BP	Peru_Lauricocha_8600BP	Peru_Laramate_900BP	7.29297e-07	0.00447427	0.161282	1
Chile_LosRieles_10900BP	Brazil_LapaDoSanto_9600BP	Peru_Lauricocha_8600BP	Chile_PicaOcho_700BP	2.84383e-06	0.0295458	0.387367	1
Chile_LosRieles_10900BP	Brazil_LapaDoSanto_9600BP	Peru_Lauricocha_8600BP	Argentina_LagunaChica_6800BP	0.00276187	0.165808	0.237888	1
Chile_LosRieles_10900BP	Brazil_LapaDoSanto_9600BP	Peru_Lauricocha_8600BP	Brazil_Laranjal_6700BP	0.0254394	0.521262	0.898895	1
Chile_LosRieles_10900BP	Brazil_LapaDoSanto_9600BP	Peru_Lauricocha_8600BP	Brazil_Moraes_5800BP	0.0173645	0.394596	0.825927	1
Chile_LosRieles_10900BP	Brazil_LapaDoSanto_9600BP	Peru_Lauricocha_5800BP	Peru_Lauricocha_3500BP	0.00142384	0.450409	0.820038	1
Chile_LosRieles_10900BP	Brazil_LapaDoSanto_9600BP	Peru_Lauricocha_5800BP	Chile_LosRieles_5100BP	0.00089133	0.100226	0.449032	1
Chile_LosRieles_10900BP	Brazil_LapaDoSanto_9600BP	Peru_Lauricocha_5800BP	Peru_LaGalgada_4100BP	0.00127348	0.399397	0.875762	1
Chile_LosRieles_10900BP	Brazil_LapaDoSanto_9600BP	Peru_Lauricocha_5800BP	Chile_Conchali_700BP	9.2892e-06	0.0243452	0.264133	1
Chile_LosRieles_10900BP	Brazil_LapaDoSanto_9600BP	Peru_Lauricocha_5800BP	Cuncaicha_LA_combined	0.00269845	0.708253	0.987403	1
Chile_LosRieles_10900BP	Brazil_LapaDoSanto_9600BP	Peru_Lauricocha_5800BP	Peru_Laramate_900BP	5.88179e-06	0.176896	0.367745	1
Chile_LosRieles_10900BP	Brazil_LapaDoSanto_9600BP	Peru_Lauricocha_5800BP	Chile_PicaOcho_700BP	9.50735e-06	0.360241	0.977804	1
Chile_LosRieles_10900BP	Brazil_LapaDoSanto_9600BP	Peru_Lauricocha_5800BP	Argentina_LagunaChica_6800BP	0.00073165	0.0702529	0.238738	1
Chile_LosRieles_10900BP	Brazil_LapaDoSanto_9600BP	Peru_Lauricocha_5800BP	Brazil_Laranjal_6700BP	0.0179532	0.410695	0.653979	1
Chile_LosRieles_10900BP	Brazil_LapaDoSanto_9600BP	Peru_Lauricocha_5800BP	Brazil_Moraes_5800BP	0.0208637	0.429106	0.689076	1
Chile_LosRieles_10900BP	Brazil_LapaDoSanto_9600BP	Peru_Lauricocha_3500BP	Chile_LosRieles_5100BP	0.00108836	0.280274	0.702866	1
Chile_LosRieles_10900BP	Brazil_LapaDoSanto_9600BP	Peru_Lauricocha_3500BP	Peru_LaGalgada_4100BP	0.000163008	0.18858	0.459581	1
Chile_LosRieles_10900BP	Brazil_LapaDoSanto_9600BP	Peru_Lauricocha_3500BP	Chile_Conchali_700BP	6.31777e-06	0.158749	0.317634	1
Chile_LosRieles_10900BP	Brazil_LapaDoSanto_9600BP	Peru_Lauricocha_3500BP	Cuncaicha_LA_combined	0.00147517	0.343775	0.642632	1
Chile_LosRieles_10900BP	Brazil_LapaDoSanto_9600BP	Peru_Lauricocha_3500BP	Peru_Laramate_900BP	4.23866e-06	0.444739	0.692997	1
Chile_LosRieles_10900BP	Brazil_LapaDoSanto_9600BP	Peru_Lauricocha_3500BP	Chile_PicaOcho_700BP	1.24742e-05	0.570259	0.96399	1
Chile_LosRieles_10900BP	Brazil_LapaDoSanto_9600BP	Peru_Lauricocha_3500BP	Argentina_LagunaChica_6800BP	0.000801002	0.0622227	0.184548	1
Chile_LosRieles_10900BP	Brazil_LapaDoSanto_9600BP	Peru_Lauricocha_3500BP	Brazil_Laranjal_6700BP	0.0117042	0.434281	0.796013	1
Chile_LosRieles_10900BP	Brazil_LapaDoSanto_9600BP	Peru_Lauricocha_3500BP	Brazil_Moraes_5800BP	0.00454425	0.276084	0.767753	1
Chile_LosRieles_10900BP	Brazil_LapaDoSanto_9600BP	Chile_LosRieles_5100BP	Peru_LaGalgada_4100BP	0.00102863	0.229471	0.421161	1
Chile_LosRieles_10900BP	Brazil_LapaDoSanto_9600BP	Chile_LosRieles_5100BP	Chile_Conchali_700BP	2.42259e-05	0.041466	0.162994	1
Chile_LosRieles_10900BP	Brazil_LapaDoSanto_9600BP	Chile_LosRieles_5100BP	Cuncaicha_LA_combined	0.00509969	0.061024	0.130982	1
Chile_LosRieles_10900BP	Brazil_LapaDoSanto_9600BP	Chile_LosRieles_5100BP	Peru_Laramate_900BP	1.91747e-06	0.0694955	0.294141	1
Chile_LosRieles_10900BP	Brazil_LapaDoSanto_9600BP	Chile_LosRieles_5100BP	Chile_PicaOcho_700BP	4.53962e-05	0.177885	0.274073	1
Chile_LosRieles_10900BP	Brazil_LapaDoSanto_9600BP	Chile_LosRieles_5100BP	Argentina_LagunaChica_6800BP	0.00891332	0.0485973	0.22128	1
Chile_LosRieles_10900BP	Brazil_LapaDoSanto_9600BP	Chile_LosRieles_5100BP	Brazil_Laranjal_6700BP	0.0648717	0.273754	0.840577	1
Chile_LosRieles_10900BP	Brazil_LapaDoSanto_9600BP	Chile_LosRieles_5100BP	Brazil_Moraes_5800BP	0.0462806	0.289304	0.700267	1
Chile_LosRieles_10900BP	Brazil_LapaDoSanto_9600BP	Peru_LaGalgada_4100BP	Chile_Conchali_700BP	7.40065e-06	0.00823201	0.130607	1
Chile_LosRieles_10900BP	Brazil_LapaDoSanto_9600BP	Peru_LaGalgada_4100BP	Cuncaicha_LA_combined	0.00418975	0.340483	0.516901	1
Chile_LosRieles_10900BP	Brazil_LapaDoSanto_9600BP	Peru_LaGalgada_4100BP	Peru_Laramate_900BP	4.71534e-06	0.0974027	0.309128	1
Chile_LosRieles_10900BP	Brazil_LapaDoSanto_9600BP	Peru_LaGalgada_4100BP	Chile_PicaOcho_700BP	7.77234e-06	0.160959	0.34322	1
Chile_LosRieles_10900BP	Brazil_LapaDoSanto_9600BP	Peru_LaGalgada_4100BP	Argentina_LagunaChica_6800BP	0.000521028	0.0624125	0.173455	1
Chile_LosRieles_10900BP	Brazil_LapaDoSanto_9600BP	Peru_LaGalgada_4100BP	Brazil_Laranjal_6700BP	0.00721366	0.288068	0.757837	1
Chile_LosRieles_10900BP	Brazil_LapaDoSanto_9600BP	Peru_LaGalgada_4100BP	Brazil_Moraes_5800BP	0.00742622	0.190392	0.688185	1
Chile_LosRieles_10900BP	Brazil_LapaDoSanto_9600BP	Chile_Conchali_700BP	Cuncaicha_LA_combined	6.89574e-06	0.0138215	0.131098	1
Chile_LosRieles_10900BP	Brazil_LapaDoSanto_9600BP	Chile_Conchali_700BP	Peru_Laramate_900BP	2.56792e-07	0.178386	0.417594	1
Chile_LosRieles_10900BP	Brazil_LapaDoSanto_9600BP	Chile_Conchali_700BP	Chile_PicaOcho_700BP	1.22373e-06	0.0673385	0.271768	1
Chile_LosRieles_10900BP	Brazil_LapaDoSanto_9600BP	Chile_Conchali_700BP	Argentina_LagunaChica_6800BP	5.06915e-06	0.078411	0.176418	1
Chile_LosRieles_10900BP	Brazil_LapaDoSanto_9600BP	Chile_Conchali_700BP	Brazil_Laranjal_6700BP	0.000376453	0.234469	0.64872	1
Chile_LosRieles_10900BP	Brazil_LapaDoSanto_9600BP	Chile_Conchali_700BP	Brazil_Moraes_5800BP	0.000157074	0.187064	0.688121	1
Chile_LosRieles_10900BP	Brazil_LapaDoSanto_9600BP	Cuncaicha_LA_combined	Peru_Laramate_900BP	1.4451e-06	0.0778905	0.246065	1
Chile_LosRieles_10900BP	Brazil_LapaDoSanto_9600BP	Cuncaicha_LA_combined	Chile_PicaOcho_700BP	0.000121544	0.3836	0.764294	1
Chile_LosRieles_10900BP	Brazil_LapaDoSanto_9600BP	Cuncaicha_LA_combined	Argentina_LagunaChica_6800BP	0.00347598	0.0612031	0.172213	1
Chile_LosRieles_10900BP	Brazil_LapaDoSanto_9600BP	Cuncaicha_LA_combined	Brazil_Laranjal_6700BP	0.0542247	0.281502	0.713738	1
Chile_LosRieles_10900BP	Brazil_LapaDoSanto_9600BP	Cuncaicha_LA_combined	Brazil_Moraes_5800BP	0.0497037	0.157238	0.753545	1
Chile_LosRieles_10900BP	Brazil_LapaDoSanto_9600BP	Peru_Laramate_900BP	Chile_PicaOcho_700BP	5.91129e-08	0.0482638	0.559524	1
Chile_LosRieles_10900BP	Brazil_LapaDoSanto_9600BP	Peru_Laramate_900BP	Argentina_LagunaChica_6800BP	8.70454e-08	0.108083	0.249986	1
Chile_LosRieles_10900BP	Brazil_LapaDoSanto_9600BP	Peru_Laramate_900BP	Brazil_Laranjal_6700BP	1.27856e-05	0.287624	0.65618	1
Chile_LosRieles_10900BP	Brazil_LapaDoSanto_9600BP	Peru_Laramate_900BP	Brazil_Moraes_5800BP	5.45732e-06	0.228662	0.690547	1
Chile_LosRieles_10900BP	Brazil_LapaDoSanto_9600BP	Chile_PicaOcho_700BP	Argentina_LagunaChica_6800BP	1.5748e-05	0.0921366	0.220728	1
Chile_LosRieles_10900BP	Brazil_LapaDoSanto_9600BP	Chile_PicaOcho_700BP	Brazil_Laranjal_6700BP	0.000122511	0.325747	0.772731	1
Chile_LosRieles_10900BP	Brazil_LapaDoSanto_9600BP	Chile_PicaOcho_700BP	Brazil_Moraes_5800BP	3.84226e-05	0.24234	0.749746	1
Chile_LosRieles_10900BP	Brazil_LapaDoSanto_9600BP	Argentina_LagunaChica_6800BP	Brazil_Laranjal_6700BP	0.194505	0.447605	0.632976	1
Chile_LosRieles_10900BP	Brazil_LapaDoSanto_9600BP	Argentina_LagunaChica_6800BP	Brazil_Moraes_5800BP	0.137628	0.387199	0.718344	1
Chile_LosRieles_10900BP	Brazil_LapaDoSanto_9600BP	Brazil_Laranjal_6700BP	Brazil_Moraes_5800BP	0.43089	0.913615	0.959659	1
Chile_LosRieles_10900BP	Argentina_ArroyoSeco2_7700BP	Peru_Cuncaicha_9000BP	Peru_Lauricocha_8600BP	0.0890996	0.564956	0.681063	1
Chile_LosRieles_10900BP	Argentina_ArroyoSeco2_7700BP	Peru_Cuncaicha_9000BP	Peru_Lauricocha_5800BP	0.0382281	0.530402	0.709578	1
Chile_LosRieles_10900BP	Argentina_ArroyoSeco2_7700BP	Peru_Cuncaicha_9000BP	Peru_Lauricocha_3500BP	0.0221859	0.505389	0.672157	1
Chile_LosRieles_10900BP	Argentina_ArroyoSeco2_7700BP	Peru_Cuncaicha_9000BP	Chile_LosRieles_5100BP	0.0825187	0.366433	0.647514	1
Chile_LosRieles_10900BP	Argentina_ArroyoSeco2_7700BP	Peru_Cuncaicha_9000BP	Peru_LaGalgada_4100BP	0.0028485	0.0873281	0.750794	1
Chile_LosRieles_10900BP	Argentina_ArroyoSeco2_7700BP	Peru_Cuncaicha_9000BP	Chile_Conchali_700BP	0.000978873	0.0992756	0.744278	1
Chile_LosRieles_10900BP	Argentina_ArroyoSeco2_7700BP	Peru_Cuncaicha_9000BP	Cuncaicha_LA_combined	0.0157782	0.248975	0.690923	1
Chile_LosRieles_10900BP	Argentina_ArroyoSeco2_7700BP	Peru_Cuncaicha_9000BP	Peru_Laramate_900BP	1.43259e-05	0.0800061	0.686916	1
Chile_LosRieles_10900BP	Argentina_ArroyoSeco2_7700BP	Peru_Cuncaicha_9000BP	Chile_PicaOcho_700BP	0.0002019	0.124002	0.699872	1
Chile_LosRieles_10900BP	Argentina_ArroyoSeco2_7700BP	Peru_Cuncaicha_9000BP	Argentina_LagunaChica_6800BP	0.0233224	0.362531	0.6713	1
Chile_LosRieles_10900BP	Argentina_ArroyoSeco2_7700BP	Peru_Cuncaicha_9000BP	Brazil_Laranjal_6700BP	0.333986	0.931328	0.889115	1
Chile_LosRieles_10900BP	Argentina_ArroyoSeco2_7700BP	Peru_Cuncaicha_9000BP	Brazil_Moraes_5800BP	0.186298	0.92336	0.902196	1
Chile_LosRieles_10900BP	Argentina_ArroyoSeco2_7700BP	Peru_Lauricocha_8600BP	Peru_Lauricocha_5800BP	0.0416027	0.466826	0.669867	1
Chile_LosRieles_10900BP	Argentina_ArroyoSeco2_7700BP	Peru_Lauricocha_8600BP	Peru_Lauricocha_3500BP	0.0274364	0.247216	0.222194	1
Chile_LosRieles_10900BP	Argentina_ArroyoSeco2_7700BP	Peru_Lauricocha_8600BP	Chile_LosRieles_5100BP	0.0287894	0.16636	0.265548	1
Chile_LosRieles_10900BP	Argentina_ArroyoSeco2_7700BP	Peru_Lauricocha_8600BP	Peru_LaGalgada_4100BP	0.00189642	0.0443333	0.600149	1
Chile_LosRieles_10900BP	Argentina_ArroyoSeco2_7700BP	Peru_Lauricocha_8600BP	Chile_Conchali_700BP	0.000315419	0.0343062	0.379517	1
Chile_LosRieles_10900BP	Argentina_ArroyoSeco2_7700BP	Peru_Lauricocha_8600BP	Cuncaicha_LA_combined	0.00735849	0.0724378	0.603888	1
Chile_LosRieles_10900BP	Argentina_ArroyoSeco2_7700BP	Peru_Lauricocha_8600BP	Peru_Laramate_900BP	3.56195e-06	0.0252677	0.262106	1
Chile_LosRieles_10900BP	Argentina_ArroyoSeco2_7700BP	Peru_Lauricocha_8600BP	Chile_PicaOcho_700BP	0.000281282	0.0572241	0.460946	1
Chile_LosRieles_10900BP	Argentina_ArroyoSeco2_7700BP	Peru_Lauricocha_8600BP	Argentina_LagunaChica_6800BP	0.00626394	0.0546662	0.420856	1
Chile_LosRieles_10900BP	Argentina_ArroyoSeco2_7700BP	Peru_Lauricocha_8600BP	Brazil_Laranjal_6700BP	0.175422	0.675723	0.84881	1
Chile_LosRieles_10900BP	Argentina_ArroyoSeco2_7700BP	Peru_Lauricocha_8600BP	Brazil_Moraes_5800BP	0.0821638	0.491818	0.722212	1
Chile_LosRieles_10900BP	Argentina_ArroyoSeco2_7700BP	Peru_Lauricocha_5800BP	Peru_Lauricocha_3500BP	0.0312853	0.492335	0.762344	1
Chile_LosRieles_10900BP	Argentina_ArroyoSeco2_7700BP	Peru_Lauricocha_5800BP	Chile_LosRieles_5100BP	0.0254261	0.17812	0.255003	1
Chile_LosRieles_10900BP	Argentina_ArroyoSeco2_7700BP	Peru_Lauricocha_5800BP	Peru_LaGalgada_4100BP	0.00631353	0.240988	0.93131	1
Chile_LosRieles_10900BP	Argentina_ArroyoSeco2_7700BP	Peru_Lauricocha_5800BP	Chile_Conchali_700BP	0.000265006	0.0205281	0.293325	1
Chile_LosRieles_10900BP	Argentina_ArroyoSeco2_7700BP	Peru_Lauricocha_5800BP	Cuncaicha_LA_combined	0.0192148	0.39845	0.991879	1
Chile_LosRieles_10900BP	Argentina_ArroyoSeco2_7700BP	Peru_Lauricocha_5800BP	Peru_Laramate_900BP	3.7942e-05	0.0960298	0.442061	1
Chile_LosRieles_10900BP	Argentina_ArroyoSeco2_7700BP	Peru_Lauricocha_5800BP	Chile_PicaOcho_700BP	0.000506383	0.182017	0.876653	1
Chile_LosRieles_10900BP	Argentina_ArroyoSeco2_7700BP	Peru_Lauricocha_5800BP	Argentina_LagunaChica_6800BP	0.00273002	0.085437	0.156157	1
Chile_LosRieles_10900BP	Argentina_ArroyoSeco2_7700BP	Peru_Lauricocha_5800BP	Brazil_Laranjal_6700BP	0.0634314	0.483726	0.832667	1
Chile_LosRieles_10900BP	Argentina_ArroyoSeco2_7700BP	Peru_Lauricocha_5800BP	Brazil_Moraes_5800BP	0.0641146	0.388338	0.71986	1
Chile_LosRieles_10900BP	Argentina_ArroyoSeco2_7700BP	Peru_Lauricocha_3500BP	Chile_LosRieles_5100BP	0.0327778	0.27249	0.658118	1
Chile_LosRieles_10900BP	Argentina_ArroyoSeco2_7700BP	Peru_Lauricocha_3500BP	Peru_LaGalgada_4100BP	0.00163661	0.107675	0.764518	1
Chile_LosRieles_10900BP	Argentina_ArroyoSeco2_7700BP	Peru_Lauricocha_3500BP	Chile_Conchali_700BP	0.000111151	0.0467628	0.621939	1
Chile_LosRieles_10900BP	Argentina_ArroyoSeco2_7700BP	Peru_Lauricocha_3500BP	Cuncaicha_LA_combined	0.00833347	0.134269	0.742895	1
Chile_LosRieles_10900BP	Argentina_ArroyoSeco2_7700BP	Peru_Lauricocha_3500BP	Peru_Laramate_900BP	1.43147e-05	0.143023	0.8295	1
Chile_LosRieles_10900BP	Argentina_ArroyoSeco2_7700BP	Peru_Lauricocha_3500BP	Chile_PicaOcho_700BP	0.000723853	0.356106	0.989848	1
Chile_LosRieles_10900BP	Argentina_ArroyoSeco2_7700BP	Peru_Lauricocha_3500BP	Argentina_LagunaChica_6800BP	0.00136527	0.108081	0.197401	1
Chile_LosRieles_10900BP	Argentina_ArroyoSeco2_7700BP	Peru_Lauricocha_3500BP	Brazil_Laranjal_6700BP	0.0498618	0.52377	0.827103	1
Chile_LosRieles_10900BP	Argentina_ArroyoSeco2_7700BP	Peru_Lauricocha_3500BP	Brazil_Moraes_5800BP	0.0168878	0.293817	0.720969	1
Chile_LosRieles_10900BP	Argentina_ArroyoSeco2_7700BP	Chile_LosRieles_5100BP	Peru_LaGalgada_4100BP	0.0106859	0.205571	0.535068	1
Chile_LosRieles_10900BP	Argentina_ArroyoSeco2_7700BP	Chile_LosRieles_5100BP	Chile_Conchali_700BP	0.000537363	0.0692918	0.124093	1
Chile_LosRieles_10900BP	Argentina_ArroyoSeco2_7700BP	Chile_LosRieles_5100BP	Cuncaicha_LA_combined	0.0236486	0.062786	0.178348	1
Chile_LosRieles_10900BP	Argentina_ArroyoSeco2_7700BP	Chile_LosRieles_5100BP	Peru_Laramate_900BP	3.39376e-05	0.0756864	0.164516	1
Chile_LosRieles_10900BP	Argentina_ArroyoSeco2_7700BP	Chile_LosRieles_5100BP	Chile_PicaOcho_700BP	0.0009872	0.133273	0.351722	1
Chile_LosRieles_10900BP	Argentina_ArroyoSeco2_7700BP	Chile_LosRieles_5100BP	Argentina_LagunaChica_6800BP	0.0109123	0.0654013	0.232439	1
Chile_LosRieles_10900BP	Argentina_ArroyoSeco2_7700BP	Chile_LosRieles_5100BP	Brazil_Laranjal_6700BP	0.231877	0.477756	0.82433	1
Chile_LosRieles_10900BP	Argentina_ArroyoSeco2_7700BP	Chile_LosRieles_5100BP	Brazil_Moraes_5800BP	0.0851066	0.518989	0.842509	1
Chile_LosRieles_10900BP	Argentina_ArroyoSeco2_7700BP	Peru_LaGalgada_4100BP	Chile_Conchali_700BP	1.7088e-05	0.00361632	0.0531815	1
Chile_LosRieles_10900BP	Argentina_ArroyoSeco2_7700BP	Peru_LaGalgada_4100BP	Cuncaicha_LA_combined	0.00311303	0.176559	0.531312	1
Chile_LosRieles_10900BP	Argentina_ArroyoSeco2_7700BP	Peru_LaGalgada_4100BP	Peru_Laramate_900BP	3.12941e-06	0.0207371	0.188984	1
Chile_LosRieles_10900BP	Argentina_ArroyoSeco2_7700BP	Peru_LaGalgada_4100BP	Chile_PicaOcho_700BP	2.31114e-05	0.0544046	0.21163	1
Chile_LosRieles_10900BP	Argentina_ArroyoSeco2_7700BP	Peru_LaGalgada_4100BP	Argentina_LagunaChica_6800BP	0.000490194	0.0231001	0.174973	1
Chile_LosRieles_10900BP	Argentina_ArroyoSeco2_7700BP	Peru_LaGalgada_4100BP	Brazil_Laranjal_6700BP	0.0134842	0.318661	0.926313	1
Chile_LosRieles_10900BP	Argentina_ArroyoSeco2_7700BP	Peru_LaGalgada_4100BP	Brazil_Moraes_5800BP	0.00806357	0.134209	0.718384	1
Chile_LosRieles_10900BP	Argentina_ArroyoSeco2_7700BP	Chile_Conchali_700BP	Cuncaicha_LA_combined	2.81465e-05	0.0113681	0.0778969	1
Chile_LosRieles_10900BP	Argentina_ArroyoSeco2_7700BP	Chile_Conchali_700BP	Peru_Laramate_900BP	3.16869e-06	0.0915955	0.353312	1
Chile_LosRieles_10900BP	Argentina_ArroyoSeco2_7700BP	Chile_Conchali_700BP	Chile_PicaOcho_700BP	8.16551e-06	0.0139961	0.0536199	1
Chile_LosRieles_10900BP	Argentina_ArroyoSeco2_7700BP	Chile_Conchali_700BP	Argentina_LagunaChica_6800BP	1.0929e-05	0.016992	0.193077	1
Chile_LosRieles_10900BP	Argentina_ArroyoSeco2_7700BP	Chile_Conchali_700BP	Brazil_Laranjal_6700BP	0.0017546	0.220821	0.825464	1
Chile_LosRieles_10900BP	Argentina_ArroyoSeco2_7700BP	Chile_Conchali_700BP	Brazil_Moraes_5800BP	0.000275653	0.107254	0.741567	1
Chile_LosRieles_10900BP	Argentina_ArroyoSeco2_7700BP	Cuncaicha_LA_combined	Peru_Laramate_900BP	2.42963e-06	0.0343654	0.203697	1
Chile_LosRieles_10900BP	Argentina_ArroyoSeco2_7700BP	Cuncaicha_LA_combined	Chile_PicaOcho_700BP	0.000281978	0.104726	0.509253	1
Chile_LosRieles_10900BP	Argentina_ArroyoSeco2_7700BP	Cuncaicha_LA_combined	Argentina_LagunaChica_6800BP	0.00219047	0.0154211	0.19226	1
Chile_LosRieles_10900BP	Argentina_ArroyoSeco2_7700BP	Cuncaicha_LA_combined	Brazil_Laranjal_6700BP	0.0565833	0.335731	0.886276	1
Chile_LosRieles_10900BP	Argentina_ArroyoSeco2_7700BP	Cuncaicha_LA_combined	Brazil_Moraes_5800BP	0.0404975	0.266735	0.774032	1
Chile_LosRieles_10900BP	Argentina_ArroyoSeco2_7700BP	Peru_Laramate_900BP	Chile_PicaOcho_700BP	7.21403e-07	0.0100779	0.162016	1
Chile_LosRieles_10900BP	Argentina_ArroyoSeco2_7700BP	Peru_Laramate_900BP	Argentina_LagunaChica_6800BP	1.30604e-07	0.0319512	0.205073	1
Chile_LosRieles_10900BP	Argentina_ArroyoSeco2_7700BP	Peru_Laramate_900BP	Brazil_Laranjal_6700BP	1.76221e-05	0.236077	0.835916	1
Chile_LosRieles_10900BP	Argentina_ArroyoSeco2_7700BP	Peru_Laramate_900BP	Brazil_Moraes_5800BP	6.58632e-06	0.0963472	0.728371	1
Chile_LosRieles_10900BP	Argentina_ArroyoSeco2_7700BP	Chile_PicaOcho_700BP	Argentina_LagunaChica_6800BP	2.15252e-05	0.0173035	0.172896	1
Chile_LosRieles_10900BP	Argentina_ArroyoSeco2_7700BP	Chile_PicaOcho_700BP	Brazil_Laranjal_6700BP	0.000639566	0.269226	0.837205	1
Chile_LosRieles_10900BP	Argentina_ArroyoSeco2_7700BP	Chile_PicaOcho_700BP	Brazil_Moraes_5800BP	0.000114461	0.121176	0.718275	1
Chile_LosRieles_10900BP	Argentina_ArroyoSeco2_7700BP	Argentina_LagunaChica_6800BP	Brazil_Laranjal_6700BP	0.0992013	0.56979	0.910208	1
Chile_LosRieles_10900BP	Argentina_ArroyoSeco2_7700BP	Argentina_LagunaChica_6800BP	Brazil_Moraes_5800BP	0.0584627	0.439451	0.773798	1
Chile_LosRieles_10900BP	Argentina_ArroyoSeco2_7700BP	Brazil_Laranjal_6700BP	Brazil_Moraes_5800BP	0.426957	0.972237	0.980096	1
Chile_LosRieles_10900BP	Peru_Cuncaicha_9000BP	Peru_Lauricocha_8600BP	Peru_Lauricocha_5800BP	0.0745458	0.685223	0.719339	1
Chile_LosRieles_10900BP	Peru_Cuncaicha_9000BP	Peru_Lauricocha_8600BP	Peru_Lauricocha_3500BP	0.0541549	0.491313	0.555759	1
Chile_LosRieles_10900BP	Peru_Cuncaicha_9000BP	Peru_Lauricocha_8600BP	Chile_LosRieles_5100BP	0.0263689	0.345976	0.586336	1
Chile_LosRieles_10900BP	Peru_Cuncaicha_9000BP	Peru_Lauricocha_8600BP	Peru_LaGalgada_4100BP	0.0115969	0.233666	0.604763	1
Chile_LosRieles_10900BP	Peru_Cuncaicha_9000BP	Peru_Lauricocha_8600BP	Chile_Conchali_700BP	0.00586256	0.0570211	0.550367	1
Chile_LosRieles_10900BP	Peru_Cuncaicha_9000BP	Peru_Lauricocha_8600BP	Cuncaicha_LA_combined	0.0265428	0.406643	0.71139	1
Chile_LosRieles_10900BP	Peru_Cuncaicha_9000BP	Peru_Lauricocha_8600BP	Peru_Laramate_900BP	0.000423181	0.0268945	0.561479	1
Chile_LosRieles_10900BP	Peru_Cuncaicha_9000BP	Peru_Lauricocha_8600BP	Chile_PicaOcho_700BP	0.00282432	0.0758364	0.604478	1
Chile_LosRieles_10900BP	Peru_Cuncaicha_9000BP	Peru_Lauricocha_8600BP	Argentina_LagunaChica_6800BP	0.0301729	0.38621	0.298175	1
Chile_LosRieles_10900BP	Peru_Cuncaicha_9000BP	Peru_Lauricocha_8600BP	Brazil_Laranjal_6700BP	0.21356	0.825085	0.833456	1
Chile_LosRieles_10900BP	Peru_Cuncaicha_9000BP	Peru_Lauricocha_8600BP	Brazil_Moraes_5800BP	0.129103	0.805376	0.907055	1
Chile_LosRieles_10900BP	Peru_Cuncaicha_9000BP	Peru_Lauricocha_5800BP	Peru_Lauricocha_3500BP	0.0499095	0.64016	0.754886	1
Chile_LosRieles_10900BP	Peru_Cuncaicha_9000BP	Peru_Lauricocha_5800BP	Chile_LosRieles_5100BP	0.0182025	0.28789	0.346218	1
Chile_LosRieles_10900BP	Peru_Cuncaicha_9000BP	Peru_Lauricocha_5800BP	Peru_LaGalgada_4100BP	0.0338943	0.310895	0.879845	1
Chile_LosRieles_10900BP	Peru_Cuncaicha_9000BP	Peru_Lauricocha_5800BP	Chile_Conchali_700BP	0.0049975	0.08413	0.379769	1
Chile_LosRieles_10900BP	Peru_Cuncaicha_9000BP	Peru_Lauricocha_5800BP	Cuncaicha_LA_combined	0.0534748	0.568136	0.993543	1
Chile_LosRieles_10900BP	Peru_Cuncaicha_9000BP	Peru_Lauricocha_5800BP	Peru_Laramate_900BP	0.00412289	0.132452	0.548786	1
Chile_LosRieles_10900BP	Peru_Cuncaicha_9000BP	Peru_Lauricocha_5800BP	Chile_PicaOcho_700BP	0.00505431	0.0960177	0.881732	1
Chile_LosRieles_10900BP	Peru_Cuncaicha_9000BP	Peru_Lauricocha_5800BP	Argentina_LagunaChica_6800BP	0.00660134	0.271044	0.477271	1
Chile_LosRieles_10900BP	Peru_Cuncaicha_9000BP	Peru_Lauricocha_5800BP	Brazil_Laranjal_6700BP	0.0672684	0.654965	0.85666	1
Chile_LosRieles_10900BP	Peru_Cuncaicha_9000BP	Peru_Lauricocha_5800BP	Brazil_Moraes_5800BP	0.0587257	0.613978	0.94264	1
Chile_LosRieles_10900BP	Peru_Cuncaicha_9000BP	Peru_Lauricocha_3500BP	Chile_LosRieles_5100BP	0.0516531	0.505241	0.729209	1
Chile_LosRieles_10900BP	Peru_Cuncaicha_9000BP	Peru_Lauricocha_3500BP	Peru_LaGalgada_4100BP	0.0175296	0.212543	0.657695	1
Chile_LosRieles_10900BP	Peru_Cuncaicha_9000BP	Peru_Lauricocha_3500BP	Chile_Conchali_700BP	0.0104693	0.15753	0.485004	1
Chile_LosRieles_10900BP	Peru_Cuncaicha_9000BP	Peru_Lauricocha_3500BP	Cuncaicha_LA_combined	0.0178093	0.376753	0.687929	1
Chile_LosRieles_10900BP	Peru_Cuncaicha_9000BP	Peru_Lauricocha_3500BP	Peru_Laramate_900BP	0.00746766	0.311402	0.768139	1
Chile_LosRieles_10900BP	Peru_Cuncaicha_9000BP	Peru_Lauricocha_3500BP	Chile_PicaOcho_700BP	0.0141105	0.170144	0.971211	1
Chile_LosRieles_10900BP	Peru_Cuncaicha_9000BP	Peru_Lauricocha_3500BP	Argentina_LagunaChica_6800BP	0.004198	0.262696	0.615296	1
Chile_LosRieles_10900BP	Peru_Cuncaicha_9000BP	Peru_Lauricocha_3500BP	Brazil_Laranjal_6700BP	0.0899502	0.739666	0.847286	1
Chile_LosRieles_10900BP	Peru_Cuncaicha_9000BP	Peru_Lauricocha_3500BP	Brazil_Moraes_5800BP	0.0303404	0.441337	0.933106	1
Chile_LosRieles_10900BP	Peru_Cuncaicha_9000BP	Chile_LosRieles_5100BP	Peru_LaGalgada_4100BP	0.030757	0.138863	0.424546	1
Chile_LosRieles_10900BP	Peru_Cuncaicha_9000BP	Chile_LosRieles_5100BP	Chile_Conchali_700BP	0.00705834	0.047965	0.213641	1
Chile_LosRieles_10900BP	Peru_Cuncaicha_9000BP	Chile_LosRieles_5100BP	Cuncaicha_LA_combined	0.0199048	0.069428	0.335375	1
Chile_LosRieles_10900BP	Peru_Cuncaicha_9000BP	Chile_LosRieles_5100BP	Peru_Laramate_900BP	0.00156163	0.0522267	0.174698	1
Chile_LosRieles_10900BP	Peru_Cuncaicha_9000BP	Chile_LosRieles_5100BP	Chile_PicaOcho_700BP	0.00525695	0.0330173	0.241844	1
Chile_LosRieles_10900BP	Peru_Cuncaicha_9000BP	Chile_LosRieles_5100BP	Argentina_LagunaChica_6800BP	0.00906413	0.0440956	0.473465	1
Chile_LosRieles_10900BP	Peru_Cuncaicha_9000BP	Chile_LosRieles_5100BP	Brazil_Laranjal_6700BP	0.114876	0.471658	0.832503	1
Chile_LosRieles_10900BP	Peru_Cuncaicha_9000BP	Chile_LosRieles_5100BP	Brazil_Moraes_5800BP	0.0371357	0.565748	0.974207	1
Chile_LosRieles_10900BP	Peru_Cuncaicha_9000BP	Peru_LaGalgada_4100BP	Chile_Conchali_700BP	0.00115019	0.0256804	0.0749461	1
Chile_LosRieles_10900BP	Peru_Cuncaicha_9000BP	Peru_LaGalgada_4100BP	Cuncaicha_LA_combined	0.0230076	0.112284	0.502697	1
Chile_LosRieles_10900BP	Peru_Cuncaicha_9000BP	Peru_LaGalgada_4100BP	Peru_Laramate_900BP	0.00118245	0.0307754	0.143978	1
Chile_LosRieles_10900BP	Peru_Cuncaicha_9000BP	Peru_LaGalgada_4100BP	Chile_PicaOcho_700BP	0.00327454	0.0292063	0.237758	1
Chile_LosRieles_10900BP	Peru_Cuncaicha_9000BP	Peru_LaGalgada_4100BP	Argentina_LagunaChica_6800BP	0.00236665	0.0611756	0.330609	1
Chile_LosRieles_10900BP	Peru_Cuncaicha_9000BP	Peru_LaGalgada_4100BP	Brazil_Laranjal_6700BP	0.0223192	0.260607	0.844333	1
Chile_LosRieles_10900BP	Peru_Cuncaicha_9000BP	Peru_LaGalgada_4100BP	Brazil_Moraes_5800BP	0.0196844	0.325289	0.929393	1
Chile_LosRieles_10900BP	Peru_Cuncaicha_9000BP	Chile_Conchali_700BP	Cuncaicha_LA_combined	0.000451248	0.0643323	0.146479	1
Chile_LosRieles_10900BP	Peru_Cuncaicha_9000BP	Chile_Conchali_700BP	Peru_Laramate_900BP	0.00250049	0.063433	0.339109	1
Chile_LosRieles_10900BP	Peru_Cuncaicha_9000BP	Chile_Conchali_700BP	Chile_PicaOcho_700BP	0.00181213	0.00906026	0.0971319	1
Chile_LosRieles_10900BP	Peru_Cuncaicha_9000BP	Chile_Conchali_700BP	Argentina_LagunaChica_6800BP	8.16009e-05	0.14301	0.482849	1
Chile_LosRieles_10900BP	Peru_Cuncaicha_9000BP	Chile_Conchali_700BP	Brazil_Laranjal_6700BP	0.0141186	0.131129	0.886838	1
Chile_LosRieles_10900BP	Peru_Cuncaicha_9000BP	Chile_Conchali_700BP	Brazil_Moraes_5800BP	0.00379642	0.167599	0.990214	1
Chile_LosRieles_10900BP	Peru_Cuncaicha_9000BP	Cuncaicha_LA_combined	Peru_Laramate_900BP	0.000151657	0.072163	0.200321	1
Chile_LosRieles_10900BP	Peru_Cuncaicha_9000BP	Cuncaicha_LA_combined	Chile_PicaOcho_700BP	0.00297837	0.036322	0.527314	1
Chile_LosRieles_10900BP	Peru_Cuncaicha_9000BP	Cuncaicha_LA_combined	Argentina_LagunaChica_6800BP	0.00515135	0.0356442	0.42793	1
Chile_LosRieles_10900BP	Peru_Cuncaicha_9000BP	Cuncaicha_LA_combined	Brazil_Laranjal_6700BP	0.0726266	0.502169	0.83798	1
Chile_LosRieles_10900BP	Peru_Cuncaicha_9000BP	Cuncaicha_LA_combined	Brazil_Moraes_5800BP	0.0568179	0.635631	0.894979	1
Chile_LosRieles_10900BP	Peru_Cuncaicha_9000BP	Peru_Laramate_900BP	Chile_PicaOcho_700BP	0.000660484	0.00757795	0.110313	1
Chile_LosRieles_10900BP	Peru_Cuncaicha_9000BP	Peru_Laramate_900BP	Argentina_LagunaChica_6800BP	8.63134e-07	0.149172	0.572378	1
Chile_LosRieles_10900BP	Peru_Cuncaicha_9000BP	Peru_Laramate_900BP	Brazil_Laranjal_6700BP	0.00105923	0.156941	0.838364	1
Chile_LosRieles_10900BP	Peru_Cuncaicha_9000BP	Peru_Laramate_900BP	Brazil_Moraes_5800BP	0.0004691	0.0806459	0.960512	1
Chile_LosRieles_10900BP	Peru_Cuncaicha_9000BP	Chile_PicaOcho_700BP	Argentina_LagunaChica_6800BP	0.000232095	0.0647857	0.302755	1
Chile_LosRieles_10900BP	Peru_Cuncaicha_9000BP	Chile_PicaOcho_700BP	Brazil_Laranjal_6700BP	0.00177071	0.218193	0.849634	1
Chile_LosRieles_10900BP	Peru_Cuncaicha_9000BP	Chile_PicaOcho_700BP	Brazil_Moraes_5800BP	0.00146985	0.227163	0.929305	1
Chile_LosRieles_10900BP	Peru_Cuncaicha_9000BP	Argentina_LagunaChica_6800BP	Brazil_Laranjal_6700BP	0.158303	0.694135	0.887964	1
Chile_LosRieles_10900BP	Peru_Cuncaicha_9000BP	Argentina_LagunaChica_6800BP	Brazil_Moraes_5800BP	0.110513	0.743051	0.919651	1
Chile_LosRieles_10900BP	Peru_Cuncaicha_9000BP	Brazil_Laranjal_6700BP	Brazil_Moraes_5800BP	0.358406	0.986409	0.968126	1
Chile_LosRieles_10900BP	Peru_Lauricocha_8600BP	Peru_Lauricocha_5800BP	Peru_Lauricocha_3500BP	0.0815158	0.617161	0.838746	1
Chile_LosRieles_10900BP	Peru_Lauricocha_8600BP	Peru_Lauricocha_5800BP	Chile_LosRieles_5100BP	0.0127613	0.231391	0.593634	1
Chile_LosRieles_10900BP	Peru_Lauricocha_8600BP	Peru_Lauricocha_5800BP	Peru_LaGalgada_4100BP	0.0340406	0.426044	0.922733	1
Chile_LosRieles_10900BP	Peru_Lauricocha_8600BP	Peru_Lauricocha_5800BP	Chile_Conchali_700BP	0.00550579	0.0892405	0.586697	1
Chile_LosRieles_10900BP	Peru_Lauricocha_8600BP	Peru_Lauricocha_5800BP	Cuncaicha_LA_combined	0.0463689	0.589119	0.993381	1
Chile_LosRieles_10900BP	Peru_Lauricocha_8600BP	Peru_Lauricocha_5800BP	Peru_Laramate_900BP	0.000516216	0.0739959	0.80328	1
Chile_LosRieles_10900BP	Peru_Lauricocha_8600BP	Peru_Lauricocha_5800BP	Chile_PicaOcho_700BP	0.00892178	0.159883	0.888881	1
Chile_LosRieles_10900BP	Peru_Lauricocha_8600BP	Peru_Lauricocha_5800BP	Argentina_LagunaChica_6800BP	0.0166896	0.535496	0.779348	1
Chile_LosRieles_10900BP	Peru_Lauricocha_8600BP	Peru_Lauricocha_5800BP	Brazil_Laranjal_6700BP	0.0840207	0.642464	0.758301	1
Chile_LosRieles_10900BP	Peru_Lauricocha_8600BP	Peru_Lauricocha_5800BP	Brazil_Moraes_5800BP	0.0920667	0.624343	0.712093	1
Chile_LosRieles_10900BP	Peru_Lauricocha_8600BP	Peru_Lauricocha_3500BP	Chile_LosRieles_5100BP	0.0290321	0.241939	0.761173	1
Chile_LosRieles_10900BP	Peru_Lauricocha_8600BP	Peru_Lauricocha_3500BP	Peru_LaGalgada_4100BP	0.0114302	0.165433	0.476675	1
Chile_LosRieles_10900BP	Peru_Lauricocha_8600BP	Peru_Lauricocha_3500BP	Chile_Conchali_700BP	0.00797746	0.0899362	0.458241	1
Chile_LosRieles_10900BP	Peru_Lauricocha_8600BP	Peru_Lauricocha_3500BP	Cuncaicha_LA_combined	0.0164613	0.219551	0.632075	1
Chile_LosRieles_10900BP	Peru_Lauricocha_8600BP	Peru_Lauricocha_3500BP	Peru_Laramate_900BP	0.000901607	0.143591	0.812067	1
Chile_LosRieles_10900BP	Peru_Lauricocha_8600BP	Peru_Lauricocha_3500BP	Chile_PicaOcho_700BP	0.0104031	0.182622	0.910881	1
Chile_LosRieles_10900BP	Peru_Lauricocha_8600BP	Peru_Lauricocha_3500BP	Argentina_LagunaChica_6800BP	0.014679	0.157141	0.608697	1
Chile_LosRieles_10900BP	Peru_Lauricocha_8600BP	Peru_Lauricocha_3500BP	Brazil_Laranjal_6700BP	0.0753599	0.47498	0.616593	1
Chile_LosRieles_10900BP	Peru_Lauricocha_8600BP	Peru_Lauricocha_3500BP	Brazil_Moraes_5800BP	0.0312553	0.207993	0.489808	1
Chile_LosRieles_10900BP	Peru_Lauricocha_8600BP	Chile_LosRieles_5100BP	Peru_LaGalgada_4100BP	0.00913789	0.120398	0.421518	1
Chile_LosRieles_10900BP	Peru_Lauricocha_8600BP	Chile_LosRieles_5100BP	Chile_Conchali_700BP	0.000688764	0.0105527	0.105453	1
Chile_LosRieles_10900BP	Peru_Lauricocha_8600BP	Chile_LosRieles_5100BP	Cuncaicha_LA_combined	0.00946218	0.0805352	0.365306	1
Chile_LosRieles_10900BP	Peru_Lauricocha_8600BP	Chile_LosRieles_5100BP	Peru_Laramate_900BP	6.26969e-05	0.0110247	0.154158	1
Chile_LosRieles_10900BP	Peru_Lauricocha_8600BP	Chile_LosRieles_5100BP	Chile_PicaOcho_700BP	0.00196922	0.0135019	0.160262	1
Chile_LosRieles_10900BP	Peru_Lauricocha_8600BP	Chile_LosRieles_5100BP	Argentina_LagunaChica_6800BP	0.00619777	0.0604518	0.384859	1
Chile_LosRieles_10900BP	Peru_Lauricocha_8600BP	Chile_LosRieles_5100BP	Brazil_Laranjal_6700BP	0.0434877	0.29456	0.629263	1
Chile_LosRieles_10900BP	Peru_Lauricocha_8600BP	Chile_LosRieles_5100BP	Brazil_Moraes_5800BP	0.0155845	0.322933	0.672853	1
Chile_LosRieles_10900BP	Peru_Lauricocha_8600BP	Peru_LaGalgada_4100BP	Chile_Conchali_700BP	0.000496426	0.00637113	0.0903091	1
Chile_LosRieles_10900BP	Peru_Lauricocha_8600BP	Peru_LaGalgada_4100BP	Cuncaicha_LA_combined	0.0141203	0.180233	0.565363	1
Chile_LosRieles_10900BP	Peru_Lauricocha_8600BP	Peru_LaGalgada_4100BP	Peru_Laramate_900BP	7.58056e-05	0.00708346	0.187829	1
Chile_LosRieles_10900BP	Peru_Lauricocha_8600BP	Peru_LaGalgada_4100BP	Chile_PicaOcho_700BP	0.000654814	0.0192136	0.277856	1
Chile_LosRieles_10900BP	Peru_Lauricocha_8600BP	Peru_LaGalgada_4100BP	Argentina_LagunaChica_6800BP	0.00295823	0.0541886	0.408158	1
Chile_LosRieles_10900BP	Peru_Lauricocha_8600BP	Peru_LaGalgada_4100BP	Brazil_Laranjal_6700BP	0.0154509	0.161908	0.614995	1
Chile_LosRieles_10900BP	Peru_Lauricocha_8600BP	Peru_LaGalgada_4100BP	Brazil_Moraes_5800BP	0.0220594	0.178936	0.615371	1
Chile_LosRieles_10900BP	Peru_Lauricocha_8600BP	Chile_Conchali_700BP	Cuncaicha_LA_combined	0.000257873	0.0169522	0.239255	1
Chile_LosRieles_10900BP	Peru_Lauricocha_8600BP	Chile_Conchali_700BP	Peru_Laramate_900BP	0.000220252	0.0380095	0.335392	1
Chile_LosRieles_10900BP	Peru_Lauricocha_8600BP	Chile_Conchali_700BP	Chile_PicaOcho_700BP	0.00113726	0.00387879	0.0312958	1
Chile_LosRieles_10900BP	Peru_Lauricocha_8600BP	Chile_Conchali_700BP	Argentina_LagunaChica_6800BP	9.99981e-05	0.0808788	0.622546	1
Chile_LosRieles_10900BP	Peru_Lauricocha_8600BP	Chile_Conchali_700BP	Brazil_Laranjal_6700BP	0.00259183	0.0846104	0.667349	1
Chile_LosRieles_10900BP	Peru_Lauricocha_8600BP	Chile_Conchali_700BP	Brazil_Moraes_5800BP	0.00149316	0.0811787	0.665819	1
Chile_LosRieles_10900BP	Peru_Lauricocha_8600BP	Cuncaicha_LA_combined	Peru_Laramate_900BP	8.92078e-06	0.0174716	0.297549	1
Chile_LosRieles_10900BP	Peru_Lauricocha_8600BP	Cuncaicha_LA_combined	Chile_PicaOcho_700BP	0.000686676	0.0324261	0.540781	1
Chile_LosRieles_10900BP	Peru_Lauricocha_8600BP	Cuncaicha_LA_combined	Argentina_LagunaChica_6800BP	0.00885315	0.0415938	0.576376	1
Chile_LosRieles_10900BP	Peru_Lauricocha_8600BP	Cuncaicha_LA_combined	Brazil_Laranjal_6700BP	0.0532343	0.3329	0.36588	1
Chile_LosRieles_10900BP	Peru_Lauricocha_8600BP	Cuncaicha_LA_combined	Brazil_Moraes_5800BP	0.0519717	0.3795	0.435408	1
Chile_LosRieles_10900BP	Peru_Lauricocha_8600BP	Peru_Laramate_900BP	Chile_PicaOcho_700BP	3.45512e-05	0.00415311	0.0259538	1
Chile_LosRieles_10900BP	Peru_Lauricocha_8600BP	Peru_Laramate_900BP	Argentina_LagunaChica_6800BP	2.00239e-07	0.077903	0.581283	1
Chile_LosRieles_10900BP	Peru_Lauricocha_8600BP	Peru_Laramate_900BP	Brazil_Laranjal_6700BP	3.42178e-05	0.0814908	0.616437	1
Chile_LosRieles_10900BP	Peru_Lauricocha_8600BP	Peru_Laramate_900BP	Brazil_Moraes_5800BP	0.000117366	0.0428574	0.513052	1
Chile_LosRieles_10900BP	Peru_Lauricocha_8600BP	Chile_PicaOcho_700BP	Argentina_LagunaChica_6800BP	0.000550451	0.0810243	0.479131	1
Chile_LosRieles_10900BP	Peru_Lauricocha_8600BP	Chile_PicaOcho_700BP	Brazil_Laranjal_6700BP	0.00184906	0.115103	0.67795	1
Chile_LosRieles_10900BP	Peru_Lauricocha_8600BP	Chile_PicaOcho_700BP	Brazil_Moraes_5800BP	0.00141874	0.0940713	0.575801	1
Chile_LosRieles_10900BP	Peru_Lauricocha_8600BP	Argentina_LagunaChica_6800BP	Brazil_Laranjal_6700BP	0.109323	0.513282	0.710017	1
Chile_LosRieles_10900BP	Peru_Lauricocha_8600BP	Argentina_LagunaChica_6800BP	Brazil_Moraes_5800BP	0.0711939	0.449068	0.509004	1
Chile_LosRieles_10900BP	Peru_Lauricocha_8600BP	Brazil_Laranjal_6700BP	Brazil_Moraes_5800BP	0.25601	0.85245	0.974949	1
Chile_LosRieles_10900BP	Peru_Lauricocha_5800BP	Peru_Lauricocha_3500BP	Chile_LosRieles_5100BP	0.0744369	0.673665	0.898384	1
Chile_LosRieles_10900BP	Peru_Lauricocha_5800BP	Peru_Lauricocha_3500BP	Peru_LaGalgada_4100BP	0.127488	0.828772	0.889392	1
Chile_LosRieles_10900BP	Peru_Lauricocha_5800BP	Peru_Lauricocha_3500BP	Chile_Conchali_700BP	0.0230418	0.36794	0.833113	1
Chile_LosRieles_10900BP	Peru_Lauricocha_5800BP	Peru_Lauricocha_3500BP	Cuncaicha_LA_combined	0.150847	0.962323	0.99313	1
Chile_LosRieles_10900BP	Peru_Lauricocha_5800BP	Peru_Lauricocha_3500BP	Peru_Laramate_900BP	0.0268997	0.689677	0.825391	1
Chile_LosRieles_10900BP	Peru_Lauricocha_5800BP	Peru_Lauricocha_3500BP	Chile_PicaOcho_700BP	0.111197	0.885711	0.871783	1
Chile_LosRieles_10900BP	Peru_Lauricocha_5800BP	Peru_Lauricocha_3500BP	Argentina_LagunaChica_6800BP	0.00601696	0.461087	0.788497	1
Chile_LosRieles_10900BP	Peru_Lauricocha_5800BP	Peru_Lauricocha_3500BP	Brazil_Laranjal_6700BP	0.055415	0.688217	0.751163	1
Chile_LosRieles_10900BP	Peru_Lauricocha_5800BP	Peru_Lauricocha_3500BP	Brazil_Moraes_5800BP	0.0559221	0.546102	0.754413	1
Chile_LosRieles_10900BP	Peru_Lauricocha_5800BP	Chile_LosRieles_5100BP	Peru_LaGalgada_4100BP	0.0859165	0.619082	0.729078	1
Chile_LosRieles_10900BP	Peru_Lauricocha_5800BP	Chile_LosRieles_5100BP	Chile_Conchali_700BP	0.00198463	0.0507144	0.271931	1
Chile_LosRieles_10900BP	Peru_Lauricocha_5800BP	Chile_LosRieles_5100BP	Cuncaicha_LA_combined	0.0449514	0.620815	0.997017	1
Chile_LosRieles_10900BP	Peru_Lauricocha_5800BP	Chile_LosRieles_5100BP	Peru_Laramate_900BP	0.00326	0.217851	0.362436	1
Chile_LosRieles_10900BP	Peru_Lauricocha_5800BP	Chile_LosRieles_5100BP	Chile_PicaOcho_700BP	0.0116788	0.362071	0.510656	1
Chile_LosRieles_10900BP	Peru_Lauricocha_5800BP	Chile_LosRieles_5100BP	Argentina_LagunaChica_6800BP	0.00260527	0.0987807	0.347121	1
Chile_LosRieles_10900BP	Peru_Lauricocha_5800BP	Chile_LosRieles_5100BP	Brazil_Laranjal_6700BP	0.0188917	0.250634	0.331287	1
Chile_LosRieles_10900BP	Peru_Lauricocha_5800BP	Chile_LosRieles_5100BP	Brazil_Moraes_5800BP	0.0138297	0.135015	0.62049	1
Chile_LosRieles_10900BP	Peru_Lauricocha_5800BP	Peru_LaGalgada_4100BP	Chile_Conchali_700BP	0.00515248	0.0559166	0.806894	1
Chile_LosRieles_10900BP	Peru_Lauricocha_5800BP	Peru_LaGalgada_4100BP	Cuncaicha_LA_combined	0.164538	0.904942	0.990869	1
Chile_LosRieles_10900BP	Peru_Lauricocha_5800BP	Peru_LaGalgada_4100BP	Peru_Laramate_900BP	0.0110636	0.28668	0.751346	1
Chile_LosRieles_10900BP	Peru_Lauricocha_5800BP	Peru_LaGalgada_4100BP	Chile_PicaOcho_700BP	0.0498835	0.555167	0.77065	1
Chile_LosRieles_10900BP	Peru_Lauricocha_5800BP	Peru_LaGalgada_4100BP	Argentina_LagunaChica_6800BP	0.00600603	0.35267	0.773054	1
Chile_LosRieles_10900BP	Peru_Lauricocha_5800BP	Peru_LaGalgada_4100BP	Brazil_Laranjal_6700BP	0.0372052	0.454461	0.790203	1
Chile_LosRieles_10900BP	Peru_Lauricocha_5800BP	Peru_LaGalgada_4100BP	Brazil_Moraes_5800BP	0.0549126	0.396626	0.90868	1
Chile_LosRieles_10900BP	Peru_Lauricocha_5800BP	Chile_Conchali_700BP	Cuncaicha_LA_combined	0.00126364	0.130915	0.994934	1
Chile_LosRieles_10900BP	Peru_Lauricocha_5800BP	Chile_Conchali_700BP	Peru_Laramate_900BP	0.00682623	0.291884	0.666823	1
Chile_LosRieles_10900BP	Peru_Lauricocha_5800BP	Chile_Conchali_700BP	Chile_PicaOcho_700BP	0.00611924	0.101884	0.524285	1
Chile_LosRieles_10900BP	Peru_Lauricocha_5800BP	Chile_Conchali_700BP	Argentina_LagunaChica_6800BP	2.60368e-05	0.0707894	0.31372	1
Chile_LosRieles_10900BP	Peru_Lauricocha_5800BP	Chile_Conchali_700BP	Brazil_Laranjal_6700BP	0.00158057	0.0386144	0.394383	1
Chile_LosRieles_10900BP	Peru_Lauricocha_5800BP	Chile_Conchali_700BP	Brazil_Moraes_5800BP	0.00225881	0.043158	0.475314	1
Chile_LosRieles_10900BP	Peru_Lauricocha_5800BP	Cuncaicha_LA_combined	Peru_Laramate_900BP	0.00207495	0.356112	0.990283	1
Chile_LosRieles_10900BP	Peru_Lauricocha_5800BP	Cuncaicha_LA_combined	Chile_PicaOcho_700BP	0.0314225	0.835147	0.991958	1
Chile_LosRieles_10900BP	Peru_Lauricocha_5800BP	Cuncaicha_LA_combined	Argentina_LagunaChica_6800BP	0.0084237	0.676519	0.987975	1
Chile_LosRieles_10900BP	Peru_Lauricocha_5800BP	Cuncaicha_LA_combined	Brazil_Laranjal_6700BP	0.0937732	0.788037	0.986734	1
Chile_LosRieles_10900BP	Peru_Lauricocha_5800BP	Cuncaicha_LA_combined	Brazil_Moraes_5800BP	0.128305	0.814623	0.988669	1
Chile_LosRieles_10900BP	Peru_Lauricocha_5800BP	Peru_Laramate_900BP	Chile_PicaOcho_700BP	0.00604176	0.112874	0.607085	1
Chile_LosRieles_10900BP	Peru_Lauricocha_5800BP	Peru_Laramate_900BP	Argentina_LagunaChica_6800BP	2.34687e-06	0.214301	0.61492	1
Chile_LosRieles_10900BP	Peru_Lauricocha_5800BP	Peru_Laramate_900BP	Brazil_Laranjal_6700BP	0.000665667	0.189696	0.435154	1
Chile_LosRieles_10900BP	Peru_Lauricocha_5800BP	Peru_Laramate_900BP	Brazil_Moraes_5800BP	0.00243492	0.172588	0.549595	1
Chile_LosRieles_10900BP	Peru_Lauricocha_5800BP	Chile_PicaOcho_700BP	Argentina_LagunaChica_6800BP	0.000304734	0.329389	0.738438	1
Chile_LosRieles_10900BP	Peru_Lauricocha_5800BP	Chile_PicaOcho_700BP	Brazil_Laranjal_6700BP	0.00203561	0.232689	0.854994	1
Chile_LosRieles_10900BP	Peru_Lauricocha_5800BP	Chile_PicaOcho_700BP	Brazil_Moraes_5800BP	0.00560586	0.260662	0.833992	1
Chile_LosRieles_10900BP	Peru_Lauricocha_5800BP	Argentina_LagunaChica_6800BP	Brazil_Laranjal_6700BP	0.0309894	0.428751	0.640478	1
Chile_LosRieles_10900BP	Peru_Lauricocha_5800BP	Argentina_LagunaChica_6800BP	Brazil_Moraes_5800BP	0.0202623	0.390026	0.486432	1
Chile_LosRieles_10900BP	Peru_Lauricocha_5800BP	Brazil_Laranjal_6700BP	Brazil_Moraes_5800BP	0.120029	0.603641	0.972776	1
Chile_LosRieles_10900BP	Peru_Lauricocha_3500BP	Chile_LosRieles_5100BP	Peru_LaGalgada_4100BP	0.155128	0.674717	0.651421	1
Chile_LosRieles_10900BP	Peru_Lauricocha_3500BP	Chile_LosRieles_5100BP	Chile_Conchali_700BP	0.00982386	0.187024	0.785929	1
Chile_LosRieles_10900BP	Peru_Lauricocha_3500BP	Chile_LosRieles_5100BP	Cuncaicha_LA_combined	0.0601764	0.412669	0.959409	1
Chile_LosRieles_10900BP	Peru_Lauricocha_3500BP	Chile_LosRieles_5100BP	Peru_Laramate_900BP	0.0104123	0.496624	0.917112	1
Chile_LosRieles_10900BP	Peru_Lauricocha_3500BP	Chile_LosRieles_5100BP	Chile_PicaOcho_700BP	0.0823676	0.651321	0.91897	1
Chile_LosRieles_10900BP	Peru_Lauricocha_3500BP	Chile_LosRieles_5100BP	Argentina_LagunaChica_6800BP	0.00513237	0.385228	0.622055	1
Chile_LosRieles_10900BP	Peru_Lauricocha_3500BP	Chile_LosRieles_5100BP	Brazil_Laranjal_6700BP	0.0731001	0.485817	0.727288	1
Chile_LosRieles_10900BP	Peru_Lauricocha_3500BP	Chile_LosRieles_5100BP	Brazil_Moraes_5800BP	0.0156115	0.164652	0.847184	1
Chile_LosRieles_10900BP	Peru_Lauricocha_3500BP	Peru_LaGalgada_4100BP	Chile_Conchali_700BP	0.00378755	0.0547961	0.721495	1
Chile_LosRieles_10900BP	Peru_Lauricocha_3500BP	Peru_LaGalgada_4100BP	Cuncaicha_LA_combined	0.0620006	0.625973	0.651315	1
Chile_LosRieles_10900BP	Peru_Lauricocha_3500BP	Peru_LaGalgada_4100BP	Peru_Laramate_900BP	0.00556918	0.365737	0.683767	1
Chile_LosRieles_10900BP	Peru_Lauricocha_3500BP	Peru_LaGalgada_4100BP	Chile_PicaOcho_700BP	0.050734	0.544419	0.81076	1
Chile_LosRieles_10900BP	Peru_Lauricocha_3500BP	Peru_LaGalgada_4100BP	Argentina_LagunaChica_6800BP	0.00157317	0.201945	0.420093	1
Chile_LosRieles_10900BP	Peru_Lauricocha_3500BP	Peru_LaGalgada_4100BP	Brazil_Laranjal_6700BP	0.0266767	0.367284	0.485984	1
Chile_LosRieles_10900BP	Peru_Lauricocha_3500BP	Peru_LaGalgada_4100BP	Brazil_Moraes_5800BP	0.0194503	0.204506	0.647462	1
Chile_LosRieles_10900BP	Peru_Lauricocha_3500BP	Chile_Conchali_700BP	Cuncaicha_LA_combined	0.00242612	0.143298	0.855273	1
Chile_LosRieles_10900BP	Peru_Lauricocha_3500BP	Chile_Conchali_700BP	Peru_Laramate_900BP	0.0110296	0.51847	0.724761	1
Chile_LosRieles_10900BP	Peru_Lauricocha_3500BP	Chile_Conchali_700BP	Chile_PicaOcho_700BP	0.0186113	0.257971	0.918349	1
Chile_LosRieles_10900BP	Peru_Lauricocha_3500BP	Chile_Conchali_700BP	Argentina_LagunaChica_6800BP	5.19947e-05	0.210525	0.402469	1
Chile_LosRieles_10900BP	Peru_Lauricocha_3500BP	Chile_Conchali_700BP	Brazil_Laranjal_6700BP	0.00363626	0.114268	0.668704	1
Chile_LosRieles_10900BP	Peru_Lauricocha_3500BP	Chile_Conchali_700BP	Brazil_Moraes_5800BP	0.00202089	0.106537	0.698867	1
Chile_LosRieles_10900BP	Peru_Lauricocha_3500BP	Cuncaicha_LA_combined	Peru_Laramate_900BP	0.00173991	0.552189	0.783282	1
Chile_LosRieles_10900BP	Peru_Lauricocha_3500BP	Cuncaicha_LA_combined	Chile_PicaOcho_700BP	0.0351497	0.815767	0.848681	1
Chile_LosRieles_10900BP	Peru_Lauricocha_3500BP	Cuncaicha_LA_combined	Argentina_LagunaChica_6800BP	0.00341483	0.378768	0.631405	1
Chile_LosRieles_10900BP	Peru_Lauricocha_3500BP	Cuncaicha_LA_combined	Brazil_Laranjal_6700BP	0.08309	0.636959	0.642649	1
Chile_LosRieles_10900BP	Peru_Lauricocha_3500BP	Cuncaicha_LA_combined	Brazil_Moraes_5800BP	0.049841	0.496033	0.633154	1
Chile_LosRieles_10900BP	Peru_Lauricocha_3500BP	Peru_Laramate_900BP	Chile_PicaOcho_700BP	0.00926564	0.245964	0.964123	1
Chile_LosRieles_10900BP	Peru_Lauricocha_3500BP	Peru_Laramate_900BP	Argentina_LagunaChica_6800BP	4.67959e-06	0.429561	0.772704	1
Chile_LosRieles_10900BP	Peru_Lauricocha_3500BP	Peru_Laramate_900BP	Brazil_Laranjal_6700BP	0.000867633	0.36209	0.73983	1
Chile_LosRieles_10900BP	Peru_Lauricocha_3500BP	Peru_Laramate_900BP	Brazil_Moraes_5800BP	0.0017052	0.318699	0.834481	1
Chile_LosRieles_10900BP	Peru_Lauricocha_3500BP	Chile_PicaOcho_700BP	Argentina_LagunaChica_6800BP	0.000524958	0.575513	0.871349	1
Chile_LosRieles_10900BP	Peru_Lauricocha_3500BP	Chile_PicaOcho_700BP	Brazil_Laranjal_6700BP	0.0109721	0.509483	0.975798	1
Chile_LosRieles_10900BP	Peru_Lauricocha_3500BP	Chile_PicaOcho_700BP	Brazil_Moraes_5800BP	0.00830406	0.413575	0.954079	1
Chile_LosRieles_10900BP	Peru_Lauricocha_3500BP	Argentina_LagunaChica_6800BP	Brazil_Laranjal_6700BP	0.0291755	0.486499	0.771035	1
Chile_LosRieles_10900BP	Peru_Lauricocha_3500BP	Argentina_LagunaChica_6800BP	Brazil_Moraes_5800BP	0.00742165	0.30388	0.588605	1
Chile_LosRieles_10900BP	Peru_Lauricocha_3500BP	Brazil_Laranjal_6700BP	Brazil_Moraes_5800BP	0.0838233	0.531491	0.979454	1
Chile_LosRieles_10900BP	Chile_LosRieles_5100BP	Peru_LaGalgada_4100BP	Chile_Conchali_700BP	0.00558677	0.0931	0.404584	1
Chile_LosRieles_10900BP	Chile_LosRieles_5100BP	Peru_LaGalgada_4100BP	Cuncaicha_LA_combined	0.0872632	0.301629	0.768297	1
Chile_LosRieles_10900BP	Chile_LosRieles_5100BP	Peru_LaGalgada_4100BP	Peru_Laramate_900BP	0.00421399	0.181605	0.452192	1
Chile_LosRieles_10900BP	Chile_LosRieles_5100BP	Peru_LaGalgada_4100BP	Chile_PicaOcho_700BP	0.0456168	0.288133	0.461994	1
Chile_LosRieles_10900BP	Chile_LosRieles_5100BP	Peru_LaGalgada_4100BP	Argentina_LagunaChica_6800BP	0.0113804	0.265418	0.415855	1
Chile_LosRieles_10900BP	Chile_LosRieles_5100BP	Peru_LaGalgada_4100BP	Brazil_Laranjal_6700BP	0.0714941	0.284952	0.411045	1
Chile_LosRieles_10900BP	Chile_LosRieles_5100BP	Peru_LaGalgada_4100BP	Brazil_Moraes_5800BP	0.0301246	0.110138	0.414628	1
Chile_LosRieles_10900BP	Chile_LosRieles_5100BP	Chile_Conchali_700BP	Cuncaicha_LA_combined	0.000976326	0.0370627	0.144288	1
Chile_LosRieles_10900BP	Chile_LosRieles_5100BP	Chile_Conchali_700BP	Peru_Laramate_900BP	0.00405931	0.191433	0.435883	1
Chile_LosRieles_10900BP	Chile_LosRieles_5100BP	Chile_Conchali_700BP	Chile_PicaOcho_700BP	0.00531206	0.0392424	0.160825	1
Chile_LosRieles_10900BP	Chile_LosRieles_5100BP	Chile_Conchali_700BP	Argentina_LagunaChica_6800BP	4.12965e-05	0.049877	0.193106	1
Chile_LosRieles_10900BP	Chile_LosRieles_5100BP	Chile_Conchali_700BP	Brazil_Laranjal_6700BP	0.00348096	0.0670902	0.172622	1
Chile_LosRieles_10900BP	Chile_LosRieles_5100BP	Chile_Conchali_700BP	Brazil_Moraes_5800BP	0.000659899	0.0185988	0.126718	1
Chile_LosRieles_10900BP	Chile_LosRieles_5100BP	Cuncaicha_LA_combined	Peru_Laramate_900BP	0.000714925	0.145984	0.379994	1
Chile_LosRieles_10900BP	Chile_LosRieles_5100BP	Cuncaicha_LA_combined	Chile_PicaOcho_700BP	0.0159221	0.158527	0.521637	1
Chile_LosRieles_10900BP	Chile_LosRieles_5100BP	Cuncaicha_LA_combined	Argentina_LagunaChica_6800BP	0.0084264	0.0799696	0.194169	1
Chile_LosRieles_10900BP	Chile_LosRieles_5100BP	Cuncaicha_LA_combined	Brazil_Laranjal_6700BP	0.0734462	0.124369	0.269457	1
Chile_LosRieles_10900BP	Chile_LosRieles_5100BP	Cuncaicha_LA_combined	Brazil_Moraes_5800BP	0.0311631	0.234725	0.38524	1
Chile_LosRieles_10900BP	Chile_LosRieles_5100BP	Peru_Laramate_900BP	Chile_PicaOcho_700BP	0.00323546	0.101136	0.153206	1
Chile_LosRieles_10900BP	Chile_LosRieles_5100BP	Peru_Laramate_900BP	Argentina_LagunaChica_6800BP	1.10064e-06	0.101323	0.178858	1
Chile_LosRieles_10900BP	Chile_LosRieles_5100BP	Peru_Laramate_900BP	Brazil_Laranjal_6700BP	0.000611148	0.119189	0.161103	1
Chile_LosRieles_10900BP	Chile_LosRieles_5100BP	Peru_Laramate_900BP	Brazil_Moraes_5800BP	0.000180458	0.0366001	0.262712	1
Chile_LosRieles_10900BP	Chile_LosRieles_5100BP	Chile_PicaOcho_700BP	Argentina_LagunaChica_6800BP	0.00086749	0.151995	0.156679	1
Chile_LosRieles_10900BP	Chile_LosRieles_5100BP	Chile_PicaOcho_700BP	Brazil_Laranjal_6700BP	0.00538603	0.125836	0.311484	1
Chile_LosRieles_10900BP	Chile_LosRieles_5100BP	Chile_PicaOcho_700BP	Brazil_Moraes_5800BP	0.00118198	0.0318069	0.235594	1
Chile_LosRieles_10900BP	Chile_LosRieles_5100BP	Argentina_LagunaChica_6800BP	Brazil_Laranjal_6700BP	0.0864098	0.177098	0.636281	1
Chile_LosRieles_10900BP	Chile_LosRieles_5100BP	Argentina_LagunaChica_6800BP	Brazil_Moraes_5800BP	0.0336447	0.233136	0.424759	1
Chile_LosRieles_10900BP	Chile_LosRieles_5100BP	Brazil_Laranjal_6700BP	Brazil_Moraes_5800BP	0.106853	0.680364	0.99877	1
Chile_LosRieles_10900BP	Peru_LaGalgada_4100BP	Chile_Conchali_700BP	Cuncaicha_LA_combined	0.000843394	0.0909419	0.477287	1
Chile_LosRieles_10900BP	Peru_LaGalgada_4100BP	Chile_Conchali_700BP	Peru_Laramate_900BP	0.00305734	0.0879848	0.864582	1
Chile_LosRieles_10900BP	Peru_LaGalgada_4100BP	Chile_Conchali_700BP	Chile_PicaOcho_700BP	0.00264475	0.0131563	0.265332	1
Chile_LosRieles_10900BP	Peru_LaGalgada_4100BP	Chile_Conchali_700BP	Argentina_LagunaChica_6800BP	3.09605e-05	0.0213618	0.189922	1
Chile_LosRieles_10900BP	Peru_LaGalgada_4100BP	Chile_Conchali_700BP	Brazil_Laranjal_6700BP	0.000973646	0.0201864	0.146356	1
Chile_LosRieles_10900BP	Peru_LaGalgada_4100BP	Chile_Conchali_700BP	Brazil_Moraes_5800BP	0.00181525	0.0109478	0.0434814	1
Chile_LosRieles_10900BP	Peru_LaGalgada_4100BP	Cuncaicha_LA_combined	Peru_Laramate_900BP	0.00110377	0.195902	0.478451	1
Chile_LosRieles_10900BP	Peru_LaGalgada_4100BP	Cuncaicha_LA_combined	Chile_PicaOcho_700BP	0.0206341	0.328814	0.476171	1
Chile_LosRieles_10900BP	Peru_LaGalgada_4100BP	Cuncaicha_LA_combined	Argentina_LagunaChica_6800BP	0.00728001	0.274662	0.480115	1
Chile_LosRieles_10900BP	Peru_LaGalgada_4100BP	Cuncaicha_LA_combined	Brazil_Laranjal_6700BP	0.0987405	0.451697	0.5447	1
Chile_LosRieles_10900BP	Peru_LaGalgada_4100BP	Cuncaicha_LA_combined	Brazil_Moraes_5800BP	0.0879619	0.332973	0.80946	1
Chile_LosRieles_10900BP	Peru_LaGalgada_4100BP	Peru_Laramate_900BP	Chile_PicaOcho_700BP	0.00141492	0.0269918	0.227253	1
Chile_LosRieles_10900BP	Peru_LaGalgada_4100BP	Peru_Laramate_900BP	Argentina_LagunaChica_6800BP	7.68524e-07	0.14272	0.198737	1
Chile_LosRieles_10900BP	Peru_LaGalgada_4100BP	Peru_Laramate_900BP	Brazil_Laranjal_6700BP	0.000386277	0.0958206	0.137769	1
Chile_LosRieles_10900BP	Peru_LaGalgada_4100BP	Peru_Laramate_900BP	Brazil_Moraes_5800BP	0.00117112	0.0856752	0.14345	1
Chile_LosRieles_10900BP	Peru_LaGalgada_4100BP	Chile_PicaOcho_700BP	Argentina_LagunaChica_6800BP	0.000533463	0.164606	0.248494	1
Chile_LosRieles_10900BP	Peru_LaGalgada_4100BP	Chile_PicaOcho_700BP	Brazil_Laranjal_6700BP	0.00186131	0.098925	0.352164	1
Chile_LosRieles_10900BP	Peru_LaGalgada_4100BP	Chile_PicaOcho_700BP	Brazil_Moraes_5800BP	0.00268757	0.0709859	0.227523	1
Chile_LosRieles_10900BP	Peru_LaGalgada_4100BP	Argentina_LagunaChica_6800BP	Brazil_Laranjal_6700BP	0.0233435	0.306504	0.560996	1
Chile_LosRieles_10900BP	Peru_LaGalgada_4100BP	Argentina_LagunaChica_6800BP	Brazil_Moraes_5800BP	0.01294	0.190419	0.424476	1
Chile_LosRieles_10900BP	Peru_LaGalgada_4100BP	Brazil_Laranjal_6700BP	Brazil_Moraes_5800BP	0.0801165	0.412901	0.992261	1
Chile_LosRieles_10900BP	Chile_Conchali_700BP	Cuncaicha_LA_combined	Peru_Laramate_900BP	0.000349867	0.238599	0.800732	1
Chile_LosRieles_10900BP	Chile_Conchali_700BP	Cuncaicha_LA_combined	Chile_PicaOcho_700BP	0.00165376	0.0389687	0.381516	1
Chile_LosRieles_10900BP	Chile_Conchali_700BP	Cuncaicha_LA_combined	Argentina_LagunaChica_6800BP	7.99313e-06	0.0296233	0.19311	1
Chile_LosRieles_10900BP	Chile_Conchali_700BP	Cuncaicha_LA_combined	Brazil_Laranjal_6700BP	0.00137199	0.0967808	0.232997	1
Chile_LosRieles_10900BP	Chile_Conchali_700BP	Cuncaicha_LA_combined	Brazil_Moraes_5800BP	0.000706637	0.0853733	0.354031	1
Chile_LosRieles_10900BP	Chile_Conchali_700BP	Peru_Laramate_900BP	Chile_PicaOcho_700BP	0.00440827	0.0591765	0.410384	1
Chile_LosRieles_10900BP	Chile_Conchali_700BP	Peru_Laramate_900BP	Argentina_LagunaChica_6800BP	1.49229e-06	0.273891	0.350523	1
Chile_LosRieles_10900BP	Chile_Conchali_700BP	Peru_Laramate_900BP	Brazil_Laranjal_6700BP	0.000625936	0.167379	0.482257	1
Chile_LosRieles_10900BP	Chile_Conchali_700BP	Peru_Laramate_900BP	Brazil_Moraes_5800BP	0.000791618	0.116557	0.4186	1
Chile_LosRieles_10900BP	Chile_Conchali_700BP	Chile_PicaOcho_700BP	Argentina_LagunaChica_6800BP	1.13002e-05	0.0462479	0.188317	1
Chile_LosRieles_10900BP	Chile_Conchali_700BP	Chile_PicaOcho_700BP	Brazil_Laranjal_6700BP	0.000424505	0.0254492	0.0732442	1
Chile_LosRieles_10900BP	Chile_Conchali_700BP	Chile_PicaOcho_700BP	Brazil_Moraes_5800BP	0.000272419	0.0063582	0.024253	1
Chile_LosRieles_10900BP	Chile_Conchali_700BP	Argentina_LagunaChica_6800BP	Brazil_Laranjal_6700BP	0.000905551	0.300311	0.590663	1
Chile_LosRieles_10900BP	Chile_Conchali_700BP	Argentina_LagunaChica_6800BP	Brazil_Moraes_5800BP	9.83171e-05	0.204951	0.462191	1
Chile_LosRieles_10900BP	Chile_Conchali_700BP	Brazil_Laranjal_6700BP	Brazil_Moraes_5800BP	0.00643241	0.272533	0.981047	1
Chile_LosRieles_10900BP	Cuncaicha_LA_combined	Peru_Laramate_900BP	Chile_PicaOcho_700BP	0.000481614	0.094496	0.385132	1
Chile_LosRieles_10900BP	Cuncaicha_LA_combined	Peru_Laramate_900BP	Argentina_LagunaChica_6800BP	8.66687e-07	0.157645	0.204175	1
Chile_LosRieles_10900BP	Cuncaicha_LA_combined	Peru_Laramate_900BP	Brazil_Laranjal_6700BP	0.000322474	0.22595	0.288331	1
Chile_LosRieles_10900BP	Cuncaicha_LA_combined	Peru_Laramate_900BP	Brazil_Moraes_5800BP	0.000261636	0.162097	0.47765	1
Chile_LosRieles_10900BP	Cuncaicha_LA_combined	Chile_PicaOcho_700BP	Argentina_LagunaChica_6800BP	0.00132751	0.24761	0.466041	1
Chile_LosRieles_10900BP	Cuncaicha_LA_combined	Chile_PicaOcho_700BP	Brazil_Laranjal_6700BP	0.00876291	0.26124	0.671039	1
Chile_LosRieles_10900BP	Cuncaicha_LA_combined	Chile_PicaOcho_700BP	Brazil_Moraes_5800BP	0.00489208	0.242755	0.783784	1
Chile_LosRieles_10900BP	Cuncaicha_LA_combined	Argentina_LagunaChica_6800BP	Brazil_Laranjal_6700BP	0.0810092	0.343957	0.757178	1
Chile_LosRieles_10900BP	Cuncaicha_LA_combined	Argentina_LagunaChica_6800BP	Brazil_Moraes_5800BP	0.0449093	0.347926	0.654594	1
Chile_LosRieles_10900BP	Cuncaicha_LA_combined	Brazil_Laranjal_6700BP	Brazil_Moraes_5800BP	0.266111	0.7003	0.962709	1
Chile_LosRieles_10900BP	Peru_Laramate_900BP	Chile_PicaOcho_700BP	Argentina_LagunaChica_6800BP	5.28953e-07	0.0392313	0.193223	1
Chile_LosRieles_10900BP	Peru_Laramate_900BP	Chile_PicaOcho_700BP	Brazil_Laranjal_6700BP	4.65986e-05	0.0180468	0.177366	1
Chile_LosRieles_10900BP	Peru_Laramate_900BP	Chile_PicaOcho_700BP	Brazil_Moraes_5800BP	6.61991e-05	0.00560461	0.0664323	1
Chile_LosRieles_10900BP	Peru_Laramate_900BP	Argentina_LagunaChica_6800BP	Brazil_Laranjal_6700BP	8.63357e-06	0.435356	0.785487	1
Chile_LosRieles_10900BP	Peru_Laramate_900BP	Argentina_LagunaChica_6800BP	Brazil_Moraes_5800BP	2.28792e-06	0.237893	0.53996	1
Chile_LosRieles_10900BP	Peru_Laramate_900BP	Brazil_Laranjal_6700BP	Brazil_Moraes_5800BP	0.000614185	0.279843	0.987484	1
Chile_LosRieles_10900BP	Chile_PicaOcho_700BP	Argentina_LagunaChica_6800BP	Brazil_Laranjal_6700BP	0.00162643	0.248688	0.510756	1
Chile_LosRieles_10900BP	Chile_PicaOcho_700BP	Argentina_LagunaChica_6800BP	Brazil_Moraes_5800BP	0.000504919	0.205688	0.438666	1
Chile_LosRieles_10900BP	Chile_PicaOcho_700BP	Brazil_Laranjal_6700BP	Brazil_Moraes_5800BP	0.00261844	0.284422	0.970587	1
Chile_LosRieles_10900BP	Argentina_LagunaChica_6800BP	Brazil_Laranjal_6700BP	Brazil_Moraes_5800BP	0.348004	0.810228	0.964963	1

## Sheet: 1240k_quintuplets
Pop1	Pop2	Pop3	Pop4	Pop5	p_Value_for_Rank0	p_Value_for_Rank1	p_Value_for_Rank2	p_Value_for_Rank3	p_Value_for_Rank4
Brazil_LapaDoSanto_9600BP	Argentina_ArroyoSeco2_7700BP	Peru_Cuncaicha_9000BP	Peru_Lauricocha_8600BP	Peru_Lauricocha_5800BP	0.034231	0.701065	0.897208	0.770749	1
Brazil_LapaDoSanto_9600BP	Argentina_ArroyoSeco2_7700BP	Peru_Cuncaicha_9000BP	Peru_Lauricocha_8600BP	Peru_Lauricocha_3500BP	0.00548471	0.134455	0.501013	0.652844	1			Outgroups:
Brazil_LapaDoSanto_9600BP	Argentina_ArroyoSeco2_7700BP	Peru_Cuncaicha_9000BP	Peru_Lauricocha_8600BP	Chile_LosRieles_5100BP	0.0011803	0.0657167	0.528787	0.653666	1			USA_MainlandChumash_1400BP
Brazil_LapaDoSanto_9600BP	Argentina_ArroyoSeco2_7700BP	Peru_Cuncaicha_9000BP	Peru_Lauricocha_8600BP	Peru_LaGalgada_4100BP	9.34806e-05	0.00893394	0.587009	0.650306	1			USA_SanFranciscoBay_300BP
Brazil_LapaDoSanto_9600BP	Argentina_ArroyoSeco2_7700BP	Peru_Cuncaicha_9000BP	Peru_Lauricocha_8600BP	Chile_Conchali_700BP	6.72857e-05	0.0578131	0.579402	0.686106	1			USA_SanNicolas_4900BP
Brazil_LapaDoSanto_9600BP	Argentina_ArroyoSeco2_7700BP	Peru_Cuncaicha_9000BP	Peru_Lauricocha_8600BP	Cuncaicha_LA_combined	0.000155383	0.0236566	0.874909	0.91489	1			USA_SanClemente-SantaCatalina_800BP
Brazil_LapaDoSanto_9600BP	Argentina_ArroyoSeco2_7700BP	Peru_Cuncaicha_9000BP	Peru_Lauricocha_8600BP	Peru_Laramate_900BP	1.60972e-07	0.0162051	0.502143	0.650393	1			Chipewyan.DG
Brazil_LapaDoSanto_9600BP	Argentina_ArroyoSeco2_7700BP	Peru_Cuncaicha_9000BP	Peru_Lauricocha_8600BP	Chile_PicaOcho_700BP	1.65102e-06	0.0150508	0.554538	0.683022	1			Russia_MA1_24000BP
Brazil_LapaDoSanto_9600BP	Argentina_ArroyoSeco2_7700BP	Peru_Cuncaicha_9000BP	Peru_Lauricocha_8600BP	Argentina_LagunaChica_6800BP	6.78961e-05	0.109328	0.871864	0.813477	1			USA_Anzick_12800BP
Brazil_LapaDoSanto_9600BP	Argentina_ArroyoSeco2_7700BP	Peru_Cuncaicha_9000BP	Peru_Lauricocha_8600BP	Brazil_Laranjal_6700BP	0.088937	0.773895	0.863988	0.785106	1			Han.DG
Brazil_LapaDoSanto_9600BP	Argentina_ArroyoSeco2_7700BP	Peru_Cuncaicha_9000BP	Peru_Lauricocha_8600BP	Brazil_Moraes_5800BP	0.0768265	0.790807	0.935101	0.936709	1			Papuan.DG
Brazil_LapaDoSanto_9600BP	Argentina_ArroyoSeco2_7700BP	Peru_Cuncaicha_9000BP	Peru_Lauricocha_5800BP	Peru_Lauricocha_3500BP	0.0315872	0.419291	0.477607	0.667038	1			Karelia_HG.SG
Brazil_LapaDoSanto_9600BP	Argentina_ArroyoSeco2_7700BP	Peru_Cuncaicha_9000BP	Peru_Lauricocha_5800BP	Chile_LosRieles_5100BP	0.0134344	0.218622	0.394667	0.64347	1			Zapotec.DG
Brazil_LapaDoSanto_9600BP	Argentina_ArroyoSeco2_7700BP	Peru_Cuncaicha_9000BP	Peru_Lauricocha_5800BP	Peru_LaGalgada_4100BP	0.00290075	0.181999	0.642927	0.644647	1			Mixtec.DG
Brazil_LapaDoSanto_9600BP	Argentina_ArroyoSeco2_7700BP	Peru_Cuncaicha_9000BP	Peru_Lauricocha_5800BP	Chile_Conchali_700BP	0.000490381	0.0901114	0.420842	0.684281	1			Mixe.DG
Brazil_LapaDoSanto_9600BP	Argentina_ArroyoSeco2_7700BP	Peru_Cuncaicha_9000BP	Peru_Lauricocha_5800BP	Cuncaicha_LA_combined	0.00388338	0.2695	0.877416	0.957565	1			Mayan.SG
Brazil_LapaDoSanto_9600BP	Argentina_ArroyoSeco2_7700BP	Peru_Cuncaicha_9000BP	Peru_Lauricocha_5800BP	Peru_Laramate_900BP	1.27072e-06	0.176913	0.470422	0.644058	1
Brazil_LapaDoSanto_9600BP	Argentina_ArroyoSeco2_7700BP	Peru_Cuncaicha_9000BP	Peru_Lauricocha_5800BP	Chile_PicaOcho_700BP	4.30234e-05	0.157681	0.533718	0.691348	1
Brazil_LapaDoSanto_9600BP	Argentina_ArroyoSeco2_7700BP	Peru_Cuncaicha_9000BP	Peru_Lauricocha_5800BP	Argentina_LagunaChica_6800BP	0.0003533	0.178376	0.59308	0.649662	1
Brazil_LapaDoSanto_9600BP	Argentina_ArroyoSeco2_7700BP	Peru_Cuncaicha_9000BP	Peru_Lauricocha_5800BP	Brazil_Laranjal_6700BP	0.200227	0.698656	0.857871	0.786353	1
Brazil_LapaDoSanto_9600BP	Argentina_ArroyoSeco2_7700BP	Peru_Cuncaicha_9000BP	Peru_Lauricocha_5800BP	Brazil_Moraes_5800BP	0.265104	0.753182	0.885374	0.925999	1
Brazil_LapaDoSanto_9600BP	Argentina_ArroyoSeco2_7700BP	Peru_Cuncaicha_9000BP	Peru_Lauricocha_3500BP	Chile_LosRieles_5100BP	0.00540039	0.236496	0.479922	0.63486	1
Brazil_LapaDoSanto_9600BP	Argentina_ArroyoSeco2_7700BP	Peru_Cuncaicha_9000BP	Peru_Lauricocha_3500BP	Peru_LaGalgada_4100BP	0.000175085	0.169513	0.791636	0.677013	1
Brazil_LapaDoSanto_9600BP	Argentina_ArroyoSeco2_7700BP	Peru_Cuncaicha_9000BP	Peru_Lauricocha_3500BP	Chile_Conchali_700BP	3.20523e-05	0.133655	0.709722	0.792099	1
Brazil_LapaDoSanto_9600BP	Argentina_ArroyoSeco2_7700BP	Peru_Cuncaicha_9000BP	Peru_Lauricocha_3500BP	Cuncaicha_LA_combined	0.000890754	0.151261	0.891421	0.894516	1
Brazil_LapaDoSanto_9600BP	Argentina_ArroyoSeco2_7700BP	Peru_Cuncaicha_9000BP	Peru_Lauricocha_3500BP	Peru_Laramate_900BP	2.01428e-06	0.416437	0.957527	0.948496	1
Brazil_LapaDoSanto_9600BP	Argentina_ArroyoSeco2_7700BP	Peru_Cuncaicha_9000BP	Peru_Lauricocha_3500BP	Chile_PicaOcho_700BP	2.58098e-05	0.396352	0.903156	0.911015	1
Brazil_LapaDoSanto_9600BP	Argentina_ArroyoSeco2_7700BP	Peru_Cuncaicha_9000BP	Peru_Lauricocha_3500BP	Argentina_LagunaChica_6800BP	1.18882e-05	0.224159	0.39549	0.64244	1
Brazil_LapaDoSanto_9600BP	Argentina_ArroyoSeco2_7700BP	Peru_Cuncaicha_9000BP	Peru_Lauricocha_3500BP	Brazil_Laranjal_6700BP	0.060494	0.614535	0.819626	0.788879	1
Brazil_LapaDoSanto_9600BP	Argentina_ArroyoSeco2_7700BP	Peru_Cuncaicha_9000BP	Peru_Lauricocha_3500BP	Brazil_Moraes_5800BP	0.0459412	0.570974	0.855386	0.938252	1
Brazil_LapaDoSanto_9600BP	Argentina_ArroyoSeco2_7700BP	Peru_Cuncaicha_9000BP	Chile_LosRieles_5100BP	Peru_LaGalgada_4100BP	0.000577409	0.24611	0.763904	0.63755	1
Brazil_LapaDoSanto_9600BP	Argentina_ArroyoSeco2_7700BP	Peru_Cuncaicha_9000BP	Chile_LosRieles_5100BP	Chile_Conchali_700BP	0.000117634	0.03405	0.276503	0.683849	1
Brazil_LapaDoSanto_9600BP	Argentina_ArroyoSeco2_7700BP	Peru_Cuncaicha_9000BP	Chile_LosRieles_5100BP	Cuncaicha_LA_combined	0.00171239	0.073118	0.524818	0.747341	1
Brazil_LapaDoSanto_9600BP	Argentina_ArroyoSeco2_7700BP	Peru_Cuncaicha_9000BP	Chile_LosRieles_5100BP	Peru_Laramate_900BP	1.84825e-07	0.0384929	0.253226	0.629838	1
Brazil_LapaDoSanto_9600BP	Argentina_ArroyoSeco2_7700BP	Peru_Cuncaicha_9000BP	Chile_LosRieles_5100BP	Chile_PicaOcho_700BP	2.40685e-05	0.16698	0.598967	0.649126	1
Brazil_LapaDoSanto_9600BP	Argentina_ArroyoSeco2_7700BP	Peru_Cuncaicha_9000BP	Chile_LosRieles_5100BP	Argentina_LagunaChica_6800BP	3.60324e-05	0.0513725	0.628802	0.641785	1
Brazil_LapaDoSanto_9600BP	Argentina_ArroyoSeco2_7700BP	Peru_Cuncaicha_9000BP	Chile_LosRieles_5100BP	Brazil_Laranjal_6700BP	0.0806547	0.674182	0.893685	0.846387	1
Brazil_LapaDoSanto_9600BP	Argentina_ArroyoSeco2_7700BP	Peru_Cuncaicha_9000BP	Chile_LosRieles_5100BP	Brazil_Moraes_5800BP	0.0731201	0.540123	0.848554	0.935319	1
Brazil_LapaDoSanto_9600BP	Argentina_ArroyoSeco2_7700BP	Peru_Cuncaicha_9000BP	Peru_LaGalgada_4100BP	Chile_Conchali_700BP	2.27887e-06	0.0028297	0.131623	0.684474	1
Brazil_LapaDoSanto_9600BP	Argentina_ArroyoSeco2_7700BP	Peru_Cuncaicha_9000BP	Peru_LaGalgada_4100BP	Cuncaicha_LA_combined	0.000192451	0.239268	0.697623	0.915862	1
Brazil_LapaDoSanto_9600BP	Argentina_ArroyoSeco2_7700BP	Peru_Cuncaicha_9000BP	Peru_LaGalgada_4100BP	Peru_Laramate_900BP	2.27909e-08	0.0323453	0.241841	0.630245	1
Brazil_LapaDoSanto_9600BP	Argentina_ArroyoSeco2_7700BP	Peru_Cuncaicha_9000BP	Peru_LaGalgada_4100BP	Chile_PicaOcho_700BP	4.15347e-07	0.126281	0.354413	0.66122	1
Brazil_LapaDoSanto_9600BP	Argentina_ArroyoSeco2_7700BP	Peru_Cuncaicha_9000BP	Peru_LaGalgada_4100BP	Argentina_LagunaChica_6800BP	1.26099e-06	0.00354261	0.399862	0.651449	1
Brazil_LapaDoSanto_9600BP	Argentina_ArroyoSeco2_7700BP	Peru_Cuncaicha_9000BP	Peru_LaGalgada_4100BP	Brazil_Laranjal_6700BP	0.00411978	0.352378	0.887168	0.844882	1
Brazil_LapaDoSanto_9600BP	Argentina_ArroyoSeco2_7700BP	Peru_Cuncaicha_9000BP	Peru_LaGalgada_4100BP	Brazil_Moraes_5800BP	0.00855781	0.336376	0.845049	0.925093	1
Brazil_LapaDoSanto_9600BP	Argentina_ArroyoSeco2_7700BP	Peru_Cuncaicha_9000BP	Chile_Conchali_700BP	Cuncaicha_LA_combined	1.29237e-06	0.008587	0.304213	0.825702	1
Brazil_LapaDoSanto_9600BP	Argentina_ArroyoSeco2_7700BP	Peru_Cuncaicha_9000BP	Chile_Conchali_700BP	Peru_Laramate_900BP	3.54368e-09	0.132373	0.454758	0.771232	1
Brazil_LapaDoSanto_9600BP	Argentina_ArroyoSeco2_7700BP	Peru_Cuncaicha_9000BP	Chile_Conchali_700BP	Chile_PicaOcho_700BP	3.30302e-07	0.0413432	0.23286	0.757052	1
Brazil_LapaDoSanto_9600BP	Argentina_ArroyoSeco2_7700BP	Peru_Cuncaicha_9000BP	Chile_Conchali_700BP	Argentina_LagunaChica_6800BP	1.59721e-07	0.0144315	0.454859	0.714551	1
Brazil_LapaDoSanto_9600BP	Argentina_ArroyoSeco2_7700BP	Peru_Cuncaicha_9000BP	Chile_Conchali_700BP	Brazil_Laranjal_6700BP	0.00347847	0.342809	0.847406	0.835601	1
Brazil_LapaDoSanto_9600BP	Argentina_ArroyoSeco2_7700BP	Peru_Cuncaicha_9000BP	Chile_Conchali_700BP	Brazil_Moraes_5800BP	0.00211911	0.394804	0.859603	0.944922	1
Brazil_LapaDoSanto_9600BP	Argentina_ArroyoSeco2_7700BP	Peru_Cuncaicha_9000BP	Cuncaicha_LA_combined	Peru_Laramate_900BP	2.06997e-08	0.0359388	0.580822	0.820432	1
Brazil_LapaDoSanto_9600BP	Argentina_ArroyoSeco2_7700BP	Peru_Cuncaicha_9000BP	Cuncaicha_LA_combined	Chile_PicaOcho_700BP	8.33893e-06	0.292763	0.839982	0.880492	1
Brazil_LapaDoSanto_9600BP	Argentina_ArroyoSeco2_7700BP	Peru_Cuncaicha_9000BP	Cuncaicha_LA_combined	Argentina_LagunaChica_6800BP	1.26901e-05	0.00876024	0.495931	0.70111	1
Brazil_LapaDoSanto_9600BP	Argentina_ArroyoSeco2_7700BP	Peru_Cuncaicha_9000BP	Cuncaicha_LA_combined	Brazil_Laranjal_6700BP	0.0153763	0.462989	0.865889	0.862575	1
Brazil_LapaDoSanto_9600BP	Argentina_ArroyoSeco2_7700BP	Peru_Cuncaicha_9000BP	Cuncaicha_LA_combined	Brazil_Moraes_5800BP	0.0311808	0.471281	0.860136	0.943894	1
Brazil_LapaDoSanto_9600BP	Argentina_ArroyoSeco2_7700BP	Peru_Cuncaicha_9000BP	Peru_Laramate_900BP	Chile_PicaOcho_700BP	2.68728e-09	0.0519275	0.279432	0.652787	1
Brazil_LapaDoSanto_9600BP	Argentina_ArroyoSeco2_7700BP	Peru_Cuncaicha_9000BP	Peru_Laramate_900BP	Argentina_LagunaChica_6800BP	3.41702e-11	0.0260441	0.434218	0.661267	1
Brazil_LapaDoSanto_9600BP	Argentina_ArroyoSeco2_7700BP	Peru_Cuncaicha_9000BP	Peru_Laramate_900BP	Brazil_Laranjal_6700BP	2.28808e-06	0.312791	0.82345	0.784378	1
Brazil_LapaDoSanto_9600BP	Argentina_ArroyoSeco2_7700BP	Peru_Cuncaicha_9000BP	Peru_Laramate_900BP	Brazil_Moraes_5800BP	2.67707e-06	0.35858	0.83297	0.92479	1
Brazil_LapaDoSanto_9600BP	Argentina_ArroyoSeco2_7700BP	Peru_Cuncaicha_9000BP	Chile_PicaOcho_700BP	Argentina_LagunaChica_6800BP	5.35479e-08	0.00501719	0.390844	0.641177	1
Brazil_LapaDoSanto_9600BP	Argentina_ArroyoSeco2_7700BP	Peru_Cuncaicha_9000BP	Chile_PicaOcho_700BP	Brazil_Laranjal_6700BP	0.00018091	0.300786	0.823855	0.78546	1
Brazil_LapaDoSanto_9600BP	Argentina_ArroyoSeco2_7700BP	Peru_Cuncaicha_9000BP	Chile_PicaOcho_700BP	Brazil_Moraes_5800BP	0.000107034	0.33037	0.824427	0.924411	1
Brazil_LapaDoSanto_9600BP	Argentina_ArroyoSeco2_7700BP	Peru_Cuncaicha_9000BP	Argentina_LagunaChica_6800BP	Brazil_Laranjal_6700BP	0.0129455	0.69905	0.936182	0.907323	1
Brazil_LapaDoSanto_9600BP	Argentina_ArroyoSeco2_7700BP	Peru_Cuncaicha_9000BP	Argentina_LagunaChica_6800BP	Brazil_Moraes_5800BP	0.0108691	0.697163	0.834617	0.928753	1
Brazil_LapaDoSanto_9600BP	Argentina_ArroyoSeco2_7700BP	Peru_Cuncaicha_9000BP	Brazil_Laranjal_6700BP	Brazil_Moraes_5800BP	0.604595	0.951313	0.987243	0.977477	1
Brazil_LapaDoSanto_9600BP	Argentina_ArroyoSeco2_7700BP	Peru_Lauricocha_8600BP	Peru_Lauricocha_5800BP	Peru_Lauricocha_3500BP	0.00389205	0.158866	0.549927	0.878643	1
Brazil_LapaDoSanto_9600BP	Argentina_ArroyoSeco2_7700BP	Peru_Lauricocha_8600BP	Peru_Lauricocha_5800BP	Chile_LosRieles_5100BP	0.00026928	0.0527122	0.481127	0.766664	1
Brazil_LapaDoSanto_9600BP	Argentina_ArroyoSeco2_7700BP	Peru_Lauricocha_8600BP	Peru_Lauricocha_5800BP	Peru_LaGalgada_4100BP	0.000183792	0.0257444	0.588793	0.81686	1
Brazil_LapaDoSanto_9600BP	Argentina_ArroyoSeco2_7700BP	Peru_Lauricocha_8600BP	Peru_Lauricocha_5800BP	Chile_Conchali_700BP	2.39172e-05	0.0411279	0.472347	0.729614	1
Brazil_LapaDoSanto_9600BP	Argentina_ArroyoSeco2_7700BP	Peru_Lauricocha_8600BP	Peru_Lauricocha_5800BP	Cuncaicha_LA_combined	0.000213875	0.0953948	0.757622	0.788986	1
Brazil_LapaDoSanto_9600BP	Argentina_ArroyoSeco2_7700BP	Peru_Lauricocha_8600BP	Peru_Lauricocha_5800BP	Peru_Laramate_900BP	6.18959e-08	0.0102615	0.456757	0.760369	1
Brazil_LapaDoSanto_9600BP	Argentina_ArroyoSeco2_7700BP	Peru_Lauricocha_8600BP	Peru_Lauricocha_5800BP	Chile_PicaOcho_700BP	9.907e-07	0.0110961	0.463759	0.750963	1
Brazil_LapaDoSanto_9600BP	Argentina_ArroyoSeco2_7700BP	Peru_Lauricocha_8600BP	Peru_Lauricocha_5800BP	Argentina_LagunaChica_6800BP	1.40669e-05	0.0360993	0.770777	0.92514	1
Brazil_LapaDoSanto_9600BP	Argentina_ArroyoSeco2_7700BP	Peru_Lauricocha_8600BP	Peru_Lauricocha_5800BP	Brazil_Laranjal_6700BP	0.023275	0.668842	0.840099	0.718348	1
Brazil_LapaDoSanto_9600BP	Argentina_ArroyoSeco2_7700BP	Peru_Lauricocha_8600BP	Peru_Lauricocha_5800BP	Brazil_Moraes_5800BP	0.0320666	0.76482	0.918496	0.904077	1
Brazil_LapaDoSanto_9600BP	Argentina_ArroyoSeco2_7700BP	Peru_Lauricocha_8600BP	Peru_Lauricocha_3500BP	Chile_LosRieles_5100BP	9.62241e-05	0.0106019	0.216934	0.244237	1
Brazil_LapaDoSanto_9600BP	Argentina_ArroyoSeco2_7700BP	Peru_Lauricocha_8600BP	Peru_Lauricocha_3500BP	Peru_LaGalgada_4100BP	1.19873e-05	0.00490748	0.202551	0.674282	1
Brazil_LapaDoSanto_9600BP	Argentina_ArroyoSeco2_7700BP	Peru_Lauricocha_8600BP	Peru_Lauricocha_3500BP	Chile_Conchali_700BP	1.87482e-06	0.0139468	0.161803	0.706049	1
Brazil_LapaDoSanto_9600BP	Argentina_ArroyoSeco2_7700BP	Peru_Lauricocha_8600BP	Peru_Lauricocha_3500BP	Cuncaicha_LA_combined	2.4904e-05	0.00487548	0.245738	0.871438	1
Brazil_LapaDoSanto_9600BP	Argentina_ArroyoSeco2_7700BP	Peru_Lauricocha_8600BP	Peru_Lauricocha_3500BP	Peru_Laramate_900BP	8.2051e-08	0.0296879	0.566901	0.957418	1
Brazil_LapaDoSanto_9600BP	Argentina_ArroyoSeco2_7700BP	Peru_Lauricocha_8600BP	Peru_Lauricocha_3500BP	Chile_PicaOcho_700BP	4.13602e-07	0.0187337	0.522336	0.910955	1
Brazil_LapaDoSanto_9600BP	Argentina_ArroyoSeco2_7700BP	Peru_Lauricocha_8600BP	Peru_Lauricocha_3500BP	Argentina_LagunaChica_6800BP	8.12334e-07	0.0226845	0.466047	0.791846	1
Brazil_LapaDoSanto_9600BP	Argentina_ArroyoSeco2_7700BP	Peru_Lauricocha_8600BP	Peru_Lauricocha_3500BP	Brazil_Laranjal_6700BP	0.00561732	0.138414	0.533611	0.68387	1
Brazil_LapaDoSanto_9600BP	Argentina_ArroyoSeco2_7700BP	Peru_Lauricocha_8600BP	Peru_Lauricocha_3500BP	Brazil_Moraes_5800BP	0.00381066	0.138908	0.581466	0.916115	1
Brazil_LapaDoSanto_9600BP	Argentina_ArroyoSeco2_7700BP	Peru_Lauricocha_8600BP	Chile_LosRieles_5100BP	Peru_LaGalgada_4100BP	4.7645e-06	0.005248	0.288825	0.728213	1
Brazil_LapaDoSanto_9600BP	Argentina_ArroyoSeco2_7700BP	Peru_Lauricocha_8600BP	Chile_LosRieles_5100BP	Chile_Conchali_700BP	2.88719e-07	0.0012045	0.0236412	0.422728	1
Brazil_LapaDoSanto_9600BP	Argentina_ArroyoSeco2_7700BP	Peru_Lauricocha_8600BP	Chile_LosRieles_5100BP	Cuncaicha_LA_combined	8.34075e-06	0.00322404	0.0780123	0.644339	1
Brazil_LapaDoSanto_9600BP	Argentina_ArroyoSeco2_7700BP	Peru_Lauricocha_8600BP	Chile_LosRieles_5100BP	Peru_Laramate_900BP	6.28977e-10	0.000213894	0.0260284	0.291884	1
Brazil_LapaDoSanto_9600BP	Argentina_ArroyoSeco2_7700BP	Peru_Lauricocha_8600BP	Chile_LosRieles_5100BP	Chile_PicaOcho_700BP	5.559e-08	0.00473079	0.212522	0.657402	1
Brazil_LapaDoSanto_9600BP	Argentina_ArroyoSeco2_7700BP	Peru_Lauricocha_8600BP	Chile_LosRieles_5100BP	Argentina_LagunaChica_6800BP	7.36415e-08	0.000708066	0.0675445	0.821824	1
Brazil_LapaDoSanto_9600BP	Argentina_ArroyoSeco2_7700BP	Peru_Lauricocha_8600BP	Chile_LosRieles_5100BP	Brazil_Laranjal_6700BP	0.00122523	0.104863	0.648864	0.833182	1
Brazil_LapaDoSanto_9600BP	Argentina_ArroyoSeco2_7700BP	Peru_Lauricocha_8600BP	Chile_LosRieles_5100BP	Brazil_Moraes_5800BP	0.000915181	0.0788202	0.657192	0.907131	1
Brazil_LapaDoSanto_9600BP	Argentina_ArroyoSeco2_7700BP	Peru_Lauricocha_8600BP	Peru_LaGalgada_4100BP	Chile_Conchali_700BP	2.72478e-08	0.000109382	0.0103718	0.307889	1
Brazil_LapaDoSanto_9600BP	Argentina_ArroyoSeco2_7700BP	Peru_Lauricocha_8600BP	Peru_LaGalgada_4100BP	Cuncaicha_LA_combined	2.83291e-06	0.00148481	0.364411	0.592689	1
Brazil_LapaDoSanto_9600BP	Argentina_ArroyoSeco2_7700BP	Peru_Lauricocha_8600BP	Peru_LaGalgada_4100BP	Peru_Laramate_900BP	3.0531e-10	0.000161236	0.033044	0.279122	1
Brazil_LapaDoSanto_9600BP	Argentina_ArroyoSeco2_7700BP	Peru_Lauricocha_8600BP	Peru_LaGalgada_4100BP	Chile_PicaOcho_700BP	2.65585e-09	0.00123234	0.147218	0.273741	1
Brazil_LapaDoSanto_9600BP	Argentina_ArroyoSeco2_7700BP	Peru_Lauricocha_8600BP	Peru_LaGalgada_4100BP	Argentina_LagunaChica_6800BP	1.2146e-08	8.47974e-05	0.0183685	0.791532	1
Brazil_LapaDoSanto_9600BP	Argentina_ArroyoSeco2_7700BP	Peru_Lauricocha_8600BP	Peru_LaGalgada_4100BP	Brazil_Laranjal_6700BP	0.000146053	0.0156113	0.597723	0.767672	1
Brazil_LapaDoSanto_9600BP	Argentina_ArroyoSeco2_7700BP	Peru_Lauricocha_8600BP	Peru_LaGalgada_4100BP	Brazil_Moraes_5800BP	0.000271025	0.0303972	0.594782	0.894731	1
Brazil_LapaDoSanto_9600BP	Argentina_ArroyoSeco2_7700BP	Peru_Lauricocha_8600BP	Chile_Conchali_700BP	Cuncaicha_LA_combined	2.42529e-08	0.000431119	0.0156404	0.471523	1
Brazil_LapaDoSanto_9600BP	Argentina_ArroyoSeco2_7700BP	Peru_Lauricocha_8600BP	Chile_Conchali_700BP	Peru_Laramate_900BP	7.91057e-11	0.00428039	0.184692	0.490814	1
Brazil_LapaDoSanto_9600BP	Argentina_ArroyoSeco2_7700BP	Peru_Lauricocha_8600BP	Chile_Conchali_700BP	Chile_PicaOcho_700BP	3.85867e-09	0.000773578	0.0427559	0.29385	1
Brazil_LapaDoSanto_9600BP	Argentina_ArroyoSeco2_7700BP	Peru_Lauricocha_8600BP	Chile_Conchali_700BP	Argentina_LagunaChica_6800BP	1.42613e-09	0.000629811	0.0591806	0.887391	1
Brazil_LapaDoSanto_9600BP	Argentina_ArroyoSeco2_7700BP	Peru_Lauricocha_8600BP	Chile_Conchali_700BP	Brazil_Laranjal_6700BP	6.03e-05	0.0537404	0.599978	0.692227	1
Brazil_LapaDoSanto_9600BP	Argentina_ArroyoSeco2_7700BP	Peru_Lauricocha_8600BP	Chile_Conchali_700BP	Brazil_Moraes_5800BP	3.13513e-05	0.0692624	0.646891	0.925176	1
Brazil_LapaDoSanto_9600BP	Argentina_ArroyoSeco2_7700BP	Peru_Lauricocha_8600BP	Cuncaicha_LA_combined	Peru_Laramate_900BP	5.38599e-11	0.000229634	0.0637236	0.543194	1
Brazil_LapaDoSanto_9600BP	Argentina_ArroyoSeco2_7700BP	Peru_Lauricocha_8600BP	Cuncaicha_LA_combined	Chile_PicaOcho_700BP	1.35089e-08	0.0059723	0.487195	0.748248	1
Brazil_LapaDoSanto_9600BP	Argentina_ArroyoSeco2_7700BP	Peru_Lauricocha_8600BP	Cuncaicha_LA_combined	Argentina_LagunaChica_6800BP	1.20457e-07	0.000301073	0.054668	0.829602	1
Brazil_LapaDoSanto_9600BP	Argentina_ArroyoSeco2_7700BP	Peru_Lauricocha_8600BP	Cuncaicha_LA_combined	Brazil_Laranjal_6700BP	0.000350794	0.0497017	0.659101	0.540641	1
Brazil_LapaDoSanto_9600BP	Argentina_ArroyoSeco2_7700BP	Peru_Lauricocha_8600BP	Cuncaicha_LA_combined	Brazil_Moraes_5800BP	0.000687774	0.113195	0.756034	0.901381	1
Brazil_LapaDoSanto_9600BP	Argentina_ArroyoSeco2_7700BP	Peru_Lauricocha_8600BP	Peru_Laramate_900BP	Chile_PicaOcho_700BP	1.76392e-11	0.000484265	0.0430172	0.233215	1
Brazil_LapaDoSanto_9600BP	Argentina_ArroyoSeco2_7700BP	Peru_Lauricocha_8600BP	Peru_Laramate_900BP	Argentina_LagunaChica_6800BP	7.93599e-13	0.00112776	0.057899	0.877789	1
Brazil_LapaDoSanto_9600BP	Argentina_ArroyoSeco2_7700BP	Peru_Lauricocha_8600BP	Peru_Laramate_900BP	Brazil_Laranjal_6700BP	4.36272e-08	0.0156805	0.482343	0.651858	1
Brazil_LapaDoSanto_9600BP	Argentina_ArroyoSeco2_7700BP	Peru_Lauricocha_8600BP	Peru_Laramate_900BP	Brazil_Moraes_5800BP	6.1183e-08	0.0198949	0.548937	0.894943	1
Brazil_LapaDoSanto_9600BP	Argentina_ArroyoSeco2_7700BP	Peru_Lauricocha_8600BP	Chile_PicaOcho_700BP	Argentina_LagunaChica_6800BP	4.10996e-10	0.00015842	0.0170831	0.751588	1
Brazil_LapaDoSanto_9600BP	Argentina_ArroyoSeco2_7700BP	Peru_Lauricocha_8600BP	Chile_PicaOcho_700BP	Brazil_Laranjal_6700BP	1.71703e-06	0.0155949	0.502203	0.650587	1
Brazil_LapaDoSanto_9600BP	Argentina_ArroyoSeco2_7700BP	Peru_Lauricocha_8600BP	Chile_PicaOcho_700BP	Brazil_Moraes_5800BP	1.07162e-06	0.0172125	0.563721	0.897533	1
Brazil_LapaDoSanto_9600BP	Argentina_ArroyoSeco2_7700BP	Peru_Lauricocha_8600BP	Argentina_LagunaChica_6800BP	Brazil_Laranjal_6700BP	0.000193145	0.105244	0.875993	0.799096	1
Brazil_LapaDoSanto_9600BP	Argentina_ArroyoSeco2_7700BP	Peru_Lauricocha_8600BP	Argentina_LagunaChica_6800BP	Brazil_Moraes_5800BP	0.000195566	0.0950099	0.858175	0.937801	1
Brazil_LapaDoSanto_9600BP	Argentina_ArroyoSeco2_7700BP	Peru_Lauricocha_8600BP	Brazil_Laranjal_6700BP	Brazil_Moraes_5800BP	0.0859641	0.81769	0.962603	0.973612	1
Brazil_LapaDoSanto_9600BP	Argentina_ArroyoSeco2_7700BP	Peru_Lauricocha_5800BP	Peru_Lauricocha_3500BP	Chile_LosRieles_5100BP	0.0025771	0.175177	0.241061	0.34617	1
Brazil_LapaDoSanto_9600BP	Argentina_ArroyoSeco2_7700BP	Peru_Lauricocha_5800BP	Peru_Lauricocha_3500BP	Peru_LaGalgada_4100BP	0.000693837	0.175108	0.553932	0.604867	1
Brazil_LapaDoSanto_9600BP	Argentina_ArroyoSeco2_7700BP	Peru_Lauricocha_5800BP	Peru_Lauricocha_3500BP	Chile_Conchali_700BP	2.31848e-05	0.0613619	0.425033	0.639279	1
Brazil_LapaDoSanto_9600BP	Argentina_ArroyoSeco2_7700BP	Peru_Lauricocha_5800BP	Peru_Lauricocha_3500BP	Cuncaicha_LA_combined	0.001352	0.22277	0.709553	0.784066	1
Brazil_LapaDoSanto_9600BP	Argentina_ArroyoSeco2_7700BP	Peru_Lauricocha_5800BP	Peru_Lauricocha_3500BP	Peru_Laramate_900BP	1.57136e-06	0.29898	0.691211	0.950377	1
Brazil_LapaDoSanto_9600BP	Argentina_ArroyoSeco2_7700BP	Peru_Lauricocha_5800BP	Peru_Lauricocha_3500BP	Chile_PicaOcho_700BP	2.37071e-05	0.325983	0.626205	0.884042	1
Brazil_LapaDoSanto_9600BP	Argentina_ArroyoSeco2_7700BP	Peru_Lauricocha_5800BP	Peru_Lauricocha_3500BP	Argentina_LagunaChica_6800BP	6.72451e-06	0.11814	0.436509	0.505878	1
Brazil_LapaDoSanto_9600BP	Argentina_ArroyoSeco2_7700BP	Peru_Lauricocha_5800BP	Peru_Lauricocha_3500BP	Brazil_Laranjal_6700BP	0.029542	0.445138	0.580984	0.629324	1
Brazil_LapaDoSanto_9600BP	Argentina_ArroyoSeco2_7700BP	Peru_Lauricocha_5800BP	Peru_Lauricocha_3500BP	Brazil_Moraes_5800BP	0.0355312	0.529113	0.61348	0.838358	1
Brazil_LapaDoSanto_9600BP	Argentina_ArroyoSeco2_7700BP	Peru_Lauricocha_5800BP	Chile_LosRieles_5100BP	Peru_LaGalgada_4100BP	0.000554994	0.113947	0.376956	0.785064	1
Brazil_LapaDoSanto_9600BP	Argentina_ArroyoSeco2_7700BP	Peru_Lauricocha_5800BP	Chile_LosRieles_5100BP	Chile_Conchali_700BP	9.31228e-06	0.00664643	0.0635299	0.186452	1
Brazil_LapaDoSanto_9600BP	Argentina_ArroyoSeco2_7700BP	Peru_Lauricocha_5800BP	Chile_LosRieles_5100BP	Cuncaicha_LA_combined	0.000530431	0.0681857	0.318752	0.704459	1
Brazil_LapaDoSanto_9600BP	Argentina_ArroyoSeco2_7700BP	Peru_Lauricocha_5800BP	Chile_LosRieles_5100BP	Peru_Laramate_900BP	4.49262e-08	0.0162946	0.0891646	0.205129	1
Brazil_LapaDoSanto_9600BP	Argentina_ArroyoSeco2_7700BP	Peru_Lauricocha_5800BP	Chile_LosRieles_5100BP	Chile_PicaOcho_700BP	5.11522e-06	0.0553526	0.148061	0.61263	1
Brazil_LapaDoSanto_9600BP	Argentina_ArroyoSeco2_7700BP	Peru_Lauricocha_5800BP	Chile_LosRieles_5100BP	Argentina_LagunaChica_6800BP	1.50505e-06	0.00709173	0.145239	0.488903	1
Brazil_LapaDoSanto_9600BP	Argentina_ArroyoSeco2_7700BP	Peru_Lauricocha_5800BP	Chile_LosRieles_5100BP	Brazil_Laranjal_6700BP	0.011021	0.30887	0.482051	0.751532	1
Brazil_LapaDoSanto_9600BP	Argentina_ArroyoSeco2_7700BP	Peru_Lauricocha_5800BP	Chile_LosRieles_5100BP	Brazil_Moraes_5800BP	0.0170833	0.2935	0.521556	0.844334	1
Brazil_LapaDoSanto_9600BP	Argentina_ArroyoSeco2_7700BP	Peru_Lauricocha_5800BP	Peru_LaGalgada_4100BP	Chile_Conchali_700BP	2.26587e-06	0.00145537	0.05501	0.359809	1
Brazil_LapaDoSanto_9600BP	Argentina_ArroyoSeco2_7700BP	Peru_Lauricocha_5800BP	Peru_LaGalgada_4100BP	Cuncaicha_LA_combined	0.000341861	0.119461	0.510918	0.6645	1
Brazil_LapaDoSanto_9600BP	Argentina_ArroyoSeco2_7700BP	Peru_Lauricocha_5800BP	Peru_LaGalgada_4100BP	Peru_Laramate_900BP	5.90294e-08	0.0260648	0.073945	0.381396	1
Brazil_LapaDoSanto_9600BP	Argentina_ArroyoSeco2_7700BP	Peru_Lauricocha_5800BP	Peru_LaGalgada_4100BP	Chile_PicaOcho_700BP	1.79652e-06	0.0866412	0.24295	0.378983	1
Brazil_LapaDoSanto_9600BP	Argentina_ArroyoSeco2_7700BP	Peru_Lauricocha_5800BP	Peru_LaGalgada_4100BP	Argentina_LagunaChica_6800BP	1.01805e-06	0.00430192	0.1681	0.501974	1
Brazil_LapaDoSanto_9600BP	Argentina_ArroyoSeco2_7700BP	Peru_Lauricocha_5800BP	Peru_LaGalgada_4100BP	Brazil_Laranjal_6700BP	0.00309592	0.199343	0.597062	0.722391	1
Brazil_LapaDoSanto_9600BP	Argentina_ArroyoSeco2_7700BP	Peru_Lauricocha_5800BP	Peru_LaGalgada_4100BP	Brazil_Moraes_5800BP	0.0101046	0.294722	0.757023	0.810139	1
Brazil_LapaDoSanto_9600BP	Argentina_ArroyoSeco2_7700BP	Peru_Lauricocha_5800BP	Chile_Conchali_700BP	Cuncaicha_LA_combined	5.55479e-07	0.00394213	0.119306	0.627578	1
Brazil_LapaDoSanto_9600BP	Argentina_ArroyoSeco2_7700BP	Peru_Lauricocha_5800BP	Chile_Conchali_700BP	Peru_Laramate_900BP	1.25595e-09	0.0578155	0.329266	0.377219	1
Brazil_LapaDoSanto_9600BP	Argentina_ArroyoSeco2_7700BP	Peru_Lauricocha_5800BP	Chile_Conchali_700BP	Chile_PicaOcho_700BP	6.10936e-08	0.0110495	0.0721031	0.26871	1
Brazil_LapaDoSanto_9600BP	Argentina_ArroyoSeco2_7700BP	Peru_Lauricocha_5800BP	Chile_Conchali_700BP	Argentina_LagunaChica_6800BP	8.45268e-09	0.00167002	0.0469601	0.392749	1
Brazil_LapaDoSanto_9600BP	Argentina_ArroyoSeco2_7700BP	Peru_Lauricocha_5800BP	Chile_Conchali_700BP	Brazil_Laranjal_6700BP	0.000250351	0.0832457	0.399296	0.638405	1
Brazil_LapaDoSanto_9600BP	Argentina_ArroyoSeco2_7700BP	Peru_Lauricocha_5800BP	Chile_Conchali_700BP	Brazil_Moraes_5800BP	0.000369826	0.135015	0.497312	0.806315	1
Brazil_LapaDoSanto_9600BP	Argentina_ArroyoSeco2_7700BP	Peru_Lauricocha_5800BP	Cuncaicha_LA_combined	Peru_Laramate_900BP	1.90957e-08	0.0410599	0.150347	0.664661	1
Brazil_LapaDoSanto_9600BP	Argentina_ArroyoSeco2_7700BP	Peru_Lauricocha_5800BP	Cuncaicha_LA_combined	Chile_PicaOcho_700BP	6.47891e-06	0.221829	0.625951	0.822286	1
Brazil_LapaDoSanto_9600BP	Argentina_ArroyoSeco2_7700BP	Peru_Lauricocha_5800BP	Cuncaicha_LA_combined	Argentina_LagunaChica_6800BP	2.42957e-06	0.00990098	0.343612	0.653145	1
Brazil_LapaDoSanto_9600BP	Argentina_ArroyoSeco2_7700BP	Peru_Lauricocha_5800BP	Cuncaicha_LA_combined	Brazil_Laranjal_6700BP	0.00428497	0.253593	0.755347	0.640661	1
Brazil_LapaDoSanto_9600BP	Argentina_ArroyoSeco2_7700BP	Peru_Lauricocha_5800BP	Cuncaicha_LA_combined	Brazil_Moraes_5800BP	0.0130569	0.401061	0.878442	0.819128	1
Brazil_LapaDoSanto_9600BP	Argentina_ArroyoSeco2_7700BP	Peru_Lauricocha_5800BP	Peru_Laramate_900BP	Chile_PicaOcho_700BP	2.16784e-09	0.0250516	0.0734703	0.224776	1
Brazil_LapaDoSanto_9600BP	Argentina_ArroyoSeco2_7700BP	Peru_Lauricocha_5800BP	Peru_Laramate_900BP	Argentina_LagunaChica_6800BP	4.24842e-12	0.012643	0.177281	0.52316	1
Brazil_LapaDoSanto_9600BP	Argentina_ArroyoSeco2_7700BP	Peru_Lauricocha_5800BP	Peru_Laramate_900BP	Brazil_Laranjal_6700BP	5.20809e-07	0.175246	0.420041	0.628976	1
Brazil_LapaDoSanto_9600BP	Argentina_ArroyoSeco2_7700BP	Peru_Lauricocha_5800BP	Peru_Laramate_900BP	Brazil_Moraes_5800BP	1.39407e-06	0.277046	0.564333	0.801545	1
Brazil_LapaDoSanto_9600BP	Argentina_ArroyoSeco2_7700BP	Peru_Lauricocha_5800BP	Chile_PicaOcho_700BP	Argentina_LagunaChica_6800BP	6.81904e-09	0.0036626	0.133433	0.371372	1
Brazil_LapaDoSanto_9600BP	Argentina_ArroyoSeco2_7700BP	Peru_Lauricocha_5800BP	Chile_PicaOcho_700BP	Brazil_Laranjal_6700BP	4.10593e-05	0.153828	0.485707	0.627835	1
Brazil_LapaDoSanto_9600BP	Argentina_ArroyoSeco2_7700BP	Peru_Lauricocha_5800BP	Chile_PicaOcho_700BP	Brazil_Moraes_5800BP	8.12589e-05	0.229513	0.603995	0.807909	1
Brazil_LapaDoSanto_9600BP	Argentina_ArroyoSeco2_7700BP	Peru_Lauricocha_5800BP	Argentina_LagunaChica_6800BP	Brazil_Laranjal_6700BP	0.000542894	0.167407	0.672606	0.839805	1
Brazil_LapaDoSanto_9600BP	Argentina_ArroyoSeco2_7700BP	Peru_Lauricocha_5800BP	Argentina_LagunaChica_6800BP	Brazil_Moraes_5800BP	0.00100512	0.220822	0.611327	0.801837	1
Brazil_LapaDoSanto_9600BP	Argentina_ArroyoSeco2_7700BP	Peru_Lauricocha_5800BP	Brazil_Laranjal_6700BP	Brazil_Moraes_5800BP	0.2218	0.742329	0.93537	0.96891	1
Brazil_LapaDoSanto_9600BP	Argentina_ArroyoSeco2_7700BP	Peru_Lauricocha_3500BP	Chile_LosRieles_5100BP	Peru_LaGalgada_4100BP	0.000114474	0.133205	0.538467	0.741777	1
Brazil_LapaDoSanto_9600BP	Argentina_ArroyoSeco2_7700BP	Peru_Lauricocha_3500BP	Chile_LosRieles_5100BP	Chile_Conchali_700BP	2.25543e-06	0.0150436	0.332853	0.577604	1
Brazil_LapaDoSanto_9600BP	Argentina_ArroyoSeco2_7700BP	Peru_Lauricocha_3500BP	Chile_LosRieles_5100BP	Cuncaicha_LA_combined	0.000413589	0.0977457	0.383104	0.688774	1
Brazil_LapaDoSanto_9600BP	Argentina_ArroyoSeco2_7700BP	Peru_Lauricocha_3500BP	Chile_LosRieles_5100BP	Peru_Laramate_900BP	1.33749e-07	0.0742495	0.50127	0.955806	1
Brazil_LapaDoSanto_9600BP	Argentina_ArroyoSeco2_7700BP	Peru_Lauricocha_3500BP	Chile_LosRieles_5100BP	Chile_PicaOcho_700BP	7.64436e-06	0.234401	0.60312	0.918205	1
Brazil_LapaDoSanto_9600BP	Argentina_ArroyoSeco2_7700BP	Peru_Lauricocha_3500BP	Chile_LosRieles_5100BP	Argentina_LagunaChica_6800BP	2.16487e-07	0.0269157	0.412152	0.602519	1
Brazil_LapaDoSanto_9600BP	Argentina_ArroyoSeco2_7700BP	Peru_Lauricocha_3500BP	Chile_LosRieles_5100BP	Brazil_Laranjal_6700BP	0.00804949	0.411531	0.554265	0.704973	1
Brazil_LapaDoSanto_9600BP	Argentina_ArroyoSeco2_7700BP	Peru_Lauricocha_3500BP	Chile_LosRieles_5100BP	Brazil_Moraes_5800BP	0.00446929	0.285247	0.580589	0.933989	1
Brazil_LapaDoSanto_9600BP	Argentina_ArroyoSeco2_7700BP	Peru_Lauricocha_3500BP	Peru_LaGalgada_4100BP	Chile_Conchali_700BP	5.25293e-08	0.00182662	0.143619	0.886911	1
Brazil_LapaDoSanto_9600BP	Argentina_ArroyoSeco2_7700BP	Peru_Lauricocha_3500BP	Peru_LaGalgada_4100BP	Cuncaicha_LA_combined	6.81572e-05	0.116627	0.646528	0.704272	1
Brazil_LapaDoSanto_9600BP	Argentina_ArroyoSeco2_7700BP	Peru_Lauricocha_3500BP	Peru_LaGalgada_4100BP	Peru_Laramate_900BP	1.65178e-08	0.0558952	0.433928	0.953194	1
Brazil_LapaDoSanto_9600BP	Argentina_ArroyoSeco2_7700BP	Peru_Lauricocha_3500BP	Peru_LaGalgada_4100BP	Chile_PicaOcho_700BP	3.16066e-07	0.141265	0.581236	0.888484	1
Brazil_LapaDoSanto_9600BP	Argentina_ArroyoSeco2_7700BP	Peru_Lauricocha_3500BP	Peru_LaGalgada_4100BP	Argentina_LagunaChica_6800BP	1.46541e-08	0.0107338	0.368094	0.619337	1
Brazil_LapaDoSanto_9600BP	Argentina_ArroyoSeco2_7700BP	Peru_Lauricocha_3500BP	Peru_LaGalgada_4100BP	Brazil_Laranjal_6700BP	0.000544457	0.254454	0.805547	0.752135	1
Brazil_LapaDoSanto_9600BP	Argentina_ArroyoSeco2_7700BP	Peru_Lauricocha_3500BP	Peru_LaGalgada_4100BP	Brazil_Moraes_5800BP	0.000715312	0.279697	0.774429	0.873678	1
Brazil_LapaDoSanto_9600BP	Argentina_ArroyoSeco2_7700BP	Peru_Lauricocha_3500BP	Chile_Conchali_700BP	Cuncaicha_LA_combined	2.19768e-07	0.0160734	0.15249	0.869545	1
Brazil_LapaDoSanto_9600BP	Argentina_ArroyoSeco2_7700BP	Peru_Lauricocha_3500BP	Chile_Conchali_700BP	Peru_Laramate_900BP	2.76464e-09	0.190043	0.766136	0.960306	1
Brazil_LapaDoSanto_9600BP	Argentina_ArroyoSeco2_7700BP	Peru_Lauricocha_3500BP	Chile_Conchali_700BP	Chile_PicaOcho_700BP	3.42746e-08	0.0733584	0.486007	0.914001	1
Brazil_LapaDoSanto_9600BP	Argentina_ArroyoSeco2_7700BP	Peru_Lauricocha_3500BP	Chile_Conchali_700BP	Argentina_LagunaChica_6800BP	1.32622e-10	0.00426666	0.338361	0.564601	1
Brazil_LapaDoSanto_9600BP	Argentina_ArroyoSeco2_7700BP	Peru_Lauricocha_3500BP	Chile_Conchali_700BP	Brazil_Laranjal_6700BP	3.14195e-05	0.125291	0.72058	0.767539	1
Brazil_LapaDoSanto_9600BP	Argentina_ArroyoSeco2_7700BP	Peru_Lauricocha_3500BP	Chile_Conchali_700BP	Brazil_Moraes_5800BP	1.38562e-05	0.172008	0.732029	0.930595	1
Brazil_LapaDoSanto_9600BP	Argentina_ArroyoSeco2_7700BP	Peru_Lauricocha_3500BP	Cuncaicha_LA_combined	Peru_Laramate_900BP	3.70136e-08	0.138904	0.606154	0.960538	1
Brazil_LapaDoSanto_9600BP	Argentina_ArroyoSeco2_7700BP	Peru_Lauricocha_3500BP	Cuncaicha_LA_combined	Chile_PicaOcho_700BP	4.61064e-06	0.478431	0.944966	0.899512	1
Brazil_LapaDoSanto_9600BP	Argentina_ArroyoSeco2_7700BP	Peru_Lauricocha_3500BP	Cuncaicha_LA_combined	Argentina_LagunaChica_6800BP	2.99951e-07	0.0287235	0.501361	0.768175	1
Brazil_LapaDoSanto_9600BP	Argentina_ArroyoSeco2_7700BP	Peru_Lauricocha_3500BP	Cuncaicha_LA_combined	Brazil_Laranjal_6700BP	0.0032529	0.272317	0.828511	0.715908	1
Brazil_LapaDoSanto_9600BP	Argentina_ArroyoSeco2_7700BP	Peru_Lauricocha_3500BP	Cuncaicha_LA_combined	Brazil_Moraes_5800BP	0.00522308	0.374884	0.878706	0.89034	1
Brazil_LapaDoSanto_9600BP	Argentina_ArroyoSeco2_7700BP	Peru_Lauricocha_3500BP	Peru_Laramate_900BP	Chile_PicaOcho_700BP	6.97223e-09	0.161184	0.446607	0.990448	1
Brazil_LapaDoSanto_9600BP	Argentina_ArroyoSeco2_7700BP	Peru_Lauricocha_3500BP	Peru_Laramate_900BP	Argentina_LagunaChica_6800BP	9.46535e-12	0.077531	0.636316	0.951353	1
Brazil_LapaDoSanto_9600BP	Argentina_ArroyoSeco2_7700BP	Peru_Lauricocha_3500BP	Peru_Laramate_900BP	Brazil_Laranjal_6700BP	1.35006e-06	0.397275	0.91371	0.949798	1
Brazil_LapaDoSanto_9600BP	Argentina_ArroyoSeco2_7700BP	Peru_Lauricocha_3500BP	Peru_Laramate_900BP	Brazil_Moraes_5800BP	1.73077e-06	0.597403	0.96596	0.985199	1
Brazil_LapaDoSanto_9600BP	Argentina_ArroyoSeco2_7700BP	Peru_Lauricocha_3500BP	Chile_PicaOcho_700BP	Argentina_LagunaChica_6800BP	1.9286e-09	0.0214584	0.708549	0.95034	1
Brazil_LapaDoSanto_9600BP	Argentina_ArroyoSeco2_7700BP	Peru_Lauricocha_3500BP	Chile_PicaOcho_700BP	Brazil_Laranjal_6700BP	4.25009e-05	0.499404	0.900802	0.906257	1
Brazil_LapaDoSanto_9600BP	Argentina_ArroyoSeco2_7700BP	Peru_Lauricocha_3500BP	Chile_PicaOcho_700BP	Brazil_Moraes_5800BP	2.42847e-05	0.616178	0.944051	0.975975	1
Brazil_LapaDoSanto_9600BP	Argentina_ArroyoSeco2_7700BP	Peru_Lauricocha_3500BP	Argentina_LagunaChica_6800BP	Brazil_Laranjal_6700BP	5.36748e-05	0.289584	0.653844	0.901955	1
Brazil_LapaDoSanto_9600BP	Argentina_ArroyoSeco2_7700BP	Peru_Lauricocha_3500BP	Argentina_LagunaChica_6800BP	Brazil_Moraes_5800BP	3.6567e-05	0.291018	0.585455	0.842827	1
Brazil_LapaDoSanto_9600BP	Argentina_ArroyoSeco2_7700BP	Peru_Lauricocha_3500BP	Brazil_Laranjal_6700BP	Brazil_Moraes_5800BP	0.0744929	0.669128	0.923448	0.970336	1
Brazil_LapaDoSanto_9600BP	Argentina_ArroyoSeco2_7700BP	Chile_LosRieles_5100BP	Peru_LaGalgada_4100BP	Chile_Conchali_700BP	6.54666e-07	0.00131621	0.138979	0.539389	1
Brazil_LapaDoSanto_9600BP	Argentina_ArroyoSeco2_7700BP	Chile_LosRieles_5100BP	Peru_LaGalgada_4100BP	Cuncaicha_LA_combined	0.000240006	0.169862	0.500558	0.686265	1
Brazil_LapaDoSanto_9600BP	Argentina_ArroyoSeco2_7700BP	Chile_LosRieles_5100BP	Peru_LaGalgada_4100BP	Peru_Laramate_900BP	5.45141e-09	0.0042082	0.153857	0.677527	1
Brazil_LapaDoSanto_9600BP	Argentina_ArroyoSeco2_7700BP	Chile_LosRieles_5100BP	Peru_LaGalgada_4100BP	Chile_PicaOcho_700BP	8.43407e-07	0.0787879	0.243252	0.547673	1
Brazil_LapaDoSanto_9600BP	Argentina_ArroyoSeco2_7700BP	Chile_LosRieles_5100BP	Peru_LaGalgada_4100BP	Argentina_LagunaChica_6800BP	1.84965e-07	0.00232029	0.325682	0.798923	1
Brazil_LapaDoSanto_9600BP	Argentina_ArroyoSeco2_7700BP	Chile_LosRieles_5100BP	Peru_LaGalgada_4100BP	Brazil_Laranjal_6700BP	0.00194445	0.433757	0.860651	0.723831	1
Brazil_LapaDoSanto_9600BP	Argentina_ArroyoSeco2_7700BP	Chile_LosRieles_5100BP	Peru_LaGalgada_4100BP	Brazil_Moraes_5800BP	0.00255544	0.387719	0.819034	0.879434	1
Brazil_LapaDoSanto_9600BP	Argentina_ArroyoSeco2_7700BP	Chile_LosRieles_5100BP	Chile_Conchali_700BP	Cuncaicha_LA_combined	6.37339e-07	0.00312504	0.0362636	0.192565	1
Brazil_LapaDoSanto_9600BP	Argentina_ArroyoSeco2_7700BP	Chile_LosRieles_5100BP	Chile_Conchali_700BP	Peru_Laramate_900BP	2.09306e-10	0.0167636	0.210179	0.283563	1
Brazil_LapaDoSanto_9600BP	Argentina_ArroyoSeco2_7700BP	Chile_LosRieles_5100BP	Chile_Conchali_700BP	Chile_PicaOcho_700BP	4.92317e-08	0.0150022	0.198406	0.44207	1
Brazil_LapaDoSanto_9600BP	Argentina_ArroyoSeco2_7700BP	Chile_LosRieles_5100BP	Chile_Conchali_700BP	Argentina_LagunaChica_6800BP	1.39191e-09	0.000197548	0.0166255	0.524332	1
[truncated: 4,155 more rows]

## Sheet: modern_pairs
1240k data:							Analyses with no Mexican Groups as Outgroups								Analyses with Canada_Lucier group but no Mexican Groups as Outgroups
[truncated: 384 more rows]

## Sheet: modern_triplets
1240k data:									No Mexican groups as outgroups
[truncated: 3,333 more rows]

[truncated: 2 more sheets: AncientandModern_pairs, AncientandModern_Triplets]
