# Supplementary material for: Reconstructing the Deep Population History of Central and South America
Source: Cell. 2018 Nov 15;175(5):1185–1197.e22. doi: 10.1016/j.cell.2018.10.027 (PMC6327247; doi:10.1016/j.cell.2018.10.027)
Supplement: Table S6. Population Y Signal Analyses, Related to Figures S5G–S5I [file mmc6.xlsx]

## Sheet: Onge
					f4_value	Z_score	BABA	ABBA	Num_SNPs
result:	Mbuti.DG	Onge.DG	Mixe.DG	Argentina_LagunaChica_6800BP	-0.000135	-0.43	24721	24797	567165
result:	Mbuti.DG	Onge.DG	Mixe.DG	Peru_Cuncaicha_3300BP	0.000237	0.629	33780	33597	772885
result:	Mbuti.DG	Onge.DG	Mixe.DG	Brazil_Laranjal_6700BP	0.000261	0.724	25257	25107	574048
result:	Mbuti.DG	Onge.DG	Mixe.DG	Brazil_Moraes_5800BP	-0.000166	-0.386	12647	12695	290221
result:	Mbuti.DG	Onge.DG	Mixe.DG	Alaskan_Athabaskan	0.001083	2.554	26575	25975	553782
result:	Mbuti.DG	Onge.DG	Mixe.DG	USA_SanFranciscoBay_300BP	0.000442	1.025	13529	13395	304206
result:	Mbuti.DG	Onge.DG	Mixe.DG	Mexico_Pericues_unknown	0.000762	1.676	11571	11370	262806
result:	Mbuti.DG	Onge.DG	Mixe.DG	Mexico_Baja_unknown	0.000716	1.541	6452	6348	146132
result:	Mbuti.DG	Onge.DG	Mixe.DG	USA_MainlandChumash_1400BP	9.1e-05	0.292	39067	38985	891554
result:	Mbuti.DG	Onge.DG	Mixe.DG	Canada_Lucier_500BP	0.00107	2.537	9912	9677	220021
result:	Mbuti.DG	Onge.DG	Mixe.DG	Canada_Lucier_4800BP	-0.000404	-1.075	35698	36020	795981
result:	Mbuti.DG	Onge.DG	Mixe.DG	USA_SanCruz_1000BP	-0.000109	-0.309	45786	45899	1039488
result:	Mbuti.DG	Onge.DG	Mixe.DG	USA_MainlandChumash_NC_1400BP	6.1e-05	0.151	17603	17578	405919
result:	Mbuti.DG	Onge.DG	Mixe.DG	USA_SanClemente-SantaCatalina_800BP	-2.4e-05	-0.076	48127	48153	1084664
result:	Mbuti.DG	Onge.DG	Mixe.DG	USA_SanMiguel_700BP	0.000656	1.827	41442	40824	943203
result:	Mbuti.DG	Onge.DG	Mixe.DG	USA_SanNicolas_1400BP	6.9e-05	0.245	47662	47589	1075124
result:	Mbuti.DG	Onge.DG	Mixe.DG	USA_SanNicolas_4900BP	0.000165	0.483	48010	47832	1080241
result:	Mbuti.DG	Onge.DG	Mixe.DG	Karitiana.DG	0.000871	3.041	49026	48062	1106394
result:	Mbuti.DG	Onge.DG	Mixe.DG	Piapoco.DG	0.000404	1.394	48797	48350	1106221
result:	Mbuti.DG	Onge.DG	Mixe.DG	Surui.DG	0.001019	3.245	49067	47939	1106232
result:	Mbuti.DG	Onge.DG	Mixe.DG	Nahua.DG	0.000352	1.27	48770	48381	1106284
result:	Mbuti.DG	Onge.DG	Mixe.DG	Cree.DG	-0.001205	-3.657	53037	54370	1106334	(This signal is due to European admixture in Cree.DG which attracts to Mbuti.DG)
result:	Mbuti.DG	Onge.DG	Mixe.DG	Chane.DG	0.000783	2.334	49025	48160	1104677
result:	Mbuti.DG	Onge.DG	Mixe.DG	Quechua.DG	0.000266	0.875	48948	48653	1106313
result:	Mbuti.DG	Onge.DG	Mixe.DG	Pima.DG	0.000349	1.191	49207	48821	1106250
result:	Mbuti.DG	Onge.DG	Mixe.DG	Chipewyan.DG	0.000707	2.123	52249	51467	1106309
result:	Mbuti.DG	Onge.DG	Mixe.DG	Zapotec.DG	0.000148	0.528	48893	48730	1106265
result:	Mbuti.DG	Onge.DG	Mixe.DG	Mixtec.DG	-0.001526	-4.982	49964	51652	1106290	(This signal is due to European admixture in Mixtec.DG which attracts to Mbuti.DG)
result:	Mbuti.DG	Onge.DG	Mixe.DG	Mayan.DG	0.000356	1.253	48736	48342	1106175
result:	Mbuti.DG	Onge.DG	Mixe.DG	Mayan.SG	-0.001097	-2.803	49184	50396	1103742	(This signal is due to European admixture in Mayan.SG which attracts to Mbuti.DG)
result:	Mbuti.DG	Onge.DG	Mixe.DG	Huichol.SG	-8.6e-05	-0.229	48858	48953	1105513
result:	Mbuti.DG	Onge.DG	Mixe.DG	Aymara.SG	0.000906	2.497	48913	47911	1105484
result:	Mbuti.DG	Onge.DG	Mixe.DG	Tsimshian.SG	-0.001996	-4.582	52487	54693	1104992	(This signal is due to European admixture in Tsimshian.SG which attracts to Mbuti.DG)
result:	Mbuti.DG	Onge.DG	Mixe.DG	Yukpa.SG	0.00089	2.32	48829	47845	1105291
result:	Mbuti.DG	Onge.DG	Mixe.DG	Canada_939_6000BP	0.000439	0.97	17399	17236	372356
result:	Mbuti.DG	Onge.DG	Mixe.DG	Argentina-Chile_FuegoPatagonian_100BP	0.000324	1.15	44041	43717	999503
result:	Mbuti.DG	Onge.DG	Mixe.DG	Mexico_Pericues_500BP	-0.000271	-0.698	14267	14356	327599
result:	Mbuti.DG	Onge.DG	Mixe.DG	3500BP_Canadian_NativeAmerican.SG	-0.000391	-0.714	5854	5905	130722
result:	Mbuti.DG	Onge.DG	Mixe.DG	Peru_Lauricocha_8600BP	0.000504	1.58	43461	42966	982745
result:	Mbuti.DG	Onge.DG	Mixe.DG	Peru_Lauricocha_3500BP	0.000219	0.565	26638	26504	612828
result:	Mbuti.DG	Onge.DG	Mixe.DG	Peru_Lauricocha_5800BP	0.000804	2.147	28006	27497	633738
result:	Mbuti.DG	Onge.DG	Mixe.DG	Argentina_ArroyoSeco2_7700BP	0.000505	1.751	42249	41770	947724
result:	Mbuti.DG	Onge.DG	Mixe.DG	Peru_Laramate_900BP	0.000526	2.059	42637	42126	969913
result:	Mbuti.DG	Onge.DG	Mixe.DG	USA_Anzick_12800BP	-0.000149	-0.401	49401	49565	1098498
result:	Mbuti.DG	Onge.DG	Mixe.DG	USA_Kennewick_8800BP	0.00023	0.568	28066	27925	614455
result:	Mbuti.DG	Onge.DG	Mixe.DG	Peru_LaGalgada_4100BP	2.8e-05	0.072	39143	39118	894254
result:	Mbuti.DG	Onge.DG	Mixe.DG	Chile_PicaOcho_700BP	-9.3e-05	-0.234	21727	21774	498964
result:	Mbuti.DG	Onge.DG	Mixe.DG	Chile_Conchali_700BP	0.00025	0.808	39128	38905	895070
result:	Mbuti.DG	Onge.DG	Mixe.DG	Chile_LosRieles_5100BP	0.000407	1.077	33912	33599	768195
result:	Mbuti.DG	Onge.DG	Mixe.DG	Brazil_Jabuticabeira2_2000BP	-0.000528	-1.126	6610	6687	147137
result:	Mbuti.DG	Onge.DG	Mixe.DG	Belize_SakiTzul_7400BP	0.000349	1.023	24964	24768	561791
result:	Mbuti.DG	Onge.DG	Mixe.DG	Belize_MayahakCabPek_9300BP	0.000562	1.322	19127	18884	431850
result:	Mbuti.DG	Onge.DG	Mixe.DG	Alaska_USR1_11400BP	0.000172	0.425	53992	53801	1106206
result:	Mbuti.DG	Onge.DG	Mixe.DG	Brazil_LapaDoSanto_9600BP	0.000155	0.582	45309	45151	1022552
result:	Mbuti.DG	Onge.DG	Mixe.DG	Peru_Cuncaicha_9000BP	0.000658	1.733	39027	38447	880108
result:	Mbuti.DG	Onge.DG	Mixe.DG	Peru_Cuncaicha_4200BP	0.000549	1.416	38192	37715	868737
result:	Mbuti.DG	Onge.DG	Mixe.DG	Bahamas_Taino_1000BP	-0.000221	-0.624	48621	48866	1105398
result:	Mbuti.DG	Onge.DG	Mixe.DG	Argentina-Chile_FuegoPatagonian_1000BP	0.000181	0.638	49084	48883	1105982
result:	Mbuti.DG	Onge.DG	Mixe.DG	Chile_LosRieles_10900BP	-4e-05	-0.104	34625	34657	786791
result:	Mbuti.DG	Onge.DG	Surui.DG	Argentina_LagunaChica_6800BP	-0.001244	-3.468	24053	24758	567123
result:	Mbuti.DG	Onge.DG	Surui.DG	Peru_Cuncaicha_3300BP	-0.000825	-2.092	32780	33417	772807
result:	Mbuti.DG	Onge.DG	Surui.DG	Brazil_Laranjal_6700BP	-0.000825	-2.214	24535	25009	574006
result:	Mbuti.DG	Onge.DG	Surui.DG	Brazil_Moraes_5800BP	-0.001188	-2.641	12228	12572	290191
result:	Mbuti.DG	Onge.DG	Surui.DG	Alaskan_Athabaskan	0.000112	0.243	26044	25982	553712
result:	Mbuti.DG	Onge.DG	Surui.DG	USA_SanFranciscoBay_300BP	-0.000332	-0.685	13307	13408	304174
result:	Mbuti.DG	Onge.DG	Surui.DG	Mexico_Pericues_unknown	-0.000355	-0.726	11371	11464	262768
result:	Mbuti.DG	Onge.DG	Surui.DG	Mexico_Baja_unknown	-0.000539	-1.075	6346	6425	146113
result:	Mbuti.DG	Onge.DG	Surui.DG	USA_MainlandChumash_1400BP	-0.000987	-2.799	38314	39194	891461
result:	Mbuti.DG	Onge.DG	Surui.DG	Canada_Lucier_500BP	0.000242	0.498	9778	9725	220000
result:	Mbuti.DG	Onge.DG	Surui.DG	Canada_Lucier_4800BP	-0.001346	-3.212	35274	36346	795887
result:	Mbuti.DG	Onge.DG	Surui.DG	USA_SanCruz_1000BP	-0.001076	-2.739	44845	45963	1039373
result:	Mbuti.DG	Onge.DG	Surui.DG	USA_MainlandChumash_NC_1400BP	-0.000868	-1.897	17306	17659	405878
result:	Mbuti.DG	Onge.DG	Surui.DG	USA_SanClemente-SantaCatalina_800BP	-0.001045	-2.924	47411	48544	1084541
result:	Mbuti.DG	Onge.DG	Surui.DG	USA_SanMiguel_700BP	-0.000319	-0.804	40645	40946	943094
result:	Mbuti.DG	Onge.DG	Surui.DG	USA_SanNicolas_1400BP	-0.000949	-2.903	46861	47881	1074999
result:	Mbuti.DG	Onge.DG	Surui.DG	USA_SanNicolas_4900BP	-0.000844	-2.268	46940	47852	1080125
result:	Mbuti.DG	Onge.DG	Surui.DG	Karitiana.DG	-0.000148	-0.487	46351	46515	1106265
result:	Mbuti.DG	Onge.DG	Surui.DG	Piapoco.DG	-0.000613	-1.876	46854	47532	1106098
result:	Mbuti.DG	Onge.DG	Surui.DG	Nahua.DG	-0.000667	-2.036	48444	49182	1106160
result:	Mbuti.DG	Onge.DG	Surui.DG	Cree.DG	-0.002228	-6.074	52470	54934	1106209
result:	Mbuti.DG	Onge.DG	Surui.DG	Chane.DG	-0.000235	-0.628	47228	47488	1104564
result:	Mbuti.DG	Onge.DG	Surui.DG	Quechua.DG	-0.000753	-2.235	47887	48720	1106185
result:	Mbuti.DG	Onge.DG	Surui.DG	Mixe.DG	-0.001019	-3.245	47939	49067	1106232
result:	Mbuti.DG	Onge.DG	Surui.DG	Pima.DG	-0.000669	-1.975	48641	49381	1106136
result:	Mbuti.DG	Onge.DG	Surui.DG	Chipewyan.DG	-0.000312	-0.839	51308	51653	1106174
result:	Mbuti.DG	Onge.DG	Surui.DG	Zapotec.DG	-0.000869	-2.575	48383	49344	1106139
result:	Mbuti.DG	Onge.DG	Surui.DG	Mixtec.DG	-0.002547	-7.248	49794	52611	1106149
result:	Mbuti.DG	Onge.DG	Surui.DG	Mayan.DG	-0.00066	-2.065	47874	48604	1106049
result:	Mbuti.DG	Onge.DG	Surui.DG	Mayan.SG	-0.00211	-4.924	48326	50655	1103620
result:	Mbuti.DG	Onge.DG	Surui.DG	Huichol.SG	-0.0011	-2.738	48262	49479	1105389
result:	Mbuti.DG	Onge.DG	Surui.DG	Aymara.SG	-0.00011	-0.273	47948	48070	1105361
result:	Mbuti.DG	Onge.DG	Surui.DG	Tsimshian.SG	-0.003012	-6.429	51649	54976	1104864
result:	Mbuti.DG	Onge.DG	Surui.DG	Yukpa.SG	-0.000133	-0.332	47113	47260	1105162
result:	Mbuti.DG	Onge.DG	Surui.DG	Canada_939_6000BP	-0.000694	-1.418	17260	17518	372321
result:	Mbuti.DG	Onge.DG	Surui.DG	Argentina-Chile_FuegoPatagonian_100BP	-0.00066	-2.053	42769	43429	999391
result:	Mbuti.DG	Onge.DG	Surui.DG	Mexico_Pericues_500BP	-0.001314	-2.969	14111	14541	327576
result:	Mbuti.DG	Onge.DG	Surui.DG	3500BP_Canadian_NativeAmerican.SG	-0.001731	-2.937	5756	5982	130715
result:	Mbuti.DG	Onge.DG	Surui.DG	Peru_Lauricocha_8600BP	-0.000551	-1.54	42452	42993	982633
result:	Mbuti.DG	Onge.DG	Surui.DG	Peru_Lauricocha_3500BP	-0.000685	-1.662	25957	26377	612775
result:	Mbuti.DG	Onge.DG	Surui.DG	Peru_Lauricocha_5800BP	-0.000208	-0.51	27141	27273	633681
result:	Mbuti.DG	Onge.DG	Surui.DG	Argentina_ArroyoSeco2_7700BP	-0.000555	-1.715	41046	41572	947635
result:	Mbuti.DG	Onge.DG	Surui.DG	Peru_Laramate_900BP	-0.000516	-1.711	41621	42122	969816
result:	Mbuti.DG	Onge.DG	Surui.DG	USA_Anzick_12800BP	-0.001163	-2.778	48551	49828	1098373
result:	Mbuti.DG	Onge.DG	Surui.DG	USA_Kennewick_8800BP	-0.000774	-1.746	27629	28105	614381
result:	Mbuti.DG	Onge.DG	Surui.DG	Peru_LaGalgada_4100BP	-0.001001	-2.437	38235	39130	894158
result:	Mbuti.DG	Onge.DG	Surui.DG	Chile_PicaOcho_700BP	-0.001079	-2.548	21434	21973	498924
result:	Mbuti.DG	Onge.DG	Surui.DG	Chile_Conchali_700BP	-0.000863	-2.481	38286	39059	894986
result:	Mbuti.DG	Onge.DG	Surui.DG	Chile_LosRieles_5100BP	-0.000686	-1.692	32990	33517	768132
result:	Mbuti.DG	Onge.DG	Surui.DG	Brazil_Jabuticabeira2_2000BP	-0.001317	-2.636	6461	6654	147120
result:	Mbuti.DG	Onge.DG	Surui.DG	Belize_SakiTzul_7400BP	-0.000734	-1.842	24380	24793	561730
result:	Mbuti.DG	Onge.DG	Surui.DG	Belize_MayahakCabPek_9300BP	-0.000617	-1.373	18678	18945	431818
result:	Mbuti.DG	Onge.DG	Surui.DG	Alaska_USR1_11400BP	-0.000843	-1.932	53241	54173	1106080
result:	Mbuti.DG	Onge.DG	Surui.DG	Brazil_LapaDoSanto_9600BP	-0.000885	-2.854	44058	44962	1022439
result:	Mbuti.DG	Onge.DG	Surui.DG	Peru_Cuncaicha_9000BP	-0.00034	-0.83	37934	38233	880015
result:	Mbuti.DG	Onge.DG	Surui.DG	Peru_Cuncaicha_4200BP	-0.000465	-1.128	37233	37637	868645
result:	Mbuti.DG	Onge.DG	Surui.DG	Bahamas_Taino_1000BP	-0.001244	-3.402	46720	48095	1105279
result:	Mbuti.DG	Onge.DG	Surui.DG	Argentina-Chile_FuegoPatagonian_1000BP	-0.000837	-2.572	47591	48516	1105851
result:	Mbuti.DG	Onge.DG	Surui.DG	Chile_LosRieles_10900BP	-0.00106	-2.593	33783	34617	786712

## Sheet: Han
					f4_value	Z_score	BABA	ABBA	Num_SNPs
result:	Mbuti.DG	Han.DG	Argentina_LagunaChica_6800BP	Mixe.DG	0.000322	1.089	25671	25488	567622
result:	Mbuti.DG	Han.DG	Peru_Cuncaicha_3300BP	Mixe.DG	0.0006	1.761	34997	34533	773420
result:	Mbuti.DG	Han.DG	Brazil_Laranjal_6700BP	Mixe.DG	0.000364	1.168	26087	25877	574435
result:	Mbuti.DG	Han.DG	Brazil_Moraes_5800BP	Mixe.DG	0.000267	0.701	13129	13052	290406
result:	Mbuti.DG	Han.DG	Alaskan_Athabaskan	Mixe.DG	-0.000594	-1.65	26979	27307	554070
result:	Mbuti.DG	Han.DG	USA_SanFranciscoBay_300BP	Mixe.DG	0.000135	0.345	13895	13854	304350
result:	Mbuti.DG	Han.DG	Mexico_Pericues_unknown	Mixe.DG	-0.000711	-1.71	11735	11922	262980
result:	Mbuti.DG	Han.DG	Mexico_Baja_unknown	Mixe.DG	-0.000496	-0.792	2669	2698	59250
result:	Mbuti.DG	Han.DG	USA_MainlandChumash_1400BP	Mixe.DG	-2e-06	-0.006	40303	40304	892095
result:	Mbuti.DG	Han.DG	Canada_Lucier_500-4800BP	Mixe.DG	0.00093	3.197	40100	39306	853620
result:	Mbuti.DG	Han.DG	USA_SanCruz_1000BP	Mixe.DG	0.000133	0.419	47383	47245	1040134
result:	Mbuti.DG	Han.DG	USA_MainlandChumash_NC_1400BP	Mixe.DG	0.000559	1.569	18243	18016	406172
result:	Mbuti.DG	Han.DG	USA_SanClemente-SantaCatalina_800BP	Mixe.DG	3.5e-05	0.126	49710	49672	1085338
result:	Mbuti.DG	Han.DG	USA_SanMiguel_700BP	Mixe.DG	-0.000612	-1.895	42225	42802	943782
result:	Mbuti.DG	Han.DG	USA_SanNicolas_1400BP	Mixe.DG	0.000163	0.68	49210	49034	1075780
result:	Mbuti.DG	Han.DG	USA_SanNicolas_4900BP	Mixe.DG	0.000399	1.353	49613	49181	1080906
result:	Mbuti.DG	Han.DG	Karitiana.DG	Mixe.DG	-0.000154	-0.612	50011	50181	1107090
result:	Mbuti.DG	Han.DG	Piapoco.DG	Mixe.DG	-7.1e-05	-0.265	50045	50124	1106893
result:	Mbuti.DG	Han.DG	Surui.DG	Mixe.DG	-0.000625	-2.17	49733	50424	1106910
result:	Mbuti.DG	Han.DG	Nahua.DG	Mixe.DG	0.000315	1.274	50322	49973	1106962
result:	Mbuti.DG	Han.DG	Cree.DG	Mixe.DG	0.003371	11.496	57166	53434	1107014
result:	Mbuti.DG	Han.DG	Chane.DG	Mixe.DG	-8.5e-05	-0.275	50130	50225	1105347
result:	Mbuti.DG	Han.DG	Quechua.DG	Mixe.DG	0.00011	0.43	50364	50241	1106988
result:	Mbuti.DG	Han.DG	Pima.DG	Mixe.DG	-8.2e-05	-0.298	50534	50624	1106922
result:	Mbuti.DG	Han.DG	Chipewyan.DG	Mixe.DG	-0.0005	-1.606	53283	53836	1106982
result:	Mbuti.DG	Han.DG	Zapotec.DG	Mixe.DG	0.000548	2.025	50674	50068	1106941
result:	Mbuti.DG	Han.DG	Mixtec.DG	Mixe.DG	0.003208	11.044	54091	50540	1106969
result:	Mbuti.DG	Han.DG	Mayan.DG	Mixe.DG	1e-06	0.003	50036	50035	1106850
result:	Mbuti.DG	Han.DG	Mayan.SG	Mixe.DG	0.001763	4.966	52314	50367	1104382
result:	Mbuti.DG	Han.DG	Huichol.SG	Mixe.DG	0.000321	0.924	50646	50292	1106175
result:	Mbuti.DG	Han.DG	Aymara.SG	Mixe.DG	-0.000168	-0.504	49916	50103	1106146
result:	Mbuti.DG	Han.DG	Tsimshian.SG	Mixe.DG	0.003929	8.861	57410	53067	1105681
result:	Mbuti.DG	Han.DG	Yukpa.SG	Mixe.DG	-0.000342	-1.021	49682	50061	1105953
result:	Mbuti.DG	Han.DG	Canada_939_6000BP	Mixe.DG	-0.000102	-0.253	17858	17895	372560
result:	Mbuti.DG	Han.DG	Argentina-Chile_FuegoPatagonian_100BP	Mixe.DG	0.000282	1.095	45439	45157	1000157
result:	Mbuti.DG	Han.DG	Mexico_Pericues_500BP	Mixe.DG	0.00094	2.549	14901	14593	327824
result:	Mbuti.DG	Han.DG	3500BP_Canadian_NativeAmerican.SG	Mixe.DG	0.000994	2.077	6163	6033	130819
result:	Mbuti.DG	Han.DG	Peru_Lauricocha_8600BP	Mixe.DG	0.000521	1.808	44811	44298	983351
result:	Mbuti.DG	Han.DG	Peru_Lauricocha_3500BP	Mixe.DG	0.000317	0.903	27506	27312	613235
result:	Mbuti.DG	Han.DG	Peru_Lauricocha_5800BP	Mixe.DG	0.000117	0.349	28617	28542	634129
result:	Mbuti.DG	Han.DG	Argentina_ArroyoSeco2_7700BP	Mixe.DG	0.000312	1.171	43500	43204	948327
result:	Mbuti.DG	Han.DG	Peru_Laramate_900BP	Mixe.DG	3.7e-05	0.16	43758	43722	970533
result:	Mbuti.DG	Han.DG	USA_Anzick_12800BP	Mixe.DG	0.001247	3.537	51772	50401	1099187
result:	Mbuti.DG	Han.DG	USA_Kennewick_8800BP	Mixe.DG	0.000423	1.223	29003	28743	614783
result:	Mbuti.DG	Han.DG	Peru_LaGalgada_4100BP	Mixe.DG	0.000221	0.646	40480	40282	894827
result:	Mbuti.DG	Han.DG	Chile_PicaOcho_700BP	Mixe.DG	6.1e-05	0.166	22439	22408	499340
result:	Mbuti.DG	Han.DG	Chile_Conchali_700BP	Mixe.DG	0.000139	0.492	40318	40194	895662
result:	Mbuti.DG	Han.DG	Chile_LosRieles_5100BP	Mixe.DG	0.000294	0.836	34944	34717	768715
result:	Mbuti.DG	Han.DG	Brazil_Jabuticabeira2_2000BP	Mixe.DG	0.001514	3.681	6955	6732	147233
result:	Mbuti.DG	Han.DG	Belize_SakiTzul_7400BP	Mixe.DG	0.000584	1.762	25771	25442	562191
result:	Mbuti.DG	Han.DG	Belize_MayahakCabPek_9300BP	Mixe.DG	0.000215	0.583	19655	19562	432129
result:	Mbuti.DG	Han.DG	Alaska_USR1_11400BP	Mixe.DG	0.001139	2.928	56216	54955	1106900
result:	Mbuti.DG	Han.DG	Brazil_LapaDoSanto_9600BP	Mixe.DG	0.000673	2.741	46995	46307	1023207
result:	Mbuti.DG	Han.DG	Peru_Cuncaicha_9000BP	Mixe.DG	0.000505	1.483	40176	39731	880700
result:	Mbuti.DG	Han.DG	Peru_Cuncaicha_4200BP	Mixe.DG	8.6e-05	0.256	39137	39062	869331
result:	Mbuti.DG	Han.DG	Bahamas_Taino_1000BP	Mixe.DG	0.000256	0.769	50400	50117	1106085
result:	Mbuti.DG	Han.DG	Argentina-Chile_FuegoPatagonian_1000BP	Mixe.DG	0.000225	0.847	50709	50461	1106674
result:	Mbuti.DG	Han.DG	Chile_LosRieles_10900BP	Mixe.DG	0.000867	2.546	36042	35359	787325
result:	Mbuti.DG	Han.DG	Argentina_LagunaChica_6800BP	Surui.DG	0.001018	2.969	25520	24942	567577
result:	Mbuti.DG	Han.DG	Peru_Cuncaicha_3300BP	Surui.DG	0.001162	3.125	34669	33770	773337
result:	Mbuti.DG	Han.DG	Brazil_Laranjal_6700BP	Surui.DG	0.001066	3.133	25849	25237	574390
result:	Mbuti.DG	Han.DG	Brazil_Moraes_5800BP	Surui.DG	0.001029	2.517	12962	12663	290374
result:	Mbuti.DG	Han.DG	Alaskan_Athabaskan	Surui.DG	-9.8e-05	-0.253	26835	26889	553997
result:	Mbuti.DG	Han.DG	USA_SanFranciscoBay_300BP	Surui.DG	0.000609	1.35	13878	13693	304318
result:	Mbuti.DG	Han.DG	Mexico_Pericues_unknown	Surui.DG	-4.2e-05	-0.092	11770	11781	262941
result:	Mbuti.DG	Han.DG	Mexico_Baja_unknown	Surui.DG	0.000288	0.422	2681	2664	59238
result:	Mbuti.DG	Han.DG	USA_MainlandChumash_1400BP	Surui.DG	0.00065	2.11	40327	39748	891999
result:	Mbuti.DG	Han.DG	Canada_Lucier_500-4800BP	Surui.DG	0.00147	4.459	40229	38975	853522
result:	Mbuti.DG	Han.DG	USA_SanCruz_1000BP	Surui.DG	0.000724	1.995	47248	46495	1040015
result:	Mbuti.DG	Han.DG	USA_MainlandChumash_NC_1400BP	Surui.DG	0.001048	2.546	18233	17807	406129
result:	Mbuti.DG	Han.DG	USA_SanClemente-SantaCatalina_800BP	Surui.DG	0.000672	1.983	49947	49218	1085208
result:	Mbuti.DG	Han.DG	USA_SanMiguel_700BP	Surui.DG	-4.5e-05	-0.128	42104	42147	943668
result:	Mbuti.DG	Han.DG	USA_SanNicolas_1400BP	Surui.DG	0.000775	2.671	49285	48452	1075647
result:	Mbuti.DG	Han.DG	USA_SanNicolas_4900BP	Surui.DG	0.001014	2.817	49468	48372	1080786
result:	Mbuti.DG	Han.DG	Karitiana.DG	Surui.DG	0.000471	1.686	48203	47681	1106951
result:	Mbuti.DG	Han.DG	Piapoco.DG	Surui.DG	0.000553	1.909	49007	48396	1106771
result:	Mbuti.DG	Han.DG	Nahua.DG	Surui.DG	0.000941	3.112	50898	49857	1106834
result:	Mbuti.DG	Han.DG	Cree.DG	Surui.DG	0.003997	12.319	57509	53085	1106883
result:	Mbuti.DG	Han.DG	Chane.DG	Surui.DG	0.000547	1.622	49127	48523	1105232
result:	Mbuti.DG	Han.DG	Quechua.DG	Surui.DG	0.000739	2.345	50261	49444	1106858
result:	Mbuti.DG	Han.DG	Mixe.DG	Surui.DG	0.000625	2.17	50424	49733	1106910
result:	Mbuti.DG	Han.DG	Pima.DG	Surui.DG	0.000545	1.731	50911	50307	1106803
result:	Mbuti.DG	Han.DG	Chipewyan.DG	Surui.DG	0.000126	0.367	53257	53118	1106840
result:	Mbuti.DG	Han.DG	Zapotec.DG	Surui.DG	0.001172	3.649	51108	49811	1106810
result:	Mbuti.DG	Han.DG	Mixtec.DG	Surui.DG	0.003831	11.265	54849	50609	1106821
result:	Mbuti.DG	Han.DG	Mayan.DG	Surui.DG	0.000626	1.984	50105	49412	1106718
result:	Mbuti.DG	Han.DG	Mayan.SG	Surui.DG	0.002387	5.895	52283	49647	1104253
result:	Mbuti.DG	Han.DG	Huichol.SG	Surui.DG	0.000947	2.475	51014	49966	1106045
result:	Mbuti.DG	Han.DG	Aymara.SG	Surui.DG	0.000463	1.249	49912	49400	1106017
result:	Mbuti.DG	Han.DG	Tsimshian.SG	Surui.DG	0.004552	9.973	57494	52462	1105547
result:	Mbuti.DG	Han.DG	Yukpa.SG	Surui.DG	0.000285	0.802	48891	48575	1105818
result:	Mbuti.DG	Han.DG	Canada_939_6000BP	Surui.DG	0.000558	1.284	18051	17843	372525
result:	Mbuti.DG	Han.DG	Argentina-Chile_FuegoPatagonian_100BP	Surui.DG	0.000873	2.925	44920	44047	1000040
result:	Mbuti.DG	Han.DG	Mexico_Pericues_500BP	Surui.DG	0.001412	3.433	14970	14507	327797
result:	Mbuti.DG	Han.DG	3500BP_Canadian_NativeAmerican.SG	Surui.DG	0.001877	3.686	6217	5971	130813
result:	Mbuti.DG	Han.DG	Peru_Lauricocha_8600BP	Surui.DG	0.001174	3.527	44643	43489	983232
result:	Mbuti.DG	Han.DG	Peru_Lauricocha_3500BP	Surui.DG	0.000905	2.42	27262	26707	613179
result:	Mbuti.DG	Han.DG	Peru_Lauricocha_5800BP	Surui.DG	0.000841	2.224	28325	27792	634064
result:	Mbuti.DG	Han.DG	Argentina_ArroyoSeco2_7700BP	Surui.DG	0.00095	3.261	43112	42211	948231
result:	Mbuti.DG	Han.DG	Peru_Laramate_900BP	Surui.DG	0.000697	2.42	43571	42895	970430
result:	Mbuti.DG	Han.DG	USA_Anzick_12800BP	Surui.DG	0.001879	5.068	51809	49744	1099055
result:	Mbuti.DG	Han.DG	USA_Kennewick_8800BP	Surui.DG	0.001094	2.912	29071	28398	614705
result:	Mbuti.DG	Han.DG	Peru_LaGalgada_4100BP	Surui.DG	0.000843	2.284	40317	39563	894727
result:	Mbuti.DG	Han.DG	Chile_PicaOcho_700BP	Surui.DG	0.000596	1.472	22566	22268	499299
result:	Mbuti.DG	Han.DG	Chile_Conchali_700BP	Surui.DG	0.000836	2.658	40273	39525	895571
result:	Mbuti.DG	Han.DG	Chile_LosRieles_5100BP	Surui.DG	0.001069	2.718	34723	33901	768649
result:	Mbuti.DG	Han.DG	Brazil_Jabuticabeira2_2000BP	Surui.DG	0.00188	4.112	6894	6617	147213
result:	Mbuti.DG	Han.DG	Belize_SakiTzul_7400BP	Surui.DG	0.001223	3.264	25652	24964	562129
result:	Mbuti.DG	Han.DG	Belize_MayahakCabPek_9300BP	Surui.DG	0.001065	2.644	19658	19198	432095
result:	Mbuti.DG	Han.DG	Alaska_USR1_11400BP	Surui.DG	0.001759	4.089	56357	54410	1106764
result:	Mbuti.DG	Han.DG	Brazil_LapaDoSanto_9600BP	Surui.DG	0.001273	4.401	46564	45262	1023087
result:	Mbuti.DG	Han.DG	Peru_Cuncaicha_9000BP	Surui.DG	0.001146	3.045	39743	38734	880601
result:	Mbuti.DG	Han.DG	Peru_Cuncaicha_4200BP	Surui.DG	0.000691	1.818	38905	38304	869238
result:	Mbuti.DG	Han.DG	Bahamas_Taino_1000BP	Surui.DG	0.000881	2.493	49379	48404	1105960
result:	Mbuti.DG	Han.DG	Argentina-Chile_FuegoPatagonian_1000BP	Surui.DG	0.00085	2.825	50066	49125	1106534
result:	Mbuti.DG	Han.DG	Chile_LosRieles_10900BP	Surui.DG	0.001559	4.089	35881	34654	787244

## Sheet: Ami
					f4_value	Z_score	BABA	ABBA	Num_SNPs
result:	Mbuti.DG	Ami.DG	Argentina_LagunaChica_6800BP	Mixe.DG	0.000443	1.401	25605	25354	567555
result:	Mbuti.DG	Ami.DG	Peru_Cuncaicha_3300BP	Mixe.DG	0.000425	1.057	34831	34502	773336
result:	Mbuti.DG	Ami.DG	Brazil_Laranjal_6700BP	Mixe.DG	0.000298	0.827	25959	25788	574371
result:	Mbuti.DG	Ami.DG	Brazil_Moraes_5800BP	Mixe.DG	0.000607	1.406	13101	12925	290372
result:	Mbuti.DG	Ami.DG	Alaskan_Athabaskan	Mixe.DG	-0.000828	-1.82	26876	27334	554016
result:	Mbuti.DG	Ami.DG	USA_SanFranciscoBay_300BP	Mixe.DG	-0.000405	-0.912	13781	13904	304314
result:	Mbuti.DG	Ami.DG	Mexico_Pericues_unknown	Mixe.DG	-0.000829	-1.809	11672	11890	262956
result:	Mbuti.DG	Ami.DG	Mexico_Baja_unknown	Mixe.DG	0.000237	0.345	2683	2669	59245
result:	Mbuti.DG	Ami.DG	USA_MainlandChumash_1400BP	Mixe.DG	0.000272	0.874	40252	40010	891996
result:	Mbuti.DG	Ami.DG	Canada_Lucier_500-4800BP	Mixe.DG	0.000328	0.931	39744	39464	853529
result:	Mbuti.DG	Ami.DG	USA_SanCruz_1000BP	Mixe.DG	9.6e-05	0.256	47153	47053	1040025
result:	Mbuti.DG	Ami.DG	USA_MainlandChumash_NC_1400BP	Mixe.DG	0.000465	1.139	18184	17995	406120
result:	Mbuti.DG	Ami.DG	USA_SanClemente-SantaCatalina_800BP	Mixe.DG	-0.000203	-0.641	49369	49590	1085215
result:	Mbuti.DG	Ami.DG	USA_SanMiguel_700BP	Mixe.DG	-0.000972	-2.574	41909	42826	943684
result:	Mbuti.DG	Ami.DG	USA_SanNicolas_1400BP	Mixe.DG	6.2e-05	0.22	48995	48928	1075658
result:	Mbuti.DG	Ami.DG	USA_SanNicolas_4900BP	Mixe.DG	0.000502	1.493	49473	48930	1080785
result:	Mbuti.DG	Ami.DG	Karitiana.DG	Mixe.DG	-0.000815	-2.793	49494	50396	1106951
result:	Mbuti.DG	Ami.DG	Piapoco.DG	Mixe.DG	-0.000311	-1.011	49764	50109	1106774
result:	Mbuti.DG	Ami.DG	Surui.DG	Mixe.DG	-0.000725	-2.191	49488	50290	1106795
result:	Mbuti.DG	Ami.DG	Nahua.DG	Mixe.DG	5e-06	0.018	49982	49976	1106846
result:	Mbuti.DG	Ami.DG	Cree.DG	Mixe.DG	0.003121	9.354	56888	53433	1106894
result:	Mbuti.DG	Ami.DG	Chane.DG	Mixe.DG	-9.4e-05	-0.26	49925	50029	1105244
result:	Mbuti.DG	Ami.DG	Quechua.DG	Mixe.DG	0.000127	0.418	50219	50079	1106870
result:	Mbuti.DG	Ami.DG	Pima.DG	Mixe.DG	-0.000146	-0.463	50362	50524	1106810
result:	Mbuti.DG	Ami.DG	Chipewyan.DG	Mixe.DG	-0.000555	-1.547	53133	53747	1106861
result:	Mbuti.DG	Ami.DG	Zapotec.DG	Mixe.DG	0.000239	0.807	50346	50082	1106822
result:	Mbuti.DG	Ami.DG	Mixtec.DG	Mixe.DG	0.003111	9.263	53891	50448	1106842
result:	Mbuti.DG	Ami.DG	Mayan.DG	Mixe.DG	-0.000314	-1.021	49715	50063	1106735
result:	Mbuti.DG	Ami.DG	Mayan.SG	Mixe.DG	0.001562	3.877	52021	50296	1104254
result:	Mbuti.DG	Ami.DG	Huichol.SG	Mixe.DG	0.000491	1.237	50546	50003	1106047
result:	Mbuti.DG	Ami.DG	Aymara.SG	Mixe.DG	7.1e-05	0.184	49851	49773	1106019
result:	Mbuti.DG	Ami.DG	Tsimshian.SG	Mixe.DG	0.003539	7.381	57033	53121	1105548
result:	Mbuti.DG	Ami.DG	Yukpa.SG	Mixe.DG	-0.000351	-0.891	49513	49902	1105822
result:	Mbuti.DG	Ami.DG	Canada_939_6000BP	Mixe.DG	-8e-06	-0.016	17827	17830	372524
result:	Mbuti.DG	Ami.DG	Argentina-Chile_FuegoPatagonian_100BP	Mixe.DG	0.000187	0.669	45247	45061	1000034
result:	Mbuti.DG	Ami.DG	Mexico_Pericues_500BP	Mixe.DG	0.000974	2.438	14879	14560	327789
result:	Mbuti.DG	Ami.DG	3500BP_Canadian_NativeAmerican.SG	Mixe.DG	0.001226	2.148	6156	5996	130804
result:	Mbuti.DG	Ami.DG	Peru_Lauricocha_8600BP	Mixe.DG	0.000291	0.9	44598	44312	983240
result:	Mbuti.DG	Ami.DG	Peru_Lauricocha_3500BP	Mixe.DG	0.000407	1.009	27477	27228	613168
result:	Mbuti.DG	Ami.DG	Peru_Lauricocha_5800BP	Mixe.DG	-0.000128	-0.32	28496	28577	634058
result:	Mbuti.DG	Ami.DG	Argentina_ArroyoSeco2_7700BP	Mixe.DG	0.000309	1.033	43345	43052	948223
result:	Mbuti.DG	Ami.DG	Peru_Laramate_900BP	Mixe.DG	8.6e-05	0.325	43629	43545	970422
result:	Mbuti.DG	Ami.DG	USA_Anzick_12800BP	Mixe.DG	0.000966	2.377	51523	50461	1099055
result:	Mbuti.DG	Ami.DG	USA_Kennewick_8800BP	Mixe.DG	0.000801	2.013	29058	28566	614725
result:	Mbuti.DG	Ami.DG	Peru_LaGalgada_4100BP	Mixe.DG	-0.000153	-0.376	40233	40370	894725
result:	Mbuti.DG	Ami.DG	Chile_PicaOcho_700BP	Mixe.DG	-0.000158	-0.379	22345	22423	499287
result:	Mbuti.DG	Ami.DG	Chile_Conchali_700BP	Mixe.DG	9.3e-05	0.298	40157	40073	895562
result:	Mbuti.DG	Ami.DG	Chile_LosRieles_5100BP	Mixe.DG	1e-06	0.002	34739	34739	768629
result:	Mbuti.DG	Ami.DG	Brazil_Jabuticabeira2_2000BP	Mixe.DG	0.00179	3.776	6949	6685	147217
result:	Mbuti.DG	Ami.DG	Belize_SakiTzul_7400BP	Mixe.DG	0.000492	1.302	25660	25384	562128
result:	Mbuti.DG	Ami.DG	Belize_MayahakCabPek_9300BP	Mixe.DG	-0.000405	-0.933	19472	19647	432084
result:	Mbuti.DG	Ami.DG	Alaska_USR1_11400BP	Mixe.DG	0.001268	2.785	56120	54717	1106766
result:	Mbuti.DG	Ami.DG	Brazil_LapaDoSanto_9600BP	Mixe.DG	0.000688	2.441	46832	46127	1023090
result:	Mbuti.DG	Ami.DG	Peru_Cuncaicha_9000BP	Mixe.DG	0.000307	0.731	40007	39737	880607
result:	Mbuti.DG	Ami.DG	Peru_Cuncaicha_4200BP	Mixe.DG	-8.6e-05	-0.225	38937	39013	869233
result:	Mbuti.DG	Ami.DG	Bahamas_Taino_1000BP	Mixe.DG	0.000179	0.474	50125	49928	1105953
result:	Mbuti.DG	Ami.DG	Argentina-Chile_FuegoPatagonian_1000BP	Mixe.DG	0.000136	0.441	50510	50359	1106540
result:	Mbuti.DG	Ami.DG	Chile_LosRieles_10900BP	Mixe.DG	0.000496	1.232	35822	35432	787235
result:	Mbuti.DG	Ami.DG	Argentina_LagunaChica_6800BP	Surui.DG	0.00126	3.376	25515	24800	567521
result:	Mbuti.DG	Ami.DG	Peru_Cuncaicha_3300BP	Surui.DG	0.001104	2.529	34541	33687	773268
result:	Mbuti.DG	Ami.DG	Brazil_Laranjal_6700BP	Surui.DG	0.001	2.632	25727	25153	574336
result:	Mbuti.DG	Ami.DG	Brazil_Moraes_5800BP	Surui.DG	0.001423	3.192	12965	12552	290347
result:	Mbuti.DG	Ami.DG	Alaskan_Athabaskan	Surui.DG	-0.000302	-0.631	26727	26894	553955
result:	Mbuti.DG	Ami.DG	USA_SanFranciscoBay_300BP	Surui.DG	0.000129	0.265	13773	13734	304284
result:	Mbuti.DG	Ami.DG	Mexico_Pericues_unknown	Surui.DG	0.000192	0.383	11776	11726	262919
result:	Mbuti.DG	Ami.DG	Mexico_Baja_unknown	Surui.DG	0.00086	1.127	2691	2640	59234
result:	Mbuti.DG	Ami.DG	USA_MainlandChumash_1400BP	Surui.DG	0.000982	2.679	40321	39446	891908
result:	Mbuti.DG	Ami.DG	Canada_Lucier_500-4800BP	Surui.DG	0.001002	2.549	39900	39045	853440
result:	Mbuti.DG	Ami.DG	USA_SanCruz_1000BP	Surui.DG	0.000806	1.97	47130	46292	1039917
result:	Mbuti.DG	Ami.DG	USA_MainlandChumash_NC_1400BP	Surui.DG	0.001067	2.262	18215	17781	406081
result:	Mbuti.DG	Ami.DG	USA_SanClemente-SantaCatalina_800BP	Surui.DG	0.000514	1.365	49636	49079	1085102
result:	Mbuti.DG	Ami.DG	USA_SanMiguel_700BP	Surui.DG	-0.000288	-0.713	41897	42169	943583
result:	Mbuti.DG	Ami.DG	USA_SanNicolas_1400BP	Surui.DG	0.000779	2.374	49127	48289	1075543
result:	Mbuti.DG	Ami.DG	USA_SanNicolas_4900BP	Surui.DG	0.001239	3.095	49425	48086	1080680
result:	Mbuti.DG	Ami.DG	Karitiana.DG	Surui.DG	-9.1e-05	-0.29	47747	47848	1106829
result:	Mbuti.DG	Ami.DG	Piapoco.DG	Surui.DG	0.000414	1.242	48797	48339	1106661
result:	Mbuti.DG	Ami.DG	Nahua.DG	Surui.DG	0.000732	2.125	50612	49802	1106727
result:	Mbuti.DG	Ami.DG	Cree.DG	Surui.DG	0.003847	10.199	57283	53025	1106773
result:	Mbuti.DG	Ami.DG	Chane.DG	Surui.DG	0.00063	1.667	49042	48345	1105138
result:	Mbuti.DG	Ami.DG	Quechua.DG	Surui.DG	0.000853	2.433	50166	49222	1106753
result:	Mbuti.DG	Ami.DG	Mixe.DG	Surui.DG	0.000725	2.191	50290	49488	1106795
result:	Mbuti.DG	Ami.DG	Pima.DG	Surui.DG	0.000583	1.645	50812	50166	1106692
result:	Mbuti.DG	Ami.DG	Chipewyan.DG	Surui.DG	0.000171	0.452	53164	52975	1106733
result:	Mbuti.DG	Ami.DG	Zapotec.DG	Surui.DG	0.000962	2.789	50793	49728	1106700
result:	Mbuti.DG	Ami.DG	Mixtec.DG	Surui.DG	0.003833	10.248	54675	50433	1106707
result:	Mbuti.DG	Ami.DG	Mayan.DG	Surui.DG	0.000409	1.172	49858	49406	1106614
result:	Mbuti.DG	Ami.DG	Mayan.SG	Surui.DG	0.002284	5.147	52070	49548	1104139
result:	Mbuti.DG	Ami.DG	Huichol.SG	Surui.DG	0.001215	2.815	50942	49599	1105931
result:	Mbuti.DG	Ami.DG	Aymara.SG	Surui.DG	0.000797	1.872	49916	49034	1105905
result:	Mbuti.DG	Ami.DG	Tsimshian.SG	Surui.DG	0.004254	8.543	57226	52523	1105429
result:	Mbuti.DG	Ami.DG	Yukpa.SG	Surui.DG	0.000372	0.923	48815	48404	1105701
result:	Mbuti.DG	Ami.DG	Canada_939_6000BP	Surui.DG	0.000664	1.347	18020	17773	372492
result:	Mbuti.DG	Ami.DG	Argentina-Chile_FuegoPatagonian_100BP	Surui.DG	0.000858	2.617	44780	43923	999929
result:	Mbuti.DG	Ami.DG	Mexico_Pericues_500BP	Surui.DG	0.001474	3.249	14963	14480	327769
result:	Mbuti.DG	Ami.DG	3500BP_Canadian_NativeAmerican.SG	Surui.DG	0.002182	3.669	6223	5937	130800
result:	Mbuti.DG	Ami.DG	Peru_Lauricocha_8600BP	Surui.DG	0.001034	2.674	44437	43420	983135
result:	Mbuti.DG	Ami.DG	Peru_Lauricocha_3500BP	Surui.DG	0.001001	2.252	27223	26609	613122
result:	Mbuti.DG	Ami.DG	Peru_Lauricocha_5800BP	Surui.DG	0.000577	1.305	28197	27831	634001
result:	Mbuti.DG	Ami.DG	Argentina_ArroyoSeco2_7700BP	Surui.DG	0.001048	3.127	43005	42012	948142
result:	Mbuti.DG	Ami.DG	Peru_Laramate_900BP	Surui.DG	0.000836	2.578	43482	42671	970332
result:	Mbuti.DG	Ami.DG	USA_Anzick_12800BP	Surui.DG	0.001698	3.904	51582	49716	1098937
result:	Mbuti.DG	Ami.DG	USA_Kennewick_8800BP	Surui.DG	0.001636	3.809	29198	28192	614656
result:	Mbuti.DG	Ami.DG	Peru_LaGalgada_4100BP	Surui.DG	0.000572	1.34	40094	39583	894638
result:	Mbuti.DG	Ami.DG	Chile_PicaOcho_700BP	Surui.DG	0.000414	0.907	22477	22270	499255
result:	Mbuti.DG	Ami.DG	Chile_Conchali_700BP	Surui.DG	0.000892	2.447	40200	39401	895486
result:	Mbuti.DG	Ami.DG	Chile_LosRieles_5100BP	Surui.DG	0.000818	1.842	34546	33917	768575
result:	Mbuti.DG	Ami.DG	Brazil_Jabuticabeira2_2000BP	Surui.DG	0.002206	4.397	6912	6587	147200
result:	Mbuti.DG	Ami.DG	Belize_SakiTzul_7400BP	Surui.DG	0.001229	2.879	25590	24898	562076
result:	Mbuti.DG	Ami.DG	Belize_MayahakCabPek_9300BP	Surui.DG	0.000514	1.09	19492	19269	432057
result:	Mbuti.DG	Ami.DG	Alaska_USR1_11400BP	Surui.DG	0.001984	4.038	56344	54149	1106646
result:	Mbuti.DG	Ami.DG	Brazil_LapaDoSanto_9600BP	Surui.DG	0.001386	4.187	46453	45036	1022982
result:	Mbuti.DG	Ami.DG	Peru_Cuncaicha_9000BP	Surui.DG	0.001064	2.379	39686	38749	880524
result:	Mbuti.DG	Ami.DG	Peru_Cuncaicha_4200BP	Surui.DG	0.000641	1.542	38758	38200	869153
result:	Mbuti.DG	Ami.DG	Bahamas_Taino_1000BP	Surui.DG	0.000901	2.17	49207	48211	1105840
result:	Mbuti.DG	Ami.DG	Argentina-Chile_FuegoPatagonian_1000BP	Surui.DG	0.000858	2.453	49964	49014	1106417
result:	Mbuti.DG	Ami.DG	Chile_LosRieles_10900BP	Surui.DG	0.001269	2.885	35683	34684	787167

## Sheet: Papuan
					f4_value	Z_score	BABA	ABBA	Num_SNPs
result:	Mbuti.DG	Papuan.DG	Mixe.DG	Argentina_LagunaChica_6800BP	-6.5e-05	-0.225	24577	24614	567622
result:	Mbuti.DG	Papuan.DG	Mixe.DG	Peru_Cuncaicha_3300BP	-0.000256	-0.74	33331	33528	773422
result:	Mbuti.DG	Papuan.DG	Mixe.DG	Brazil_Laranjal_6700BP	0.000135	0.428	25058	24980	574435
result:	Mbuti.DG	Papuan.DG	Mixe.DG	Brazil_Moraes_5800BP	0.000153	0.391	12613	12568	290406
result:	Mbuti.DG	Papuan.DG	Mixe.DG	Alaskan_Athabaskan	-5e-05	-0.126	26098	26125	554070
result:	Mbuti.DG	Papuan.DG	Mixe.DG	USA_SanFranciscoBay_300BP	0.000263	0.638	13390	13310	304350
result:	Mbuti.DG	Papuan.DG	Mixe.DG	Mexico_Pericues_unknown	0.000547	1.329	11483	11339	262982
result:	Mbuti.DG	Papuan.DG	Mixe.DG	Mexico_Baja_unknown	0.000367	0.905	6410	6357	146219
result:	Mbuti.DG	Papuan.DG	Mixe.DG	USA_MainlandChumash_1400BP	-3.3e-05	-0.121	38728	38758	892095
result:	Mbuti.DG	Papuan.DG	Mixe.DG	Canada_Lucier_500BP	0.000212	0.537	9756	9709	220136
result:	Mbuti.DG	Papuan.DG	Mixe.DG	Canada_Lucier_4800BP	0.000112	0.324	35656	35567	796468
result:	Mbuti.DG	Papuan.DG	Mixe.DG	USA_SanCruz_1000BP	0.000118	0.362	45584	45461	1040136
result:	Mbuti.DG	Papuan.DG	Mixe.DG	USA_MainlandChumash_NC_1400BP	-6.1e-05	-0.168	17448	17472	406172
result:	Mbuti.DG	Papuan.DG	Mixe.DG	USA_SanClemente-SantaCatalina_800BP	0.000244	0.842	47928	47664	1085342
result:	Mbuti.DG	Papuan.DG	Mixe.DG	USA_SanMiguel_700BP	0.000877	2.648	41333	40505	943783
result:	Mbuti.DG	Papuan.DG	Mixe.DG	USA_SanNicolas_1400BP	9.4e-05	0.363	47353	47252	1075784
result:	Mbuti.DG	Papuan.DG	Mixe.DG	USA_SanNicolas_4900BP	-5.2e-05	-0.163	47519	47576	1080910
result:	Mbuti.DG	Papuan.DG	Mixe.DG	Karitiana.DG	0.000878	3.402	48689	47716	1107094
result:	Mbuti.DG	Papuan.DG	Mixe.DG	Piapoco.DG	0.000275	1.024	48350	48045	1106897
result:	Mbuti.DG	Papuan.DG	Mixe.DG	Surui.DG	0.001319	4.264	48951	47490	1106913
result:	Mbuti.DG	Papuan.DG	Mixe.DG	Nahua.DG	0.000372	1.377	48492	48080	1106966
result:	Mbuti.DG	Papuan.DG	Mixe.DG	Cree.DG	-0.00129	-4.307	52656	54083	1107016	(This signal is due to European admixture in Cree.DG which attracts to Mbuti.DG)
result:	Mbuti.DG	Papuan.DG	Mixe.DG	Chane.DG	0.000834	2.567	48764	47842	1105349
result:	Mbuti.DG	Papuan.DG	Mixe.DG	Quechua.DG	0.000137	0.516	48518	48366	1106992
result:	Mbuti.DG	Papuan.DG	Mixe.DG	Pima.DG	0.000462	1.689	48903	48391	1106925
result:	Mbuti.DG	Papuan.DG	Mixe.DG	Chipewyan.DG	0.00055	1.761	51880	51272	1106986
result:	Mbuti.DG	Papuan.DG	Mixe.DG	Zapotec.DG	0.000369	1.366	48688	48279	1106944
result:	Mbuti.DG	Papuan.DG	Mixe.DG	Mixtec.DG	-0.00141	-4.97	49662	51224	1106972	(This signal is due to European admixture in Mixtec.DG which attracts to Mbuti.DG)
result:	Mbuti.DG	Papuan.DG	Mixe.DG	Mayan.DG	0.000604	2.214	48519	47851	1106854
result:	Mbuti.DG	Papuan.DG	Mixe.DG	Mayan.SG	-0.001134	-3.294	48800	50052	1104386	(This signal is due to European admixture in Mayan.SG which attracts to Mbuti.DG)
result:	Mbuti.DG	Papuan.DG	Mixe.DG	Huichol.SG	-0.000259	-0.76	48421	48707	1106179
result:	Mbuti.DG	Papuan.DG	Mixe.DG	Aymara.SG	0.000438	1.296	48371	47886	1106150
result:	Mbuti.DG	Papuan.DG	Mixe.DG	Tsimshian.SG	-0.001909	-4.588	52233	54343	1105683	(This signal is due to European admixture in Tsimshian.SG which attracts to Mbuti.DG)
result:	Mbuti.DG	Papuan.DG	Mixe.DG	Yukpa.SG	0.000815	2.298	48469	47568	1105957
result:	Mbuti.DG	Papuan.DG	Mixe.DG	Canada_939_6000BP	2.3e-05	0.057	17272	17263	372561
result:	Mbuti.DG	Papuan.DG	Mixe.DG	Argentina-Chile_FuegoPatagonian_100BP	0.000223	0.876	43742	43519	1000158
result:	Mbuti.DG	Papuan.DG	Mixe.DG	Mexico_Pericues_500BP	-0.000525	-1.451	14138	14311	327825
result:	Mbuti.DG	Papuan.DG	Mixe.DG	3500BP_Canadian_NativeAmerican.SG	-0.000821	-1.678	5797	5904	130819
result:	Mbuti.DG	Papuan.DG	Mixe.DG	Peru_Lauricocha_8600BP	8.8e-05	0.303	42914	42828	983352
result:	Mbuti.DG	Papuan.DG	Mixe.DG	Peru_Lauricocha_3500BP	-5.5e-05	-0.151	26402	26435	613237
result:	Mbuti.DG	Papuan.DG	Mixe.DG	Peru_Lauricocha_5800BP	-3e-06	-0.008	27541	27542	634130
result:	Mbuti.DG	Papuan.DG	Mixe.DG	Argentina_ArroyoSeco2_7700BP	0.000327	1.213	41872	41562	948328
result:	Mbuti.DG	Papuan.DG	Mixe.DG	Peru_Laramate_900BP	0.000272	1.13	42240	41976	970537
result:	Mbuti.DG	Papuan.DG	Mixe.DG	USA_Anzick_12800BP	-0.000335	-0.95	49011	49380	1099190
result:	Mbuti.DG	Papuan.DG	Mixe.DG	USA_Kennewick_8800BP	-0.000262	-0.721	27726	27887	614786
result:	Mbuti.DG	Papuan.DG	Mixe.DG	Peru_LaGalgada_4100BP	0.000466	1.37	39047	38630	894828
result:	Mbuti.DG	Papuan.DG	Mixe.DG	Chile_PicaOcho_700BP	-7.9e-05	-0.219	21546	21586	499341
result:	Mbuti.DG	Papuan.DG	Mixe.DG	Chile_Conchali_700BP	0.000119	0.426	38774	38667	895664
result:	Mbuti.DG	Papuan.DG	Mixe.DG	Chile_LosRieles_5100BP	0.000151	0.419	33592	33476	768715
result:	Mbuti.DG	Papuan.DG	Mixe.DG	Brazil_Jabuticabeira2_2000BP	-0.001042	-2.453	6528	6682	147233
result:	Mbuti.DG	Papuan.DG	Mixe.DG	Belize_SakiTzul_7400BP	-8.7e-05	-0.265	24605	24654	562192
result:	Mbuti.DG	Papuan.DG	Mixe.DG	Belize_MayahakCabPek_9300BP	0.000478	1.268	18979	18772	432129
result:	Mbuti.DG	Papuan.DG	Mixe.DG	Alaska_USR1_11400BP	-1.8e-05	-0.047	53605	53625	1106900
result:	Mbuti.DG	Papuan.DG	Mixe.DG	Brazil_LapaDoSanto_9600BP	-0.000241	-0.95	44785	45031	1023211
result:	Mbuti.DG	Papuan.DG	Mixe.DG	Peru_Cuncaicha_9000BP	0.000378	1.064	38666	38333	880700
result:	Mbuti.DG	Papuan.DG	Mixe.DG	Peru_Cuncaicha_4200BP	0.000147	0.421	37731	37603	869334
result:	Mbuti.DG	Papuan.DG	Mixe.DG	Bahamas_Taino_1000BP	0.00034	1.017	48582	48207	1106088
result:	Mbuti.DG	Papuan.DG	Mixe.DG	Argentina-Chile_FuegoPatagonian_1000BP	8.5e-05	0.32	48742	48648	1106678
result:	Mbuti.DG	Papuan.DG	Mixe.DG	Chile_LosRieles_10900BP	-0.000115	-0.337	34373	34464	787325
result:	Mbuti.DG	Papuan.DG	Surui.DG	Argentina_LagunaChica_6800BP	-0.001369	-4.135	23907	24684	567577
result:	Mbuti.DG	Papuan.DG	Surui.DG	Peru_Cuncaicha_3300BP	-0.001549	-4.016	32324	33522	773338
result:	Mbuti.DG	Papuan.DG	Surui.DG	Brazil_Laranjal_6700BP	-0.001314	-3.688	24229	24983	574390
result:	Mbuti.DG	Papuan.DG	Surui.DG	Brazil_Moraes_5800BP	-0.001273	-2.945	12169	12539	290373
result:	Mbuti.DG	Papuan.DG	Surui.DG	Alaskan_Athabaskan	-0.001257	-3.015	25507	26203	553997
result:	Mbuti.DG	Papuan.DG	Surui.DG	USA_SanFranciscoBay_300BP	-0.000746	-1.6	13138	13365	304318
result:	Mbuti.DG	Papuan.DG	Surui.DG	Mexico_Pericues_unknown	-0.000779	-1.643	11283	11488	262942
result:	Mbuti.DG	Papuan.DG	Surui.DG	Mexico_Baja_unknown	-0.001176	-2.427	6305	6477	146198
result:	Mbuti.DG	Papuan.DG	Surui.DG	USA_MainlandChumash_1400BP	-0.001387	-4.053	37894	39131	891998
result:	Mbuti.DG	Papuan.DG	Surui.DG	Canada_Lucier_500BP	-0.00104	-2.318	9565	9794	220112
result:	Mbuti.DG	Papuan.DG	Surui.DG	Canada_Lucier_4800BP	-0.001193	-3.084	35144	36094	796370
result:	Mbuti.DG	Papuan.DG	Surui.DG	USA_SanCruz_1000BP	-0.001205	-3.054	44507	45761	1040016
result:	Mbuti.DG	Papuan.DG	Surui.DG	USA_MainlandChumash_NC_1400BP	-0.001159	-2.857	17136	17607	406128
result:	Mbuti.DG	Papuan.DG	Surui.DG	USA_SanClemente-SantaCatalina_800BP	-0.001072	-3.05	47201	48364	1085210
result:	Mbuti.DG	Papuan.DG	Surui.DG	USA_SanMiguel_700BP	-0.00041	-1.079	40353	40740	943667
result:	Mbuti.DG	Papuan.DG	Surui.DG	USA_SanNicolas_1400BP	-0.001211	-3.849	46449	47752	1075649
result:	Mbuti.DG	Papuan.DG	Surui.DG	USA_SanNicolas_4900BP	-0.001371	-3.688	46394	47876	1080788
result:	Mbuti.DG	Papuan.DG	Surui.DG	Karitiana.DG	-0.000441	-1.497	45951	46440	1106953
result:	Mbuti.DG	Papuan.DG	Surui.DG	Piapoco.DG	-0.001041	-3.377	46340	47493	1106774
result:	Mbuti.DG	Papuan.DG	Surui.DG	Nahua.DG	-0.000946	-2.977	48016	49063	1106836
result:	Mbuti.DG	Papuan.DG	Surui.DG	Cree.DG	-0.002612	-7.92	51980	54871	1106884
result:	Mbuti.DG	Papuan.DG	Surui.DG	Chane.DG	-0.000485	-1.349	46824	47359	1105234
result:	Mbuti.DG	Papuan.DG	Surui.DG	Quechua.DG	-0.001181	-3.879	47396	48704	1106861
result:	Mbuti.DG	Papuan.DG	Surui.DG	Mixe.DG	-0.001319	-4.264	47490	48951	1106913
result:	Mbuti.DG	Papuan.DG	Surui.DG	Pima.DG	-0.000857	-2.532	48283	49232	1106805
result:	Mbuti.DG	Papuan.DG	Surui.DG	Chipewyan.DG	-0.00077	-2.256	50792	51644	1106843
result:	Mbuti.DG	Papuan.DG	Surui.DG	Zapotec.DG	-0.000947	-2.861	48053	49101	1106812
result:	Mbuti.DG	Papuan.DG	Surui.DG	Mixtec.DG	-0.00273	-7.861	49361	52382	1106823
result:	Mbuti.DG	Papuan.DG	Surui.DG	Mayan.DG	-0.000712	-2.23	47558	48347	1106720
result:	Mbuti.DG	Papuan.DG	Surui.DG	Mayan.SG	-0.002451	-6.217	47800	50507	1104255
result:	Mbuti.DG	Papuan.DG	Surui.DG	Huichol.SG	-0.001574	-4.079	47757	49498	1106047
result:	Mbuti.DG	Papuan.DG	Surui.DG	Aymara.SG	-0.000882	-2.276	47305	48280	1106020
result:	Mbuti.DG	Papuan.DG	Surui.DG	Tsimshian.SG	-0.003225	-7.269	51344	54909	1105547
result:	Mbuti.DG	Papuan.DG	Surui.DG	Yukpa.SG	-0.000505	-1.31	46677	47236	1105820
result:	Mbuti.DG	Papuan.DG	Surui.DG	Canada_939_6000BP	-0.001382	-3.019	17058	17572	372524
result:	Mbuti.DG	Papuan.DG	Surui.DG	Argentina-Chile_FuegoPatagonian_100BP	-0.001032	-3.429	42394	43425	1000039
result:	Mbuti.DG	Papuan.DG	Surui.DG	Mexico_Pericues_500BP	-0.001718	-4.066	13963	14526	327797
result:	Mbuti.DG	Papuan.DG	Surui.DG	3500BP_Canadian_NativeAmerican.SG	-0.002361	-4.571	5692	6000	130813
result:	Mbuti.DG	Papuan.DG	Surui.DG	Peru_Lauricocha_8600BP	-0.001241	-3.493	41870	43090	983232
result:	Mbuti.DG	Papuan.DG	Surui.DG	Peru_Lauricocha_3500BP	-0.001342	-3.311	25588	26411	613180
result:	Mbuti.DG	Papuan.DG	Surui.DG	Peru_Lauricocha_5800BP	-0.001214	-3.081	26681	27451	634065
result:	Mbuti.DG	Papuan.DG	Surui.DG	Argentina_ArroyoSeco2_7700BP	-0.000996	-3.179	40622	41566	948232
result:	Mbuti.DG	Papuan.DG	Surui.DG	Peru_Laramate_900BP	-0.001044	-3.656	41105	42118	970432
result:	Mbuti.DG	Papuan.DG	Surui.DG	USA_Anzick_12800BP	-0.001661	-4.377	47963	49789	1099057
result:	Mbuti.DG	Papuan.DG	Surui.DG	USA_Kennewick_8800BP	-0.001805	-4.21	27172	28282	614708
result:	Mbuti.DG	Papuan.DG	Surui.DG	Peru_LaGalgada_4100BP	-0.00086	-2.258	38077	38846	894727
result:	Mbuti.DG	Papuan.DG	Surui.DG	Chile_PicaOcho_700BP	-0.001195	-2.897	21276	21873	499299
result:	Mbuti.DG	Papuan.DG	Surui.DG	Chile_Conchali_700BP	-0.001206	-3.869	37864	38943	895571
result:	Mbuti.DG	Papuan.DG	Surui.DG	Chile_LosRieles_5100BP	-0.001188	-3.136	32586	33500	768649
result:	Mbuti.DG	Papuan.DG	Surui.DG	Brazil_Jabuticabeira2_2000BP	-0.002005	-4.131	6372	6667	147213
result:	Mbuti.DG	Papuan.DG	Surui.DG	Belize_SakiTzul_7400BP	-0.001413	-3.685	23990	24784	562129
result:	Mbuti.DG	Papuan.DG	Surui.DG	Belize_MayahakCabPek_9300BP	-0.001024	-2.46	18513	18955	432095
result:	Mbuti.DG	Papuan.DG	Surui.DG	Alaska_USR1_11400BP	-0.001336	-3.133	52729	54208	1106764
result:	Mbuti.DG	Papuan.DG	Surui.DG	Brazil_LapaDoSanto_9600BP	-0.001526	-5.232	43462	45023	1023089
result:	Mbuti.DG	Papuan.DG	Surui.DG	Peru_Cuncaicha_9000BP	-0.000905	-2.281	37499	38296	880601
result:	Mbuti.DG	Papuan.DG	Surui.DG	Peru_Cuncaicha_4200BP	-0.001158	-3.035	36719	37726	869240
result:	Mbuti.DG	Papuan.DG	Surui.DG	Bahamas_Taino_1000BP	-0.000981	-2.527	46511	47596	1105961
result:	Mbuti.DG	Papuan.DG	Surui.DG	Argentina-Chile_FuegoPatagonian_1000BP	-0.001234	-4.008	47113	48478	1106536
result:	Mbuti.DG	Papuan.DG	Surui.DG	Chile_LosRieles_10900BP	-0.001456	-3.888	33472	34618	787244

## Sheet: Australian
					f4_value	Z_score	BABA	ABBA	Num_SNPs
result:	Mbuti.DG	Australian.DG	Mixe.DG	Argentina_LagunaChica_6800BP	0.000234	0.721	24609	24476	567298
result:	Mbuti.DG	Australian.DG	Mixe.DG	Peru_Cuncaicha_3300BP	-0.000211	-0.56	33343	33506	773045
result:	Mbuti.DG	Australian.DG	Mixe.DG	Brazil_Laranjal_6700BP	0.000467	1.335	25125	24856	574160
result:	Mbuti.DG	Australian.DG	Mixe.DG	Brazil_Moraes_5800BP	0.000419	0.963	12647	12525	290276
result:	Mbuti.DG	Australian.DG	Mixe.DG	Alaskan_Athabaskan	0.000491	1.112	26259	25987	553879
result:	Mbuti.DG	Australian.DG	Mixe.DG	USA_SanFranciscoBay_300BP	0.00032	0.712	13394	13297	304267
result:	Mbuti.DG	Australian.DG	Mixe.DG	Mexico_Pericues_unknown	0.000674	1.391	11493	11315	262871
result:	Mbuti.DG	Australian.DG	Mixe.DG	Mexico_Baja_unknown	0.000374	0.817	6406	6351	146169
result:	Mbuti.DG	Australian.DG	Mixe.DG	USA_MainlandChumash_1400BP	0.00036	1.182	38900	38579	891716
result:	Mbuti.DG	Australian.DG	Mixe.DG	Canada_Lucier_500BP	0.000495	1.139	9789	9680	220041
result:	Mbuti.DG	Australian.DG	Mixe.DG	Canada_Lucier_4800BP	0.000136	0.342	35668	35560	796113
result:	Mbuti.DG	Australian.DG	Mixe.DG	USA_SanCruz_1000BP	0.000186	0.508	45575	45381	1039700
result:	Mbuti.DG	Australian.DG	Mixe.DG	USA_MainlandChumash_NC_1400BP	0.000268	0.681	17513	17405	406000
result:	Mbuti.DG	Australian.DG	Mixe.DG	USA_SanClemente-SantaCatalina_800BP	0.000493	1.546	48051	47516	1084877
result:	Mbuti.DG	Australian.DG	Mixe.DG	USA_SanMiguel_700BP	0.001207	3.315	41421	40282	943383
result:	Mbuti.DG	Australian.DG	Mixe.DG	USA_SanNicolas_1400BP	0.000319	1.119	47461	47118	1075335
result:	Mbuti.DG	Australian.DG	Mixe.DG	USA_SanNicolas_4900BP	8.8e-05	0.262	47559	47464	1080456
result:	Mbuti.DG	Australian.DG	Mixe.DG	Karitiana.DG	0.000877	3.034	48658	47688	1106609
result:	Mbuti.DG	Australian.DG	Mixe.DG	Piapoco.DG	0.00032	1.058	48352	47998	1106433
result:	Mbuti.DG	Australian.DG	Mixe.DG	Surui.DG	0.001218	3.572	48856	47509	1106451
result:	Mbuti.DG	Australian.DG	Mixe.DG	Nahua.DG	0.000514	1.77	48536	47968	1106501
result:	Mbuti.DG	Australian.DG	Mixe.DG	Cree.DG	-0.001208	-3.754	52629	53965	1106553	(This signal is due to European admixture in Cree.DG which attracts to Mbuti.DG)
result:	Mbuti.DG	Australian.DG	Mixe.DG	Chane.DG	0.000883	2.477	48709	47733	1104899
result:	Mbuti.DG	Australian.DG	Mixe.DG	Quechua.DG	0.000286	0.97	48584	48268	1106533
result:	Mbuti.DG	Australian.DG	Mixe.DG	Pima.DG	0.00039	1.289	48846	48414	1106462
result:	Mbuti.DG	Australian.DG	Mixe.DG	Chipewyan.DG	0.000972	2.787	52105	51029	1106524
result:	Mbuti.DG	Australian.DG	Mixe.DG	Zapotec.DG	0.000366	1.243	48663	48258	1106479
result:	Mbuti.DG	Australian.DG	Mixe.DG	Mixtec.DG	-0.001438	-4.691	49587	51178	1106503	(This signal is due to European admixture in Mixtec.DG which attracts to Mbuti.DG)
result:	Mbuti.DG	Australian.DG	Mixe.DG	Mayan.DG	0.000201	0.7	48245	48022	1106391
result:	Mbuti.DG	Australian.DG	Mixe.DG	Mayan.SG	-0.000824	-2.196	48983	49893	1103928	(This signal is due to European admixture in Mayan.SG which attracts to Mbuti.DG)
result:	Mbuti.DG	Australian.DG	Mixe.DG	Huichol.SG	0.000179	0.455	48686	48488	1105711
result:	Mbuti.DG	Australian.DG	Mixe.DG	Aymara.SG	0.00035	0.939	48328	47942	1105688
result:	Mbuti.DG	Australian.DG	Mixe.DG	Tsimshian.SG	-0.002047	-4.488	52148	54410	1105203	(This signal is due to European admixture in Tsimshian.SG which attracts to Mbuti.DG)
result:	Mbuti.DG	Australian.DG	Mixe.DG	Yukpa.SG	0.000578	1.446	48308	47669	1105495
result:	Mbuti.DG	Australian.DG	Mixe.DG	Canada_939_6000BP	-0.000119	-0.274	17189	17233	372419
result:	Mbuti.DG	Australian.DG	Mixe.DG	Argentina-Chile_FuegoPatagonian_100BP	0.000426	1.503	43785	43359	999704
result:	Mbuti.DG	Australian.DG	Mixe.DG	Mexico_Pericues_500BP	-1e-05	-0.025	14198	14201	327653
result:	Mbuti.DG	Australian.DG	Mixe.DG	3500BP_Canadian_NativeAmerican.SG	0.000139	0.249	5871	5852	130753
result:	Mbuti.DG	Australian.DG	Mixe.DG	Peru_Lauricocha_8600BP	0.000352	1.052	42995	42650	982919
result:	Mbuti.DG	Australian.DG	Mixe.DG	Peru_Lauricocha_3500BP	0.000107	0.283	26385	26320	612947
result:	Mbuti.DG	Australian.DG	Mixe.DG	Peru_Lauricocha_5800BP	0.000431	1.141	27595	27322	633852
result:	Mbuti.DG	Australian.DG	Mixe.DG	Argentina_ArroyoSeco2_7700BP	0.000699	2.403	42003	41340	947915
result:	Mbuti.DG	Australian.DG	Mixe.DG	Peru_Laramate_900BP	0.000386	1.514	42237	41862	970095
result:	Mbuti.DG	Australian.DG	Mixe.DG	USA_Anzick_12800BP	-6.9e-05	-0.182	49158	49233	1098716
result:	Mbuti.DG	Australian.DG	Mixe.DG	USA_Kennewick_8800BP	-2.1e-05	-0.052	27813	27827	614572
result:	Mbuti.DG	Australian.DG	Mixe.DG	Peru_LaGalgada_4100BP	0.000204	0.561	38876	38693	894417
result:	Mbuti.DG	Australian.DG	Mixe.DG	Chile_PicaOcho_700BP	0.000132	0.34	21557	21492	499070
result:	Mbuti.DG	Australian.DG	Mixe.DG	Chile_Conchali_700BP	0.000242	0.818	38768	38552	895236
result:	Mbuti.DG	Australian.DG	Mixe.DG	Chile_LosRieles_5100BP	0.00048	1.201	33719	33350	768347
result:	Mbuti.DG	Australian.DG	Mixe.DG	Brazil_Jabuticabeira2_2000BP	-0.001031	-2.198	6524	6676	147153
result:	Mbuti.DG	Australian.DG	Mixe.DG	Belize_SakiTzul_7400BP	0.000282	0.772	24685	24526	561920
result:	Mbuti.DG	Australian.DG	Mixe.DG	Belize_MayahakCabPek_9300BP	0.00114	2.808	19135	18643	431933
result:	Mbuti.DG	Australian.DG	Mixe.DG	Alaska_USR1_11400BP	0.000202	0.483	53647	53423	1106421
result:	Mbuti.DG	Australian.DG	Mixe.DG	Brazil_LapaDoSanto_9600BP	-0.000124	-0.446	44809	44935	1022763
result:	Mbuti.DG	Australian.DG	Mixe.DG	Peru_Cuncaicha_9000BP	0.000788	1.98	38817	38124	880280
result:	Mbuti.DG	Australian.DG	Mixe.DG	Peru_Cuncaicha_4200BP	0.000283	0.735	37768	37522	868911
result:	Mbuti.DG	Australian.DG	Mixe.DG	Bahamas_Taino_1000BP	0.000276	0.738	48508	48203	1105616
result:	Mbuti.DG	Australian.DG	Mixe.DG	Argentina-Chile_FuegoPatagonian_1000BP	0.000309	1.04	48825	48482	1106195
result:	Mbuti.DG	Australian.DG	Mixe.DG	Chile_LosRieles_10900BP	0.000209	0.539	34436	34271	786947
result:	Mbuti.DG	Australian.DG	Surui.DG	Argentina_LagunaChica_6800BP	-0.001227	-3.297	23892	24588	567259
result:	Mbuti.DG	Australian.DG	Surui.DG	Peru_Cuncaicha_3300BP	-0.001435	-3.518	32337	33446	772966
result:	Mbuti.DG	Australian.DG	Surui.DG	Brazil_Laranjal_6700BP	-0.000921	-2.338	24309	24838	574121
result:	Mbuti.DG	Australian.DG	Surui.DG	Brazil_Moraes_5800BP	-0.000901	-1.899	12230	12492	290247
result:	Mbuti.DG	Australian.DG	Surui.DG	Alaskan_Athabaskan	-0.000478	-1.037	25752	26017	553811
result:	Mbuti.DG	Australian.DG	Surui.DG	USA_SanFranciscoBay_300BP	-0.000616	-1.177	13161	13349	304238
result:	Mbuti.DG	Australian.DG	Surui.DG	Mexico_Pericues_unknown	-0.000483	-0.902	11297	11424	262831
result:	Mbuti.DG	Australian.DG	Surui.DG	Mexico_Baja_unknown	-0.001084	-2.061	6314	6472	146149
result:	Mbuti.DG	Australian.DG	Surui.DG	USA_MainlandChumash_1400BP	-0.000911	-2.434	38105	38917	891626
result:	Mbuti.DG	Australian.DG	Surui.DG	Canada_Lucier_500BP	-0.000729	-1.472	9603	9763	220018
result:	Mbuti.DG	Australian.DG	Surui.DG	Canada_Lucier_4800BP	-0.001088	-2.553	35156	36021	796021
result:	Mbuti.DG	Australian.DG	Surui.DG	USA_SanCruz_1000BP	-0.001009	-2.345	44584	45632	1039585
result:	Mbuti.DG	Australian.DG	Surui.DG	USA_MainlandChumash_NC_1400BP	-0.000762	-1.676	17198	17507	405960
result:	Mbuti.DG	Australian.DG	Surui.DG	USA_SanClemente-SantaCatalina_800BP	-0.000722	-1.905	47355	48138	1084754
result:	Mbuti.DG	Australian.DG	Surui.DG	USA_SanMiguel_700BP	7e-06	0.016	40506	40500	943268
result:	Mbuti.DG	Australian.DG	Surui.DG	USA_SanNicolas_1400BP	-0.00088	-2.575	46580	47526	1075214
result:	Mbuti.DG	Australian.DG	Surui.DG	USA_SanNicolas_4900BP	-0.001134	-2.842	46456	47681	1080342
result:	Mbuti.DG	Australian.DG	Surui.DG	Karitiana.DG	-0.000341	-1.023	45983	46361	1106479
result:	Mbuti.DG	Australian.DG	Surui.DG	Piapoco.DG	-0.000895	-2.735	46396	47386	1106312
result:	Mbuti.DG	Australian.DG	Surui.DG	Nahua.DG	-0.000704	-2.015	48115	48893	1106375
result:	Mbuti.DG	Australian.DG	Surui.DG	Cree.DG	-0.002424	-6.757	52017	54699	1106427
result:	Mbuti.DG	Australian.DG	Surui.DG	Chane.DG	-0.000332	-0.848	46841	47208	1104789
result:	Mbuti.DG	Australian.DG	Surui.DG	Quechua.DG	-0.000936	-2.781	47483	48518	1106405
result:	Mbuti.DG	Australian.DG	Surui.DG	Mixe.DG	-0.001218	-3.572	47509	48856	1106451
result:	Mbuti.DG	Australian.DG	Surui.DG	Pima.DG	-0.000828	-2.285	48275	49190	1106344
result:	Mbuti.DG	Australian.DG	Surui.DG	Chipewyan.DG	-0.000244	-0.632	51109	51378	1106390
result:	Mbuti.DG	Australian.DG	Surui.DG	Zapotec.DG	-0.000851	-2.414	48079	49021	1106351
result:	Mbuti.DG	Australian.DG	Surui.DG	Mixtec.DG	-0.002653	-7.266	49341	52276	1106364
result:	Mbuti.DG	Australian.DG	Surui.DG	Mayan.DG	-0.001017	-2.963	47350	48476	1106266
result:	Mbuti.DG	Australian.DG	Surui.DG	Mayan.SG	-0.00204	-4.843	48027	50279	1103804
result:	Mbuti.DG	Australian.DG	Surui.DG	Huichol.SG	-0.001037	-2.429	48056	49202	1105588
result:	Mbuti.DG	Australian.DG	Surui.DG	Aymara.SG	-0.00087	-2.075	47345	48306	1105565
result:	Mbuti.DG	Australian.DG	Surui.DG	Tsimshian.SG	-0.003264	-6.639	51250	54857	1105074
result:	Mbuti.DG	Australian.DG	Surui.DG	Yukpa.SG	-0.000639	-1.49	46541	47247	1105367
result:	Mbuti.DG	Australian.DG	Surui.DG	Canada_939_6000BP	-0.001309	-2.641	17018	17506	372382
result:	Mbuti.DG	Australian.DG	Surui.DG	Argentina-Chile_FuegoPatagonian_100BP	-0.000745	-2.204	42495	43239	999589
result:	Mbuti.DG	Australian.DG	Surui.DG	Mexico_Pericues_500BP	-0.001262	-2.698	14006	14420	327628
result:	Mbuti.DG	Australian.DG	Surui.DG	3500BP_Canadian_NativeAmerican.SG	-0.00138	-2.426	5767	5948	130747
result:	Mbuti.DG	Australian.DG	Surui.DG	Peru_Lauricocha_8600BP	-0.000912	-2.371	42002	42898	982809
result:	Mbuti.DG	Australian.DG	Surui.DG	Peru_Lauricocha_3500BP	-0.001192	-2.739	25612	26342	612900
result:	Mbuti.DG	Australian.DG	Surui.DG	Peru_Lauricocha_5800BP	-0.000771	-1.786	26745	27234	633791
result:	Mbuti.DG	Australian.DG	Surui.DG	Argentina_ArroyoSeco2_7700BP	-0.000545	-1.561	40796	41313	947826
result:	Mbuti.DG	Australian.DG	Surui.DG	Peru_Laramate_900BP	-0.000883	-2.764	41154	42010	969998
result:	Mbuti.DG	Australian.DG	Surui.DG	USA_Anzick_12800BP	-0.001295	-3.116	48164	49586	1098593
result:	Mbuti.DG	Australian.DG	Surui.DG	USA_Kennewick_8800BP	-0.001332	-2.873	27336	28154	614503
result:	Mbuti.DG	Australian.DG	Surui.DG	Peru_LaGalgada_4100BP	-0.001039	-2.496	37982	38911	894323
result:	Mbuti.DG	Australian.DG	Surui.DG	Chile_PicaOcho_700BP	-0.000995	-2.239	21301	21797	499031
result:	Mbuti.DG	Australian.DG	Surui.DG	Chile_Conchali_700BP	-0.001024	-2.941	37927	38844	895151
result:	Mbuti.DG	Australian.DG	Surui.DG	Chile_LosRieles_5100BP	-0.0009	-2.057	32682	33374	768288
result:	Mbuti.DG	Australian.DG	Surui.DG	Brazil_Jabuticabeira2_2000BP	-0.002114	-3.879	6370	6681	147137
result:	Mbuti.DG	Australian.DG	Surui.DG	Belize_SakiTzul_7400BP	-0.001075	-2.51	24084	24688	561864
result:	Mbuti.DG	Australian.DG	Surui.DG	Belize_MayahakCabPek_9300BP	-0.000351	-0.782	18671	18822	431896
result:	Mbuti.DG	Australian.DG	Surui.DG	Alaska_USR1_11400BP	-0.001013	-2.164	52799	53919	1106297
result:	Mbuti.DG	Australian.DG	Surui.DG	Brazil_LapaDoSanto_9600BP	-0.001349	-4.102	43515	44895	1022648
result:	Mbuti.DG	Australian.DG	Surui.DG	Peru_Cuncaicha_9000BP	-0.000474	-1.09	37675	38092	880188
result:	Mbuti.DG	Australian.DG	Surui.DG	Peru_Cuncaicha_4200BP	-0.000971	-2.288	36753	37597	868823
result:	Mbuti.DG	Australian.DG	Surui.DG	Bahamas_Taino_1000BP	-0.000938	-2.297	46488	47525	1105497
result:	Mbuti.DG	Australian.DG	Surui.DG	Argentina-Chile_FuegoPatagonian_1000BP	-0.000904	-2.6	47278	48278	1106065
result:	Mbuti.DG	Australian.DG	Surui.DG	Chile_LosRieles_10900BP	-0.001121	-2.708	33554	34437	786869

## Sheet: Tianyuan
					f4_value	Z_score	BABA	ABBA	Num_SNPs
result:	Mbuti.DG	Tianyuan	Mixe.DG	Argentina_LagunaChica_6800BP	0.00168	4.38	23659	22767	531185		(Note: These significant statistics are likely due to artifacts caused by attraction of ancient samples relative to modern samples).
result:	Mbuti.DG	Tianyuan	Mixe.DG	Peru_Cuncaicha_3300BP	0.001146	2.411	30332	29544	688012		See below for all pairs of ancients.
result:	Mbuti.DG	Tianyuan	Mixe.DG	Brazil_Laranjal_6700BP	0.001768	4.209	22841	21936	511942
result:	Mbuti.DG	Tianyuan	Mixe.DG	Brazil_Moraes_5800BP	0.0015	2.583	11544	11153	260380
result:	Mbuti.DG	Tianyuan	Mixe.DG	Alaskan_Athabaskan	0.002114	3.843	20177	19284	422298
result:	Mbuti.DG	Tianyuan	Mixe.DG	USA_SanFranciscoBay_300BP	0.000716	1.325	9743	9583	222716
result:	Mbuti.DG	Tianyuan	Mixe.DG	Mexico_Pericues_unknown	0.00091	1.598	9116	8927	208421
result:	Mbuti.DG	Tianyuan	Mixe.DG	Mexico_Baja_unknown	0.001207	1.877	4867	4733	111343
result:	Mbuti.DG	Tianyuan	Mixe.DG	USA_MainlandChumash_1400BP	0.000479	1.309	30534	30198	703050
result:	Mbuti.DG	Tianyuan	Mixe.DG	Canada_Lucier_500BP	0.000868	1.592	7671	7521	173456
result:	Mbuti.DG	Tianyuan	Mixe.DG	Canada_Lucier_4800BP	0.000351	0.769	27751	27532	622866
result:	Mbuti.DG	Tianyuan	Mixe.DG	USA_SanCruz_1000BP	0.000977	2.208	35689	34897	811017
result:	Mbuti.DG	Tianyuan	Mixe.DG	USA_MainlandChumash_NC_1400BP	0.000564	1.154	14380	14192	333839
result:	Mbuti.DG	Tianyuan	Mixe.DG	USA_SanClemente-SantaCatalina_800BP	0.000947	2.548	37581	36776	849070
result:	Mbuti.DG	Tianyuan	Mixe.DG	USA_SanMiguel_700BP	0.001124	2.627	32642	31802	746810
result:	Mbuti.DG	Tianyuan	Mixe.DG	USA_SanNicolas_1400BP	0.001297	3.899	37047	35963	835714
result:	Mbuti.DG	Tianyuan	Mixe.DG	USA_SanNicolas_4900BP	0.001005	2.446	37216	36371	840347
result:	Mbuti.DG	Tianyuan	Mixe.DG	Karitiana.DG	0.001063	3.052	37635	36721	859885
result:	Mbuti.DG	Tianyuan	Mixe.DG	Piapoco.DG	0.000578	1.706	37448	36951	859749
result:	Mbuti.DG	Tianyuan	Mixe.DG	Surui.DG	0.001555	4.029	37831	36494	859757
result:	Mbuti.DG	Tianyuan	Mixe.DG	Nahua.DG	0.000551	1.661	37501	37027	859803
result:	Mbuti.DG	Tianyuan	Mixe.DG	Cree.DG	-0.000578	-1.548	40944	41441	859831
result:	Mbuti.DG	Tianyuan	Mixe.DG	Chane.DG	0.00171	4.236	37966	36498	858596
result:	Mbuti.DG	Tianyuan	Mixe.DG	Quechua.DG	0.00083	2.288	37767	37053	859825
result:	Mbuti.DG	Tianyuan	Mixe.DG	Pima.DG	0.00054	1.532	37731	37267	859775
result:	Mbuti.DG	Tianyuan	Mixe.DG	Chipewyan.DG	0.001514	3.873	40475	39173	859820
result:	Mbuti.DG	Tianyuan	Mixe.DG	Zapotec.DG	0.000874	2.507	37782	37031	859782
result:	Mbuti.DG	Tianyuan	Mixe.DG	Mixtec.DG	-0.001555	-4.199	38269	39606	859794
result:	Mbuti.DG	Tianyuan	Mixe.DG	Mayan.DG	0.000885	2.447	37588	36827	859706
result:	Mbuti.DG	Tianyuan	Mixe.DG	Mayan.SG	-0.000692	-1.471	37813	38407	857856
result:	Mbuti.DG	Tianyuan	Mixe.DG	Huichol.SG	0.000648	1.461	37784	37227	859304
result:	Mbuti.DG	Tianyuan	Mixe.DG	Aymara.SG	0.001012	2.28	37558	36689	859253
result:	Mbuti.DG	Tianyuan	Mixe.DG	Tsimshian.SG	-0.00105	-2.014	40784	41686	859561
result:	Mbuti.DG	Tianyuan	Mixe.DG	Yukpa.SG	0.000575	1.329	37220	36727	859102
result:	Mbuti.DG	Tianyuan	Mixe.DG	Canada_939_6000BP	0.001463	2.561	13124	12710	282474
result:	Mbuti.DG	Tianyuan	Mixe.DG	Argentina-Chile_FuegoPatagonian_100BP	0.001182	3.461	36148	35180	818868
result:	Mbuti.DG	Tianyuan	Mixe.DG	Mexico_Pericues_500BP	0.000497	1.046	12133	11994	279410
result:	Mbuti.DG	Tianyuan	Mixe.DG	3500BP_Canadian_NativeAmerican.SG	0.000571	0.826	5271	5204	117061
result:	Mbuti.DG	Tianyuan	Mixe.DG	Peru_Lauricocha_8600BP	0.001429	3.714	36451	35275	822361
result:	Mbuti.DG	Tianyuan	Mixe.DG	Peru_Lauricocha_3500BP	0.00086	1.724	23517	23053	539615
result:	Mbuti.DG	Tianyuan	Mixe.DG	Peru_Lauricocha_5800BP	0.001786	3.798	24399	23417	549480
result:	Mbuti.DG	Tianyuan	Mixe.DG	Argentina_ArroyoSeco2_7700BP	0.001445	4.36	35628	34475	797968
result:	Mbuti.DG	Tianyuan	Mixe.DG	Peru_Laramate_900BP	0.001438	4.589	36061	34885	817733
result:	Mbuti.DG	Tianyuan	Mixe.DG	USA_Anzick_12800BP	0.000817	1.815	38564	37863	858404
result:	Mbuti.DG	Tianyuan	Mixe.DG	USA_Kennewick_8800BP	0.001056	2.12	20503	20025	453747
result:	Mbuti.DG	Tianyuan	Mixe.DG	Peru_LaGalgada_4100BP	0.001135	2.54	33770	32900	765962
result:	Mbuti.DG	Tianyuan	Mixe.DG	Chile_PicaOcho_700BP	0.000842	1.719	20116	19731	457078
result:	Mbuti.DG	Tianyuan	Mixe.DG	Chile_Conchali_700BP	0.000944	2.566	34054	33320	777455
result:	Mbuti.DG	Tianyuan	Mixe.DG	Chile_LosRieles_5100BP	0.001328	2.763	30447	29537	685224
result:	Mbuti.DG	Tianyuan	Mixe.DG	Brazil_Jabuticabeira2_2000BP	0.000393	0.641	6050	5998	133647
result:	Mbuti.DG	Tianyuan	Mixe.DG	Belize_SakiTzul_7400BP	0.001667	3.75	22876	22030	507754
result:	Mbuti.DG	Tianyuan	Mixe.DG	Belize_MayahakCabPek_9300BP	0.002632	5.027	17551	16530	388043
result:	Mbuti.DG	Tianyuan	Mixe.DG	Alaska_USR1_11400BP	0.000919	1.773	41733	40943	859793
result:	Mbuti.DG	Tianyuan	Mixe.DG	Brazil_LapaDoSanto_9600BP	0.001654	5.12	37471	36083	838948
result:	Mbuti.DG	Tianyuan	Mixe.DG	Peru_Cuncaicha_9000BP	0.001675	3.475	34140	32857	766083
result:	Mbuti.DG	Tianyuan	Mixe.DG	Peru_Cuncaicha_4200BP	0.001038	2.288	33412	32624	759340
result:	Mbuti.DG	Tianyuan	Mixe.DG	Bahamas_Taino_1000BP	0.001064	2.424	37845	36931	859341
result:	Mbuti.DG	Tianyuan	Mixe.DG	Argentina-Chile_FuegoPatagonian_1000BP	0.00113	3.224	38107	37136	859723
result:	Mbuti.DG	Tianyuan	Mixe.DG	Chile_LosRieles_10900BP	0.001407	3.085	30985	30008	694336
result:	Mbuti.DG	Tianyuan	Surui.DG	Argentina_LagunaChica_6800BP	0.000109	0.253	22938	22880	531146
result:	Mbuti.DG	Tianyuan	Surui.DG	Peru_Cuncaicha_3300BP	-0.000436	-0.896	29219	29519	687945
result:	Mbuti.DG	Tianyuan	Surui.DG	Brazil_Laranjal_6700BP	-5.5e-05	-0.117	22011	22039	511903
result:	Mbuti.DG	Tianyuan	Surui.DG	Brazil_Moraes_5800BP	-0.000121	-0.195	11112	11143	260352
result:	Mbuti.DG	Tianyuan	Surui.DG	Alaskan_Athabaskan	0.000427	0.719	19600	19420	422249
result:	Mbuti.DG	Tianyuan	Surui.DG	USA_SanFranciscoBay_300BP	-0.000687	-1.158	9481	9634	222697
result:	Mbuti.DG	Tianyuan	Surui.DG	Mexico_Pericues_unknown	-0.000446	-0.688	8940	9033	208387
result:	Mbuti.DG	Tianyuan	Surui.DG	Mexico_Baja_unknown	-0.000454	-0.667	4773	4824	111328
result:	Mbuti.DG	Tianyuan	Surui.DG	USA_MainlandChumash_1400BP	-0.001083	-2.517	29743	30504	702978
result:	Mbuti.DG	Tianyuan	Surui.DG	Canada_Lucier_500BP	-0.000616	-0.995	7503	7610	173438
result:	Mbuti.DG	Tianyuan	Surui.DG	Canada_Lucier_4800BP	-0.001075	-2.083	27327	27997	622795
result:	Mbuti.DG	Tianyuan	Surui.DG	USA_SanCruz_1000BP	-0.00055	-1.173	34704	35150	810927
result:	Mbuti.DG	Tianyuan	Surui.DG	USA_MainlandChumash_NC_1400BP	-0.000811	-1.469	14058	14328	333804
result:	Mbuti.DG	Tianyuan	Surui.DG	USA_SanClemente-SantaCatalina_800BP	-0.000581	-1.386	36867	37360	848975
result:	Mbuti.DG	Tianyuan	Surui.DG	USA_SanMiguel_700BP	-0.000492	-1.02	31737	32104	746726
result:	Mbuti.DG	Tianyuan	Surui.DG	USA_SanNicolas_1400BP	-0.000253	-0.637	36239	36450	835617
result:	Mbuti.DG	Tianyuan	Surui.DG	USA_SanNicolas_4900BP	-0.000527	-1.184	36214	36658	840261
result:	Mbuti.DG	Tianyuan	Surui.DG	Karitiana.DG	-0.000492	-1.333	35413	35837	859785
result:	Mbuti.DG	Tianyuan	Surui.DG	Piapoco.DG	-0.000974	-2.504	35794	36632	859663
result:	Mbuti.DG	Tianyuan	Surui.DG	Nahua.DG	-0.001003	-2.549	36989	37851	859717
result:	Mbuti.DG	Tianyuan	Surui.DG	Cree.DG	-0.002132	-4.943	40255	42088	859742
result:	Mbuti.DG	Tianyuan	Surui.DG	Chane.DG	0.000141	0.322	36302	36181	858512
result:	Mbuti.DG	Tianyuan	Surui.DG	Quechua.DG	-0.000724	-1.816	36800	37422	859730
result:	Mbuti.DG	Tianyuan	Surui.DG	Mixe.DG	-0.001555	-4.029	36494	37831	859757
result:	Mbuti.DG	Tianyuan	Surui.DG	Pima.DG	-0.001014	-2.453	37113	37985	859693
result:	Mbuti.DG	Tianyuan	Surui.DG	Chipewyan.DG	-4e-05	-0.09	39510	39545	859720
result:	Mbuti.DG	Tianyuan	Surui.DG	Zapotec.DG	-0.000684	-1.622	37147	37735	859690
result:	Mbuti.DG	Tianyuan	Surui.DG	Mixtec.DG	-0.003112	-7.214	37893	40568	859689
result:	Mbuti.DG	Tianyuan	Surui.DG	Mayan.DG	-0.000674	-1.629	36715	37295	859611
result:	Mbuti.DG	Tianyuan	Surui.DG	Mayan.SG	-0.002237	-4.504	36847	38765	857762
result:	Mbuti.DG	Tianyuan	Surui.DG	Huichol.SG	-0.000903	-1.886	37089	37865	859209
result:	Mbuti.DG	Tianyuan	Surui.DG	Aymara.SG	-0.000545	-1.115	36596	37064	859160
result:	Mbuti.DG	Tianyuan	Surui.DG	Tsimshian.SG	-0.002593	-4.671	39928	42157	859464
result:	Mbuti.DG	Tianyuan	Surui.DG	Yukpa.SG	-0.000986	-2.038	35729	36576	859004
result:	Mbuti.DG	Tianyuan	Surui.DG	Canada_939_6000BP	-0.000581	-0.941	12887	13051	282448
result:	Mbuti.DG	Tianyuan	Surui.DG	Argentina-Chile_FuegoPatagonian_100BP	-0.000356	-0.914	34890	35182	818778
result:	Mbuti.DG	Tianyuan	Surui.DG	Mexico_Pericues_500BP	-0.000905	-1.698	11976	12228	279392
result:	Mbuti.DG	Tianyuan	Surui.DG	3500BP_Canadian_NativeAmerican.SG	-0.001047	-1.395	5175	5298	117057
result:	Mbuti.DG	Tianyuan	Surui.DG	Peru_Lauricocha_8600BP	-0.000131	-0.306	35427	35535	822268
result:	Mbuti.DG	Tianyuan	Surui.DG	Peru_Lauricocha_3500BP	-0.000583	-1.072	22724	23039	539565
result:	Mbuti.DG	Tianyuan	Surui.DG	Peru_Lauricocha_5800BP	0.000198	0.4	23524	23415	549431
result:	Mbuti.DG	Tianyuan	Surui.DG	Argentina_ArroyoSeco2_7700BP	-0.000115	-0.296	34431	34523	797888
result:	Mbuti.DG	Tianyuan	Surui.DG	Peru_Laramate_900BP	-0.000111	-0.303	35031	35122	817649
result:	Mbuti.DG	Tianyuan	Surui.DG	USA_Anzick_12800BP	-0.000728	-1.483	37690	38315	858306
result:	Mbuti.DG	Tianyuan	Surui.DG	USA_Kennewick_8800BP	-0.000716	-1.287	20038	20363	453700
result:	Mbuti.DG	Tianyuan	Surui.DG	Peru_LaGalgada_4100BP	-0.000358	-0.777	32806	33080	765878
result:	Mbuti.DG	Tianyuan	Surui.DG	Chile_PicaOcho_700BP	-0.000583	-1.111	19738	20004	457043
result:	Mbuti.DG	Tianyuan	Surui.DG	Chile_Conchali_700BP	-0.000647	-1.465	33127	33631	777382
result:	Mbuti.DG	Tianyuan	Surui.DG	Chile_LosRieles_5100BP	-0.000251	-0.485	29464	29636	685166
result:	Mbuti.DG	Tianyuan	Surui.DG	Brazil_Jabuticabeira2_2000BP	-0.00073	-1.087	5901	5998	133629
result:	Mbuti.DG	Tianyuan	Surui.DG	Belize_SakiTzul_7400BP	8e-05	0.159	22161	22121	507705
result:	Mbuti.DG	Tianyuan	Surui.DG	Belize_MayahakCabPek_9300BP	0.000878	1.516	17033	16692	388019
result:	Mbuti.DG	Tianyuan	Surui.DG	Alaska_USR1_11400BP	-0.000634	-1.152	40940	41485	859696
result:	Mbuti.DG	Tianyuan	Surui.DG	Brazil_LapaDoSanto_9600BP	7.7e-05	0.21	36180	36116	838857
result:	Mbuti.DG	Tianyuan	Surui.DG	Peru_Cuncaicha_9000BP	5.6e-05	0.11	32951	32908	766001
result:	Mbuti.DG	Tianyuan	Surui.DG	Peru_Cuncaicha_4200BP	-0.000499	-0.988	32441	32820	759260
result:	Mbuti.DG	Tianyuan	Surui.DG	Bahamas_Taino_1000BP	-0.000495	-1.03	36062	36487	859252
result:	Mbuti.DG	Tianyuan	Surui.DG	Argentina-Chile_FuegoPatagonian_1000BP	-0.000426	-1.058	36741	37107	859627
result:	Mbuti.DG	Tianyuan	Surui.DG	Chile_LosRieles_10900BP	-0.000168	-0.329	30103	30219	694266
result:	Mbuti.DG	Tianyuan	Mexico_Baja_unknown	USA_SanFranciscoBay_300BP	-0.001701	-1.227	1266	1318	30480
result:	Mbuti.DG	Tianyuan	Mexico_Baja_unknown	USA_SanClemente-SantaCatalina_800BP	-0.000236	-0.333	4732	4759	112145
result:	Mbuti.DG	Tianyuan	Mexico_Baja_unknown	USA_SanNicolas_1400BP	0.00034	0.503	4693	4656	110929
result:	Mbuti.DG	Tianyuan	Mexico_Baja_unknown	USA_MainlandChumash_1400BP	6.3e-05	0.08	3980	3974	94562
result:	Mbuti.DG	Tianyuan	Mexico_Baja_unknown	USA_MainlandChumash_NC_1400BP	-0.000444	-0.354	1807	1826	43406
result:	Mbuti.DG	Tianyuan	Mexico_Baja_unknown	USA_SanCruz_1000BP	-6.6e-05	-0.082	4609	4616	107980
result:	Mbuti.DG	Tianyuan	Mexico_Baja_unknown	Mexico_Pericues_unknown	0.002559	1.748	1189	1116	28606
result:	Mbuti.DG	Tianyuan	Mexico_Baja_unknown	USA_SanMiguel_700BP	-0.00081	-0.975	4175	4256	100066
result:	Mbuti.DG	Tianyuan	Mexico_Baja_unknown	USA_SanNicolas_4900BP	-0.000568	-0.767	4746	4810	111306
result:	Mbuti.DG	Tianyuan	Mexico_Baja_unknown	USA_Kennewick_8800BP	-0.001334	-1.243	2662	2745	61750
result:	Mbuti.DG	Tianyuan	Mexico_Baja_unknown	USA_Anzick_12800BP	-0.000745	-0.907	4954	5038	112922
result:	Mbuti.DG	Tianyuan	Mexico_Baja_unknown	Brazil_LapaDoSanto_9600BP	0.000686	1.025	4858	4783	110153
result:	Mbuti.DG	Tianyuan	Mexico_Baja_unknown	Argentina_ArroyoSeco2_7700BP	-3.8e-05	-0.056	4532	4536	104542
result:	Mbuti.DG	Tianyuan	Mexico_Baja_unknown	Peru_Cuncaicha_9000BP	0.000209	0.242	4344	4324	99331
result:	Mbuti.DG	Tianyuan	Mexico_Baja_unknown	Peru_Lauricocha_8600BP	0.000872	1.18	4739	4644	108408
result:	Mbuti.DG	Tianyuan	Mexico_Baja_unknown	Peru_Lauricocha_5800BP	-0.000656	-0.668	3164	3212	72752
result:	Mbuti.DG	Tianyuan	Mexico_Baja_unknown	Peru_Lauricocha_3500BP	-0.000671	-0.685	3053	3101	71305
result:	Mbuti.DG	Tianyuan	Mexico_Baja_unknown	Chile_LosRieles_5100BP	-5.9e-05	-0.064	3803	3808	88778
result:	Mbuti.DG	Tianyuan	Mexico_Baja_unknown	Peru_LaGalgada_4100BP	0.00049	0.575	4388	4339	100011
result:	Mbuti.DG	Tianyuan	Mexico_Baja_unknown	Peru_Cuncaicha_4200BP	-0.000404	-0.461	4249	4289	98503
result:	Mbuti.DG	Tianyuan	Mexico_Baja_unknown	Chile_Conchali_700BP	-0.001231	-1.652	4326	4451	101395
result:	Mbuti.DG	Tianyuan	Mexico_Baja_unknown	Peru_Laramate_900BP	0.000334	0.52	4641	4605	107055
result:	Mbuti.DG	Tianyuan	Mexico_Baja_unknown	Chile_PicaOcho_700BP	0.00014	0.135	2490	2482	57677
result:	Mbuti.DG	Tianyuan	Mexico_Baja_unknown	Argentina_LagunaChica_6800BP	0.000349	0.375	2926	2902	66867
result:	Mbuti.DG	Tianyuan	Mexico_Baja_unknown	Brazil_Laranjal_6700BP	0.000213	0.208	2863	2849	66199
result:	Mbuti.DG	Tianyuan	Mexico_Baja_unknown	Peru_Cuncaicha_3300BP	5.5e-05	0.061	3836	3831	88927
result:	Mbuti.DG	Tianyuan	Mexico_Baja_unknown	Brazil_Moraes_5800BP	0.00051	0.366	1469	1452	33777
result:	Mbuti.DG	Tianyuan	Mexico_Baja_unknown	Bahamas_Taino_1000BP	0.000113	0.142	4923	4911	113124
result:	Mbuti.DG	Tianyuan	Mexico_Baja_unknown	Argentina-Chile_FuegoPatagonian_1000BP	0.000319	0.467	4931	4895	113144
result:	Mbuti.DG	Tianyuan	USA_SanFranciscoBay_300BP	USA_SanClemente-SantaCatalina_800BP	0.000471	0.782	9738	9633	223559
result:	Mbuti.DG	Tianyuan	USA_SanFranciscoBay_300BP	USA_SanNicolas_1400BP	0.000932	1.68	9620	9414	220706
result:	Mbuti.DG	Tianyuan	USA_SanFranciscoBay_300BP	USA_MainlandChumash_1400BP	-0.00011	-0.167	7961	7981	185984
result:	Mbuti.DG	Tianyuan	USA_SanFranciscoBay_300BP	USA_MainlandChumash_NC_1400BP	0.001245	1.345	3666	3559	86316
result:	Mbuti.DG	Tianyuan	USA_SanFranciscoBay_300BP	USA_SanCruz_1000BP	0.000674	0.98	9207	9063	214009
result:	Mbuti.DG	Tianyuan	USA_SanFranciscoBay_300BP	Mexico_Pericues_unknown	-6e-05	-0.053	2450	2453	55827
result:	Mbuti.DG	Tianyuan	USA_SanFranciscoBay_300BP	USA_SanMiguel_700BP	0.000361	0.532	8290	8218	196987
result:	Mbuti.DG	Tianyuan	USA_SanFranciscoBay_300BP	USA_SanNicolas_4900BP	0.000595	0.939	9593	9462	221812
result:	Mbuti.DG	Tianyuan	USA_SanFranciscoBay_300BP	USA_Kennewick_8800BP	0.000959	1.183	5554	5435	124590
result:	Mbuti.DG	Tianyuan	USA_SanFranciscoBay_300BP	USA_Anzick_12800BP	-0.000264	-0.387	9995	10055	225942
result:	Mbuti.DG	Tianyuan	USA_SanFranciscoBay_300BP	Brazil_LapaDoSanto_9600BP	0.000583	1.027	9632	9504	219842
result:	Mbuti.DG	Tianyuan	USA_SanFranciscoBay_300BP	Argentina_ArroyoSeco2_7700BP	0.000584	0.997	9105	8983	208176
result:	Mbuti.DG	Tianyuan	USA_SanFranciscoBay_300BP	Peru_Cuncaicha_9000BP	0.001853	2.585	8637	8272	196614
result:	Mbuti.DG	Tianyuan	USA_SanFranciscoBay_300BP	Peru_Lauricocha_8600BP	0.000625	1.036	9385	9250	216108
result:	Mbuti.DG	Tianyuan	USA_SanFranciscoBay_300BP	Peru_Lauricocha_5800BP	0.000333	0.434	6236	6188	143674
result:	Mbuti.DG	Tianyuan	USA_SanFranciscoBay_300BP	Peru_Lauricocha_3500BP	0.001461	1.775	6133	5928	140316
result:	Mbuti.DG	Tianyuan	USA_SanFranciscoBay_300BP	Chile_LosRieles_5100BP	0.000233	0.335	7519	7478	173913
result:	Mbuti.DG	Tianyuan	USA_SanFranciscoBay_300BP	Peru_LaGalgada_4100BP	0.000745	1.077	8756	8607	199154
result:	Mbuti.DG	Tianyuan	USA_SanFranciscoBay_300BP	Peru_Cuncaicha_4200BP	0.000103	0.147	8505	8485	194221
result:	Mbuti.DG	Tianyuan	USA_SanFranciscoBay_300BP	Chile_Conchali_700BP	0.000786	1.279	8733	8576	199888
result:	Mbuti.DG	Tianyuan	USA_SanFranciscoBay_300BP	Peru_Laramate_900BP	0.000741	1.337	9292	9135	212814
result:	Mbuti.DG	Tianyuan	USA_SanFranciscoBay_300BP	Chile_PicaOcho_700BP	-0.000709	-0.837	4774	4853	110920
result:	Mbuti.DG	Tianyuan	USA_SanFranciscoBay_300BP	Argentina_LagunaChica_6800BP	0.000699	0.933	5571	5481	127595
result:	Mbuti.DG	Tianyuan	USA_SanFranciscoBay_300BP	Brazil_Laranjal_6700BP	0.000467	0.609	5705	5643	130764
result:	Mbuti.DG	Tianyuan	USA_SanFranciscoBay_300BP	Peru_Cuncaicha_3300BP	0.000769	1.054	7606	7472	174187
result:	Mbuti.DG	Tianyuan	USA_SanFranciscoBay_300BP	Brazil_Moraes_5800BP	0.001663	1.604	2937	2826	67157
result:	Mbuti.DG	Tianyuan	USA_SanFranciscoBay_300BP	Bahamas_Taino_1000BP	0.000953	1.485	9769	9553	226435
result:	Mbuti.DG	Tianyuan	USA_SanFranciscoBay_300BP	Argentina-Chile_FuegoPatagonian_1000BP	0.000282	0.506	9793	9729	226485
result:	Mbuti.DG	Tianyuan	USA_SanClemente-SantaCatalina_800BP	USA_SanNicolas_1400BP	0.000268	0.814	34060	33835	840787
result:	Mbuti.DG	Tianyuan	USA_SanClemente-SantaCatalina_800BP	USA_MainlandChumash_1400BP	-0.000425	-1.02	30043	30343	708124
result:	Mbuti.DG	Tianyuan	USA_SanClemente-SantaCatalina_800BP	USA_MainlandChumash_NC_1400BP	-0.000243	-0.426	14190	14271	335749
result:	Mbuti.DG	Tianyuan	USA_SanClemente-SantaCatalina_800BP	USA_SanCruz_1000BP	-7.9e-05	-0.179	34833	34897	816181
result:	Mbuti.DG	Tianyuan	USA_SanClemente-SantaCatalina_800BP	Mexico_Pericues_unknown	0.000295	0.447	9045	8983	209984
result:	Mbuti.DG	Tianyuan	USA_SanClemente-SantaCatalina_800BP	USA_SanMiguel_700BP	0.000148	0.317	32146	32035	751885
result:	Mbuti.DG	Tianyuan	USA_SanClemente-SantaCatalina_800BP	USA_SanNicolas_4900BP	-1.6e-05	-0.038	35662	35675	845401
result:	Mbuti.DG	Tianyuan	USA_SanClemente-SantaCatalina_800BP	USA_Kennewick_8800BP	-0.000298	-0.548	20352	20488	456352
result:	Mbuti.DG	Tianyuan	USA_SanClemente-SantaCatalina_800BP	USA_Anzick_12800BP	-0.000216	-0.446	38729	38915	862427
result:	Mbuti.DG	Tianyuan	USA_SanClemente-SantaCatalina_800BP	Brazil_LapaDoSanto_9600BP	0.000671	1.844	37556	36991	843101
result:	Mbuti.DG	Tianyuan	USA_SanClemente-SantaCatalina_800BP	Argentina_ArroyoSeco2_7700BP	0.000387	1.069	35714	35404	802131
result:	Mbuti.DG	Tianyuan	USA_SanClemente-SantaCatalina_800BP	Peru_Cuncaicha_9000BP	0.000726	1.454	34258	33699	770192
result:	Mbuti.DG	Tianyuan	USA_SanClemente-SantaCatalina_800BP	Peru_Lauricocha_8600BP	0.000489	1.18	36503	36099	826106
result:	Mbuti.DG	Tianyuan	USA_SanClemente-SantaCatalina_800BP	Peru_Lauricocha_5800BP	0.000756	1.496	24409	23991	552308
result:	Mbuti.DG	Tianyuan	USA_SanClemente-SantaCatalina_800BP	Peru_Lauricocha_3500BP	-0.00019	-0.351	23622	23726	542449
result:	Mbuti.DG	Tianyuan	USA_SanClemente-SantaCatalina_800BP	Chile_LosRieles_5100BP	0.000258	0.51	30659	30482	689259
result:	Mbuti.DG	Tianyuan	USA_SanClemente-SantaCatalina_800BP	Peru_LaGalgada_4100BP	0.000224	0.477	33906	33733	770127
result:	Mbuti.DG	Tianyuan	USA_SanClemente-SantaCatalina_800BP	Peru_Cuncaicha_4200BP	1.9e-05	0.037	33293	33278	763431
result:	Mbuti.DG	Tianyuan	USA_SanClemente-SantaCatalina_800BP	Chile_Conchali_700BP	-0.000124	-0.308	34387	34483	781666
result:	Mbuti.DG	Tianyuan	USA_SanClemente-SantaCatalina_800BP	Peru_Laramate_900BP	0.000469	1.338	36288	35902	821835
result:	Mbuti.DG	Tianyuan	USA_SanClemente-SantaCatalina_800BP	Chile_PicaOcho_700BP	7e-06	0.014	20248	20245	460691
result:	Mbuti.DG	Tianyuan	USA_SanClemente-SantaCatalina_800BP	Argentina_LagunaChica_6800BP	0.000678	1.539	23817	23455	534612
result:	Mbuti.DG	Tianyuan	USA_SanClemente-SantaCatalina_800BP	Brazil_Laranjal_6700BP	0.000749	1.59	22938	22552	515326
result:	Mbuti.DG	Tianyuan	USA_SanClemente-SantaCatalina_800BP	Peru_Cuncaicha_3300BP	0.000139	0.292	30266	30169	691801
result:	Mbuti.DG	Tianyuan	USA_SanClemente-SantaCatalina_800BP	Brazil_Moraes_5800BP	0.000198	0.303	11534	11482	262330
result:	Mbuti.DG	Tianyuan	USA_SanClemente-SantaCatalina_800BP	Bahamas_Taino_1000BP	3.2e-05	0.064	37755	37727	863411
result:	Mbuti.DG	Tianyuan	USA_SanClemente-SantaCatalina_800BP	Argentina-Chile_FuegoPatagonian_1000BP	8.3e-05	0.212	37980	37909	863766
result:	Mbuti.DG	Tianyuan	USA_SanNicolas_1400BP	USA_MainlandChumash_1400BP	-0.000767	-2.12	29396	29931	698042
result:	Mbuti.DG	Tianyuan	USA_SanNicolas_1400BP	USA_MainlandChumash_NC_1400BP	-0.000395	-0.739	13945	14075	330195
result:	Mbuti.DG	Tianyuan	USA_SanNicolas_1400BP	USA_SanCruz_1000BP	-0.000371	-0.868	34116	34414	804135
result:	Mbuti.DG	Tianyuan	USA_SanNicolas_1400BP	Mexico_Pericues_unknown	-2.8e-05	-0.046	8868	8874	207319
result:	Mbuti.DG	Tianyuan	USA_SanNicolas_1400BP	USA_SanMiguel_700BP	-0.000244	-0.556	31285	31466	741004
result:	Mbuti.DG	Tianyuan	USA_SanNicolas_1400BP	USA_SanNicolas_4900BP	-0.000296	-0.765	34627	34874	832733
result:	Mbuti.DG	Tianyuan	USA_SanNicolas_1400BP	USA_Kennewick_8800BP	-0.000261	-0.518	20097	20215	450291
result:	Mbuti.DG	Tianyuan	USA_SanNicolas_1400BP	USA_Anzick_12800BP	-0.000548	-1.197	37697	38162	848802
result:	Mbuti.DG	Tianyuan	USA_SanNicolas_1400BP	Brazil_LapaDoSanto_9600BP	0.00036	1.105	36749	36450	829433
result:	Mbuti.DG	Tianyuan	USA_SanNicolas_1400BP	Argentina_ArroyoSeco2_7700BP	8.3e-05	0.232	34882	34816	788887
result:	Mbuti.DG	Tianyuan	USA_SanNicolas_1400BP	Peru_Cuncaicha_9000BP	0.000498	1.054	33289	32912	756904
result:	Mbuti.DG	Tianyuan	USA_SanNicolas_1400BP	Peru_Lauricocha_8600BP	0.000188	0.485	35560	35407	812877
result:	Mbuti.DG	Tianyuan	USA_SanNicolas_1400BP	Peru_Lauricocha_5800BP	0.000615	1.276	23749	23415	543016
result:	Mbuti.DG	Tianyuan	USA_SanNicolas_1400BP	Peru_Lauricocha_3500BP	-0.000489	-0.982	23009	23270	533294
result:	Mbuti.DG	Tianyuan	USA_SanNicolas_1400BP	Chile_LosRieles_5100BP	-3.3e-05	-0.069	29745	29767	676925
result:	Mbuti.DG	Tianyuan	USA_SanNicolas_1400BP	Peru_LaGalgada_4100BP	-1.7e-05	-0.037	33133	33146	757251
result:	Mbuti.DG	Tianyuan	USA_SanNicolas_1400BP	Peru_Cuncaicha_4200BP	-0.000195	-0.415	32564	32710	750129
result:	Mbuti.DG	Tianyuan	USA_SanNicolas_1400BP	Chile_Conchali_700BP	-0.000397	-1.096	33523	33828	768235
result:	Mbuti.DG	Tianyuan	USA_SanNicolas_1400BP	Peru_Laramate_900BP	0.00021	0.658	35472	35302	808194
result:	Mbuti.DG	Tianyuan	USA_SanNicolas_1400BP	Chile_PicaOcho_700BP	-0.000405	-0.82	19645	19828	451851
result:	Mbuti.DG	Tianyuan	USA_SanNicolas_1400BP	Argentina_LagunaChica_6800BP	0.000375	0.898	23114	22917	523788
result:	Mbuti.DG	Tianyuan	USA_SanNicolas_1400BP	Brazil_Laranjal_6700BP	0.000378	0.849	22366	22174	506018
result:	Mbuti.DG	Tianyuan	USA_SanNicolas_1400BP	Peru_Cuncaicha_3300BP	-0.000303	-0.654	29679	29885	679283
result:	Mbuti.DG	Tianyuan	USA_SanNicolas_1400BP	Brazil_Moraes_5800BP	-0.00012	-0.195	11334	11366	257612
result:	Mbuti.DG	Tianyuan	USA_SanNicolas_1400BP	Bahamas_Taino_1000BP	-0.000231	-0.531	37118	37315	849828
result:	Mbuti.DG	Tianyuan	USA_SanNicolas_1400BP	Argentina-Chile_FuegoPatagonian_1000BP	-0.000205	-0.564	37140	37314	850162
result:	Mbuti.DG	Tianyuan	USA_MainlandChumash_1400BP	USA_MainlandChumash_NC_1400BP	7e-05	0.126	10902	10883	279046
result:	Mbuti.DG	Tianyuan	USA_MainlandChumash_1400BP	USA_SanCruz_1000BP	0.000446	1.021	27427	27124	678714
result:	Mbuti.DG	Tianyuan	USA_MainlandChumash_1400BP	Mexico_Pericues_unknown	0.000687	0.989	7610	7488	177037
result:	Mbuti.DG	Tianyuan	USA_MainlandChumash_1400BP	USA_SanMiguel_700BP	0.000521	1.173	25450	25123	627601
result:	Mbuti.DG	Tianyuan	USA_MainlandChumash_1400BP	USA_SanNicolas_4900BP	0.000543	1.276	30134	29753	701534
result:	Mbuti.DG	Tianyuan	USA_MainlandChumash_1400BP	USA_Kennewick_8800BP	0.000314	0.581	16774	16655	378927
result:	Mbuti.DG	Tianyuan	USA_MainlandChumash_1400BP	USA_Anzick_12800BP	0.000245	0.512	31616	31441	713794
result:	Mbuti.DG	Tianyuan	USA_MainlandChumash_1400BP	Brazil_LapaDoSanto_9600BP	0.001169	3.282	30843	30027	698159
result:	Mbuti.DG	Tianyuan	USA_MainlandChumash_1400BP	Argentina_ArroyoSeco2_7700BP	0.000949	2.438	29267	28637	664819
result:	Mbuti.DG	Tianyuan	USA_MainlandChumash_1400BP	Peru_Cuncaicha_9000BP	0.001039	2.001	28194	27532	638017
result:	Mbuti.DG	Tianyuan	USA_MainlandChumash_1400BP	Peru_Lauricocha_8600BP	0.000959	2.307	29913	29256	684911
result:	Mbuti.DG	Tianyuan	USA_MainlandChumash_1400BP	Peru_Lauricocha_5800BP	0.000932	1.796	20000	19571	459658
result:	Mbuti.DG	Tianyuan	USA_MainlandChumash_1400BP	Peru_Lauricocha_3500BP	0.000312	0.572	19540	19399	451231
result:	Mbuti.DG	Tianyuan	USA_MainlandChumash_1400BP	Chile_LosRieles_5100BP	0.000763	1.458	25140	24703	572064
result:	Mbuti.DG	Tianyuan	USA_MainlandChumash_1400BP	Peru_LaGalgada_4100BP	0.000803	1.611	28104	27591	638507
result:	Mbuti.DG	Tianyuan	USA_MainlandChumash_1400BP	Peru_Cuncaicha_4200BP	0.000628	1.319	27307	26910	632644
result:	Mbuti.DG	Tianyuan	USA_MainlandChumash_1400BP	Chile_Conchali_700BP	0.000342	0.831	28094	27872	648157
result:	Mbuti.DG	Tianyuan	USA_MainlandChumash_1400BP	Peru_Laramate_900BP	0.000983	2.74	29814	29144	680921
result:	Mbuti.DG	Tianyuan	USA_MainlandChumash_1400BP	Chile_PicaOcho_700BP	0.000211	0.375	16489	16408	382073
result:	Mbuti.DG	Tianyuan	USA_MainlandChumash_1400BP	Argentina_LagunaChica_6800BP	0.001028	2.364	19516	19060	443672
result:	Mbuti.DG	Tianyuan	USA_MainlandChumash_1400BP	Brazil_Laranjal_6700BP	0.000995	2.087	18871	18445	427963
result:	Mbuti.DG	Tianyuan	USA_MainlandChumash_1400BP	Peru_Cuncaicha_3300BP	0.000725	1.458	25172	24756	573644
result:	Mbuti.DG	Tianyuan	USA_MainlandChumash_1400BP	Brazil_Moraes_5800BP	0.000765	1.102	9619	9452	218282
result:	Mbuti.DG	Tianyuan	USA_MainlandChumash_1400BP	Bahamas_Taino_1000BP	0.000543	1.15	31220	30832	714656
result:	Mbuti.DG	Tianyuan	USA_MainlandChumash_1400BP	Argentina-Chile_FuegoPatagonian_1000BP	0.000473	1.201	31209	30870	714875
result:	Mbuti.DG	Tianyuan	USA_MainlandChumash_NC_1400BP	USA_SanCruz_1000BP	0.000363	0.615	13109	12993	321315
result:	Mbuti.DG	Tianyuan	USA_MainlandChumash_NC_1400BP	Mexico_Pericues_unknown	0.000626	0.652	3485	3433	83413
result:	Mbuti.DG	Tianyuan	USA_MainlandChumash_NC_1400BP	USA_SanMiguel_700BP	0.000279	0.46	11975	11892	296970
result:	Mbuti.DG	Tianyuan	USA_MainlandChumash_NC_1400BP	USA_SanNicolas_4900BP	0.000649	1.128	14118	13903	331853
result:	Mbuti.DG	Tianyuan	USA_MainlandChumash_NC_1400BP	USA_Kennewick_8800BP	0.000337	0.441	7943	7883	177350
result:	Mbuti.DG	Tianyuan	USA_MainlandChumash_NC_1400BP	USA_Anzick_12800BP	-0.000206	-0.336	14909	14979	338908
result:	Mbuti.DG	Tianyuan	USA_MainlandChumash_NC_1400BP	Brazil_LapaDoSanto_9600BP	0.00074	1.464	14527	14280	332923
result:	Mbuti.DG	Tianyuan	USA_MainlandChumash_NC_1400BP	Argentina_ArroyoSeco2_7700BP	0.000519	0.943	13849	13684	318176
result:	Mbuti.DG	Tianyuan	USA_MainlandChumash_NC_1400BP	Peru_Cuncaicha_9000BP	0.00121	1.832	13535	13161	308349
result:	Mbuti.DG	Tianyuan	USA_MainlandChumash_NC_1400BP	Peru_Lauricocha_8600BP	0.000676	1.191	14182	13962	325698
result:	Mbuti.DG	Tianyuan	USA_MainlandChumash_NC_1400BP	Peru_Lauricocha_5800BP	0.000981	1.376	9552	9336	219942
result:	Mbuti.DG	Tianyuan	USA_MainlandChumash_NC_1400BP	Peru_Lauricocha_3500BP	6.2e-05	0.087	9252	9239	217319
result:	Mbuti.DG	Tianyuan	USA_MainlandChumash_NC_1400BP	Chile_LosRieles_5100BP	0.001002	1.491	12092	11814	278480
result:	Mbuti.DG	Tianyuan	USA_MainlandChumash_NC_1400BP	Peru_LaGalgada_4100BP	0.000251	0.392	13250	13173	306543
result:	Mbuti.DG	Tianyuan	USA_MainlandChumash_NC_1400BP	Peru_Cuncaicha_4200BP	0.000217	0.331	13111	13044	306390
result:	Mbuti.DG	Tianyuan	USA_MainlandChumash_NC_1400BP	Chile_Conchali_700BP	0.000273	0.471	13447	13361	312322
result:	Mbuti.DG	Tianyuan	USA_MainlandChumash_NC_1400BP	Peru_Laramate_900BP	0.000796	1.495	14150	13891	325614
result:	Mbuti.DG	Tianyuan	USA_MainlandChumash_NC_1400BP	Chile_PicaOcho_700BP	-1.5e-05	-0.021	8280	8282	193740
result:	Mbuti.DG	Tianyuan	USA_MainlandChumash_NC_1400BP	Argentina_LagunaChica_6800BP	0.001698	2.61	9832	9453	223079
result:	Mbuti.DG	Tianyuan	USA_MainlandChumash_NC_1400BP	Brazil_Laranjal_6700BP	0.000937	1.429	9243	9043	212400
result:	Mbuti.DG	Tianyuan	USA_MainlandChumash_NC_1400BP	Peru_Cuncaicha_3300BP	0.000509	0.774	12138	11996	279634
result:	Mbuti.DG	Tianyuan	USA_MainlandChumash_NC_1400BP	Brazil_Moraes_5800BP	0.001042	1.139	4756	4642	109490
result:	Mbuti.DG	Tianyuan	USA_MainlandChumash_NC_1400BP	Bahamas_Taino_1000BP	5.4e-05	0.087	14595	14577	339223
result:	Mbuti.DG	Tianyuan	USA_MainlandChumash_NC_1400BP	Argentina-Chile_FuegoPatagonian_1000BP	0.000405	0.742	14696	14559	339318
result:	Mbuti.DG	Tianyuan	USA_SanCruz_1000BP	Mexico_Pericues_unknown	-0.00114	-1.577	8543	8773	202075
result:	Mbuti.DG	Tianyuan	USA_SanCruz_1000BP	USA_SanMiguel_700BP	5.1e-05	0.104	28295	28259	720430
result:	Mbuti.DG	Tianyuan	USA_SanCruz_1000BP	USA_SanNicolas_4900BP	3.7e-05	0.076	34320	34291	808459
result:	Mbuti.DG	Tianyuan	USA_SanCruz_1000BP	USA_Kennewick_8800BP	-0.000117	-0.195	19219	19270	437008
result:	Mbuti.DG	Tianyuan	USA_SanCruz_1000BP	USA_Anzick_12800BP	-4.9e-05	-0.096	36357	36397	823621
result:	Mbuti.DG	Tianyuan	USA_SanCruz_1000BP	Brazil_LapaDoSanto_9600BP	0.000708	1.643	35619	35049	805070
result:	Mbuti.DG	Tianyuan	USA_SanCruz_1000BP	Argentina_ArroyoSeco2_7700BP	0.000501	1.132	33873	33489	765832
result:	Mbuti.DG	Tianyuan	USA_SanCruz_1000BP	Peru_Cuncaicha_9000BP	0.000891	1.601	32331	31676	735136
result:	Mbuti.DG	Tianyuan	USA_SanCruz_1000BP	Peru_Lauricocha_8600BP	0.000601	1.255	34402	33928	788883
result:	Mbuti.DG	Tianyuan	USA_SanCruz_1000BP	Peru_Lauricocha_5800BP	0.000622	1.159	22890	22562	527358
result:	Mbuti.DG	Tianyuan	USA_SanCruz_1000BP	Peru_Lauricocha_3500BP	-0.000119	-0.201	22306	22368	518011
result:	Mbuti.DG	Tianyuan	USA_SanCruz_1000BP	Chile_LosRieles_5100BP	0.000346	0.627	28804	28577	657722
result:	Mbuti.DG	Tianyuan	USA_SanCruz_1000BP	Peru_LaGalgada_4100BP	0.000172	0.327	32323	32196	735282
result:	Mbuti.DG	Tianyuan	USA_SanCruz_1000BP	Peru_Cuncaicha_4200BP	0.000105	0.2	31413	31337	728817
result:	Mbuti.DG	Tianyuan	USA_SanCruz_1000BP	Chile_Conchali_700BP	-4.4e-05	-0.093	32491	32524	746176
result:	Mbuti.DG	Tianyuan	USA_SanCruz_1000BP	Peru_Laramate_900BP	0.000538	1.274	34295	33873	784627
result:	Mbuti.DG	Tianyuan	USA_SanCruz_1000BP	Chile_PicaOcho_700BP	4.7e-05	0.08	19155	19134	440079
result:	Mbuti.DG	Tianyuan	USA_SanCruz_1000BP	Argentina_LagunaChica_6800BP	0.000723	1.429	22392	22024	509903
result:	Mbuti.DG	Tianyuan	USA_SanCruz_1000BP	Brazil_Laranjal_6700BP	0.000641	1.189	21578	21263	492235
result:	Mbuti.DG	Tianyuan	USA_SanCruz_1000BP	Peru_Cuncaicha_3300BP	5.1e-05	0.094	28566	28532	659956
result:	Mbuti.DG	Tianyuan	USA_SanCruz_1000BP	Brazil_Moraes_5800BP	-2.1e-05	-0.03	10875	10881	250950
result:	Mbuti.DG	Tianyuan	USA_SanCruz_1000BP	Bahamas_Taino_1000BP	0.000101	0.184	35895	35811	824611
result:	Mbuti.DG	Tianyuan	USA_SanCruz_1000BP	Argentina-Chile_FuegoPatagonian_1000BP	0.000156	0.341	35948	35819	824901
result:	Mbuti.DG	Tianyuan	Mexico_Pericues_unknown	USA_SanMiguel_700BP	4e-05	0.055	7948	7940	187986
result:	Mbuti.DG	Tianyuan	Mexico_Pericues_unknown	USA_SanNicolas_4900BP	-2.6e-05	-0.04	9057	9063	208336
result:	Mbuti.DG	Tianyuan	Mexico_Pericues_unknown	USA_Kennewick_8800BP	-0.001128	-1.335	4977	5105	113325
result:	Mbuti.DG	Tianyuan	Mexico_Pericues_unknown	USA_Anzick_12800BP	0.000249	0.35	9463	9410	211449
result:	Mbuti.DG	Tianyuan	Mexico_Pericues_unknown	Brazil_LapaDoSanto_9600BP	0.000544	0.924	9154	9041	206962
result:	Mbuti.DG	Tianyuan	Mexico_Pericues_unknown	Argentina_ArroyoSeco2_7700BP	0.000484	0.747	8707	8612	197070
result:	Mbuti.DG	Tianyuan	Mexico_Pericues_unknown	Peru_Cuncaicha_9000BP	0.001043	1.381	8471	8274	189319
result:	Mbuti.DG	Tianyuan	Mexico_Pericues_unknown	Peru_Lauricocha_8600BP	0.000173	0.268	8918	8883	203178
result:	Mbuti.DG	Tianyuan	Mexico_Pericues_unknown	Peru_Lauricocha_5800BP	0.000731	0.878	5996	5896	136809
result:	Mbuti.DG	Tianyuan	Mexico_Pericues_unknown	Peru_Lauricocha_3500BP	0.001058	1.264	5853	5711	134603
result:	Mbuti.DG	Tianyuan	Mexico_Pericues_unknown	Chile_LosRieles_5100BP	0.000528	0.691	7449	7360	169945
result:	Mbuti.DG	Tianyuan	Mexico_Pericues_unknown	Peru_LaGalgada_4100BP	0.000137	0.194	8245	8219	189301
result:	Mbuti.DG	Tianyuan	Mexico_Pericues_unknown	Peru_Cuncaicha_4200BP	-0.00018	-0.237	8164	8197	187930
result:	Mbuti.DG	Tianyuan	Mexico_Pericues_unknown	Chile_Conchali_700BP	-0.000204	-0.297	8403	8442	192286
result:	Mbuti.DG	Tianyuan	Mexico_Pericues_unknown	Peru_Laramate_900BP	0.000187	0.319	8854	8817	201862
result:	Mbuti.DG	Tianyuan	Mexico_Pericues_unknown	Chile_PicaOcho_700BP	0.000911	1.066	5012	4908	114153
result:	Mbuti.DG	Tianyuan	Mexico_Pericues_unknown	Argentina_LagunaChica_6800BP	0.001582	2.005	5820	5612	131825
result:	Mbuti.DG	Tianyuan	Mexico_Pericues_unknown	Brazil_Laranjal_6700BP	0.000965	1.235	5624	5501	127777
result:	Mbuti.DG	Tianyuan	Mexico_Pericues_unknown	Peru_Cuncaicha_3300BP	0.001296	1.682	7546	7325	170392
result:	Mbuti.DG	Tianyuan	Mexico_Pericues_unknown	Brazil_Moraes_5800BP	0.000856	0.714	2913	2856	65827
result:	Mbuti.DG	Tianyuan	Mexico_Pericues_unknown	Bahamas_Taino_1000BP	-0.000587	-0.814	9258	9382	211694
result:	Mbuti.DG	Tianyuan	Mexico_Pericues_unknown	Argentina-Chile_FuegoPatagonian_1000BP	-8.7e-05	-0.142	9236	9254	211746
result:	Mbuti.DG	Tianyuan	USA_SanMiguel_700BP	USA_SanNicolas_4900BP	-0.000124	-0.259	31296	31389	744850
result:	Mbuti.DG	Tianyuan	USA_SanMiguel_700BP	USA_Kennewick_8800BP	0.000317	0.535	17722	17594	401828
result:	Mbuti.DG	Tianyuan	USA_SanMiguel_700BP	USA_Anzick_12800BP	-0.000216	-0.408	33337	33500	758063
result:	Mbuti.DG	Tianyuan	USA_SanMiguel_700BP	Brazil_LapaDoSanto_9600BP	0.000592	1.4	32596	32157	741650
result:	Mbuti.DG	Tianyuan	USA_SanMiguel_700BP	Argentina_ArroyoSeco2_7700BP	0.000301	0.688	30777	30564	706478
result:	Mbuti.DG	Tianyuan	USA_SanMiguel_700BP	Peru_Cuncaicha_9000BP	0.000537	0.931	29573	29209	678803
result:	Mbuti.DG	Tianyuan	USA_SanMiguel_700BP	Peru_Lauricocha_8600BP	0.000334	0.702	31443	31200	727296
result:	Mbuti.DG	Tianyuan	USA_SanMiguel_700BP	Peru_Lauricocha_5800BP	0.000431	0.772	20967	20757	488423
result:	Mbuti.DG	Tianyuan	USA_SanMiguel_700BP	Peru_Lauricocha_3500BP	-2.7e-05	-0.044	20694	20707	479638
result:	Mbuti.DG	Tianyuan	USA_SanMiguel_700BP	Chile_LosRieles_5100BP	0.00022	0.4	26417	26283	608884
result:	Mbuti.DG	Tianyuan	USA_SanMiguel_700BP	Peru_LaGalgada_4100BP	7e-05	0.131	29304	29257	678734
result:	Mbuti.DG	Tianyuan	USA_SanMiguel_700BP	Peru_Cuncaicha_4200BP	-4.8e-05	-0.09	29055	29088	673050
result:	Mbuti.DG	Tianyuan	USA_SanMiguel_700BP	Chile_Conchali_700BP	-0.000254	-0.54	29677	29852	689393
result:	Mbuti.DG	Tianyuan	USA_SanMiguel_700BP	Peru_Laramate_900BP	0.000341	0.84	31398	31151	723543
result:	Mbuti.DG	Tianyuan	USA_SanMiguel_700BP	Chile_PicaOcho_700BP	-0.000553	-0.946	17481	17707	407793
result:	Mbuti.DG	Tianyuan	USA_SanMiguel_700BP	Argentina_LagunaChica_6800BP	0.000589	1.177	20733	20454	473218
result:	Mbuti.DG	Tianyuan	USA_SanMiguel_700BP	Brazil_Laranjal_6700BP	0.000141	0.265	19869	19805	455658
result:	Mbuti.DG	Tianyuan	USA_SanMiguel_700BP	Peru_Cuncaicha_3300BP	-3.7e-05	-0.07	26407	26430	610617
result:	Mbuti.DG	Tianyuan	USA_SanMiguel_700BP	Brazil_Moraes_5800BP	1e-06	0.002	10038	10038	232324
result:	Mbuti.DG	Tianyuan	USA_SanMiguel_700BP	Bahamas_Taino_1000BP	-0.000185	-0.354	32756	32897	758931
result:	Mbuti.DG	Tianyuan	USA_SanMiguel_700BP	Argentina-Chile_FuegoPatagonian_1000BP	2.5e-05	0.054	32871	32853	759170
result:	Mbuti.DG	Tianyuan	USA_SanNicolas_4900BP	USA_Kennewick_8800BP	1.2e-05	0.022	20103	20097	452659
result:	Mbuti.DG	Tianyuan	USA_SanNicolas_4900BP	USA_Anzick_12800BP	-0.000264	-0.52	37626	37851	853559
result:	Mbuti.DG	Tianyuan	USA_SanNicolas_4900BP	Brazil_LapaDoSanto_9600BP	0.000635	1.624	36931	36401	834158
result:	Mbuti.DG	Tianyuan	USA_SanNicolas_4900BP	Argentina_ArroyoSeco2_7700BP	0.0004	0.968	35084	34767	793296
result:	Mbuti.DG	Tianyuan	USA_SanNicolas_4900BP	Peru_Cuncaicha_9000BP	0.000662	1.252	33565	33060	761280
result:	Mbuti.DG	Tianyuan	USA_SanNicolas_4900BP	Peru_Lauricocha_8600BP	0.000503	1.126	35978	35567	817423
result:	Mbuti.DG	Tianyuan	USA_SanNicolas_4900BP	Peru_Lauricocha_5800BP	0.000664	1.276	23984	23622	546149
result:	Mbuti.DG	Tianyuan	USA_SanNicolas_4900BP	Peru_Lauricocha_3500BP	-0.000211	-0.376	23166	23279	536268
result:	Mbuti.DG	Tianyuan	USA_SanNicolas_4900BP	Chile_LosRieles_5100BP	0.00036	0.683	29801	29556	680945
result:	Mbuti.DG	Tianyuan	USA_SanNicolas_4900BP	Peru_LaGalgada_4100BP	0.000236	0.464	33340	33161	761524
result:	Mbuti.DG	Tianyuan	USA_SanNicolas_4900BP	Peru_Cuncaicha_4200BP	3.8e-05	0.072	32809	32780	754531
result:	Mbuti.DG	Tianyuan	USA_SanNicolas_4900BP	Chile_Conchali_700BP	-0.000123	-0.279	33786	33881	772723
result:	Mbuti.DG	Tianyuan	USA_SanNicolas_4900BP	Peru_Laramate_900BP	0.000445	1.169	35775	35413	812817
result:	Mbuti.DG	Tianyuan	USA_SanNicolas_4900BP	Chile_PicaOcho_700BP	1.5e-05	0.028	19717	19710	454297
result:	Mbuti.DG	Tianyuan	USA_SanNicolas_4900BP	Argentina_LagunaChica_6800BP	0.00069	1.511	23168	22805	526850
result:	Mbuti.DG	Tianyuan	USA_SanNicolas_4900BP	Brazil_Laranjal_6700BP	0.0008	1.694	22558	22151	509063
result:	Mbuti.DG	Tianyuan	USA_SanNicolas_4900BP	Peru_Cuncaicha_3300BP	0.000125	0.25	29684	29598	683191
result:	Mbuti.DG	Tianyuan	USA_SanNicolas_4900BP	Brazil_Moraes_5800BP	0.000567	0.861	11336	11189	259187
result:	Mbuti.DG	Tianyuan	USA_SanNicolas_4900BP	Bahamas_Taino_1000BP	7.1e-05	0.146	37264	37203	854585
result:	Mbuti.DG	Tianyuan	USA_SanNicolas_4900BP	Argentina-Chile_FuegoPatagonian_1000BP	9.2e-05	0.226	37164	37086	854921
result:	Mbuti.DG	Tianyuan	USA_Kennewick_8800BP	USA_Anzick_12800BP	0.000134	0.219	20881	20819	461335
result:	Mbuti.DG	Tianyuan	USA_Kennewick_8800BP	Brazil_LapaDoSanto_9600BP	0.000731	1.448	20281	19952	449363
result:	Mbuti.DG	Tianyuan	USA_Kennewick_8800BP	Argentina_ArroyoSeco2_7700BP	0.00069	1.324	19120	18827	425720
result:	Mbuti.DG	Tianyuan	USA_Kennewick_8800BP	Peru_Cuncaicha_9000BP	0.000867	1.338	18292	17942	404152
result:	Mbuti.DG	Tianyuan	USA_Kennewick_8800BP	Peru_Lauricocha_8600BP	6.7e-05	0.124	19690	19661	440803
result:	Mbuti.DG	Tianyuan	USA_Kennewick_8800BP	Peru_Lauricocha_5800BP	0.000225	0.336	13086	13020	292861
result:	Mbuti.DG	Tianyuan	USA_Kennewick_8800BP	Peru_Lauricocha_3500BP	-0.000341	-0.491	12657	12754	287135
result:	Mbuti.DG	Tianyuan	USA_Kennewick_8800BP	Chile_LosRieles_5100BP	0.000141	0.228	16095	16044	358442
result:	Mbuti.DG	Tianyuan	USA_Kennewick_8800BP	Peru_LaGalgada_4100BP	0.000111	0.183	18295	18249	407430
result:	Mbuti.DG	Tianyuan	USA_Kennewick_8800BP	Peru_Cuncaicha_4200BP	0.000359	0.61	17854	17711	399566
result:	Mbuti.DG	Tianyuan	USA_Kennewick_8800BP	Chile_Conchali_700BP	3.6e-05	0.066	18471	18456	410701
result:	Mbuti.DG	Tianyuan	USA_Kennewick_8800BP	Peru_Laramate_900BP	0.000685	1.363	19631	19333	435389
result:	Mbuti.DG	Tianyuan	USA_Kennewick_8800BP	Chile_PicaOcho_700BP	-0.000227	-0.318	10549	10602	235529
result:	Mbuti.DG	Tianyuan	USA_Kennewick_8800BP	Argentina_LagunaChica_6800BP	0.000203	0.319	11929	11875	266050
result:	Mbuti.DG	Tianyuan	USA_Kennewick_8800BP	Brazil_Laranjal_6700BP	1.7e-05	0.027	12131	12127	271069
result:	Mbuti.DG	Tianyuan	USA_Kennewick_8800BP	Peru_Cuncaicha_3300BP	0.000224	0.359	15925	15844	358724
result:	Mbuti.DG	Tianyuan	USA_Kennewick_8800BP	Brazil_Moraes_5800BP	-0.000181	-0.227	6191	6217	139629
result:	Mbuti.DG	Tianyuan	USA_Kennewick_8800BP	Bahamas_Taino_1000BP	0.000189	0.319	20686	20599	462091
result:	Mbuti.DG	Tianyuan	USA_Kennewick_8800BP	Argentina-Chile_FuegoPatagonian_1000BP	0.000209	0.395	20707	20610	462216
result:	Mbuti.DG	Tianyuan	USA_Anzick_12800BP	Brazil_LapaDoSanto_9600BP	0.000931	2.183	38037	37243	852542
result:	Mbuti.DG	Tianyuan	USA_Anzick_12800BP	Argentina_ArroyoSeco2_7700BP	0.000751	1.74	36355	35747	810789
result:	Mbuti.DG	Tianyuan	USA_Anzick_12800BP	Peru_Cuncaicha_9000BP	0.000902	1.575	35150	34448	778514
result:	Mbuti.DG	Tianyuan	USA_Anzick_12800BP	Peru_Lauricocha_8600BP	0.000726	1.465	37652	37046	835064
result:	Mbuti.DG	Tianyuan	USA_Anzick_12800BP	Peru_Lauricocha_5800BP	0.00054	0.916	25053	24752	557628
result:	Mbuti.DG	Tianyuan	USA_Anzick_12800BP	Peru_Lauricocha_3500BP	0.000359	0.603	24431	24234	547727
result:	Mbuti.DG	Tianyuan	USA_Anzick_12800BP	Chile_LosRieles_5100BP	0.000513	0.91	31177	30820	696224
result:	Mbuti.DG	Tianyuan	USA_Anzick_12800BP	Peru_LaGalgada_4100BP	0.000465	0.868	34964	34602	778294
result:	Mbuti.DG	Tianyuan	USA_Anzick_12800BP	Peru_Cuncaicha_4200BP	0.000291	0.532	34109	33885	771658
result:	Mbuti.DG	Tianyuan	USA_Anzick_12800BP	Chile_Conchali_700BP	0.000181	0.392	35277	35133	790029
result:	Mbuti.DG	Tianyuan	USA_Anzick_12800BP	Peru_Laramate_900BP	0.000692	1.579	37428	36853	830901
result:	Mbuti.DG	Tianyuan	USA_Anzick_12800BP	Chile_PicaOcho_700BP	7.8e-05	0.135	20804	20768	465142
result:	Mbuti.DG	Tianyuan	USA_Anzick_12800BP	Argentina_LagunaChica_6800BP	0.000943	1.905	24188	23679	539552
result:	Mbuti.DG	Tianyuan	USA_Anzick_12800BP	Brazil_Laranjal_6700BP	0.001008	1.895	23438	22913	520370
result:	Mbuti.DG	Tianyuan	USA_Anzick_12800BP	Peru_Cuncaicha_3300BP	0.000232	0.401	31150	30987	698777
result:	Mbuti.DG	Tianyuan	USA_Anzick_12800BP	Brazil_Moraes_5800BP	0.000823	1.169	11847	11629	264766
result:	Mbuti.DG	Tianyuan	USA_Anzick_12800BP	Bahamas_Taino_1000BP	0.000323	0.609	39135	38853	873201
result:	Mbuti.DG	Tianyuan	USA_Anzick_12800BP	Argentina-Chile_FuegoPatagonian_1000BP	0.000351	0.786	38964	38657	873594
result:	Mbuti.DG	Tianyuan	Brazil_LapaDoSanto_9600BP	Argentina_ArroyoSeco2_7700BP	-0.000188	-0.626	34532	34682	798721
result:	Mbuti.DG	Tianyuan	Brazil_LapaDoSanto_9600BP	Peru_Cuncaicha_9000BP	4.9e-05	0.11	33349	33311	769903
result:	Mbuti.DG	Tianyuan	Brazil_LapaDoSanto_9600BP	Peru_Lauricocha_8600BP	-0.000117	-0.321	35468	35564	818790
result:	Mbuti.DG	Tianyuan	Brazil_LapaDoSanto_9600BP	Peru_Lauricocha_5800BP	4.8e-05	0.104	23704	23677	550327
result:	Mbuti.DG	Tianyuan	Brazil_LapaDoSanto_9600BP	Peru_Lauricocha_3500BP	-0.000801	-1.636	23013	23446	540509
result:	Mbuti.DG	Tianyuan	Brazil_LapaDoSanto_9600BP	Chile_LosRieles_5100BP	-0.000228	-0.516	29877	30034	690464
result:	Mbuti.DG	Tianyuan	Brazil_LapaDoSanto_9600BP	Peru_LaGalgada_4100BP	-0.000403	-0.931	33280	33590	768455
result:	Mbuti.DG	Tianyuan	Brazil_LapaDoSanto_9600BP	Peru_Cuncaicha_4200BP	-0.000554	-1.286	32750	33173	763131
result:	Mbuti.DG	Tianyuan	Brazil_LapaDoSanto_9600BP	Chile_Conchali_700BP	-0.000677	-1.863	33592	34121	780830
result:	Mbuti.DG	Tianyuan	Brazil_LapaDoSanto_9600BP	Peru_Laramate_900BP	-0.000164	-0.603	35380	35514	818144
result:	Mbuti.DG	Tianyuan	Brazil_LapaDoSanto_9600BP	Chile_PicaOcho_700BP	-0.00072	-1.596	19907	20240	462693
result:	Mbuti.DG	Tianyuan	Brazil_LapaDoSanto_9600BP	Argentina_LagunaChica_6800BP	0.000219	0.636	23220	23102	536953
result:	Mbuti.DG	Tianyuan	Brazil_LapaDoSanto_9600BP	Brazil_Laranjal_6700BP	0.000132	0.335	22382	22314	517048
result:	Mbuti.DG	Tianyuan	Brazil_LapaDoSanto_9600BP	Peru_Cuncaicha_3300BP	-0.000443	-0.986	29700	30006	692024
result:	Mbuti.DG	Tianyuan	Brazil_LapaDoSanto_9600BP	Brazil_Moraes_5800BP	8e-06	0.014	11363	11361	263394
result:	Mbuti.DG	Tianyuan	Brazil_LapaDoSanto_9600BP	Bahamas_Taino_1000BP	-0.000545	-1.267	36813	37278	853280
result:	Mbuti.DG	Tianyuan	Brazil_LapaDoSanto_9600BP	Argentina-Chile_FuegoPatagonian_1000BP	-0.000541	-1.65	36966	37428	853681
result:	Mbuti.DG	Tianyuan	Argentina_ArroyoSeco2_7700BP	Peru_Cuncaicha_9000BP	0.000356	0.742	32309	32045	741126
result:	Mbuti.DG	Tianyuan	Argentina_ArroyoSeco2_7700BP	Peru_Lauricocha_8600BP	0.000109	0.284	33948	33863	782052
result:	Mbuti.DG	Tianyuan	Argentina_ArroyoSeco2_7700BP	Peru_Lauricocha_5800BP	0.000328	0.684	23082	22907	530774
result:	Mbuti.DG	Tianyuan	Argentina_ArroyoSeco2_7700BP	Peru_Lauricocha_3500BP	-0.000261	-0.504	22311	22447	521540
result:	Mbuti.DG	Tianyuan	Argentina_ArroyoSeco2_7700BP	Chile_LosRieles_5100BP	0.000111	0.247	28632	28558	670844
result:	Mbuti.DG	Tianyuan	Argentina_ArroyoSeco2_7700BP	Peru_LaGalgada_4100BP	-0.000172	-0.393	31878	32005	741872
result:	Mbuti.DG	Tianyuan	Argentina_ArroyoSeco2_7700BP	Peru_Cuncaicha_4200BP	-0.000255	-0.555	31770	31958	734577
result:	Mbuti.DG	Tianyuan	Argentina_ArroyoSeco2_7700BP	Chile_Conchali_700BP	-0.000353	-0.944	32097	32363	753490
result:	Mbuti.DG	Tianyuan	Argentina_ArroyoSeco2_7700BP	Peru_Laramate_900BP	7.4e-05	0.238	33989	33931	785339
result:	Mbuti.DG	Tianyuan	Argentina_ArroyoSeco2_7700BP	Chile_PicaOcho_700BP	-0.000572	-1.211	19424	19683	452209
result:	Mbuti.DG	Tianyuan	Argentina_ArroyoSeco2_7700BP	Argentina_LagunaChica_6800BP	0.000464	1.349	22277	22034	524927
result:	Mbuti.DG	Tianyuan	Argentina_ArroyoSeco2_7700BP	Brazil_Laranjal_6700BP	0.00022	0.524	21856	21745	502031
result:	Mbuti.DG	Tianyuan	Argentina_ArroyoSeco2_7700BP	Peru_Cuncaicha_3300BP	-0.000353	-0.747	28876	29112	668781
result:	Mbuti.DG	Tianyuan	Argentina_ArroyoSeco2_7700BP	Brazil_Moraes_5800BP	-9e-05	-0.15	11052	11075	256304
result:	Mbuti.DG	Tianyuan	Argentina_ArroyoSeco2_7700BP	Bahamas_Taino_1000BP	-0.000429	-0.968	35281	35629	811407
result:	Mbuti.DG	Tianyuan	Argentina_ArroyoSeco2_7700BP	Argentina-Chile_FuegoPatagonian_1000BP	-0.000311	-0.95	34695	34948	811766
result:	Mbuti.DG	Tianyuan	Peru_Cuncaicha_9000BP	Peru_Lauricocha_8600BP	-0.000285	-0.581	31736	31950	752471
result:	Mbuti.DG	Tianyuan	Peru_Cuncaicha_9000BP	Peru_Lauricocha_5800BP	1.1e-05	0.02	21734	21728	514526
result:	Mbuti.DG	Tianyuan	Peru_Cuncaicha_9000BP	Peru_Lauricocha_3500BP	-0.00076	-1.249	21135	21520	506103
result:	Mbuti.DG	Tianyuan	Peru_Cuncaicha_9000BP	Chile_LosRieles_5100BP	-0.000346	-0.606	28058	28284	656023
result:	Mbuti.DG	Tianyuan	Peru_Cuncaicha_9000BP	Peru_LaGalgada_4100BP	-0.000628	-1.117	30452	30904	718659
result:	Mbuti.DG	Tianyuan	Peru_Cuncaicha_9000BP	Peru_Cuncaicha_4200BP	-0.000642	-1.122	30279	30741	718692
result:	Mbuti.DG	Tianyuan	Peru_Cuncaicha_9000BP	Chile_Conchali_700BP	-0.000794	-1.585	31360	31941	731811
result:	Mbuti.DG	Tianyuan	Peru_Cuncaicha_9000BP	Peru_Laramate_900BP	-0.000327	-0.713	32153	32401	758550
result:	Mbuti.DG	Tianyuan	Peru_Cuncaicha_9000BP	Chile_PicaOcho_700BP	-0.000851	-1.446	18748	19128	446802
result:	Mbuti.DG	Tianyuan	Peru_Cuncaicha_9000BP	Argentina_LagunaChica_6800BP	0.000204	0.368	22649	22543	521055
result:	Mbuti.DG	Tianyuan	Peru_Cuncaicha_9000BP	Brazil_Laranjal_6700BP	0.000349	0.633	21358	21187	492873
result:	Mbuti.DG	Tianyuan	Peru_Cuncaicha_9000BP	Peru_Cuncaicha_3300BP	-0.000519	-0.903	27664	28005	655996
result:	Mbuti.DG	Tianyuan	Peru_Cuncaicha_9000BP	Brazil_Moraes_5800BP	-9.2e-05	-0.128	10976	10999	251856
result:	Mbuti.DG	Tianyuan	Peru_Cuncaicha_9000BP	Bahamas_Taino_1000BP	-0.000724	-1.267	33217	33781	778873
result:	Mbuti.DG	Tianyuan	Peru_Cuncaicha_9000BP	Argentina-Chile_FuegoPatagonian_1000BP	-0.000596	-1.238	33443	33908	779210
result:	Mbuti.DG	Tianyuan	Peru_Lauricocha_8600BP	Peru_Lauricocha_5800BP	0.000143	0.314	22404	22326	544132
result:	Mbuti.DG	Tianyuan	Peru_Lauricocha_8600BP	Peru_Lauricocha_3500BP	-0.00053	-1.047	21794	22078	535954
result:	Mbuti.DG	Tianyuan	Peru_Lauricocha_8600BP	Chile_LosRieles_5100BP	-9.9e-05	-0.203	29079	29146	676217
result:	Mbuti.DG	Tianyuan	Peru_Lauricocha_8600BP	Peru_LaGalgada_4100BP	-0.000348	-0.758	31689	31951	752917
result:	Mbuti.DG	Tianyuan	Peru_Lauricocha_8600BP	Peru_Cuncaicha_4200BP	-0.000424	-0.892	31264	31580	745611
result:	Mbuti.DG	Tianyuan	Peru_Lauricocha_8600BP	Chile_Conchali_700BP	-0.000544	-1.32	32654	33069	763629
result:	Mbuti.DG	Tianyuan	Peru_Lauricocha_8600BP	Peru_Laramate_900BP	7e-06	0.022	33871	33865	800411
result:	Mbuti.DG	Tianyuan	Peru_Lauricocha_8600BP	Chile_PicaOcho_700BP	-0.000731	-1.414	19249	19579	452186
result:	Mbuti.DG	Tianyuan	Peru_Lauricocha_8600BP	Argentina_LagunaChica_6800BP	0.000187	0.422	22756	22657	525564
result:	Mbuti.DG	Tianyuan	Peru_Lauricocha_8600BP	Brazil_Laranjal_6700BP	4.8e-05	0.101	22063	22038	505866
result:	Mbuti.DG	Tianyuan	Peru_Lauricocha_8600BP	Peru_Cuncaicha_3300BP	-0.00052	-1.151	28495	28848	678069
result:	Mbuti.DG	Tianyuan	Peru_Lauricocha_8600BP	Brazil_Moraes_5800BP	7.1e-05	0.12	11135	11117	257864
result:	Mbuti.DG	Tianyuan	Peru_Lauricocha_8600BP	Bahamas_Taino_1000BP	-0.000365	-0.772	36047	36352	835871
result:	Mbuti.DG	Tianyuan	Peru_Lauricocha_8600BP	Argentina-Chile_FuegoPatagonian_1000BP	-0.000355	-0.906	36023	36320	836230
result:	Mbuti.DG	Tianyuan	Peru_Lauricocha_5800BP	Peru_Lauricocha_3500BP	-0.000645	-1.091	14778	15018	372933
result:	Mbuti.DG	Tianyuan	Peru_Lauricocha_5800BP	Chile_LosRieles_5100BP	-0.000404	-0.669	20073	20263	470142
result:	Mbuti.DG	Tianyuan	Peru_Lauricocha_5800BP	Peru_LaGalgada_4100BP	-0.000401	-0.748	21213	21419	515408
result:	Mbuti.DG	Tianyuan	Peru_Lauricocha_5800BP	Peru_Cuncaicha_4200BP	-0.000689	-1.21	21340	21692	509599
result:	Mbuti.DG	Tianyuan	Peru_Lauricocha_5800BP	Chile_Conchali_700BP	-0.000963	-1.95	22126	22629	522399
result:	Mbuti.DG	Tianyuan	Peru_Lauricocha_5800BP	Peru_Laramate_900BP	-0.000359	-0.819	22621	22816	541809
result:	Mbuti.DG	Tianyuan	Peru_Lauricocha_5800BP	Chile_PicaOcho_700BP	-0.000944	-1.548	13396	13697	319148
result:	Mbuti.DG	Tianyuan	Peru_Lauricocha_5800BP	Argentina_LagunaChica_6800BP	0.000355	0.671	15933	15801	370754
result:	Mbuti.DG	Tianyuan	Peru_Lauricocha_5800BP	Brazil_Laranjal_6700BP	-0.00037	-0.681	15245	15376	354864
result:	Mbuti.DG	Tianyuan	Peru_Lauricocha_5800BP	Peru_Cuncaicha_3300BP	-0.000872	-1.534	19750	20159	468477
result:	Mbuti.DG	Tianyuan	Peru_Lauricocha_5800BP	Brazil_Moraes_5800BP	-0.00041	-0.546	7787	7862	182717
result:	Mbuti.DG	Tianyuan	Peru_Lauricocha_5800BP	Bahamas_Taino_1000BP	-0.000823	-1.532	23912	24372	558055
result:	Mbuti.DG	Tianyuan	Peru_Lauricocha_5800BP	Argentina-Chile_FuegoPatagonian_1000BP	-0.000475	-1.004	24020	24285	558235
result:	Mbuti.DG	Tianyuan	Peru_Lauricocha_3500BP	Chile_LosRieles_5100BP	0.000306	0.492	19834	19692	462223
result:	Mbuti.DG	Tianyuan	Peru_Lauricocha_3500BP	Peru_LaGalgada_4100BP	0.000338	0.603	20971	20800	505891
result:	Mbuti.DG	Tianyuan	Peru_Lauricocha_3500BP	Peru_Cuncaicha_4200BP	0.000271	0.447	21128	20993	501421
result:	Mbuti.DG	Tianyuan	Peru_Lauricocha_3500BP	Chile_Conchali_700BP	-7.8e-05	-0.144	21817	21857	513269
result:	Mbuti.DG	Tianyuan	Peru_Lauricocha_3500BP	Peru_Laramate_900BP	0.000665	1.383	22467	22113	532122
result:	Mbuti.DG	Tianyuan	Peru_Lauricocha_3500BP	Chile_PicaOcho_700BP	-5.2e-05	-0.083	13473	13489	315212
result:	Mbuti.DG	Tianyuan	Peru_Lauricocha_3500BP	Argentina_LagunaChica_6800BP	0.000733	1.321	15989	15721	366526
result:	Mbuti.DG	Tianyuan	Peru_Lauricocha_3500BP	Brazil_Laranjal_6700BP	0.000512	0.876	15120	14942	348958
result:	Mbuti.DG	Tianyuan	Peru_Lauricocha_3500BP	Peru_Cuncaicha_3300BP	-4e-05	-0.066	19607	19625	461318
result:	Mbuti.DG	Tianyuan	Peru_Lauricocha_3500BP	Brazil_Moraes_5800BP	0.000785	0.985	7863	7722	179776
result:	Mbuti.DG	Tianyuan	Peru_Lauricocha_3500BP	Bahamas_Taino_1000BP	0.000148	0.247	23706	23625	548043
result:	Mbuti.DG	Tianyuan	Peru_Lauricocha_3500BP	Argentina-Chile_FuegoPatagonian_1000BP	0.000158	0.299	23563	23477	548234
result:	Mbuti.DG	Tianyuan	Chile_LosRieles_5100BP	Peru_LaGalgada_4100BP	-0.000327	-0.584	28001	28215	655109
result:	Mbuti.DG	Tianyuan	Chile_LosRieles_5100BP	Peru_Cuncaicha_4200BP	-0.000235	-0.427	27832	27985	651331
result:	Mbuti.DG	Tianyuan	Chile_LosRieles_5100BP	Chile_Conchali_700BP	-0.000425	-0.868	27742	28025	667142
result:	Mbuti.DG	Tianyuan	Chile_LosRieles_5100BP	Peru_Laramate_900BP	-3.2e-05	-0.072	29359	29380	685190
result:	Mbuti.DG	Tianyuan	Chile_LosRieles_5100BP	Chile_PicaOcho_700BP	-0.00072	-1.208	17883	18184	419102
result:	Mbuti.DG	Tianyuan	Chile_LosRieles_5100BP	Argentina_LagunaChica_6800BP	0.000631	1.215	21228	20920	489068
result:	Mbuti.DG	Tianyuan	Chile_LosRieles_5100BP	Brazil_Laranjal_6700BP	0.000204	0.384	19910	19817	456145
result:	Mbuti.DG	Tianyuan	Chile_LosRieles_5100BP	Peru_Cuncaicha_3300BP	-0.000161	-0.288	25726	25823	600393
result:	Mbuti.DG	Tianyuan	Chile_LosRieles_5100BP	Brazil_Moraes_5800BP	4.9e-05	0.07	10153	10142	234611
result:	Mbuti.DG	Tianyuan	Chile_LosRieles_5100BP	Bahamas_Taino_1000BP	-0.000423	-0.758	30154	30449	696480
result:	Mbuti.DG	Tianyuan	Chile_LosRieles_5100BP	Argentina-Chile_FuegoPatagonian_1000BP	-0.000267	-0.567	29670	29856	696769
result:	Mbuti.DG	Tianyuan	Peru_LaGalgada_4100BP	Peru_Cuncaicha_4200BP	-0.00013	-0.241	30178	30271	712688
result:	Mbuti.DG	Tianyuan	Peru_LaGalgada_4100BP	Chile_Conchali_700BP	-0.000234	-0.476	31209	31380	731122
result:	Mbuti.DG	Tianyuan	Peru_LaGalgada_4100BP	Peru_Laramate_900BP	0.000223	0.57	31907	31738	758875
result:	Mbuti.DG	Tianyuan	Peru_LaGalgada_4100BP	Chile_PicaOcho_700BP	-0.000346	-0.62	18777	18930	443855
result:	Mbuti.DG	Tianyuan	Peru_LaGalgada_4100BP	Argentina_LagunaChica_6800BP	0.000623	1.272	22440	22120	514500
result:	Mbuti.DG	Tianyuan	Peru_LaGalgada_4100BP	Brazil_Laranjal_6700BP	0.000469	0.877	21194	20964	489980
result:	Mbuti.DG	Tianyuan	Peru_LaGalgada_4100BP	Peru_Cuncaicha_3300BP	-0.000133	-0.259	27615	27702	650747
result:	Mbuti.DG	Tianyuan	Peru_LaGalgada_4100BP	Brazil_Moraes_5800BP	7.6e-05	0.104	10839	10820	250715
result:	Mbuti.DG	Tianyuan	Peru_LaGalgada_4100BP	Bahamas_Taino_1000BP	-0.000155	-0.285	33740	33860	778854
result:	Mbuti.DG	Tianyuan	Peru_LaGalgada_4100BP	Argentina-Chile_FuegoPatagonian_1000BP	-0.000129	-0.284	33726	33826	779151
result:	Mbuti.DG	Tianyuan	Peru_Cuncaicha_4200BP	Chile_Conchali_700BP	-0.000212	-0.431	31110	31264	726578
result:	Mbuti.DG	Tianyuan	Peru_Cuncaicha_4200BP	Peru_Laramate_900BP	0.000369	0.871	31756	31478	752461
result:	Mbuti.DG	Tianyuan	Peru_Cuncaicha_4200BP	Chile_PicaOcho_700BP	4e-05	0.071	18652	18634	444517
result:	Mbuti.DG	Tianyuan	Peru_Cuncaicha_4200BP	Argentina_LagunaChica_6800BP	0.000876	1.74	22432	21977	518658
result:	Mbuti.DG	Tianyuan	Peru_Cuncaicha_4200BP	Brazil_Laranjal_6700BP	0.000817	1.505	21240	20841	487815
result:	Mbuti.DG	Tianyuan	Peru_Cuncaicha_4200BP	Peru_Cuncaicha_3300BP	0.000195	0.369	26998	26871	651295
result:	Mbuti.DG	Tianyuan	Peru_Cuncaicha_4200BP	Brazil_Moraes_5800BP	0.00034	0.491	10635	10551	248975
result:	Mbuti.DG	Tianyuan	Peru_Cuncaicha_4200BP	Bahamas_Taino_1000BP	-2e-06	-0.004	33490	33492	771947
result:	Mbuti.DG	Tianyuan	Peru_Cuncaicha_4200BP	Argentina-Chile_FuegoPatagonian_1000BP	6.2e-05	0.135	33246	33198	772294
result:	Mbuti.DG	Tianyuan	Chile_Conchali_700BP	Peru_Laramate_900BP	0.000539	1.571	33144	32728	771926
result:	Mbuti.DG	Tianyuan	Chile_Conchali_700BP	Chile_PicaOcho_700BP	-2.7e-05	-0.051	19373	19386	451741
result:	Mbuti.DG	Tianyuan	Chile_Conchali_700BP	Argentina_LagunaChica_6800BP	0.00091	2.052	22775	22296	526486
result:	Mbuti.DG	Tianyuan	Chile_Conchali_700BP	Brazil_Laranjal_6700BP	0.000683	1.588	21618	21278	496869
result:	Mbuti.DG	Tianyuan	Chile_Conchali_700BP	Peru_Cuncaicha_3300BP	0.000176	0.35	28569	28452	663067
result:	Mbuti.DG	Tianyuan	Chile_Conchali_700BP	Brazil_Moraes_5800BP	0.000329	0.523	11015	10931	253933
result:	Mbuti.DG	Tianyuan	Chile_Conchali_700BP	Bahamas_Taino_1000BP	0.000197	0.429	34207	34051	790429
result:	Mbuti.DG	Tianyuan	Chile_Conchali_700BP	Argentina-Chile_FuegoPatagonian_1000BP	0.000213	0.572	33775	33606	790789
result:	Mbuti.DG	Tianyuan	Peru_Laramate_900BP	Chile_PicaOcho_700BP	-0.000378	-0.861	19300	19474	460307
result:	Mbuti.DG	Tianyuan	Peru_Laramate_900BP	Argentina_LagunaChica_6800BP	0.000604	1.636	23186	22862	535123
result:	Mbuti.DG	Tianyuan	Peru_Laramate_900BP	Brazil_Laranjal_6700BP	0.00026	0.671	22067	21935	510247
result:	Mbuti.DG	Tianyuan	Peru_Laramate_900BP	Peru_Cuncaicha_3300BP	-0.000294	-0.711	28670	28872	683582
result:	Mbuti.DG	Tianyuan	Peru_Laramate_900BP	Brazil_Moraes_5800BP	2.6e-05	0.047	11153	11146	260081
result:	Mbuti.DG	Tianyuan	Peru_Laramate_900BP	Bahamas_Taino_1000BP	-0.000424	-0.996	35740	36093	831483
result:	Mbuti.DG	Tianyuan	Peru_Laramate_900BP	Argentina-Chile_FuegoPatagonian_1000BP	-0.000371	-1.183	35864	36173	831874
result:	Mbuti.DG	Tianyuan	Chile_PicaOcho_700BP	Argentina_LagunaChica_6800BP	0.000671	1.302	15355	15118	353944
result:	Mbuti.DG	Tianyuan	Chile_PicaOcho_700BP	Brazil_Laranjal_6700BP	0.000834	1.387	14180	13908	325970
result:	Mbuti.DG	Tianyuan	Chile_PicaOcho_700BP	Peru_Cuncaicha_3300BP	0.000205	0.346	17561	17476	413982
result:	Mbuti.DG	Tianyuan	Chile_PicaOcho_700BP	Brazil_Moraes_5800BP	0.000825	1.063	7450	7308	171292
result:	Mbuti.DG	Tianyuan	Chile_PicaOcho_700BP	Bahamas_Taino_1000BP	0.000258	0.43	20343	20222	465164
result:	Mbuti.DG	Tianyuan	Chile_PicaOcho_700BP	Argentina-Chile_FuegoPatagonian_1000BP	0.000177	0.366	20099	20016	465380
result:	Mbuti.DG	Tianyuan	Argentina_LagunaChica_6800BP	Brazil_Laranjal_6700BP	-0.000356	-0.749	16130	16263	374585
result:	Mbuti.DG	Tianyuan	Argentina_LagunaChica_6800BP	Peru_Cuncaicha_3300BP	-0.000853	-1.682	20821	21237	487347
result:	Mbuti.DG	Tianyuan	Argentina_LagunaChica_6800BP	Brazil_Moraes_5800BP	-0.000112	-0.165	8291	8313	193868
result:	Mbuti.DG	Tianyuan	Argentina_LagunaChica_6800BP	Bahamas_Taino_1000BP	-0.000883	-1.74	23218	23694	539479
result:	Mbuti.DG	Tianyuan	Argentina_LagunaChica_6800BP	Argentina-Chile_FuegoPatagonian_1000BP	-0.000554	-1.404	23081	23380	539722
result:	Mbuti.DG	Tianyuan	Brazil_Laranjal_6700BP	Peru_Cuncaicha_3300BP	-0.000714	-1.306	19515	19839	453850
result:	Mbuti.DG	Tianyuan	Brazil_Laranjal_6700BP	Brazil_Moraes_5800BP	0.000167	0.247	7948	7916	192861
result:	Mbuti.DG	Tianyuan	Brazil_Laranjal_6700BP	Bahamas_Taino_1000BP	-0.000591	-1.166	22320	22628	520632
result:	Mbuti.DG	Tianyuan	Brazil_Laranjal_6700BP	Argentina-Chile_FuegoPatagonian_1000BP	-0.000569	-1.317	22506	22802	520818
result:	Mbuti.DG	Tianyuan	Peru_Cuncaicha_3300BP	Brazil_Moraes_5800BP	0.000365	0.499	10015	9930	233015
result:	Mbuti.DG	Tianyuan	Peru_Cuncaicha_3300BP	Bahamas_Taino_1000BP	-5.4e-05	-0.096	30182	30220	699040
result:	Mbuti.DG	Tianyuan	Peru_Cuncaicha_3300BP	Argentina-Chile_FuegoPatagonian_1000BP	7e-06	0.014	30108	30103	699322
result:	Mbuti.DG	Tianyuan	Brazil_Moraes_5800BP	Bahamas_Taino_1000BP	-0.000688	-1.023	11256	11439	264897
result:	Mbuti.DG	Tianyuan	Brazil_Moraes_5800BP	Argentina-Chile_FuegoPatagonian_1000BP	-6.6e-05	-0.114	11435	11453	264989
result:	Mbuti.DG	Tianyuan	Bahamas_Taino_1000BP	Argentina-Chile_FuegoPatagonian_1000BP	3.1e-05	0.071	37753	37725	874599
result:	Mbuti.DG	Tianyuan	Argentina_LagunaChica_6800BP	Chile_LosRieles_10900BP	-0.000212	-0.424	21213	21317	489475
result:	Mbuti.DG	Tianyuan	Peru_Cuncaicha_3300BP	Chile_LosRieles_10900BP	0.000415	0.753	26386	26134	606251
result:	Mbuti.DG	Tianyuan	Brazil_Laranjal_6700BP	Chile_LosRieles_10900BP	-0.000143	-0.272	20050	20117	464247
result:	Mbuti.DG	Tianyuan	Brazil_Moraes_5800BP	Chile_LosRieles_10900BP	-0.000695	-1.006	10270	10437	239564
result:	Mbuti.DG	Tianyuan	USA_Alaska_Athabaskan_100BP	Chile_LosRieles_10900BP	-0.000872	-1.313	15964	16263	342921
result:	Mbuti.DG	Tianyuan	USA_SanFranciscoBay_300BP	Chile_LosRieles_10900BP	0.001041	1.368	7840	7655	177961
result:	Mbuti.DG	Tianyuan	Mexico_Pericues_unknown	Chile_LosRieles_10900BP	-8.9e-05	-0.113	7507	7522	172226
result:	Mbuti.DG	Tianyuan	Mexico_Baja_unknown	Chile_LosRieles_10900BP	0.000754	0.566	1664	1635	37580
result:	Mbuti.DG	Tianyuan	USA_MainlandChumash_1400BP	Chile_LosRieles_10900BP	0.001144	2.402	25656	24993	579675
result:	Mbuti.DG	Tianyuan	Canada_Lucier_500BP	Chile_LosRieles_10900BP	0.000473	0.6	6303	6236	142787
result:	Mbuti.DG	Tianyuan	Canada_Lucier_4800BP	Chile_LosRieles_10900BP	0.0012	2.068	23275	22660	512578
result:	Mbuti.DG	Tianyuan	USA_SanCruz_1000BP	Chile_LosRieles_10900BP	0.000432	0.835	29473	29184	666719
result:	Mbuti.DG	Tianyuan	USA_MainlandChumash_NC_1400BP	Chile_LosRieles_10900BP	0.000583	0.857	12344	12179	281977
result:	Mbuti.DG	Tianyuan	USA_SanClemente-SantaCatalina_800BP	Chile_LosRieles_10900BP	0.00034	0.696	31257	31020	698520
result:	Mbuti.DG	Tianyuan	USA_SanMiguel_700BP	Chile_LosRieles_10900BP	0.000378	0.697	26845	26612	616909
result:	Mbuti.DG	Tianyuan	USA_SanNicolas_1400BP	Chile_LosRieles_10900BP	8e-06	0.017	30303	30298	686164
result:	Mbuti.DG	Tianyuan	USA_SanNicolas_4900BP	Chile_LosRieles_10900BP	0.000567	1.132	30535	30144	690137
result:	Mbuti.DG	Tianyuan	Canada_939_6000BP	Chile_LosRieles_10900BP	0.000112	0.15	10643	10618	229385
result:	Mbuti.DG	Tianyuan	Argentina-Chile_FuegoPatagonian_100BP	Chile_LosRieles_10900BP	0.00014	0.307	29717	29622	681995
result:	Mbuti.DG	Tianyuan	Mexico_Pericues_500BP	Chile_LosRieles_10900BP	0.000946	1.524	10691	10464	240445
result:	Mbuti.DG	Tianyuan	Canada_MARC1492_400BP	Chile_LosRieles_10900BP	0.001218	1.363	4710	4585	102508
result:	Mbuti.DG	Tianyuan	Peru_Lauricocha_8600BP	Chile_LosRieles_10900BP	-5.2e-05	-0.11	29666	29702	685202
result:	Mbuti.DG	Tianyuan	Peru_Lauricocha_3500BP	Chile_LosRieles_10900BP	0.000569	0.993	20260	19994	466819
result:	Mbuti.DG	Tianyuan	Peru_Lauricocha_5800BP	Chile_LosRieles_10900BP	-0.000102	-0.182	20581	20630	474960
result:	Mbuti.DG	Tianyuan	Argentina_ArroyoSeco2_7700BP	Chile_LosRieles_10900BP	-1.3e-05	-0.029	29542	29551	677726
result:	Mbuti.DG	Tianyuan	Peru_Laramate_900BP	Chile_LosRieles_10900BP	7.3e-05	0.17	29937	29887	691206
result:	Mbuti.DG	Tianyuan	USA_Anzick_12800BP	Chile_LosRieles_10900BP	0.000677	1.278	31326	30848	705536
result:	Mbuti.DG	Tianyuan	USA_Kennewick_8800BP	Chile_LosRieles_10900BP	-7.8e-05	-0.123	16441	16469	366257
result:	Mbuti.DG	Tianyuan	Peru_LaGalgada_4100BP	Chile_LosRieles_10900BP	0.000245	0.451	28644	28482	660741
result:	Mbuti.DG	Tianyuan	Chile_PicaOcho_700BP	Chile_LosRieles_10900BP	0.000563	1.018	18374	18137	420248
result:	Mbuti.DG	Tianyuan	Chile_Conchali_700BP	Chile_LosRieles_10900BP	0.000554	1.152	29327	28955	671636
result:	Mbuti.DG	Tianyuan	Chile_LosRieles_5100BP	Chile_LosRieles_10900BP	8.3e-05	0.148	26362	26312	610357
result:	Mbuti.DG	Tianyuan	Brazil_Jabuticabeira2_2000BP	Chile_LosRieles_10900BP	0.001564	1.945	5598	5407	122063
result:	Mbuti.DG	Tianyuan	Belize_SakiTzul_7400BP	Chile_LosRieles_10900BP	-0.000424	-0.763	20191	20388	464184
result:	Mbuti.DG	Tianyuan	Belize_MayahakCabPek_9300BP	Chile_LosRieles_10900BP	-0.001448	-2.356	15332	15852	359383
result:	Mbuti.DG	Tianyuan	Alaska_USR1_11400BP	Chile_LosRieles_10900BP	0.000458	0.767	34410	34087	706205
result:	Mbuti.DG	Tianyuan	Brazil_LapaDoSanto_9600BP	Chile_LosRieles_10900BP	-0.000201	-0.469	30252	30393	699592
result:	Mbuti.DG	Tianyuan	Peru_Cuncaicha_9000BP	Chile_LosRieles_10900BP	-0.000269	-0.493	28336	28514	662433
result:	Mbuti.DG	Tianyuan	Peru_Cuncaicha_4200BP	Chile_LosRieles_10900BP	0.00047	0.866	28375	28067	656497
result:	Mbuti.DG	Tianyuan	Bahamas_Taino_1000BP	Chile_LosRieles_10900BP	0.00039	0.735	31093	30818	705894
result:	Mbuti.DG	Tianyuan	Patagonia_1000BP.SG	Chile_LosRieles_10900BP	0.000302	0.645	31034	30821	706186

## Sheet: qpWave
Pop1	Pop2	p_Value_for_Rank0	p_Value_for_Rank1
Chane.DG	Piapoco.DG	0.174394	1			Only Surui, Karitiana, and sometimes Piapoco have very consistent strong signals for 2 waves of ancestry.
Chane.DG	Surui.DG	0.432827	1
Chane.DG	Karitiana.DG	0.932846	1			Outgroups:
Chane.DG	Quechua.DG	0.159697	1			Mbuti.DG
Chane.DG	Aymara.SG	0.540934	1			Han.DG
Chane.DG	Yukpa.SG	0.896634	1			Onge.DG
Chane.DG	Argentina-Chile_FuegoPatagonian_100BP	0.493857	1			French.DG
Chane.DG	Brazil_LapaDoSanto_9600BP	0.0176049	1			Papuan.DG
Chane.DG	Argentina_ArroyoSeco2_7700BP	0.639752	1
Chane.DG	Peru_Cuncaicha_9000BP	0.472339	1
Chane.DG	Peru_Lauricocha_8600BP	0.304582	1
Chane.DG	Peru_Lauricocha_5800BP	0.181353	1
Chane.DG	Peru_Lauricocha_3500BP	0.0371314	1
Chane.DG	Chile_LosRieles_5100BP	0.590844	1
Chane.DG	Peru_LaGalgada_4100BP	0.210877	1
Chane.DG	Peru_Cuncaicha_4200BP	0.488836	1
Chane.DG	Chile_Conchali_700BP	0.232894	1
Chane.DG	Peru_Laramate_900BP	0.44921	1
Chane.DG	Chile_PicaOcho_700BP	0.116783	1
Chane.DG	Argentina_LagunaChica_6800BP	0.0141861	1
Chane.DG	Brazil_Laranjal_6700BP	0.483188	1
Chane.DG	Peru_Cuncaicha_3300BP	0.0320422	1
Chane.DG	Brazil_Moraes_5800BP	0.320391	1
Chane.DG	Bahamas_Taino_1000BP	0.161888	1
Chane.DG	Argentina-Chile_FuegoPatagonian_1000BP	0.168966	1
Piapoco.DG	Surui.DG	0.0190923	1
Piapoco.DG	Karitiana.DG	0.00172531	1
Piapoco.DG	Quechua.DG	0.0183587	1
Piapoco.DG	Aymara.SG	0.0642551	1
Piapoco.DG	Yukpa.SG	0.101545	1
Piapoco.DG	Argentina-Chile_FuegoPatagonian_100BP	0.118938	1
Piapoco.DG	Brazil_LapaDoSanto_9600BP	0.0134127	1
Piapoco.DG	Argentina_ArroyoSeco2_7700BP	0.0390031	1
Piapoco.DG	Peru_Cuncaicha_9000BP	0.149477	1
Piapoco.DG	Peru_Lauricocha_8600BP	0.0463032	1
Piapoco.DG	Peru_Lauricocha_5800BP	0.0131408	1
Piapoco.DG	Peru_Lauricocha_3500BP	0.812049	1
Piapoco.DG	Chile_LosRieles_5100BP	0.497295	1
Piapoco.DG	Peru_LaGalgada_4100BP	0.00103406	1
Piapoco.DG	Peru_Cuncaicha_4200BP	0.259822	1
Piapoco.DG	Chile_Conchali_700BP	0.571082	1
Piapoco.DG	Peru_Laramate_900BP	0.0410233	1
Piapoco.DG	Chile_PicaOcho_700BP	0.495918	1
Piapoco.DG	Argentina_LagunaChica_6800BP	0.294669	1
Piapoco.DG	Brazil_Laranjal_6700BP	0.116678	1
Piapoco.DG	Peru_Cuncaicha_3300BP	4.47256e-05	1
Piapoco.DG	Brazil_Moraes_5800BP	0.0813814	1
Piapoco.DG	Bahamas_Taino_1000BP	0.152358	1
Piapoco.DG	Argentina-Chile_FuegoPatagonian_1000BP	0.464321	1
Surui.DG	Karitiana.DG	0.0942869	1
Surui.DG	Quechua.DG	0.000289703	1
Surui.DG	Aymara.SG	0.0353556	1
Surui.DG	Yukpa.SG	0.267542	1
Surui.DG	Argentina-Chile_FuegoPatagonian_100BP	0.00322183	1
Surui.DG	Brazil_LapaDoSanto_9600BP	1.46959e-06	1
Surui.DG	Argentina_ArroyoSeco2_7700BP	0.00313969	1
Surui.DG	Peru_Cuncaicha_9000BP	0.0239433	1
Surui.DG	Peru_Lauricocha_8600BP	0.00114811	1
Surui.DG	Peru_Lauricocha_5800BP	0.00192672	1
Surui.DG	Peru_Lauricocha_3500BP	0.0080227	1
Surui.DG	Chile_LosRieles_5100BP	0.0198489	1
Surui.DG	Peru_LaGalgada_4100BP	0.00355481	1
Surui.DG	Peru_Cuncaicha_4200BP	0.0188027	1
Surui.DG	Chile_Conchali_700BP	0.00291777	1
Surui.DG	Peru_Laramate_900BP	0.00179423	1
Surui.DG	Chile_PicaOcho_700BP	0.0242068	1
Surui.DG	Argentina_LagunaChica_6800BP	0.000385129	1
Surui.DG	Brazil_Laranjal_6700BP	0.00213119	1
Surui.DG	Peru_Cuncaicha_3300BP	4.58364e-06	1
Surui.DG	Brazil_Moraes_5800BP	0.00531009	1
Surui.DG	Bahamas_Taino_1000BP	0.00694169	1
Surui.DG	Argentina-Chile_FuegoPatagonian_1000BP	0.00115759	1
Karitiana.DG	Quechua.DG	0.0613911	1
Karitiana.DG	Aymara.SG	0.623134	1
Karitiana.DG	Yukpa.SG	0.968489	1
Karitiana.DG	Argentina-Chile_FuegoPatagonian_100BP	0.11383	1
Karitiana.DG	Brazil_LapaDoSanto_9600BP	6.98653e-05	1
Karitiana.DG	Argentina_ArroyoSeco2_7700BP	0.185612	1
Karitiana.DG	Peru_Cuncaicha_9000BP	0.156105	1
Karitiana.DG	Peru_Lauricocha_8600BP	0.0448955	1
Karitiana.DG	Peru_Lauricocha_5800BP	0.237783	1
Karitiana.DG	Peru_Lauricocha_3500BP	0.00399817	1
Karitiana.DG	Chile_LosRieles_5100BP	0.249358	1
Karitiana.DG	Peru_LaGalgada_4100BP	0.221885	1
Karitiana.DG	Peru_Cuncaicha_4200BP	0.320874	1
Karitiana.DG	Chile_Conchali_700BP	0.0141515	1
Karitiana.DG	Peru_Laramate_900BP	0.256748	1
Karitiana.DG	Chile_PicaOcho_700BP	0.0301396	1
Karitiana.DG	Argentina_LagunaChica_6800BP	0.00164723	1
Karitiana.DG	Brazil_Laranjal_6700BP	0.193401	1
Karitiana.DG	Peru_Cuncaicha_3300BP	0.021906	1
Karitiana.DG	Brazil_Moraes_5800BP	0.151601	1
Karitiana.DG	Bahamas_Taino_1000BP	0.0406509	1
Karitiana.DG	Argentina-Chile_FuegoPatagonian_1000BP	0.00693162	1
Quechua.DG	Aymara.SG	0.532845	1
Quechua.DG	Yukpa.SG	0.33953	1
Quechua.DG	Argentina-Chile_FuegoPatagonian_100BP	0.644049	1
Quechua.DG	Brazil_LapaDoSanto_9600BP	0.0309189	1
Quechua.DG	Argentina_ArroyoSeco2_7700BP	0.250241	1
Quechua.DG	Peru_Cuncaicha_9000BP	0.0371394	1
Quechua.DG	Peru_Lauricocha_8600BP	0.0974242	1
Quechua.DG	Peru_Lauricocha_5800BP	0.514604	1
Quechua.DG	Peru_Lauricocha_3500BP	0.0271006	1
Quechua.DG	Chile_LosRieles_5100BP	0.564308	1
Quechua.DG	Peru_LaGalgada_4100BP	0.507193	1
Quechua.DG	Peru_Cuncaicha_4200BP	0.846879	1
Quechua.DG	Chile_Conchali_700BP	0.350716	1
Quechua.DG	Peru_Laramate_900BP	0.731009	1
Quechua.DG	Chile_PicaOcho_700BP	0.625232	1
Quechua.DG	Argentina_LagunaChica_6800BP	0.0276939	1
Quechua.DG	Brazil_Laranjal_6700BP	0.375173	1
Quechua.DG	Peru_Cuncaicha_3300BP	0.232057	1
Quechua.DG	Brazil_Moraes_5800BP	0.927919	1
Quechua.DG	Bahamas_Taino_1000BP	0.210377	1
Quechua.DG	Argentina-Chile_FuegoPatagonian_1000BP	0.325992	1
Aymara.SG	Yukpa.SG	0.868482	1
Aymara.SG	Argentina-Chile_FuegoPatagonian_100BP	0.355254	1
Aymara.SG	Brazil_LapaDoSanto_9600BP	0.0694819	1
Aymara.SG	Argentina_ArroyoSeco2_7700BP	0.681459	1
Aymara.SG	Peru_Cuncaicha_9000BP	0.129784	1
Aymara.SG	Peru_Lauricocha_8600BP	0.337511	1
Aymara.SG	Peru_Lauricocha_5800BP	0.93174	1
Aymara.SG	Peru_Lauricocha_3500BP	0.0272678	1
Aymara.SG	Chile_LosRieles_5100BP	0.543432	1
Aymara.SG	Peru_LaGalgada_4100BP	0.228646	1
Aymara.SG	Peru_Cuncaicha_4200BP	0.98088	1
Aymara.SG	Chile_Conchali_700BP	0.199997	1
Aymara.SG	Peru_Laramate_900BP	0.782673	1
Aymara.SG	Chile_PicaOcho_700BP	0.235262	1
Aymara.SG	Argentina_LagunaChica_6800BP	0.061328	1
Aymara.SG	Brazil_Laranjal_6700BP	0.611711	1
Aymara.SG	Peru_Cuncaicha_3300BP	0.411091	1
Aymara.SG	Brazil_Moraes_5800BP	0.702285	1
Aymara.SG	Bahamas_Taino_1000BP	0.0548495	1
Aymara.SG	Argentina-Chile_FuegoPatagonian_1000BP	0.172274	1
Yukpa.SG	Argentina-Chile_FuegoPatagonian_100BP	0.435476	1
Yukpa.SG	Brazil_LapaDoSanto_9600BP	0.0262148	1
Yukpa.SG	Argentina_ArroyoSeco2_7700BP	0.442062	1
Yukpa.SG	Peru_Cuncaicha_9000BP	0.287905	1
Yukpa.SG	Peru_Lauricocha_8600BP	0.115054	1
Yukpa.SG	Peru_Lauricocha_5800BP	0.208198	1
Yukpa.SG	Peru_Lauricocha_3500BP	0.0152634	1
Yukpa.SG	Chile_LosRieles_5100BP	0.266557	1
Yukpa.SG	Peru_LaGalgada_4100BP	0.251346	1
Yukpa.SG	Peru_Cuncaicha_4200BP	0.70131	1
Yukpa.SG	Chile_Conchali_700BP	0.17444	1
Yukpa.SG	Peru_Laramate_900BP	0.66814	1
Yukpa.SG	Chile_PicaOcho_700BP	0.155295	1
Yukpa.SG	Argentina_LagunaChica_6800BP	0.0296498	1
Yukpa.SG	Brazil_Laranjal_6700BP	0.214536	1
Yukpa.SG	Peru_Cuncaicha_3300BP	0.0519556	1
Yukpa.SG	Brazil_Moraes_5800BP	0.542809	1
Yukpa.SG	Bahamas_Taino_1000BP	0.118218	1
Yukpa.SG	Argentina-Chile_FuegoPatagonian_1000BP	0.141764	1
Argentina-Chile_FuegoPatagonian_100BP	Brazil_LapaDoSanto_9600BP	0.332892	1
Argentina-Chile_FuegoPatagonian_100BP	Argentina_ArroyoSeco2_7700BP	0.786658	1
Argentina-Chile_FuegoPatagonian_100BP	Peru_Cuncaicha_9000BP	0.402859	1
Argentina-Chile_FuegoPatagonian_100BP	Peru_Lauricocha_8600BP	0.684819	1
Argentina-Chile_FuegoPatagonian_100BP	Peru_Lauricocha_5800BP	0.475842	1
Argentina-Chile_FuegoPatagonian_100BP	Peru_Lauricocha_3500BP	0.172438	1
Argentina-Chile_FuegoPatagonian_100BP	Chile_LosRieles_5100BP	0.954625	1
Argentina-Chile_FuegoPatagonian_100BP	Peru_LaGalgada_4100BP	0.202643	1
Argentina-Chile_FuegoPatagonian_100BP	Peru_Cuncaicha_4200BP	0.775191	1
Argentina-Chile_FuegoPatagonian_100BP	Chile_Conchali_700BP	0.829513	1
Argentina-Chile_FuegoPatagonian_100BP	Peru_Laramate_900BP	0.835735	1
Argentina-Chile_FuegoPatagonian_100BP	Chile_PicaOcho_700BP	0.67499	1
Argentina-Chile_FuegoPatagonian_100BP	Argentina_LagunaChica_6800BP	0.49378	1
Argentina-Chile_FuegoPatagonian_100BP	Brazil_Laranjal_6700BP	0.983236	1
Argentina-Chile_FuegoPatagonian_100BP	Peru_Cuncaicha_3300BP	0.050113	1
Argentina-Chile_FuegoPatagonian_100BP	Brazil_Moraes_5800BP	0.811276	1
Argentina-Chile_FuegoPatagonian_100BP	Bahamas_Taino_1000BP	0.363719	1
Argentina-Chile_FuegoPatagonian_100BP	Argentina-Chile_FuegoPatagonian_1000BP	0.470421	1
Brazil_LapaDoSanto_9600BP	Argentina_ArroyoSeco2_7700BP	0.274587	1
Brazil_LapaDoSanto_9600BP	Peru_Cuncaicha_9000BP	0.231135	1
Brazil_LapaDoSanto_9600BP	Peru_Lauricocha_8600BP	0.682233	1
Brazil_LapaDoSanto_9600BP	Peru_Lauricocha_5800BP	0.235707	1
Brazil_LapaDoSanto_9600BP	Peru_Lauricocha_3500BP	0.324717	1
Brazil_LapaDoSanto_9600BP	Chile_LosRieles_5100BP	0.870603	1
Brazil_LapaDoSanto_9600BP	Peru_LaGalgada_4100BP	0.0128968	1
Brazil_LapaDoSanto_9600BP	Peru_Cuncaicha_4200BP	0.303817	1
Brazil_LapaDoSanto_9600BP	Chile_Conchali_700BP	0.307511	1
Brazil_LapaDoSanto_9600BP	Peru_Laramate_900BP	0.0104009	1
Brazil_LapaDoSanto_9600BP	Chile_PicaOcho_700BP	0.280511	1
Brazil_LapaDoSanto_9600BP	Argentina_LagunaChica_6800BP	0.245887	1
Brazil_LapaDoSanto_9600BP	Brazil_Laranjal_6700BP	0.93298	1
Brazil_LapaDoSanto_9600BP	Peru_Cuncaicha_3300BP	0.103687	1
Brazil_LapaDoSanto_9600BP	Brazil_Moraes_5800BP	0.297687	1
Brazil_LapaDoSanto_9600BP	Bahamas_Taino_1000BP	0.0486066	1
Brazil_LapaDoSanto_9600BP	Argentina-Chile_FuegoPatagonian_1000BP	0.359778	1
Argentina_ArroyoSeco2_7700BP	Peru_Cuncaicha_9000BP	0.576198	1
Argentina_ArroyoSeco2_7700BP	Peru_Lauricocha_8600BP	0.826939	1
Argentina_ArroyoSeco2_7700BP	Peru_Lauricocha_5800BP	0.434881	1
Argentina_ArroyoSeco2_7700BP	Peru_Lauricocha_3500BP	0.07743	1
Argentina_ArroyoSeco2_7700BP	Chile_LosRieles_5100BP	0.860335	1
Argentina_ArroyoSeco2_7700BP	Peru_LaGalgada_4100BP	0.115037	1
Argentina_ArroyoSeco2_7700BP	Peru_Cuncaicha_4200BP	0.656826	1
Argentina_ArroyoSeco2_7700BP	Chile_Conchali_700BP	0.340705	1
Argentina_ArroyoSeco2_7700BP	Peru_Laramate_900BP	0.638408	1
Argentina_ArroyoSeco2_7700BP	Chile_PicaOcho_700BP	0.193003	1
Argentina_ArroyoSeco2_7700BP	Argentina_LagunaChica_6800BP	0.0286277	1
Argentina_ArroyoSeco2_7700BP	Brazil_Laranjal_6700BP	0.797242	1
Argentina_ArroyoSeco2_7700BP	Peru_Cuncaicha_3300BP	0.131728	1
Argentina_ArroyoSeco2_7700BP	Brazil_Moraes_5800BP	0.722804	1
Argentina_ArroyoSeco2_7700BP	Bahamas_Taino_1000BP	0.134999	1
Argentina_ArroyoSeco2_7700BP	Argentina-Chile_FuegoPatagonian_1000BP	0.413578	1
Peru_Cuncaicha_9000BP	Peru_Lauricocha_8600BP	0.728143	1
Peru_Cuncaicha_9000BP	Peru_Lauricocha_5800BP	0.327348	1
Peru_Cuncaicha_9000BP	Peru_Lauricocha_3500BP	0.404557	1
Peru_Cuncaicha_9000BP	Chile_LosRieles_5100BP	0.757434	1
Peru_Cuncaicha_9000BP	Peru_LaGalgada_4100BP	0.0494219	1
Peru_Cuncaicha_9000BP	Peru_Cuncaicha_4200BP	0.209919	1
Peru_Cuncaicha_9000BP	Chile_Conchali_700BP	0.312872	1
Peru_Cuncaicha_9000BP	Peru_Laramate_900BP	0.101778	1
Peru_Cuncaicha_9000BP	Chile_PicaOcho_700BP	0.0449877	1
Peru_Cuncaicha_9000BP	Argentina_LagunaChica_6800BP	0.0882793	1
Peru_Cuncaicha_9000BP	Brazil_Laranjal_6700BP	0.644412	1
Peru_Cuncaicha_9000BP	Peru_Cuncaicha_3300BP	0.0227475	1
Peru_Cuncaicha_9000BP	Brazil_Moraes_5800BP	0.141116	1
Peru_Cuncaicha_9000BP	Bahamas_Taino_1000BP	0.0756261	1
Peru_Cuncaicha_9000BP	Argentina-Chile_FuegoPatagonian_1000BP	0.190544	1
Peru_Lauricocha_8600BP	Peru_Lauricocha_5800BP	0.37088	1
Peru_Lauricocha_8600BP	Peru_Lauricocha_3500BP	0.224938	1
Peru_Lauricocha_8600BP	Chile_LosRieles_5100BP	0.97663	1
Peru_Lauricocha_8600BP	Peru_LaGalgada_4100BP	0.0329816	1
Peru_Lauricocha_8600BP	Peru_Cuncaicha_4200BP	0.456173	1
Peru_Lauricocha_8600BP	Chile_Conchali_700BP	0.353007	1
Peru_Lauricocha_8600BP	Peru_Laramate_900BP	0.32471	1
Peru_Lauricocha_8600BP	Chile_PicaOcho_700BP	0.0816519	1
Peru_Lauricocha_8600BP	Argentina_LagunaChica_6800BP	0.0676218	1
Peru_Lauricocha_8600BP	Brazil_Laranjal_6700BP	0.526072	1
Peru_Lauricocha_8600BP	Peru_Cuncaicha_3300BP	0.0596052	1
Peru_Lauricocha_8600BP	Brazil_Moraes_5800BP	0.306294	1
Peru_Lauricocha_8600BP	Bahamas_Taino_1000BP	0.0754042	1
Peru_Lauricocha_8600BP	Argentina-Chile_FuegoPatagonian_1000BP	0.355361	1
Peru_Lauricocha_5800BP	Peru_Lauricocha_3500BP	0.329699	1
Peru_Lauricocha_5800BP	Chile_LosRieles_5100BP	0.716024	1
Peru_Lauricocha_5800BP	Peru_LaGalgada_4100BP	0.0929886	1
Peru_Lauricocha_5800BP	Peru_Cuncaicha_4200BP	0.969261	1
Peru_Lauricocha_5800BP	Chile_Conchali_700BP	0.226433	1
Peru_Lauricocha_5800BP	Peru_Laramate_900BP	0.429371	1
Peru_Lauricocha_5800BP	Chile_PicaOcho_700BP	0.403656	1
Peru_Lauricocha_5800BP	Argentina_LagunaChica_6800BP	0.0392827	1
Peru_Lauricocha_5800BP	Brazil_Laranjal_6700BP	0.173364	1
Peru_Lauricocha_5800BP	Peru_Cuncaicha_3300BP	0.411117	1
Peru_Lauricocha_5800BP	Brazil_Moraes_5800BP	0.84018	1
Peru_Lauricocha_5800BP	Bahamas_Taino_1000BP	0.0376977	1
Peru_Lauricocha_5800BP	Argentina-Chile_FuegoPatagonian_1000BP	0.147117	1
Peru_Lauricocha_3500BP	Chile_LosRieles_5100BP	0.705961	1
Peru_Lauricocha_3500BP	Peru_LaGalgada_4100BP	0.000397848	1
Peru_Lauricocha_3500BP	Peru_Cuncaicha_4200BP	0.187632	1
Peru_Lauricocha_3500BP	Chile_Conchali_700BP	0.826206	1
Peru_Lauricocha_3500BP	Peru_Laramate_900BP	0.0164089	1
Peru_Lauricocha_3500BP	Chile_PicaOcho_700BP	0.386059	1
Peru_Lauricocha_3500BP	Argentina_LagunaChica_6800BP	0.355572	1
Peru_Lauricocha_3500BP	Brazil_Laranjal_6700BP	0.670494	1
Peru_Lauricocha_3500BP	Peru_Cuncaicha_3300BP	0.0061405	1
Peru_Lauricocha_3500BP	Brazil_Moraes_5800BP	0.0518596	1
Peru_Lauricocha_3500BP	Bahamas_Taino_1000BP	0.146884	1
Peru_Lauricocha_3500BP	Argentina-Chile_FuegoPatagonian_1000BP	0.546562	1
Chile_LosRieles_5100BP	Peru_LaGalgada_4100BP	0.34568	1
Chile_LosRieles_5100BP	Peru_Cuncaicha_4200BP	0.757533	1
Chile_LosRieles_5100BP	Chile_Conchali_700BP	0.888312	1
Chile_LosRieles_5100BP	Peru_Laramate_900BP	0.63489	1
Chile_LosRieles_5100BP	Chile_PicaOcho_700BP	0.824433	1
Chile_LosRieles_5100BP	Argentina_LagunaChica_6800BP	0.495258	1
Chile_LosRieles_5100BP	Brazil_Laranjal_6700BP	0.950318	1
Chile_LosRieles_5100BP	Peru_Cuncaicha_3300BP	0.105741	1
Chile_LosRieles_5100BP	Brazil_Moraes_5800BP	0.310658	1
Chile_LosRieles_5100BP	Bahamas_Taino_1000BP	0.271882	1
Chile_LosRieles_5100BP	Argentina-Chile_FuegoPatagonian_1000BP	0.839691	1
Peru_LaGalgada_4100BP	Peru_Cuncaicha_4200BP	0.223255	1
Peru_LaGalgada_4100BP	Chile_Conchali_700BP	0.0811878	1
Peru_LaGalgada_4100BP	Peru_Laramate_900BP	0.216746	1
Peru_LaGalgada_4100BP	Chile_PicaOcho_700BP	0.268292	1
Peru_LaGalgada_4100BP	Argentina_LagunaChica_6800BP	0.19101	1
Peru_LaGalgada_4100BP	Brazil_Laranjal_6700BP	0.300956	1
Peru_LaGalgada_4100BP	Peru_Cuncaicha_3300BP	0.180237	1
Peru_LaGalgada_4100BP	Brazil_Moraes_5800BP	0.987756	1
Peru_LaGalgada_4100BP	Bahamas_Taino_1000BP	0.311667	1
Peru_LaGalgada_4100BP	Argentina-Chile_FuegoPatagonian_1000BP	0.116294	1
Peru_Cuncaicha_4200BP	Chile_Conchali_700BP	0.546255	1
Peru_Cuncaicha_4200BP	Peru_Laramate_900BP	0.881948	1
Peru_Cuncaicha_4200BP	Chile_PicaOcho_700BP	0.656393	1
Peru_Cuncaicha_4200BP	Argentina_LagunaChica_6800BP	0.367852	1
Peru_Cuncaicha_4200BP	Brazil_Laranjal_6700BP	0.830995	1
Peru_Cuncaicha_4200BP	Peru_Cuncaicha_3300BP	0.40451	1
Peru_Cuncaicha_4200BP	Brazil_Moraes_5800BP	0.367375	1
Peru_Cuncaicha_4200BP	Bahamas_Taino_1000BP	0.14417	1
Peru_Cuncaicha_4200BP	Argentina-Chile_FuegoPatagonian_1000BP	0.67113	1
Chile_Conchali_700BP	Peru_Laramate_900BP	0.333099	1
Chile_Conchali_700BP	Chile_PicaOcho_700BP	0.988685	1
Chile_Conchali_700BP	Argentina_LagunaChica_6800BP	0.756424	1
Chile_Conchali_700BP	Brazil_Laranjal_6700BP	0.834531	1
Chile_Conchali_700BP	Peru_Cuncaicha_3300BP	0.0269518	1
Chile_Conchali_700BP	Brazil_Moraes_5800BP	0.777509	1
Chile_Conchali_700BP	Bahamas_Taino_1000BP	0.548479	1
Chile_Conchali_700BP	Argentina-Chile_FuegoPatagonian_1000BP	0.980673	1
Peru_Laramate_900BP	Chile_PicaOcho_700BP	0.356713	1
Peru_Laramate_900BP	Argentina_LagunaChica_6800BP	0.0301781	1
Peru_Laramate_900BP	Brazil_Laranjal_6700BP	0.399508	1
Peru_Laramate_900BP	Peru_Cuncaicha_3300BP	0.0385573	1
Peru_Laramate_900BP	Brazil_Moraes_5800BP	0.427585	1
Peru_Laramate_900BP	Bahamas_Taino_1000BP	0.103627	1
Peru_Laramate_900BP	Argentina-Chile_FuegoPatagonian_1000BP	0.442757	1
Chile_PicaOcho_700BP	Argentina_LagunaChica_6800BP	0.677467	1
Chile_PicaOcho_700BP	Brazil_Laranjal_6700BP	0.204723	1
Chile_PicaOcho_700BP	Peru_Cuncaicha_3300BP	0.194186	1
Chile_PicaOcho_700BP	Brazil_Moraes_5800BP	0.379288	1
Chile_PicaOcho_700BP	Bahamas_Taino_1000BP	0.526216	1
Chile_PicaOcho_700BP	Argentina-Chile_FuegoPatagonian_1000BP	0.868137	1
Argentina_LagunaChica_6800BP	Brazil_Laranjal_6700BP	0.867745	1
Argentina_LagunaChica_6800BP	Peru_Cuncaicha_3300BP	0.00425073	1
Argentina_LagunaChica_6800BP	Brazil_Moraes_5800BP	0.301363	1
Argentina_LagunaChica_6800BP	Bahamas_Taino_1000BP	0.804871	1
Argentina_LagunaChica_6800BP	Argentina-Chile_FuegoPatagonian_1000BP	0.503895	1
Brazil_Laranjal_6700BP	Peru_Cuncaicha_3300BP	0.115447	1
Brazil_Laranjal_6700BP	Brazil_Moraes_5800BP	0.515283	1
Brazil_Laranjal_6700BP	Bahamas_Taino_1000BP	0.508803	1
Brazil_Laranjal_6700BP	Argentina-Chile_FuegoPatagonian_1000BP	0.917932	1
Peru_Cuncaicha_3300BP	Brazil_Moraes_5800BP	0.475053	1
Peru_Cuncaicha_3300BP	Bahamas_Taino_1000BP	0.0237279	1
Peru_Cuncaicha_3300BP	Argentina-Chile_FuegoPatagonian_1000BP	0.0382858	1
Brazil_Moraes_5800BP	Bahamas_Taino_1000BP	0.58461	1
Brazil_Moraes_5800BP	Argentina-Chile_FuegoPatagonian_1000BP	0.842575	1
Bahamas_Taino_1000BP	Argentina-Chile_FuegoPatagonian_1000BP	0.470149	1
Chile_LosRieles_10900BP	Chane.DG	0.155245	1
Chile_LosRieles_10900BP	Piapoco.DG	0.012986	1
Chile_LosRieles_10900BP	Surui.DG	0.000116495	1
Chile_LosRieles_10900BP	Karitiana.DG	0.035135	1
Chile_LosRieles_10900BP	Quechua.DG	0.35858	1
Chile_LosRieles_10900BP	Aymara.SG	0.326362	1
Chile_LosRieles_10900BP	Yukpa.SG	0.0509318	1
Chile_LosRieles_10900BP	Argentina-Chile_FuegoPatagonian_100BP	0.424341	1
Chile_LosRieles_10900BP	Brazil_LapaDoSanto_9600BP	0.649894	1
Chile_LosRieles_10900BP	Argentina_ArroyoSeco2_7700BP	0.52707	1
Chile_LosRieles_10900BP	Peru_Cuncaicha_9000BP	0.238393	1
Chile_LosRieles_10900BP	Peru_Lauricocha_8600BP	0.687739	1
Chile_LosRieles_10900BP	Peru_Lauricocha_5800BP	0.276292	1
Chile_LosRieles_10900BP	Peru_Lauricocha_3500BP	0.0544353	1
Chile_LosRieles_10900BP	Chile_LosRieles_5100BP	0.537772	1
Chile_LosRieles_10900BP	Peru_LaGalgada_4100BP	0.271967	1
Chile_LosRieles_10900BP	Peru_Cuncaicha_4200BP	0.270807	1
Chile_LosRieles_10900BP	Chile_Conchali_700BP	0.241475	1
Chile_LosRieles_10900BP	Peru_Laramate_900BP	0.21819	1
Chile_LosRieles_10900BP	Chile_PicaOcho_700BP	0.178827	1
Chile_LosRieles_10900BP	Argentina_LagunaChica_6800BP	0.260293	1
Chile_LosRieles_10900BP	Brazil_Laranjal_6700BP	0.779692	1
Chile_LosRieles_10900BP	Peru_Cuncaicha_3300BP	0.433634	1
Chile_LosRieles_10900BP	Brazil_Moraes_5800BP	0.368748	1
Chile_LosRieles_10900BP	Bahamas_Taino_1000BP	0.279229	1
Chile_LosRieles_10900BP	Argentina-Chile_FuegoPatagonian_1000BP	0.29552	1
